# Supplementary material for: Chromatin remodeling is required for sRNA‐guided DNA elimination in Paramecium
Source: EMBO J. 2022 Oct 11;41(22):e111839. doi: 10.15252/embj.2022111839 (PMC9670198; doi:10.15252/embj.2022111839)
Supplement: Supplementary file 3 — Dataset EV1 [file EMBJ-41-e111839-s004.zip]

Archive with 5 entries (4 files):
- Dataset_EV1/
- Dataset_EV1/Dataset_EV1.xlsx
- __MACOSX/Dataset_EV1/._Dataset_EV1.xlsx
- Dataset_EV1/README.txt
- __MACOSX/Dataset_EV1/._README.txt
