# Supplementary material for: Chromatin remodeling is required for sRNA‐guided DNA elimination in Paramecium
Source: EMBO J. 2022 Oct 11;41(22):e111839. doi: 10.15252/embj.2022111839 (PMC9670198; doi:10.15252/embj.2022111839)
Supplement: Supplementary file 3 — Dataset EV1 [file EMBJ-41-e111839-s004.zip › Dataset_EV1/Dataset_EV1.xlsx]

## Sheet: Protein overview
Majority protein IDs	Protein IDs	Fasta headers	Number of proteins	Peptides	Razor + unique peptides	Unique peptides	Razor + unique peptides ISWI1	Razor + unique peptides ISWI2	Razor + unique peptides WT1	Razor + unique peptides WT2	Sequence coverage [%]	Mol. weight [kDa]	Sequence length	Q-value	Score	Identification type ISWI1	Identification type ISWI2	Identification type WT1	Identification type WT2	Intensity	Intensity ISWI1	Intensity ISWI2	Intensity WT1	Intensity WT2	iBAQ	iBAQ ISWI1	iBAQ ISWI2	iBAQ WT1	iBAQ WT2	LFQ intensity ISWI1	LFQ intensity ISWI2	LFQ intensity WT1	LFQ intensity WT2	MS/MS count ISWI1	MS/MS count ISWI2	MS/MS count WT1	MS/MS count WT2	MS/MS count	Only identified by site	Potential contaminant	LFQ imputed ISWI1	LFQ imputed ISWI2	LFQ imputed WT1	LFQ imputed WT2	OnlyInISWL	OnlyInWT	log fold-change	pmod	p BH adjusted
GSPATP00000019001	GSPATP00000019001	gene=GSPATG00000019001	1	1	1	1	0	0	0	1	1.6	93.819	799	0.0029261	1.6783				By MS/MS	3205200	0	0	0	3205200	71226	0	0	0	71226	0	0	0	3122100	0	0	0	1	1			0	0	18.8252	21.5741	FALSE	TRUE
GSPATP00000049001;GSPATP00008841001	GSPATP00000049001;GSPATP00008841001	gene=GSPATG00000049001;gene=GSPATG00008841001	2	9	9	1	5	5	7	7	51.5	23.989	206	0	240.05	By MS/MS	By MS/MS	By MS/MS	By MS/MS	221450000	39689000	37888000	71815000	72061000	15818000	2834900	2706300	5129600	5147200	27759000	22223000	42996000	27486000	2	4	6	5	17			24.7265	24.4056	25.3577	24.7122	FALSE	FALSE	-0.4689	0.254454	0.507411
GSPATP00000061001	GSPATP00000061001	gene=GSPATG00000061001	1	1	1	1	0	1	1	1	3.5	36.08	315	0.0061183	1.3571		By MS/MS	By MS/MS	By matching	2096900	0	0	933810	1163100	149780	0	0	66701	83077	0	0	2485100	1769800	0	1	1	0	2			0	0	21.2449	20.7552	FALSE	TRUE
GSPATP00000161001	GSPATP00000161001	gene=GSPATG00000161001	1	6	2	2	2	2	2	2	30.6	23.736	206	0	12.95	By MS/MS	By MS/MS	By MS/MS	By MS/MS	146820000	35239000	28693000	23481000	59403000	18352000	4404900	3586600	2935100	7425400	22185000	17595000	17388000	26012000	1	2	2	2	7			24.4031	24.0687	24.0516	24.6327	FALSE	FALSE	-0.10625	0.775654	0.885635
GSPATP00000179001;GSPATP00011831001;GSPATP00008730001;GSPATP00008156001;GSPATP00003521001;GSPATP00000916001	GSPATP00000179001;GSPATP00011831001;GSPATP00008730001;GSPATP00008156001;GSPATP00003521001;GSPATP00000916001	gene=GSPATG00000179001;gene=GSPATG00011831001;gene=GSPATG00008730001;gene=GSPATG00008156001;gene=GSPATG00003521001;gene=GSPATG00000916001	6	1	1	1	1	0	0	1	19.8	12.1	106	0	4.2033	By MS/MS			By MS/MS	4549000	1647100	0	0	2901800	1516300	549040	0	0	967280	986900	0	0	1175200	1	0	0	1	2			19.9125	18.9729	17.7981	20.1645	FALSE	FALSE	0.4614	0.617571	0.800749
GSPATP00000243001	GSPATP00000243001	gene=GSPATG00000243001	1	9	9	5	6	6	8	8	38.7	32.837	282	0	27.154	By MS/MS	By MS/MS	By MS/MS	By MS/MS	299950000	69692000	85503000	48372000	96381000	19996000	4646100	5700200	3224800	6425400	55420000	82522000	73687000	70225000	8	4	6	7	25			25.7239	26.2983	26.1349	26.0655	FALSE	FALSE	-0.0891	0.801382	0.900362
GSPATP00000284001	GSPATP00000284001;GSPATP00008656001;GSPATP00003605001;GSPATP00039830001	gene=GSPATG00000284001	4	9	9	6	7	7	7	8	19	68.283	588	0	16.328	By MS/MS	By MS/MS	By MS/MS	By MS/MS	184450000	16782000	34929000	43097000	89637000	5763900	524440	1091500	1346800	2801200	24249000	35549000	76185000	52040000	4	11	7	9	31			24.5314	25.0833	26.183	25.6331	FALSE	FALSE	-1.1007	0.0338195	0.204864
GSPATP00000288001;GSPATP00003609001	GSPATP00000288001;GSPATP00003609001;GSPATP00005872001;GSPATP00014816001	gene=GSPATG00000288001;gene=GSPATG00003609001	4	4	4	3	2	2	2	3	25.6	10.494	90	0	75.134	By MS/MS	By MS/MS	By MS/MS	By MS/MS	120240000	16500000	22824000	18927000	61984000	30059000	4124900	5706000	4731800	15496000	9288000	12959000	11444000	30108000	2	1	1	3	7			23.1469	23.6275	23.4481	24.8436	FALSE	FALSE	-0.75865	0.228781	0.4817
GSPATP00000349001	GSPATP00000349001	gene=GSPATG00000349001	1	1	1	1	1	1	0	0	1	134.79	1157	0	2.5144	By matching	By MS/MS			319640000	1209600	318430000	0	0	5327400	20159	5307200	0	0	955880	162440000	0	0	0	1	0	0	1			19.8665	27.2753	0	0	TRUE	FALSE
GSPATP00000448001	GSPATP00000448001	gene=GSPATG00000448001	1	3	3	3	1	2	0	2	10	35.825	320	0.00074571	1.7509	By matching	By MS/MS		By MS/MS	6065100	930030	1964700	0	3170400	319210	48949	103400	0	166860	2285400	1673000	0	1653200	0	2	0	2	4			21.124	20.674	18.4706	20.6568	FALSE	FALSE	1.3353	0.145709	0.395964
GSPATP00000518001	GSPATP00000518001;GSPATP00014559001	gene=GSPATG00000518001	2	11	2	1	2	2	1	1	28.9	43.285	387	0	53.214	By MS/MS	By MS/MS	By MS/MS	By MS/MS	95274000	17864000	40052000	21146000	16212000	4330700	812020	1820500	961180	736930	10522000	20394000	15724000	7091400	2	2	2	1	7			23.3269	24.2816	23.9065	22.7576	FALSE	FALSE	0.4722	0.435572	0.678871
GSPATP00000540001	GSPATP00000540001	gene=GSPATG00000540001	1	1	1	1	1	1	0	0	3.7	31.995	273	0	2.193	By matching	By MS/MS			2664500	1318300	1346200	0	0	156730	77546	79188	0	0	0	1133200	0	0	0	0	0	0	0			20.0566	20.112	0	0	TRUE	FALSE
GSPATP00000590001	GSPATP00000590001	gene=GSPATG00000590001	1	2	2	2	1	1	1	1	7.8	33.821	295	0	2.9892	By matching	By MS/MS	By MS/MS	By MS/MS	8346200	886800	1368900	1754200	4336300	695520	73900	114080	146180	361360	0	0	4903200	5719300	0	1	1	1	3			0	0	22.2253	22.4474	FALSE	TRUE
GSPATP00000605001;GSPATP00032426001	GSPATP00000605001;GSPATP00032426001	gene=GSPATG00000605001;gene=GSPATG00032426001	2	5	5	5	3	2	2	4	10.9	66.148	576	0	7.115	By MS/MS	By MS/MS	By MS/MS	By MS/MS	20213000	5589500	3487700	2407500	8728000	546290	151070	94263	65067	235890	4918100	4283500	6335100	5780600	3	2	2	4	11			22.2297	22.0304	22.5949	22.4628	FALSE	FALSE	-0.3988	0.228363	0.4817
GSPATP00000661001	GSPATP00000661001	gene=GSPATG00000661001	1	9	9	6	5	6	9	9	32.8	34.662	290	0	37.525	By MS/MS	By MS/MS	By MS/MS	By MS/MS	1143500000	158950000	199510000	198000000	587050000	114350000	15895000	19951000	19800000	58705000	287000000	217370000	156630000	232110000	12	17	14	23	66			28.0965	27.6956	27.2228	27.7902	FALSE	FALSE	0.38955	0.327064	0.577394
GSPATP00000695001;GSPATP00032347001;GSPATP00000421001	GSPATP00000695001;GSPATP00032347001;GSPATP00000421001	gene=GSPATG00000695001;gene=GSPATG00032347001;gene=GSPATG00000421001	3	2	2	2	0	0	2	1	17.5	15.341	126	0	5.8694			By MS/MS	By matching	13688000	0	0	10294000	3393400	2281300	0	0	1715700	565560	0	0	6576400	1884500	0	0	2	0	2			0	0	22.6489	20.8458	FALSE	TRUE
GSPATP00000728001	GSPATP00000728001	gene=GSPATG00000728001	1	8	4	4	0	0	2	4	21.2	52.087	439	0	5.2258		By matching	By matching	By MS/MS	13116000	0	0	1288700	11827000	468430	0	0	46025	422410	0	0	3853600	8456100	0	0	0	4	4			0	0	21.8778	23.0116	FALSE	TRUE
GSPATP00000737001;GSPATP00000385001	GSPATP00000737001;GSPATP00000385001	gene=GSPATG00000737001;gene=GSPATG00000385001	2	4	4	1	4	4	4	4	15.8	34.742	303	0	47.921	By MS/MS	By MS/MS	By MS/MS	By MS/MS	57199000	10106000	13369000	13653000	20072000	3575000	631610	835540	853300	1254500	21996000	21503000	36780000	20565000	4	4	4	4	16			24.3907	24.358	25.1324	24.2937	FALSE	FALSE	-0.3387	0.424165	0.674841
GSPATP00000880001	GSPATP00000880001	gene=GSPATG00000880001	1	5	5	5	4	4	1	2	5.6	117.83	1015	0	5.8771	By MS/MS	By MS/MS	By matching	By MS/MS	19473000	9060200	7648500	602100	2162700	341640	158950	134180	10563	37941	4488800	8348300	1612900	2490600	1	4	0	2	7			22.0979	22.9931	20.6212	21.2481	FALSE	FALSE	1.61085	0.016687	0.154734
GSPATP00000999001	GSPATP00000999001;PTETP100022001;PTETP800012001	gene=GSPATG00000999001	3	10	10	4	7	8	8	8	20.5	81.464	698	0	26.183	By MS/MS	By MS/MS	By MS/MS	By MS/MS	74320000	12775000	23212000	11127000	27206000	1812700	311570	566150	271390	663560	23057000	26039000	17117000	23695000	4	6	4	9	23			24.4587	24.6342	24.0289	24.4981	FALSE	FALSE	0.28295	0.421168	0.673576
GSPATP00001003001	GSPATP00001003001	gene=GSPATG00001003001	1	5	2	2	1	1	1	1	11.5	47.433	427	0	18.776	By matching	By MS/MS	By MS/MS	By MS/MS	15218000	1961800	5212100	2144900	5899000	724660	93420	248200	102140	280900	2099100	4273200	0	0	0	1	1	1	3			21.0013	22.0269	0	0	TRUE	FALSE
GSPATP00001023001	GSPATP00001023001	gene=GSPATG00001023001	1	7	1	1	1	1	1	1	37.4	23.876	206	0.0043732	1.6688	By matching	By MS/MS	By MS/MS	By MS/MS	10625000	1956300	1893600	3668000	3107300	758940	139740	135260	262000	221950	1172200	965980	2460500	1258400	0	1	1	1	3			20.1608	19.8816	21.2305	20.2632	FALSE	FALSE	-0.72565	0.152397	0.40551
GSPATP00001108001	GSPATP00001108001	gene=GSPATG00001108001	1	1	1	1	1	1	1	1	3.9	40.954	360	0.0067568	1.3421	By MS/MS	By MS/MS	By MS/MS	By matching	4765500	788070	1075300	1170400	1731700	264750	43782	59740	65024	96205	843220	881610	1722900	2635000	1	1	1	0	3			19.6855	19.7498	20.7164	21.3294	FALSE	FALSE	-1.30525	0.0132832	0.145167
GSPATP00001139001;GSPATP00002883001	GSPATP00001139001;GSPATP00002883001	gene=GSPATG00001139001;gene=GSPATG00002883001	2	10	10	1	10	10	2	2	32.1	50.18	455	0	60.799	By MS/MS	By MS/MS	By MS/MS	By MS/MS	172970000	65831000	99374000	2689400	5077600	7520500	2862200	4320600	116930	220770	60963000	84586000	4979100	3359600	9	15	2	1	27			25.8614	26.3339	22.2475	21.6799	FALSE	FALSE	4.13395	0.000118461	0.0120831
GSPATP00001153001	GSPATP00001153001	gene=GSPATG00001153001	1	1	1	1	1	1	0	1	2.4	63.421	542	0.0092593	1.2588	By matching	By MS/MS		By MS/MS	62414000	18259000	24717000	0	19438000	2229100	652120	882740	0	694200	10940000	12609000	0	7871900	0	1	0	1	2			23.3831	23.5879	19.0569	22.9083	FALSE	FALSE	2.5029	0.108296	0.341635
GSPATP00001168001	GSPATP00001168001	gene=GSPATG00001168001	1	5	1	1	1	1	1	1	44.1	17.116	152	0	3.3047	By MS/MS	By MS/MS	By matching	By MS/MS	18841000	3121500	4037500	4299100	7382800	2691600	445930	576790	614160	1054700	1870300	2059600	2883800	2989900	1	1	0	1	3			20.8348	20.9739	21.4595	21.5117	FALSE	FALSE	-0.58125	0.0970423	0.323945
GSPATP00001205001;GSPATP00003022001;GSPATP00004713001	GSPATP00001205001;GSPATP00003022001;GSPATP00004713001	gene=GSPATG00001205001;gene=GSPATG00003022001;gene=GSPATG00004713001	3	1	1	1	1	1	1	1	2.8	49.836	422	0	6.0034	By MS/MS	By MS/MS	By MS/MS	By MS/MS	8340600	2620900	0	2266600	3453100	333620	104840	0	90663	138120	2804400	0	3336500	2438000	1	1	1	1	4			21.4193	20.3026	21.6699	21.2173	FALSE	FALSE	-0.58265	0.278674	0.531857
GSPATP00001235001;GSPATP00002794001	GSPATP00001235001;GSPATP00002794001	gene=GSPATG00001235001;gene=GSPATG00002794001	2	8	2	2	2	2	1	1	19.2	50.123	433	0	8.1018	By MS/MS	By MS/MS	By MS/MS	By MS/MS	21800000	5068900	7557900	3993400	5179700	990910	230410	343540	181520	235440	6333100	7186400	3218300	4288600	1	2	2	1	6			22.5945	22.7768	21.6179	22.0321	FALSE	FALSE	0.86065	0.0425208	0.22246
GSPATP00001289001	GSPATP00001289001	gene=GSPATG00001289001	1	1	1	1	1	1	0	0	4.5	41.858	358	0.005472	1.3675	By matching	By MS/MS			2084500	700680	1383800	0	0	109710	36878	72830	0	0	749720	1134500	0	0	0	1	0	0	1			19.516	20.1136	0	0	TRUE	FALSE
GSPATP00001299001	GSPATP00001299001	gene=GSPATG00001299001	1	4	3	2	3	3	0	0	5.1	106.58	906	0	5.7069	By MS/MS	By MS/MS			20022000	10079000	9943000	0	0	400450	201590	198860	0	0	10071000	9048400	0	0	4	3	0	0	7			23.2637	23.1092	0	0	TRUE	FALSE
GSPATP00001345001	GSPATP00001345001	gene=GSPATG00001345001	1	1	1	1	1	1	0	0	2.1	64.249	559	0.005544	1.431	By matching	By MS/MS			2507300	911350	1596000	0	0	89547	32548	56998	0	0	915650	1368900	0	0	0	1	0	0	1			19.8044	20.3846	0	0	TRUE	FALSE
GSPATP00001373001	GSPATP00001373001	gene=GSPATG00001373001	1	11	8	8	8	7	0	0	5.2	295	2540	0	10.497	By MS/MS	By MS/MS			24799000	12849000	11950000	0	0	192240	99607	92636	0	0	14163000	14365000	0	0	10	5	0	0	15			23.7556	23.7761	0	0	TRUE	FALSE
GSPATP00001395001	GSPATP00001395001	gene=GSPATG00001395001	1	5	4	4	4	4	0	0	6.8	89.804	781	0	4.2015	By MS/MS	By MS/MS			16747000	7372900	9374500	0	0	356330	156870	199460	0	0	8951200	10012000	0	0	2	4	0	0	6			23.0936	23.2552	0	0	TRUE	FALSE
GSPATP00001423001	GSPATP00001423001	gene=GSPATG00001423001	1	9	2	0	2	2	0	0	25.3	46.739	419	0	3.6256	By MS/MS	By MS/MS	By matching	By matching	23997000	11632000	12366000	0	0	1199900	581590	618280	0	0	12354000	12132000	0	0	1	3	0	0	4			23.5585	23.5323	0	0	TRUE	FALSE
GSPATP00001456001;GSPATP00024493001;GSPATP00018961001;PTETP6200005001;PTETP2400009001	GSPATP00001456001;GSPATP00024493001;GSPATP00018961001;PTETP6200005001;PTETP2400009001	gene=GSPATG00001456001;gene=GSPATG00024493001;gene=GSPATG00018961001;gene=PTETG6200005001;gene=PTETG2400009001	5	4	1	1	0	1	1	1	13.2	30.83	266	0	4.6787	By matching	By MS/MS	By matching	By MS/MS	10432000	0	3183900	3352700	3895600	745150	0	227420	239480	278260	0	5115100	8922300	5927600	0	2	0	1	3			19.623	22.2863	23.089	22.499	FALSE	FALSE	-1.83935	0.104359	0.33733
GSPATP00001472001;GSPATP00002584001	GSPATP00001472001;GSPATP00002584001	gene=GSPATG00001472001;gene=GSPATG00002584001	2	4	4	4	3	3	0	1	7.2	85.648	752	0	5.3258	By MS/MS	By MS/MS		By MS/MS	11245000	4021200	6590900	0	633280	295930	105820	173440	0	16665	5374300	6671900	0	0	1	3	0	1	5			22.3576	22.6697	0	0	TRUE	FALSE
GSPATP00001551001	GSPATP00001551001	gene=GSPATG00001551001	1	8	8	2	8	2	3	3	40.4	12.576	109	0	49.005	By MS/MS	By MS/MS	By MS/MS	By MS/MS	193670000	92249000	22247000	28180000	50997000	48418000	23062000	5561800	7045100	12749000	42902000	22238000	18016000	23020000	8	1	1	3	13			25.3545	24.4065	24.1028	24.4564	FALSE	FALSE	0.6009	0.221859	0.4817
GSPATP00001636001	GSPATP00001636001	gene=GSPATG00001636001	1	2	1	1	1	1	0	0	5.1	38.345	350	0.0080429	1.2985	By matching	By MS/MS	By matching	By matching	48281000	2676300	45605000	0	0	2099200	116360	1982800	0	0	3548300	26786000	0	0	0	1	0	0	1			21.7587	24.675	0	0	TRUE	FALSE
GSPATP00001639001;GSPATP00005428001	GSPATP00001639001;GSPATP00005428001	gene=GSPATG00001639001;gene=GSPATG00005428001	2	3	3	1	2	3	1	1	14	26.074	236	0	3.6179	By MS/MS	By MS/MS	By matching	By MS/MS	13454000	5841600	6397600	491070	723690	1034900	449360	492130	37775	55668	2948500	1957300	1342200	1138200	2	1	0	1	4			21.4916	20.9004	20.3562	20.1183	FALSE	FALSE	0.95875	0.040878	0.221896
GSPATP00001645001	GSPATP00001645001	gene=GSPATG00001645001	1	1	1	1	0	1	0	0	3.1	41.218	354	0	2.6485		By MS/MS			0	0	0	0	0	0	0	0	0	0	0	0	0	0	0	1	0	0	1			0	0	0	0	TRUE	TRUE
GSPATP00001648001;GSPATP00005419001	GSPATP00001648001;GSPATP00005419001	gene=GSPATG00001648001;gene=GSPATG00005419001	2	16	16	16	16	16	0	0	34.5	64.265	550	0	59.101	By MS/MS	By MS/MS			303770000	128040000	175730000	0	0	9205300	3880100	5325200	0	0	136590000	148790000	0	0	18	17	0	0	35			27.0253	27.1487	0	0	TRUE	FALSE
GSPATP00001720001	GSPATP00001720001	gene=GSPATG00001720001	1	1	1	1	1	1	1	1	8.6	13.319	116	0.0014903	1.7421	By matching	By MS/MS	By MS/MS	By MS/MS	31803000	7525800	10795000	6249500	7232700	5300600	1254300	1799200	1041600	1205400	4509200	5507000	4192100	2929100	0	1	1	1	3			22.1044	22.3928	21.9992	21.482	FALSE	FALSE	0.508	0.194859	0.463421
GSPATP00001737001	GSPATP00001737001;GSPATP00000115001	gene=GSPATG00001737001	2	4	4	4	2	3	1	2	11.1	41.092	368	0	4.2042	By MS/MS	By MS/MS	By MS/MS	By MS/MS	38480000	11624000	16916000	3850100	6089100	1832400	553550	805530	183340	289960	12717000	17943000	11686000	14017000	1	3	2	2	8			23.6003	24.0969	23.4783	23.7407	FALSE	FALSE	0.2391	0.505058	0.725576
GSPATP00001742001	GSPATP00001742001	gene=GSPATG00001742001	1	1	1	1	1	1	0	0	2.5	51.633	441	0.0049365	1.493	By MS/MS	By matching			1330500	604260	726210	0	0	55436	25177	30259	0	0	646540	595390	0	0	1	0	0	0	1			19.3024	19.1835	0	0	TRUE	FALSE
GSPATP00001745001	GSPATP00001745001	gene=GSPATG00001745001	1	16	3	1	3	2	3	3	37.4	57.952	516	0	20.36	By MS/MS	By MS/MS	By MS/MS	By MS/MS	54498000	13922000	13365000	10309000	16903000	2270800	580070	556870	429530	704290	13133000	18907000	11891000	9546300	4	1	1	3	9			23.6467	24.1724	23.5034	23.1865	FALSE	FALSE	0.5646	0.161425	0.416076
GSPATP00001747001	GSPATP00001747001	gene=GSPATG00001747001	1	4	4	3	2	2	4	4	18.3	21.734	191	0	13.508	By MS/MS	By MS/MS	By MS/MS	By MS/MS	129120000	14424000	19037000	34778000	60882000	16140000	1803100	2379600	4347200	7610300	10687000	14699000	29902000	20649000	0	1	2	3	6			23.3494	23.8092	24.8337	24.2996	FALSE	FALSE	-0.98735	0.041979	0.222302
GSPATP00001824001;GSPATP00017701001	GSPATP00001824001;GSPATP00017701001	gene=GSPATG00001824001;gene=GSPATG00017701001	2	14	14	4	10	11	10	10	31.4	59.478	539	0	30.472	By MS/MS	By MS/MS	By MS/MS	By MS/MS	217670000	38111000	57824000	45921000	75813000	6596000	1154900	1752200	1391600	2297400	49740000	59035000	53865000	68116000	7	11	8	16	42			25.5679	25.8151	25.6828	26.0215	FALSE	FALSE	-0.16065	0.626859	0.807839
GSPATP00001826001	GSPATP00001826001	gene=GSPATG00001826001	1	2	1	1	1	1	0	0	5.1	57.527	494	0.0055325	1.4233	By matching	By MS/MS			3013100	1164300	1848800	0	0	120520	46572	73953	0	0	1169800	1585800	0	0	0	1	0	0	1			20.1578	20.5968	0	0	TRUE	FALSE
GSPATP00001850001	GSPATP00001850001	gene=GSPATG00001850001	1	2	2	2	2	2	0	0	3.9	63.33	536	0	3.0341	By MS/MS	By MS/MS			11188000	5509600	5678800	0	0	360910	177730	183190	0	0	5219200	5187200	0	0	1	2	0	0	3			22.3154	22.3065	0	0	TRUE	FALSE
GSPATP00001878001	GSPATP00001878001	gene=GSPATG00001878001	1	1	1	1	0	1	0	0	1.6	98.707	857	0.0043636	1.6493		By MS/MS			1233900	0	1233900	0	0	21275	0	21275	0	0	0	956210	0	0	0	1	0	0	1			18.7317	19.867	0	0	TRUE	FALSE
GSPATP00001887001	GSPATP00001887001	gene=GSPATG00001887001	1	1	1	1	1	1	1	1	5.3	22.149	188	0	2.8794	By MS/MS	By matching	By MS/MS	By MS/MS	12395000	2631700	3687400	2522400	3553800	1126800	239250	335210	229310	323070	1576800	1881000	1692000	1439200	1	0	1	1	3			20.5886	20.8431	20.6903	20.4568	FALSE	FALSE	0.1423	0.656062	0.824037
GSPATP00001912001;GSPATP00005165001;GSPATP00017629001;GSPATP00027040001	GSPATP00001912001;GSPATP00005165001;GSPATP00017629001;GSPATP00027040001	gene=GSPATG00001912001;gene=GSPATG00005165001;gene=GSPATG00017629001;gene=GSPATG00027040001	4	4	4	4	4	4	4	4	30.1	19.403	163	0	20.924	By MS/MS	By MS/MS	By MS/MS	By MS/MS	201900000	63853000	58295000	30521000	49231000	40380000	12771000	11659000	6104100	9846300	37273000	29913000	25519000	20883000	4	5	3	5	17			25.1516	24.8343	24.6051	24.3158	FALSE	FALSE	0.5325	0.149771	0.400844
GSPATP00001923001	GSPATP00001923001	gene=GSPATG00001923001	1	11	2	1	2	2	2	2	32.2	43.358	370	0	2.703	By matching	By MS/MS	By MS/MS	By MS/MS	38747000	7430600	11232000	9355200	10729000	1490300	285790	432010	359820	412640	11483000	14505000	17609000	14305000	0	4	1	3	8			23.453	23.79	24.0698	23.77	FALSE	FALSE	-0.2984	0.387481	0.642071
GSPATP00001942001	GSPATP00001942001	gene=GSPATG00001942001	1	8	8	8	6	7	4	6	23.6	47.193	411	0	9.1033	By MS/MS	By MS/MS	By MS/MS	By MS/MS	68362000	16254000	24954000	8107400	19046000	2357300	560490	860500	279560	656750	17243000	16236000	15063000	16316000	5	7	2	6	20			24.0395	23.9527	23.8445	23.9598	FALSE	FALSE	0.09395	0.753514	0.867437
GSPATP00001946001	GSPATP00001946001	gene=GSPATG00001946001	1	7	7	7	4	4	6	7	15.7	55.796	484	0	15.845	By MS/MS	By MS/MS	By MS/MS	By MS/MS	71449000	9977700	11536000	9235400	40700000	3572500	498880	576800	461770	2035000	16812000	20405000	11512000	23654000	3	3	3	7	16			24.003	24.2824	23.4566	24.4956	FALSE	FALSE	0.1666	0.723716	0.857253
GSPATP00002070001	GSPATP00002070001	gene=GSPATG00002070001	1	6	6	6	6	6	0	0	46.6	17.197	148	0	21.547	By MS/MS	By MS/MS			97196000	47610000	49586000	0	0	13885000	6801400	7083800	0	0	26071000	27750000	0	0	4	2	0	0	6			24.6359	24.726	0	0	TRUE	FALSE
GSPATP00002153001	GSPATP00002153001	gene=GSPATG00002153001	1	11	2	2	2	2	2	2	59.2	16.436	147	0	34.649	By MS/MS	By MS/MS	By MS/MS	By MS/MS	116630000	28600000	28454000	15093000	44486000	11663000	2860000	2845400	1509300	4448600	17928000	14468000	10156000	17241000	2	2	1	2	7			24.0957	23.7864	23.2758	24.0393	FALSE	FALSE	0.2835	0.495386	0.719848
GSPATP00002202001	GSPATP00002202001	gene=GSPATG00002202001	1	4	4	2	4	4	1	1	13.9	48.773	424	0	5.8089	By MS/MS	By MS/MS	By MS/MS	By matching	40450000	15771000	21960000	1929300	788840	1618000	630840	878410	77171	31554	12457000	20602000	3877500	1021500	3	4	1	0	8			23.5705	24.2963	21.8867	19.9623	FALSE	FALSE	3.0089	0.00925019	0.12131
GSPATP00002211001;GSPATP00019158001;GSPATP00006673001;GSPATP00004454001	GSPATP00002211001;GSPATP00019158001;GSPATP00006673001;GSPATP00004454001	gene=GSPATG00002211001;gene=GSPATG00019158001;gene=GSPATG00006673001;gene=GSPATG00004454001	4	1	1	1	1	1	1	0	10	10.957	90	0.00076805	1.8986	By matching	By MS/MS	By MS/MS		11698000	5164800	4866300	1667200	0	2924600	1291200	1216600	416810	0	3094500	2482400	1118400	0	0	1	1	0	2			21.5613	21.2433	20.093	20.0509	FALSE	FALSE	1.33035	0.00711649	0.107097
GSPATP00002218001	GSPATP00002218001	gene=GSPATG00002218001	1	3	3	1	2	2	3	3	9.1	40.299	361	0	3.666	By matching	By MS/MS	By MS/MS	By MS/MS	21900000	3723400	4101400	6798100	7277500	952190	161890	178320	295570	316410	8030400	7434000	12713000	11172000	0	2	1	2	5			22.937	22.8257	23.5998	23.4134	FALSE	FALSE	-0.62525	0.083513	0.304591
GSPATP00002232001	GSPATP00002232001	gene=GSPATG00002232001	1	9	6	6	3	3	5	5	26.4	41.31	371	0	37.521	By MS/MS	By MS/MS	By MS/MS	By MS/MS	59121000	6256100	13289000	13131000	26445000	3284500	347560	738300	729500	1469200	7903400	15347000	15055000	18377000	1	3	2	4	10			22.914	23.8715	23.8437	24.1314	FALSE	FALSE	-0.5948	0.223176	0.4817
GSPATP00002240001;GSPATP00006700001;GSPATP00038384001;GSPATP00011326001	GSPATP00002240001;GSPATP00006700001;GSPATP00038384001;GSPATP00011326001	gene=GSPATG00002240001;gene=GSPATG00006700001;gene=GSPATG00038384001;gene=GSPATG00011326001	4	3	3	3	1	1	2	3	6.9	47.172	389	0	3.4894	By MS/MS	By MS/MS	By matching	By MS/MS	19498000	1901000	2616700	1638200	13342000	1949800	190100	261670	163820	1334200	3462300	4068600	3707000	4639300	1	1	0	4	6			21.7233	21.9561	21.8218	22.1455	FALSE	FALSE	-0.14395	0.659441	0.824316
GSPATP00002338001	GSPATP00002338001;GSPATP00019037001;GSPATP00004345001	gene=GSPATG00002338001	3	9	4	4	3	3	4	4	25.9	44.383	397	0	14.607	By MS/MS	By MS/MS	By MS/MS	By MS/MS	41640000	5741800	7549700	10116000	18233000	2191600	302200	397350	532400	959610	6062300	7228100	14164000	12601000	2	2	3	4	11			22.5314	22.7852	23.7557	23.587	FALSE	FALSE	-1.01305	0.0197413	0.165949
GSPATP00002416001;GSPATP00006871001	GSPATP00002416001;GSPATP00006871001	gene=GSPATG00002416001;gene=GSPATG00006871001	2	2	2	2	2	2	0	0	4.2	70.181	621	0	2.2896	By matching	By MS/MS			5999400	2580200	3419200	0	0	206880	88971	117900	0	0	2691600	3136800	0	0	0	2	0	0	2			21.36	21.5809	0	0	TRUE	FALSE
GSPATP00002429001;GSPATP00035743001;GSPATP00021907001;GSPATP00020757001;GSPATP00030894001;GSPATP00017746001;GSPATP00022016001	GSPATP00002429001;GSPATP00035743001;GSPATP00021907001;GSPATP00020757001;GSPATP00030894001;GSPATP00017746001;GSPATP00022016001	gene=GSPATG00002429001;gene=GSPATG00035743001;gene=GSPATG00021907001;gene=GSPATG00020757001;gene=GSPATG00030894001;gene=GSPATG00017746001;gene=GSPATG00022016001	7	2	2	2	2	2	1	1	4.4	56.072	481	0	3.4026	By MS/MS	By MS/MS	By matching	By MS/MS	13666000	3692200	5564000	788590	3621300	525620	142010	214000	30330	139280	4134500	3506200	2449900	3373300	2	3	0	0	5			21.9793	21.7415	21.2243	21.6857	FALSE	FALSE	0.4054	0.269336	0.523836
GSPATP00002446001	GSPATP00002446001	gene=GSPATG00002446001	1	8	3	3	0	0	3	3	1.9	505.92	5291	0	3.1722	By matching	By matching	By MS/MS	By MS/MS	8250000	0	0	2897200	5352800	34091	0	0	11972	22119	0	0	2491000	2084200	0	0	1	2	3			0	0	21.2483	20.9911	FALSE	TRUE
GSPATP00002466001	GSPATP00002466001	gene=GSPATG00002466001	1	59	33	33	13	14	31	33	70.6	110.37	964	0	323.31	By MS/MS	By MS/MS	By MS/MS	By MS/MS	2196600000	160570000	141410000	710140000	1184400000	39938000	2919500	2571100	12912000	21535000	261970000	277120000	348100000	402360000	29	20	70	88	207			27.9648	28.0459	28.3749	28.5839	FALSE	FALSE	-0.47405	0.162714	0.416076
GSPATP00002467001	GSPATP00002467001	gene=GSPATG00002467001	1	50	20	20	7	8	20	20	68.3	84.228	733	0	267.02	By MS/MS	By MS/MS	By MS/MS	By MS/MS	1201900000	83989000	73893000	384000000	660050000	25573000	1787000	1572200	8170200	14044000	135830000	140340000	177920000	208760000	10	9	39	47	105			27.0172	27.0644	27.4067	27.6373	FALSE	FALSE	-0.4812	0.158732	0.414749
GSPATP00002468001	GSPATP00002468001	gene=GSPATG00002468001	1	166	161	87	71	70	157	160	46.6	530.5	4607	0	323.31	By MS/MS	By MS/MS	By MS/MS	By MS/MS	6277500000	560620000	374190000	2115500000	3227300000	26600000	2375500	1585600	8963800	13675000	1001100000	871980000	1079900000	964320000	109	69	290	354	822			29.8989	29.6997	30.0083	29.8449	FALSE	FALSE	-0.1273	0.680498	0.834933
GSPATP00002469001	GSPATP00002469001	gene=GSPATG00002469001	1	11	2	2	0	0	2	2	35.6	37.62	323	0	5.4771	By matching	By matching	By MS/MS	By MS/MS	46877000	0	0	15261000	31616000	2929800	0	0	953840	1976000	0	0	9426600	11142000	0	0	3	3	6			0	0	23.1683	23.4095	FALSE	TRUE
GSPATP00002486001;GSPATP00001585001	GSPATP00002486001;GSPATP00001585001;REV__GSPATP00037282001	gene=GSPATG00002486001;gene=GSPATG00001585001	3	11	11	10	11	11	3	2	26.4	54.769	485	0	62.814	By MS/MS	By MS/MS	By MS/MS	By matching	161850000	58248000	92541000	5253500	5812500	6474200	2329900	3701600	210140	232500	50661000	82647000	12672000	6562400	9	10	3	0	22			25.5944	26.3005	23.5951	22.6458	FALSE	FALSE	2.827	0.00209615	0.0521732
GSPATP00002513001	GSPATP00002513001	gene=GSPATG00002513001	1	7	1	0	1	1	1	1	40.4	12.562	109	0	3.0882	By MS/MS	By MS/MS	By MS/MS	By MS/MS	117730000	39825000	23800000	13385000	40716000	29431000	9956100	5950100	3346300	10179000	21765000	18184000	12516000	12583000	2	1	2	3	8			24.3755	24.1162	23.5773	23.585	FALSE	FALSE	0.6647	0.0730477	0.282993
GSPATP00002543001;GSPATP00001514001	GSPATP00002543001;GSPATP00001514001	gene=GSPATG00002543001;gene=GSPATG00001514001	2	2	1	1	1	1	0	0	10.3	26.418	234	0	2.1539	By matching	By MS/MS	By matching	By matching	2864600	862990	2001600	0	0	204610	61642	142970	0	0	862990	2101500	0	0	0	1	0	0	1			19.719	21.003	0	0	TRUE	FALSE
GSPATP00002566001;GSPATP00001490001	GSPATP00002566001;GSPATP00001490001	gene=GSPATG00002566001;gene=GSPATG00001490001	2	4	1	0	1	1	1	1	24.2	23.848	207	0	161.97	By MS/MS	By matching	By MS/MS	By MS/MS	89241000	11762000	14622000	20213000	42644000	11155000	1470200	1827800	2526600	5330500	14970000	10833000	15124000	17358000	1	0	2	2	5			23.8356	23.3689	23.8503	24.0491	FALSE	FALSE	-0.34745	0.332933	0.585503
GSPATP00002579001	GSPATP00002579001	gene=GSPATG00002579001	1	4	4	4	4	4	0	0	13.2	38.355	318	0	6.0971	By matching	By MS/MS			29487000	12465000	17022000	0	0	1474400	623240	851110	0	0	19910000	29144000	0	0	0	4	0	0	4			24.247	24.7967	0	0	TRUE	FALSE
GSPATP00002623001	GSPATP00002623001	gene=GSPATG00002623001	1	7	7	7	7	6	5	6	23.1	51.794	459	0	15.089	By MS/MS	By MS/MS	By MS/MS	By MS/MS	107260000	21674000	35388000	12285000	37917000	5107800	1032100	1685100	584980	1805600	26240000	31679000	22477000	39611000	5	9	6	10	30			24.6453	24.917	24.4219	25.2394	FALSE	FALSE	-0.0495	0.904882	0.955319
GSPATP00002667001	GSPATP00002667001	gene=GSPATG00002667001	1	2	2	2	2	2	1	1	3.1	42.014	358	0	4.3172	By MS/MS	By MS/MS	By MS/MS	By matching	23111000	7062100	6981800	6648300	2419100	1100500	336290	332470	316590	115200	17297000	7646900	6046300	1945700	2	1	1	0	4			24.044	22.8664	22.5276	20.8919	FALSE	FALSE	1.74545	0.0581131	0.265412
GSPATP00002694001;GSPATP00001349001	GSPATP00002694001;GSPATP00001349001	gene=GSPATG00002694001;gene=GSPATG00001349001	2	4	4	4	4	4	0	0	24.5	23.735	204	0	18.383	By MS/MS	By MS/MS			102930000	44817000	58108000	0	0	10293000	4481700	5810800	0	0	32678000	32905000	0	0	5	6	0	0	11			24.9618	24.9718	0	0	TRUE	FALSE
GSPATP00002707001;GSPATP00001334001;GSPATP00021965001	GSPATP00002707001;GSPATP00001334001;GSPATP00021965001;GSPATP00020721001	gene=GSPATG00002707001;gene=GSPATG00001334001;gene=GSPATG00021965001	4	3	1	0	1	1	1	1	11.3	28.8	248	0	2.3839	By MS/MS	By MS/MS	By MS/MS	By MS/MS	9317300	1895400	2658800	2498400	2264700	582330	118460	166180	156150	141540	1497900	2238100	3571500	1520900	1	1	1	1	4			20.5145	21.0938	21.7681	20.5365	FALSE	FALSE	-0.34815	0.533229	0.742515
GSPATP00002709001;GSPATP00001333001	GSPATP00002709001;GSPATP00001333001	gene=GSPATG00002709001;gene=GSPATG00001333001	2	13	13	0	9	9	13	12	41.3	24.068	208	0	72.144	By MS/MS	By MS/MS	By MS/MS	By MS/MS	1592700000	369920000	367050000	221260000	634480000	199090000	46240000	45881000	27658000	79310000	327060000	176790000	314400000	393510000	15	17	16	19	67			28.285	27.3975	28.228	28.5518	FALSE	FALSE	-0.54865	0.24285	0.493223
GSPATP00002798001;GSPATP00001231001	GSPATP00002798001;GSPATP00001231001	gene=GSPATG00002798001;gene=GSPATG00001231001	2	1	1	1	1	0	0	0	5.7	21.695	194	0	2.0991	By MS/MS				4868100	4868100	0	0	0	540900	540900	0	0	0	2916800	0	0	0	1	0	0	0	1			21.476	18.0524	0	0	TRUE	FALSE
GSPATP00002799001;GSPATP00001230001	GSPATP00002799001;GSPATP00001230001	gene=GSPATG00002799001;gene=GSPATG00001230001	2	1	1	1	1	1	0	0	4.8	38.271	332	0	5.7035	By MS/MS	By MS/MS			6829200	2961300	3867900	0	0	426830	185080	241750	0	0	3303200	6383300	0	0	1	2	0	0	3			21.6554	22.6059	0	0	TRUE	FALSE
GSPATP00002821001;GSPATP00001206001	GSPATP00002821001;GSPATP00001206001	gene=GSPATG00002821001;gene=GSPATG00001206001	2	2	2	2	1	2	0	0	6.1	40.562	362	0.008	1.2828	By MS/MS	By MS/MS			9324000	2287800	7036100	0	0	518000	127100	390900	0	0	4837200	4097700	0	0	1	1	0	0	2			22.2057	21.9664	0	0	TRUE	FALSE
GSPATP00002851001	GSPATP00002851001	gene=GSPATG00002851001	1	5	5	1	3	2	5	5	44.1	17.173	152	0	46.857	By MS/MS	By MS/MS	By MS/MS	By MS/MS	136490000	25007000	14940000	38074000	58468000	19498000	3572500	2134300	5439100	8352500	12559000	14546000	21331000	20139000	3	2	5	4	14			23.5822	23.7941	24.3464	24.2635	FALSE	FALSE	-0.6168	0.0872879	0.309193
GSPATP00002882001	GSPATP00002882001	gene=GSPATG00002882001	1	4	1	1	1	1	0	0	46.7	16.69	150	0	2.7334	By matching	By MS/MS			3169600	1264800	1904800	0	0	352170	140530	211640	0	0	1270700	1633800	0	0	0	1	0	0	1			20.2772	20.6398	0	0	TRUE	FALSE
GSPATP00003025001;GSPATP00004717001	GSPATP00003025001;GSPATP00004717001	gene=GSPATG00003025001;gene=GSPATG00004717001	2	1	1	1	1	1	0	0	2.1	73.982	616	0	10.452	By MS/MS	By MS/MS			6479700	2379300	4100500	0	0	190580	69978	120600	0	0	3658500	3495600	0	0	1	1	0	0	2			21.8028	21.7371	0	0	TRUE	FALSE
GSPATP00003029001	GSPATP00003029001	gene=GSPATG00003029001	1	2	2	2	2	2	0	0	5	47.714	400	0	6.0462	By MS/MS	By MS/MS			48896000	19906000	28990000	0	0	2125900	865470	1260400	0	0	26760000	28413000	0	0	2	2	0	0	4			24.6736	24.76	0	0	TRUE	FALSE
GSPATP00003040001	GSPATP00003040001	gene=GSPATG00003040001	1	2	2	2	2	2	0	0	2.4	97.741	823	0.00077042	1.9052	By MS/MS	By MS/MS			5403400	2335700	3067600	0	0	117460	50776	66688	0	0	2189200	2362000	0	0	1	2	0	0	3			21.062	21.1716	0	0	TRUE	FALSE
GSPATP00003066001	GSPATP00003066001	gene=GSPATG00003066001	1	1	1	1	0	1	0	0	6	19.567	167	0	4.6571		By MS/MS			2523000	0	2523000	0	0	252300	0	252300	0	0	0	1287100	0	0	0	0	0	0	0			18.5226	20.2957	0	0	TRUE	FALSE
GSPATP00003070001	GSPATP00003070001	gene=GSPATG00003070001	1	1	1	1	0	0	1	1	3.3	42.295	365	0	3.2666			By MS/MS	By MS/MS	5254000	0	0	1682800	3571200	291890	0	0	93488	198400	0	0	1128800	1446300	0	0	1	1	2			0	0	20.1064	20.4639	FALSE	TRUE
GSPATP00003093001;GSPATP00004776001	GSPATP00003093001;GSPATP00004776001	gene=GSPATG00003093001;gene=GSPATG00004776001	2	2	2	2	0	0	2	2	7.1	49.285	448	0	2.4069			By MS/MS	By MS/MS	3187100	0	0	873290	2313800	227650	0	0	62378	165270	0	0	627860	722990	0	0	1	3	4			0	0	19.2601	19.4636	FALSE	TRUE
GSPATP00003111001;GSPATP00004789001	GSPATP00003111001;GSPATP00004789001	gene=GSPATG00003111001;gene=GSPATG00004789001	2	3	3	3	3	2	0	0	3	128.01	1106	0	4.1558	By MS/MS	By MS/MS			5663400	2385400	3278000	0	0	87129	36698	50430	0	0	2225100	2535400	0	0	2	2	0	0	4			21.0854	21.2738	0	0	TRUE	FALSE
GSPATP00003120001;GSPATP00001302001	GSPATP00003120001;GSPATP00001302001;GSPATP00004804001;GSPATP00002734001	gene=GSPATG00003120001;gene=GSPATG00001302001	4	11	11	2	8	7	8	8	13	112.03	1044	0	17.358	By MS/MS	By MS/MS	By MS/MS	By MS/MS	139750000	50357000	22737000	25245000	41411000	3327400	1199000	541360	601070	985980	33254000	32832000	25040000	26754000	10	7	11	15	43			24.987	24.9686	24.5777	24.6733	FALSE	FALSE	0.3523	0.266525	0.520575
GSPATP00003144001	GSPATP00003144001;GSPATP00004822001	gene=GSPATG00003144001	2	3	3	3	3	3	0	1	13.2	32.472	296	0	11.591	By MS/MS	By MS/MS		By MS/MS	15472000	5574900	9897600	0	0	967030	348430	618600	0	0	10916000	7412800	0	0	1	2	0	1	4			23.3799	22.8216	0	0	TRUE	FALSE
GSPATP00003205001	GSPATP00003205001	gene=GSPATG00003205001	1	36	35	31	33	34	0	0	18.1	275.21	2367	0	93.802	By MS/MS	By MS/MS			344770000	173650000	171120000	0	0	2736300	1378200	1358100	0	0	169740000	202690000	0	0	39	28	0	0	67			27.3388	27.5947	0	0	TRUE	FALSE
GSPATP00003255001	GSPATP00003255001	gene=GSPATG00003255001	1	12	2	1	2	2	1	1	37	46.041	413	0	56.217	By MS/MS	By MS/MS	By MS/MS	By MS/MS	42007000	8217300	29280000	1906900	2602300	2210900	432490	1541100	100370	136960	7847500	21937000	6224100	3477300	2	2	1	1	6			22.9038	24.3869	22.5694	21.7295	FALSE	FALSE	1.4959	0.0610648	0.265902
GSPATP00003275001;GSPATP00004957001	GSPATP00003275001;GSPATP00004957001	gene=GSPATG00003275001;gene=GSPATG00004957001	2	1	1	1	0	0	1	0	0.9	161.99	1371	0.00076864	1.8988			By MS/MS		1383300	0	0	1383300	0	17965	0	0	17965	0	0	0	927920	0	0	0	0	0	0			0	0	19.8236	18.6757	FALSE	TRUE
GSPATP00003298001	GSPATP00003298001	gene=GSPATG00003298001	1	2	2	2	1	2	0	0	6.8	34.986	296	0	4.9496	By MS/MS	By MS/MS			20976000	4476300	16500000	0	0	998850	213160	785700	0	0	11728000	11254000	0	0	1	2	0	0	3			23.4835	23.4239	0	0	TRUE	FALSE
GSPATP00003311001	GSPATP00003311001;GSPATP00033593001;GSPATP00033592001	gene=GSPATG00003311001	3	10	9	9	7	9	5	6	27.1	33.951	310	0	11.723	By MS/MS	By MS/MS	By MS/MS	By MS/MS	221480000	66049000	78763000	24152000	52515000	10067000	3002200	3580100	1097800	2387100	45914000	61460000	31307000	40593000	5	8	5	7	25			25.4524	25.8731	24.9	25.2747	FALSE	FALSE	0.5754	0.146222	0.395964
GSPATP00003370001	GSPATP00003370001	gene=GSPATG00003370001	1	1	1	1	0	0	1	1	3.3	37.208	331	0.004298	1.5709			By matching	By MS/MS	2661400	0	0	787930	1873500	177430	0	0	52528	124900	0	0	2231900	2363700	0	0	0	1	1			0	0	21.0898	21.1726	FALSE	TRUE
GSPATP00003389001	GSPATP00003389001	gene=GSPATG00003389001	1	3	3	3	0	1	3	3	16.6	23.386	217	0	7.8812		By MS/MS	By MS/MS	By MS/MS	20401000	0	0	6821100	13580000	2266800	0	0	757900	1508900	0	0	10147000	8724100	0	1	2	3	6			0	0	23.2745	23.0566	FALSE	TRUE
GSPATP00003425001;GSPATP00000064001	GSPATP00003425001;GSPATP00000064001;GSPATP00005247001;GSPATP00009173001	gene=GSPATG00003425001;gene=GSPATG00000064001	4	4	4	4	4	4	0	0	16.1	38.905	330	0	8.4337	By MS/MS	By MS/MS			18848000	8081800	10766000	0	0	992010	425360	566650	0	0	15077000	18110000	0	0	2	4	0	0	6			23.8458	24.1103	0	0	TRUE	FALSE
GSPATP00003467001	GSPATP00003467001	gene=GSPATG00003467001	1	11	11	4	3	6	10	11	46.2	31.059	273	0	94.25	By MS/MS	By MS/MS	By MS/MS	By MS/MS	185350000	8148500	22928000	64610000	89665000	9755400	428870	1206800	3400500	4719200	14198000	28628000	82319000	54027000	2	6	10	8	26			23.7592	24.7709	26.2947	25.6872	FALSE	FALSE	-1.7259	0.0154672	0.149735
GSPATP00003502001	GSPATP00003502001	gene=GSPATG00003502001	1	5	2	2	1	1	2	2	29	23.014	200	0	31.582	By matching	By MS/MS	By MS/MS	By MS/MS	29173000	1740600	1503000	7487700	18442000	4167600	248660	214710	1069700	2634600	3376500	2894400	4277600	3940100	0	1	1	2	4			21.6871	21.4648	22.0284	21.9098	FALSE	FALSE	-0.39315	0.235617	0.482804
GSPATP00003509001;GSPATP00000166001	GSPATP00003509001;GSPATP00000166001	gene=GSPATG00003509001;gene=GSPATG00000166001	2	1	1	1	1	1	1	1	5.5	21.667	182	0	3.123	By MS/MS	By MS/MS	By MS/MS	By MS/MS	19080000	4109200	5965500	5120900	3884600	1272000	273950	397700	341390	258970	2462100	3043200	3435100	1573200	1	1	1	1	4			21.2315	21.5372	21.7119	20.5853	FALSE	FALSE	0.23575	0.636439	0.814855
GSPATP00003539001	GSPATP00003539001	gene=GSPATG00003539001	1	3	3	1	3	2	2	1	24.8	15.498	129	0	35.25	By MS/MS	By MS/MS	By MS/MS	By MS/MS	131980000	32255000	53513000	21793000	24416000	16497000	4031900	6689200	2724100	3051900	15053000	28520000	14935000	12623000	4	1	2	1	8			23.8435	24.7655	23.8322	23.5896	FALSE	FALSE	0.5936	0.213585	0.4817
GSPATP00003569001	GSPATP00003569001	gene=GSPATG00003569001	1	5	1	1	1	1	0	1	19.5	32.699	282	0.0049964	1.5575	By matching	By MS/MS	By matching	By MS/MS	2808900	668740	2140100	0	0	187260	44583	142680	0	0	1314900	1801500	0	0	0	1	0	1	2			20.3265	20.7808	0	0	TRUE	FALSE
GSPATP00003579001;GSPATP00000855001;GSPATP00008682001	GSPATP00003579001;GSPATP00000855001;GSPATP00008682001;GSPATP00008683001	gene=GSPATG00003579001;gene=GSPATG00000855001;gene=GSPATG00008682001	4	9	9	4	7	7	6	7	16.5	58.483	532	0	22.31	By MS/MS	By MS/MS	By MS/MS	By MS/MS	116390000	19262000	38670000	19521000	38934000	4013400	664220	1333500	673150	1342600	25398000	33099000	32934000	34197000	3	7	4	7	21			24.5982	24.9803	24.9731	25.0274	FALSE	FALSE	-0.211	0.521162	0.736041
GSPATP00003624001	GSPATP00003624001	gene=GSPATG00003624001	1	7	7	5	7	7	0	0	24.9	39.048	334	0	31.655	By MS/MS	By MS/MS			122220000	36161000	86060000	0	0	7189500	2127100	5062400	0	0	60487000	63624000	0	0	8	10	0	0	18			25.8501	25.9231	0	0	TRUE	FALSE
GSPATP00003708001;GSPATP00000401001	GSPATP00003708001;GSPATP00000401001	gene=GSPATG00003708001;gene=GSPATG00000401001	2	2	2	1	2	2	2	2	13.6	26.566	236	0	3.5157	By MS/MS	By MS/MS	By MS/MS	By MS/MS	44455000	14911000	17258000	4030000	8256100	5556800	1863800	2157200	503760	1032000	7546800	10108000	3045900	3702100	2	1	1	2	6			22.8474	23.269	21.5384	21.8199	FALSE	FALSE	1.37905	0.00858612	0.117643
GSPATP00003718001;GSPATP00000408001	GSPATP00003718001;GSPATP00000408001	gene=GSPATG00003718001;gene=GSPATG00000408001	2	1	1	1	0	0	1	1	4.4	49.391	428	0	2.2111			By matching	By MS/MS	2755600	0	0	529880	2225700	125250	0	0	24085	101170	0	0	1041100	2021700	0	0	0	1	1			0	0	19.9897	20.9471	FALSE	TRUE
GSPATP00003769001;GSPATP00000465001	GSPATP00003769001;GSPATP00000465001	gene=GSPATG00003769001;gene=GSPATG00000465001	2	1	1	1	1	1	0	0	23	8.0754	74	0.00075075	1.793	By MS/MS	By matching			5542900	2210000	3332900	0	0	5542900	2210000	3332900	0	0	1324100	1700200	0	0	1	0	0	0	1			20.3366	20.6973	0	0	TRUE	FALSE
GSPATP00003811001	GSPATP00003811001	gene=GSPATG00003811001	1	12	12	3	12	12	8	8	32.3	43.311	387	0	141.66	By MS/MS	By MS/MS	By MS/MS	By MS/MS	480250000	95539000	225620000	75728000	83367000	22869000	4549500	10744000	3606100	3969800	54662000	121680000	58653000	41414000	11	12	10	12	45			25.704	26.8585	25.8057	25.3036	FALSE	FALSE	0.7266	0.201619	0.46948
GSPATP00003885001	GSPATP00003885001	gene=GSPATG00003885001	1	11	3	3	3	3	3	3	45.9	31.009	268	0	7.347	By MS/MS	By MS/MS	By MS/MS	By MS/MS	698400000	103190000	50559000	182750000	361910000	53723000	7937300	3889200	14058000	27839000	73558000	103440000	197350000	229250000	5	4	5	8	22			26.1324	26.6242	27.5562	27.7723	FALSE	FALSE	-1.28595	0.0119733	0.137393
GSPATP00003915001;GSPATP00009912001;GSPATP00027380001;GSPATP00020475001	GSPATP00003915001;GSPATP00009912001;GSPATP00027380001;GSPATP00020475001	gene=GSPATG00003915001;gene=GSPATG00009912001;gene=GSPATG00027380001;gene=GSPATG00020475001	4	6	6	6	6	5	4	4	39.6	23.549	192	0	39.443	By MS/MS	By MS/MS	By MS/MS	By MS/MS	138780000	41862000	36820000	23115000	36982000	9912800	2990200	2630000	1651100	2641600	18392000	17126000	19770000	19061000	6	3	4	3	16			24.1326	24.0297	24.2368	24.1841	FALSE	FALSE	-0.1293	0.665665	0.826651
GSPATP00003940001	GSPATP00003940001	gene=GSPATG00003940001	1	3	3	3	3	3	1	2	7.6	65.725	594	0	9.1319	By MS/MS	By MS/MS	By matching	By MS/MS	15374000	4670100	7348000	543330	2812500	415510	126220	198590	14685	76012	4191800	4672800	2724900	3015500	3	1	0	2	6			21.9991	22.1559	21.3778	21.524	FALSE	FALSE	0.6266	0.0828637	0.304591
GSPATP00004025001	GSPATP00004025001	gene=GSPATG00004025001	1	7	7	7	6	6	3	5	29.9	31.62	271	0	8.2939	By MS/MS	By MS/MS	By matching	By MS/MS	33549000	9276900	15990000	1761400	6520600	2236600	618460	1066000	117430	434710	6332400	8437100	6729700	6352500	2	5	0	5	12			22.5943	23.0083	22.6821	22.5989	FALSE	FALSE	0.1608	0.626996	0.807839
GSPATP00004090001	GSPATP00004090001	gene=GSPATG00004090001	1	1	1	1	0	1	0	0	5.3	30.523	263	0.0049858	1.5551		By MS/MS			1432900	0	1432900	0	0	110230	0	110230	0	0	0	1206200	0	0	0	1	0	0	1			19.7279	20.202	0	0	TRUE	FALSE
GSPATP00004209001	GSPATP00004209001	gene=GSPATG00004209001	1	7	7	7	4	4	5	5	13.7	73.148	627	0	9.0116	By MS/MS	By MS/MS	By MS/MS	By MS/MS	50802000	10647000	12125000	10568000	17462000	1451500	304200	346430	301950	498910	12604000	11524000	14336000	15865000	3	4	5	5	17			23.5874	23.4581	23.7731	23.9193	FALSE	FALSE	-0.32345	0.310754	0.56156
GSPATP00004228001	GSPATP00004228001	gene=GSPATG00004228001	1	2	2	2	0	1	1	2	12.8	27.545	243	0	3.9166		By MS/MS	By matching	By MS/MS	9818400	0	1038000	2130500	6649900	818200	0	86498	177550	554160	0	1924700	3034700	3860600	0	1	0	2	3			20.0593	20.8762	21.5331	21.8804	FALSE	FALSE	-1.239	0.0280078	0.184973
GSPATP00004233001	GSPATP00004233001	gene=GSPATG00004233001	1	89	65	65	38	36	62	62	66.4	180.09	1590	0	323.31	By MS/MS	By MS/MS	By MS/MS	By MS/MS	6220400000	741520000	658500000	2169400000	2651000000	69892000	8331700	7398900	24375000	29786000	1071700000	1043000000	1209400000	896870000	90	78	184	197	549			29.9973	29.9581	30.1716	29.7403	FALSE	FALSE	0.02175	0.947163	0.973463
GSPATP00004234001	GSPATP00004234001	gene=GSPATG00004234001	1	132	129	90	75	77	123	123	63.6	248.55	2142	0	323.31	By MS/MS	By MS/MS	By MS/MS	By MS/MS	8716300000	758090000	596030000	3019100000	4343100000	73867000	6424500	5051100	25586000	36806000	1271900000	1196500000	1480200000	1330900000	121	89	292	341	843			30.2443	30.1562	30.4631	30.3098	FALSE	FALSE	-0.1862	0.542724	0.744407
GSPATP00004235001	GSPATP00004235001	gene=GSPATG00004235001	1	238	238	112	131	134	227	231	69.5	436.33	3807	0	323.31	By MS/MS	By MS/MS	By MS/MS	By MS/MS	31079000000	2717500000	2045600000	10563000000	15753000000	142570000	12466000	9383500	48455000	72262000	4308300000	3949000000	5140800000	5081400000	269	213	672	771	1925			32.0045	31.8788	32.2593	32.2426	FALSE	FALSE	-0.3093	0.324006	0.574204
GSPATP00004264001	GSPATP00004264001	gene=GSPATG00004264001	1	1	1	1	1	1	1	1	7.5	24.186	213	0.00074963	1.7868	By MS/MS	By MS/MS	By MS/MS	By MS/MS	11447000	2761700	2122000	2884000	3679000	1271900	306860	235780	320440	408770	1654700	1082500	1934500	1489900	1	1	1	1	4			20.6581	20.0459	20.8835	20.5068	FALSE	FALSE	-0.34315	0.388463	0.642538
GSPATP00004327001	GSPATP00004327001	gene=GSPATG00004327001	1	12	12	2	10	5	7	8	46.3	21.688	188	0	83.3	By MS/MS	By MS/MS	By MS/MS	By MS/MS	557200000	145890000	90479000	106470000	214360000	79600000	20841000	12926000	15211000	30623000	106830000	64877000	64553000	76226000	12	7	6	11	36			26.6707	25.9512	25.944	26.1838	FALSE	FALSE	0.24705	0.535452	0.742515
GSPATP00004347001	GSPATP00004347001	gene=GSPATG00004347001	1	5	5	2	4	3	4	5	13.8	44.624	399	0	14.55	By MS/MS	By MS/MS	By MS/MS	By MS/MS	140000000	30817000	39461000	27714000	42006000	7777700	1712000	2192300	1539700	2333700	48136000	44287000	41949000	54895000	4	4	4	8	20			25.5206	25.4004	25.3221	25.7102	FALSE	FALSE	-0.05565	0.863919	0.933212
GSPATP00004385001	GSPATP00004385001	gene=GSPATG00004385001	1	2	2	2	2	2	0	0	8.8	32.527	274	0	2.9217	By matching	By MS/MS			3513800	726720	2787100	0	0	219610	45420	174190	0	0	843470	2292900	0	0	0	2	0	0	2			19.686	21.1287	0	0	TRUE	FALSE
GSPATP00004441001;GSPATP00019141001	GSPATP00004441001;GSPATP00019141001	gene=GSPATG00004441001;gene=GSPATG00019141001	2	10	10	4	8	8	9	9	29.6	41.343	371	0	24.006	By MS/MS	By MS/MS	By MS/MS	By MS/MS	222960000	26195000	37818000	47588000	111360000	12386000	1455300	2101000	2643800	6186400	44403000	44264000	63058000	59629000	8	7	5	11	31			25.4042	25.3996	25.9102	25.8295	FALSE	FALSE	-0.46795	0.157605	0.414559
GSPATP00004464001;GSPATP00006666001;GSPATP00019169001	GSPATP00004464001;GSPATP00006666001;GSPATP00019169001	gene=GSPATG00004464001;gene=GSPATG00006666001;gene=GSPATG00019169001	3	3	1	1	1	1	0	0	10	42.593	370	0.0022026	1.6878	By matching	By MS/MS	By matching	By matching	2477600	824800	1652800	0	0	117980	39276	78707	0	0	882520	1355100	0	0	0	1	0	0	1			19.7513	20.37	0	0	TRUE	FALSE
GSPATP00004489001	GSPATP00004489001	gene=GSPATG00004489001	1	3	3	3	3	3	0	0	4.8	103.35	893	0	5.103	By MS/MS	By MS/MS			5122200	2441100	2681100	0	0	124930	59540	65392	0	0	2208600	2141300	0	0	1	2	0	0	3			21.0747	21.0301	0	0	TRUE	FALSE
GSPATP00004513001;GSPATP00019216001	GSPATP00004513001;GSPATP00019216001	gene=GSPATG00004513001;gene=GSPATG00019216001	2	1	1	1	1	1	0	0	10.5	18.242	152	0	35.681	By MS/MS	By MS/MS			7429600	3555200	3874400	0	0	1238300	592540	645730	0	0	0	1976400	0	0	0	0	0	0	0			18.6318	20.9144	0	0	TRUE	FALSE
GSPATP00004584001;GSPATP00037788001	GSPATP00004584001;GSPATP00037788001	gene=GSPATG00004584001;gene=GSPATG00037788001	2	15	6	6	3	1	6	5	51.2	28.627	248	0	38.705	By MS/MS	By MS/MS	By MS/MS	By MS/MS	799110000	106290000	9317200	277710000	405790000	66592000	8857300	776430	23143000	33815000	87738000	5148700	170450000	197030000	6	1	6	11	24			26.3867	22.2958	27.3448	27.5538	FALSE	FALSE	-3.10805	0.0710475	0.279921
GSPATP00004591001	GSPATP00004591001	gene=GSPATG00004591001	1	3	2	2	2	2	1	2	20.3	14.306	123	0	4.128	By MS/MS	By MS/MS	By matching	By MS/MS	82803000	22184000	18721000	15383000	26515000	13801000	3697300	3120200	2563800	4419200	9342300	9983100	13337000	11236000	1	2	0	2	5			23.1553	23.2511	23.6689	23.4216	FALSE	FALSE	-0.34205	0.295322	0.547687
GSPATP00004645001;GSPATP00002934001	GSPATP00004645001;GSPATP00002934001	gene=GSPATG00004645001;gene=GSPATG00002934001	2	2	2	2	1	1	1	2	4.5	44.789	401	0.0043605	1.6453	By matching	By MS/MS	By MS/MS	By MS/MS	9545800	2638000	3163400	863000	2881400	502410	138840	166490	45421	151650	2108500	4224300	1645800	4986700	0	1	1	2	4			21.0078	22.0103	20.6504	22.2497	FALSE	FALSE	0.059	0.9332	0.965814
GSPATP00004646001;GSPATP00002935001	GSPATP00004646001;GSPATP00002935001	gene=GSPATG00004646001;gene=GSPATG00002935001	2	9	9	9	7	7	5	6	24.5	55.157	489	0	21.323	By MS/MS	By MS/MS	By MS/MS	By MS/MS	82350000	22318000	29128000	11863000	19040000	2941100	797080	1040300	423690	680000	25920000	21116000	23390000	11073000	4	6	4	3	17			24.6276	24.3318	24.4794	23.4005	FALSE	FALSE	0.53975	0.290903	0.542787
GSPATP00004648001;GSPATP00002937001	GSPATP00004648001;GSPATP00002937001	gene=GSPATG00004648001;gene=GSPATG00002937001	2	3	3	3	3	3	2	2	9.3	45.749	396	0	5.495	By MS/MS	By MS/MS	By MS/MS	By MS/MS	27193000	5526200	7457900	4193000	10016000	1699500	345390	466120	262060	625970	5909600	4296000	8639500	12331000	3	1	1	2	7			22.4946	22.0346	23.0425	23.5558	FALSE	FALSE	-1.03455	0.0350601	0.207515
GSPATP00004652001;GSPATP00002943001	GSPATP00004652001;GSPATP00002943001	gene=GSPATG00004652001;gene=GSPATG00002943001	2	10	2	2	2	2	1	1	31	50.162	455	0	13.474	By MS/MS	By MS/MS	By MS/MS	By matching	30221000	9727200	17316000	999620	2177900	1313900	422920	752870	43462	94692	10514000	11660000	2451400	1895900	2	4	1	0	7			23.3258	23.4751	21.2252	20.8545	FALSE	FALSE	2.3606	0.000693443	0.0281466
GSPATP00004660001;GSPATP00002953001	GSPATP00004660001;GSPATP00002953001;GSPATP00001147001;GSPATP00002874001	gene=GSPATG00004660001;gene=GSPATG00002953001	4	5	5	5	5	4	4	4	9.7	65.761	579	0	7.4125	By MS/MS	By MS/MS	By MS/MS	By MS/MS	33972000	7006600	8560100	8850300	9554700	943660	194630	237780	245840	265410	7342600	7544700	11713000	7398800	5	3	2	3	13			22.8079	22.847	23.4816	22.8189	FALSE	FALSE	-0.3228	0.401641	0.652578
GSPATP00004663001;GSPATP00002958001;GSPATP00002870001;GSPATP00001149001	GSPATP00004663001;GSPATP00002958001;GSPATP00002870001;GSPATP00001149001	gene=GSPATG00004663001;gene=GSPATG00002958001;gene=GSPATG00002870001;gene=GSPATG00001149001	4	16	16	16	14	13	13	13	53.5	24.926	217	0	116.37	By MS/MS	By MS/MS	By MS/MS	By MS/MS	2093200000	463540000	328660000	580380000	720590000	232570000	51504000	36518000	64486000	80066000	278340000	199000000	390380000	344740000	21	13	19	26	79			28.0523	27.5682	28.5403	28.3609	FALSE	FALSE	-0.64035	0.107535	0.340405
GSPATP00004738001;GSPATP00003049001	GSPATP00004738001;GSPATP00003049001	gene=GSPATG00004738001;gene=GSPATG00003049001	2	8	8	2	7	8	4	5	19.7	50.027	432	0	22.802	By MS/MS	By MS/MS	By MS/MS	By MS/MS	119840000	28668000	45540000	9662700	35973000	5447400	1303100	2070000	439210	1635100	30142000	33413000	12277000	26759000	8	10	3	9	30			24.8453	24.9939	23.5495	24.6735	FALSE	FALSE	0.8081	0.140825	0.391109
GSPATP00004753001	GSPATP00004753001	gene=GSPATG00004753001	1	1	1	1	0	1	0	0	6.5	19.942	170	0	6.442		By MS/MS			6433900	0	6433900	0	0	714870	0	714870	0	0	0	5415800	0	0	0	1	0	0	1			18.6823	22.3687	0	0	TRUE	FALSE
GSPATP00004780001	GSPATP00004780001;GSPATP00003100001	gene=GSPATG00004780001	2	9	9	6	5	7	4	4	19.8	64.231	551	0	15.969	By MS/MS	By MS/MS	By MS/MS	By MS/MS	67436000	12867000	23384000	8170300	23015000	1983400	378450	687750	240300	676900	18316000	17874000	21638000	17529000	3	7	2	4	16			24.1266	24.0914	24.3671	24.0632	FALSE	FALSE	-0.10615	0.734733	0.857682
GSPATP00004818001	GSPATP00004818001	gene=GSPATG00004818001	1	1	1	1	0	0	1	1	9	17.561	145	0.0098945	1.252			By MS/MS	By MS/MS	14429000	0	0	6994400	7434500	2404800	0	0	1165700	1239100	0	0	11318000	3687700	0	0	1	1	2			0	0	23.4321	21.8143	FALSE	TRUE
GSPATP00004833001;GSPATP00003155001	GSPATP00004833001;GSPATP00003155001	gene=GSPATG00004833001;gene=GSPATG00003155001	2	2	2	2	1	1	2	2	24.5	11.066	110	0	16.419	By MS/MS	By matching	By matching	By MS/MS	16749000	2800000	2488000	1557300	9903500	2093600	349990	311000	194670	1237900	2329600	1462100	898030	3312400	1	0	0	2	3			21.1517	20.4796	19.7764	21.6594	FALSE	FALSE	0.09775	0.89476	0.952888
GSPATP00004837001;GSPATP00003160001	GSPATP00004837001;GSPATP00003160001	gene=GSPATG00004837001;gene=GSPATG00003160001	2	11	3	3	2	2	3	2	37	24.095	208	0	16.424	By MS/MS	By MS/MS	By MS/MS	By MS/MS	63720000	14352000	10564000	19811000	18993000	7965000	1794000	1320500	2476400	2374100	15608000	9554500	17277000	17946000	3	2	2	1	8			23.8958	23.1877	24.0423	24.0972	FALSE	FALSE	-0.528	0.204916	0.473836
GSPATP00004850001	GSPATP00004850001	gene=GSPATG00004850001	1	8	8	8	8	8	0	0	43.1	21.603	188	0	17.496	By MS/MS	By MS/MS			147340000	68752000	78587000	0	0	14734000	6875200	7858700	0	0	39003000	44696000	0	0	7	6	0	0	13			25.2171	25.4136	0	0	TRUE	FALSE
GSPATP00004877001	GSPATP00004877001	gene=GSPATG00004877001	1	5	5	5	4	4	0	0	10	67.809	578	0	5.6873	By MS/MS	By MS/MS			14525000	5532700	8992200	0	0	484170	184420	299740	0	0	5708500	7584700	0	0	3	3	0	0	6			22.4447	22.8547	0	0	TRUE	FALSE
GSPATP00004883001;GSPATP00003215001;GSPATP00002645001;GSPATP00001398001;GSPATP00030445001;GSPATP00024549001	GSPATP00004883001;GSPATP00003215001;GSPATP00002645001;GSPATP00001398001;GSPATP00030445001;GSPATP00024549001	gene=GSPATG00004883001;gene=GSPATG00003215001;gene=GSPATG00002645001;gene=GSPATG00001398001;gene=GSPATG00030445001;gene=GSPATG00024549001	6	10	10	10	7	8	9	9	45.1	16.429	144	0	64.851	By MS/MS	By MS/MS	By MS/MS	By MS/MS	1278800000	199490000	263420000	198550000	617320000	142090000	22166000	29269000	22062000	68592000	125090000	145380000	126370000	199290000	7	13	10	15	45			26.8984	27.1153	26.9131	27.5703	FALSE	FALSE	-0.23485	0.540504	0.744407
GSPATP00004885001;GSPATP00002641001;GSPATP00001403001;GSPATP00003213001	GSPATP00004885001;GSPATP00002641001;GSPATP00001403001;GSPATP00003213001	gene=GSPATG00004885001;gene=GSPATG00002641001;gene=GSPATG00001403001;gene=GSPATG00003213001	4	8	8	8	8	8	6	6	25	33.243	312	0	68.276	By MS/MS	By MS/MS	By MS/MS	By MS/MS	546740000	115330000	170370000	102710000	158320000	39053000	8238000	12169000	7336800	11309000	216140000	225720000	154240000	88143000	14	19	15	17	65			27.6874	27.75	27.2006	26.3933	FALSE	FALSE	0.92175	0.0622405	0.265902
GSPATP00004926001;GSPATP00003251001	GSPATP00004926001;GSPATP00003251001	gene=GSPATG00004926001;gene=GSPATG00003251001	2	8	8	8	5	5	4	5	13.8	101.82	881	0	19.254	By MS/MS	By MS/MS	By matching	By MS/MS	34252000	5791400	8103300	4826300	15531000	699030	118190	165370	98497	316970	6747400	7551400	3873700	7727300	3	4	0	6	13			22.6859	22.8483	21.8853	22.8815	FALSE	FALSE	0.3837	0.412501	0.663181
GSPATP00004929001	GSPATP00004929001	gene=GSPATG00004929001	1	14	14	1	14	14	5	7	37.8	47.177	423	0	284.38	By MS/MS	By MS/MS	By MS/MS	By MS/MS	493900000	180010000	251110000	25215000	37563000	23519000	8572100	11958000	1200700	1788700	161610000	208130000	62607000	50548000	19	26	3	8	56			27.2679	27.6329	25.8998	25.5912	FALSE	FALSE	1.7049	0.00339148	0.0662421
GSPATP00004963001;GSPATP00003286001;GSPATP00020115001	GSPATP00004963001;GSPATP00003286001;GSPATP00020115001	gene=GSPATG00004963001;gene=GSPATG00003286001;gene=GSPATG00020115001	3	14	14	6	11	11	14	14	37.4	52.23	454	0	73.734	By MS/MS	By MS/MS	By MS/MS	By MS/MS	1363700000	226570000	279610000	385070000	472490000	59293000	9850900	12157000	16742000	20543000	339650000	320210000	299470000	359240000	13	19	27	27	86			28.3395	28.2544	28.1578	28.4204	FALSE	FALSE	0.00785	0.979669	0.992645
GSPATP00004988001;GSPATP00003309001	GSPATP00004988001;GSPATP00003309001	gene=GSPATG00004988001;gene=GSPATG00003309001	2	1	1	1	1	0	1	1	2.4	47.73	416	0	2.9805	By MS/MS		By matching	By MS/MS	6188400	499970	0	300680	5387800	294690	23808	0	14318	256560	0	0	0	3618300	0	0	0	0	0			0	0	19.4986	21.7869	FALSE	TRUE
GSPATP00004996001	GSPATP00004996001	gene=GSPATG00004996001	1	5	5	5	4	4	0	1	7.7	92.962	782	0	7.5133	By MS/MS	By MS/MS		By MS/MS	29958000	10036000	18296000	0	1625500	637400	213540	389280	0	34585	14095000	11663000	0	5436900	3	4	0	1	8			23.7487	23.4754	20.7258	22.3744	FALSE	FALSE	2.06195	0.0202466	0.165949
GSPATP00005012001	GSPATP00005012001	gene=GSPATG00005012001	1	2	2	2	1	1	2	2	3.3	97.404	848	0.0014881	1.74	By matching	By MS/MS	By matching	By MS/MS	3657300	364540	589380	819420	1884000	81274	8100.9	13097	18209	41866	484630	702660	486370	864360	0	1	0	2	3			18.8865	19.4225	18.8917	19.7213	FALSE	FALSE	-0.152	0.734391	0.857682
GSPATP00005023001	GSPATP00005023001	gene=GSPATG00005023001	1	4	4	1	4	3	4	4	34.6	17.235	156	0	323.31	By MS/MS	By MS/MS	By MS/MS	By MS/MS	168290000	32199000	41484000	46826000	47785000	33659000	6439700	8296800	9365200	9557000	19019000	22436000	30595000	17811000	4	2	5	2	13			24.1809	24.4193	24.8668	24.0863	FALSE	FALSE	-0.17645	0.665017	0.826651
GSPATP00005100001	GSPATP00005100001	gene=GSPATG00005100001	1	2	2	2	2	2	0	0	5.1	61.171	525	0.0007657	1.8839	By MS/MS	By MS/MS			4572700	1855800	2716900	0	0	147510	59864	87643	0	0	2494300	2083000	0	0	1	1	0	0	2			21.2502	20.9902	0	0	TRUE	FALSE
GSPATP00005131001	GSPATP00005131001	gene=GSPATG00005131001	1	16	16	2	10	10	12	13	34.9	59.488	536	0	68.089	By MS/MS	By MS/MS	By MS/MS	By MS/MS	178300000	28437000	42161000	38199000	69507000	6368000	1015600	1505700	1364300	2482400	36027000	42572000	59345000	57965000	7	8	6	13	34			25.1026	25.3434	25.8226	25.7887	FALSE	FALSE	-0.58265	0.102383	0.334091
GSPATP00005159001	GSPATP00005159001	gene=GSPATG00005159001	1	9	1	1	1	1	0	0	27.3	43.287	370	0.0086321	1.2735	By MS/MS	By matching	By matching	By matching	2546600	772860	1773700	0	0	106110	32202	73905	0	0	1746000	2151500	0	0	1	0	0	0	1			20.7356	21.0369	0	0	TRUE	FALSE
GSPATP00005178001	GSPATP00005178001	gene=GSPATG00005178001	1	16	16	5	9	8	12	13	19.1	121.19	1066	0	36.548	By MS/MS	By MS/MS	By MS/MS	By MS/MS	122240000	25127000	28573000	22190000	46349000	2263700	465320	529120	410930	858320	20513000	27248000	21556000	21060000	5	7	7	10	29			24.29	24.6996	24.3616	24.328	FALSE	FALSE	0.15	0.648133	0.82019
GSPATP00005241001	GSPATP00005241001	gene=GSPATG00005241001	1	5	5	2	5	5	0	0	20.6	34.373	296	0	7.4322	By MS/MS	By MS/MS			131150000	57134000	74012000	0	0	10929000	4761200	6167600	0	0	76439000	72050000	0	0	8	5	0	0	13			26.1878	26.1025	0	0	TRUE	FALSE
GSPATP00005296001;GSPATP00009128001	GSPATP00005296001;GSPATP00009128001;GSPATP00000791001;GSPATP00015769001	gene=GSPATG00005296001;gene=GSPATG00009128001	4	5	5	5	3	3	4	4	9.4	74.161	661	0	12.033	By MS/MS	By MS/MS	By MS/MS	By MS/MS	72327000	14203000	14533000	13644000	29947000	2260200	443830	454160	426380	935860	17128000	10820000	36989000	20447000	5	3	3	3	14			24.0299	23.3672	25.1406	24.2854	FALSE	FALSE	-1.01445	0.0739223	0.28318
GSPATP00005309001	GSPATP00005309001	gene=GSPATG00005309001	1	5	5	5	1	1	5	5	15	42.836	367	0	9.5102	By matching	By MS/MS	By matching	By MS/MS	23142000	1015900	1119100	4106000	16901000	1051900	46176	50868	186640	768240	1741200	2019900	3013000	28063000	0	1	0	5	6			20.7317	20.9459	21.5228	24.7422	FALSE	FALSE	-2.2937	0.0879891	0.309193
GSPATP00005317001	GSPATP00005317001	gene=GSPATG00005317001	1	9	9	1	7	8	6	5	18.7	54.346	471	0	34.764	By MS/MS	By MS/MS	By MS/MS	By MS/MS	185320000	55594000	86448000	21633000	21648000	6177400	1853100	2881600	721090	721610	66493000	66236000	16229000	16603000	9	9	9	5	32			25.9867	25.9811	23.9521	23.9849	FALSE	FALSE	2.0154	0.000917948	0.0329864
GSPATP00005327001	GSPATP00005327001	gene=GSPATG00005327001	1	8	8	0	7	7	0	0	22.6	50.82	455	0	35.391	By MS/MS	By MS/MS			86034000	40865000	45169000	0	0	3740600	1776800	1963900	0	0	39601000	41825000	0	0	7	7	0	0	14			25.239	25.3179	0	0	TRUE	FALSE
GSPATP00005335001	GSPATP00005335001	gene=GSPATG00005335001	1	9	3	2	2	2	2	3	42.3	24.157	208	0	17.445	By MS/MS	By MS/MS	By MS/MS	By MS/MS	104750000	13357000	19827000	13187000	58381000	11639000	1484100	2203000	1465200	6486800	16757000	16393000	14626000	22334000	3	1	2	5	11			23.9983	23.9666	23.802	24.4127	FALSE	FALSE	-0.1249	0.72984	0.857682
GSPATP00005344001	GSPATP00005344001	gene=GSPATG00005344001	1	16	16	2	10	10	14	14	37.4	57.871	516	0	118.98	By MS/MS	By MS/MS	By MS/MS	By MS/MS	841760000	118720000	137490000	220780000	364770000	35074000	4946900	5728500	9199300	15199000	256420000	261850000	222790000	140910000	12	16	24	31	83			27.9339	27.9642	27.7311	27.0702	FALSE	FALSE	0.5484	0.180787	0.443346
GSPATP00005385001;GSPATP00001694001	GSPATP00005385001;GSPATP00001694001	gene=GSPATG00005385001;gene=GSPATG00001694001	2	1	1	1	0	0	1	1	6.5	20.291	170	0	3.6005			By matching	By MS/MS	4452800	0	0	1381700	3071100	556600	0	0	172710	383880	0	0	0	1243700	0	0	0	0	0			0	0	20.5261	20.2462	FALSE	TRUE
GSPATP00005421001	GSPATP00005421001	gene=GSPATG00005421001	1	2	2	2	2	2	1	1	7.5	40.442	348	0.004947	1.5038	By matching	By MS/MS	By matching	By MS/MS	8507300	1963500	3936000	509580	2098200	447750	103340	207160	26820	110430	1398500	2008800	1810600	4034900	0	2	0	1	3			20.4154	20.9379	20.788	21.9441	FALSE	FALSE	-0.6894	0.223933	0.4817
GSPATP00005424001;GSPATP00001642001	GSPATP00005424001;GSPATP00001642001	gene=GSPATG00005424001;gene=GSPATG00001642001	2	1	1	1	0	0	1	1	2.3	51.016	432	0.0014837	1.7217			By matching	By MS/MS	1450400	0	0	393600	1056800	51800	0	0	14057	37743	0	0	492450	959950	0	0	0	1	1			0	0	18.9096	19.8726	FALSE	TRUE
GSPATP00005448001	GSPATP00005448001	gene=GSPATG00005448001	1	2	2	2	2	1	1	1	5.5	50.834	455	0.00076336	1.8621	By MS/MS	By MS/MS	By matching	By MS/MS	10322000	2574500	3006000	937950	3803500	344070	85817	100200	31265	126780	3092700	2424000	1675600	2062900	0	2	0	1	3			21.5604	21.209	20.6762	20.9762	FALSE	FALSE	0.5585	0.139442	0.391109
GSPATP00005563001	GSPATP00005563001;GSPATP00000946001	gene=GSPATG00005563001	2	8	8	3	7	7	4	5	17.2	49.072	425	0	39.136	By MS/MS	By MS/MS	By MS/MS	By MS/MS	176710000	42906000	64678000	19593000	49535000	9817300	2383700	3593200	1088500	2751900	45465000	58542000	21860000	27819000	6	6	7	11	30			25.4383	25.803	24.3818	24.7296	FALSE	FALSE	1.06495	0.022574	0.175907
GSPATP00005586001	GSPATP00005586001	gene=GSPATG00005586001	1	2	2	2	2	2	0	0	19.4	15.339	129	0	3.1223	By MS/MS	By MS/MS			72228000	29771000	42457000	0	0	6566100	2706400	3859700	0	0	21700000	20756000	0	0	2	3	0	0	5			24.3712	24.307	0	0	TRUE	FALSE
GSPATP00005676001	GSPATP00005676001	gene=GSPATG00005676001	1	3	3	3	2	3	0	0	10.7	43.751	375	0	2.4578	By MS/MS	By MS/MS			6679200	2725900	3953300	0	0	278300	113580	164720	0	0	5317200	6393800	0	0	1	2	0	0	3			22.3422	22.6082	0	0	TRUE	FALSE
GSPATP00005753001	GSPATP00005753001	gene=GSPATG00005753001	1	4	4	4	4	4	0	0	9.8	39.989	369	0	3.3163	By MS/MS	By MS/MS			15494000	7655300	7838600	0	0	1721500	850590	870960	0	0	8405000	6212500	0	0	2	3	0	0	5			23.0028	22.5667	0	0	TRUE	FALSE
GSPATP00005849001	GSPATP00005849001	gene=GSPATG00005849001	1	9	9	8	9	9	1	1	23	53.877	470	0	15.596	By MS/MS	By MS/MS	By MS/MS	By matching	56848000	24506000	28682000	1622000	2038100	2105500	907620	1062300	60073	75485	25702000	24645000	2136800	1731600	7	6	1	0	14			24.6154	24.5548	21.027	20.7237	FALSE	FALSE	3.70975	7.24249e-05	0.00949801
GSPATP00005873001	GSPATP00005873001	gene=GSPATG00005873001	1	2	2	1	2	2	0	2	11.3	26.738	230	0	4.9741	By MS/MS	By MS/MS		By MS/MS	55468000	16705000	21943000	0	16820000	4622300	1392100	1828600	0	1401600	8374000	13136000	0	7710600	5	3	0	4	12			22.9975	23.647	18.764	22.8784	FALSE	FALSE	2.50105	0.129376	0.377038
GSPATP00006060001	GSPATP00006060001	gene=GSPATG00006060001	1	41	41	13	41	40	0	0	47.1	76.598	654	0	323.31	By MS/MS	By MS/MS			15217000000	7215600000	8001100000	0	0	490860000	232760000	258100000	0	0	8407700000	8032500000	0	0	243	261	0	0	504			32.9691	32.9032	0	0	TRUE	FALSE
GSPATP00006061001	GSPATP00006061001	gene=GSPATG00006061001	1	21	11	11	11	11	0	0	47.1	36.627	308	0	217.33	By MS/MS	By MS/MS			3512200000	1605300000	1906800000	0	0	234140000	107020000	127120000	0	0	1886700000	1559800000	0	0	58	68	0	0	126			30.8132	30.5387	0	0	TRUE	FALSE
GSPATP00006065001;GSPATP00014432001;GSPATP00010950001	GSPATP00006065001;GSPATP00014432001;GSPATP00010950001	gene=GSPATG00006065001;gene=GSPATG00014432001;gene=GSPATG00010950001	3	2	2	2	1	2	1	2	2.9	85.347	748	0	3.295	By MS/MS	By MS/MS	By matching	By MS/MS	16486000	6841400	4478700	1834100	3332300	374690	155490	101790	41683	75734	9180800	4776100	4157000	859520	3	3	0	1	7			23.1302	22.1874	21.9871	19.7132	FALSE	FALSE	1.80865	0.0858066	0.30756
GSPATP00006140001;PTETP4200011001;PTETP100065001	GSPATP00006140001;PTETP4200011001;PTETP100065001;GSPATP00015953001;GSPATP00030416001;GSPATP00013152001;GSPATP00032952001	gene=GSPATG00006140001;gene=PTETG4200011001;gene=PTETG100065001	7	3	3	3	0	0	3	3	3.2	134.81	1203	0	2.5201			By MS/MS	By MS/MS	12248000	0	0	3237600	9010000	244950	0	0	64752	180200	0	0	3928500	6066700	0	0	3	1	4			0	0	21.9055	22.5325	FALSE	TRUE
GSPATP00006173001	GSPATP00006173001	gene=GSPATG00006173001	1	2	1	1	0	0	0	1	5.9	52.9	456	0.0049123	1.4822	By matching	By matching	By matching	By MS/MS	2456700	0	0	0	2456700	122830	0	0	0	122830	0	0	0	1734500	0	0	0	1	1			0	0	18.1454	20.7261	FALSE	TRUE
GSPATP00006180001;GSPATP00036041001;GSPATP00014565001	GSPATP00006180001;GSPATP00036041001;GSPATP00014565001	gene=GSPATG00006180001;gene=GSPATG00036041001;gene=GSPATG00014565001	3	2	2	2	1	2	0	0	1.7	147.86	1274	0	2.33	By MS/MS	By MS/MS			2921700	1452300	1469400	0	0	44948	22343	22605	0	0	2403400	1994600	0	0	1	1	0	0	2			21.1966	20.9277	0	0	TRUE	FALSE
GSPATP00006193001;GSPATP00014549001	GSPATP00006193001;GSPATP00014549001	gene=GSPATG00006193001;gene=GSPATG00014549001	2	7	7	4	6	7	2	2	15.9	58.2	516	0	33.229	By MS/MS	By MS/MS	By MS/MS	By MS/MS	73904000	27046000	41970000	2440400	2447900	2463500	901520	1399000	81347	81597	22283000	34800000	6977500	4978400	8	11	1	1	21			24.4094	25.0526	22.7343	22.2473	FALSE	FALSE	2.2402	0.00227173	0.0524634
GSPATP00006247001	GSPATP00006247001	gene=GSPATG00006247001	1	2	2	2	2	2	0	0	5	55.816	481	0.00079302	2.0436	By MS/MS	By MS/MS			10658000	4244400	6414000	0	0	484470	192930	291550	0	0	4530500	5235300	0	0	1	2	0	0	3			22.1112	22.3198	0	0	TRUE	FALSE
GSPATP00006255001	GSPATP00006255001	gene=GSPATG00006255001	1	8	2	2	1	0	1	1	35.6	15.876	135	0.0050072	1.5668	By MS/MS	By matching	By MS/MS	By MS/MS	1168000	1168000	0	0	0	166860	166860	0	0	0	699830	0	0	0	1	0	1	1	3			19.4166	18.8375	0	0	TRUE	FALSE
GSPATP00006302001;GSPATP00009630001	GSPATP00006302001;GSPATP00009630001	gene=GSPATG00006302001;gene=GSPATG00009630001	2	10	10	10	6	7	6	8	27.9	51.508	451	0	17.314	By MS/MS	By MS/MS	By MS/MS	By MS/MS	57125000	10467000	18618000	8276700	19763000	2040200	373840	664940	295600	705810	12554000	14423000	12377000	17036000	1	7	2	7	17			23.5816	23.7819	23.5612	24.0221	FALSE	FALSE	-0.1099	0.747443	0.865262
GSPATP00006306001;GSPATP00009637001	GSPATP00006306001;GSPATP00009637001	gene=GSPATG00006306001;gene=GSPATG00009637001	2	6	6	2	5	5	5	4	18.6	38.429	333	0	27.588	By MS/MS	By MS/MS	By MS/MS	By MS/MS	153070000	37681000	48706000	26609000	40071000	7288900	1794300	2319300	1267100	1908100	75687000	49695000	85238000	29502000	2	5	5	6	18			26.1735	25.5666	26.345	24.8143	FALSE	FALSE	0.2904	0.648874	0.82019
GSPATP00006311001;GSPATP00009642001	GSPATP00006311001;GSPATP00009642001	gene=GSPATG00006311001;gene=GSPATG00009642001	2	4	4	4	1	1	3	4	6.3	59.781	511	0	3.0217	By MS/MS	By MS/MS	By matching	By MS/MS	12152000	1091400	1530300	2872400	6658100	434010	38979	54655	102590	237790	2508900	3003100	3738100	4850800	1	1	0	4	6			21.2586	21.518	21.8339	22.2098	FALSE	FALSE	-0.63355	0.102629	0.334091
GSPATP00006317001	GSPATP00006317001	gene=GSPATG00006317001	1	9	9	4	7	6	8	8	61.9	12.818	113	0	216.59	By MS/MS	By MS/MS	By MS/MS	By MS/MS	781860000	136040000	138270000	153630000	353920000	86873000	15116000	15363000	17070000	39325000	130320000	105540000	110790000	115930000	6	8	8	16	38			26.9575	26.6532	26.7233	26.7887	FALSE	FALSE	0.04935	0.874439	0.941073
GSPATP00006328001	GSPATP00006328001	gene=GSPATG00006328001	1	7	1	1	0	1	1	1	45	19.041	169	0	3.3522	By matching	By MS/MS	By MS/MS	By MS/MS	33030000	0	12004000	6492400	14533000	3303000	0	1200400	649240	1453300	0	6123700	4355100	5885800	0	1	1	1	3			19.4299	22.546	22.0543	22.4888	FALSE	FALSE	-1.2836	0.277895	0.531857
GSPATP00006427001;GSPATP00009731001	GSPATP00006427001;GSPATP00009731001	gene=GSPATG00006427001;gene=GSPATG00009731001	2	2	2	2	2	2	0	0	10	25.855	220	0	4.2772	By matching	By MS/MS			9246400	2794900	6451500	0	0	660460	199640	460820	0	0	2291100	3397700	0	0	0	2	0	0	2			21.1276	21.6961	0	0	TRUE	FALSE
GSPATP00006445001;GSPATP00009747001	GSPATP00006445001;GSPATP00009747001	gene=GSPATG00006445001;gene=GSPATG00009747001	2	5	5	5	5	5	0	0	9.1	68.802	602	0	4.8586	By MS/MS	By MS/MS			34684000	14549000	20135000	0	0	1334000	559570	774420	0	0	19235000	20441000	0	0	2	4	0	0	6			24.1972	24.285	0	0	TRUE	FALSE
GSPATP00006500001;GSPATP00009807001	GSPATP00006500001;GSPATP00009807001	gene=GSPATG00006500001;gene=GSPATG00009807001	2	1	1	1	1	1	1	1	2.8	43.669	363	0.0086264	1.273	By matching	By MS/MS	By matching	By MS/MS	5348700	1028700	1539200	415760	2365000	267430	51433	76962	20788	118250	1401700	1371100	1520300	1682600	0	1	0	1	2			20.4187	20.3869	20.5359	20.6823	FALSE	FALSE	-0.2063	0.499704	0.722406
GSPATP00006502001	GSPATP00006502001	gene=GSPATG00006502001	1	8	4	2	2	3	2	3	42.9	20.663	184	0	7.151	By MS/MS	By MS/MS	By MS/MS	By MS/MS	129280000	26128000	29410000	28125000	45620000	18469000	3732600	4201400	4017900	6517200	15563000	14519000	20748000	17168000	2	2	1	3	8			23.8916	23.7914	24.3065	24.0332	FALSE	FALSE	-0.32835	0.316681	0.565589
GSPATP00006516001	GSPATP00006516001	gene=GSPATG00006516001	1	2	2	2	1	1	1	1	3.7	65.203	594	0.0048849	1.4577	By MS/MS	By matching	By matching	By MS/MS	4386400	1111000	1038400	755070	1482000	109660	27775	25960	18877	37049	1116200	890660	0	0	1	0	0	1	2			20.0902	19.7645	0	0	TRUE	FALSE
GSPATP00006521001	GSPATP00006521001	gene=GSPATG00006521001	1	1	1	1	1	1	0	0	1.5	125.85	1092	0.0098296	1.2303	By matching	By MS/MS			1303600	491530	812050	0	0	21726	8192.2	13534	0	0	576140	629290	0	0	0	1	0	0	1			19.1361	19.2634	0	0	TRUE	FALSE
GSPATP00006537001	GSPATP00006537001	gene=GSPATG00006537001	1	5	5	5	3	3	5	5	21.3	30.052	272	0	28.899	By MS/MS	By MS/MS	By MS/MS	By MS/MS	69836000	10497000	11037000	24559000	23742000	4364700	656080	689840	1534900	1483900	11693000	6804700	33994000	14350000	3	1	5	3	12			23.4791	22.6981	25.0188	23.7745	FALSE	FALSE	-1.30805	0.0647184	0.272448
GSPATP00006569001;GSPATP00002102001	GSPATP00006569001;GSPATP00002102001	gene=GSPATG00006569001;gene=GSPATG00002102001	2	8	2	1	1	1	2	2	46.2	20.843	184	0	4.9563	By MS/MS	By MS/MS	By matching	By MS/MS	78782000	11915000	20180000	13415000	33272000	9847800	1489400	2522500	1676900	4159000	8360000	12055000	8064700	13061000	1	1	0	2	4			22.9951	23.5231	22.9432	23.6388	FALSE	FALSE	-0.0319	0.939004	0.966831
GSPATP00006582001;GSPATP00002116001;GSPATP00037797001	GSPATP00006582001;GSPATP00002116001;GSPATP00037797001	gene=GSPATG00006582001;gene=GSPATG00002116001;gene=GSPATG00037797001	3	4	4	3	4	3	3	3	32.8	14.162	122	0	28.228	By MS/MS	By MS/MS	By MS/MS	By MS/MS	947220000	232080000	221030000	176310000	317790000	157870000	38680000	36839000	29385000	52966000	133680000	119170000	128610000	141540000	5	3	1	3	12			26.9942	26.8284	26.9384	27.0766	FALSE	FALSE	-0.0962	0.751801	0.867027
GSPATP00006583001	GSPATP00006583001	gene=GSPATG00006583001	1	6	2	0	1	1	1	1	7.2	114.67	994	0	2.3775	By matching	By MS/MS	By MS/MS	By matching	3202200	270230	890050	930550	1111400	62789	5298.7	17452	18246	21792	0	0	675340	627760	0	1	1	0	2			0	0	19.3653	19.2599	FALSE	TRUE
GSPATP00006588001;GSPATP00002124001	GSPATP00006588001;GSPATP00002124001	gene=GSPATG00006588001;gene=GSPATG00002124001	2	17	17	8	10	10	15	14	56.5	28.617	248	0	289.21	By MS/MS	By MS/MS	By MS/MS	By MS/MS	2056400000	362860000	475260000	334530000	883790000	158190000	27912000	36558000	25733000	67984000	346270000	264660000	262500000	335040000	14	13	15	30	72			28.3673	27.9796	27.9677	28.3198	FALSE	FALSE	0.0297	0.931019	0.964645
GSPATP00006635001	GSPATP00006635001	gene=GSPATG00006635001	1	1	1	1	1	0	1	1	4.4	41.478	366	0.00076628	1.897	By MS/MS		By matching	By MS/MS	3861700	1142700	0	1293800	1425100	214540	63485	0	71880	79174	2246900	0	3443300	2168500	1	0	0	1	2			21.0995	18.9153	21.7154	21.0483	FALSE	FALSE	-1.37445	0.142866	0.392668
GSPATP00006693001	GSPATP00006693001	gene=GSPATG00006693001	1	6	2	2	1	1	2	2	16.7	41.303	371	0.00075245	1.8009	By matching	By MS/MS	By MS/MS	By MS/MS	16741000	2314900	4680300	2021000	7724600	984750	136170	275310	118880	454390	2958400	4583100	2506800	4694500	0	1	1	2	4			21.4964	22.1279	21.2574	22.1625	FALSE	FALSE	0.1022	0.830195	0.914801
GSPATP00006792001;GSPATP00002334001	GSPATP00006792001;GSPATP00002334001	gene=GSPATG00006792001;gene=GSPATG00002334001	2	3	1	1	1	1	1	1	11.3	43.862	391	0	8.6419	By MS/MS	By MS/MS	By MS/MS	By MS/MS	24464000	6191200	7163000	6177900	4931900	1439100	364190	421350	363410	290110	8118400	7942200	11036000	9196800	2	1	1	1	5			22.9528	22.9211	23.3957	23.1327	FALSE	FALSE	-0.32725	0.314326	0.562478
GSPATP00006793001;GSPATP00002335001	GSPATP00006793001;GSPATP00002335001	gene=GSPATG00006793001;gene=GSPATG00002335001	2	9	9	0	6	5	8	7	44.6	20.668	184	0	75.696	By MS/MS	By MS/MS	By MS/MS	By MS/MS	1381500000	223600000	201480000	364620000	591820000	197360000	31943000	28784000	52088000	84546000	151030000	151590000	226920000	277260000	7	6	9	14	36			27.1703	27.1756	27.7576	28.0467	FALSE	FALSE	-0.7292	0.0575048	0.265273
GSPATP00006796001	GSPATP00006796001	gene=GSPATG00006796001	1	10	10	5	6	6	9	9	28.2	44.45	397	0	50.976	By MS/MS	By MS/MS	By MS/MS	By MS/MS	161090000	21210000	22862000	33756000	83264000	7671000	1010000	1088700	1607400	3964900	28429000	25888000	55477000	52880000	4	5	6	9	24			24.7609	24.6258	25.7254	25.6562	FALSE	FALSE	-0.99745	0.017849	0.157552
GSPATP00006870001;GSPATP00002415001	GSPATP00006870001;GSPATP00002415001	gene=GSPATG00006870001;gene=GSPATG00002415001	2	8	2	2	2	2	1	1	37.5	15.895	136	0	2.3826	By MS/MS	By MS/MS	By matching	By MS/MS	24733000	6727100	7416000	3749800	6839700	3533200	961010	1059400	535680	977100	4064500	3525000	2724400	4233300	1	2	0	1	4			21.9546	21.7492	21.3775	22.0134	FALSE	FALSE	0.15645	0.675995	0.83409
GSPATP00006881001;GSPATP00002433001	GSPATP00006881001;GSPATP00002433001	gene=GSPATG00006881001;gene=GSPATG00002433001	2	6	6	6	2	3	3	5	17.5	34.994	315	0	6.5846	By matching	By MS/MS	By MS/MS	By MS/MS	38928000	3346000	7047000	2657600	25878000	2048900	176100	370900	139870	1362000	5887800	8115800	8205400	13394000	0	3	1	5	9			22.4893	22.9523	22.9681	23.6751	FALSE	FALSE	-0.6008	0.185615	0.447183
GSPATP00006888001	GSPATP00006888001	gene=GSPATG00006888001	1	17	15	12	1	1	15	13	4.1	653.25	5605	0	30.003	By MS/MS	By matching	By MS/MS	By MS/MS	62092000	670540	358370	23566000	37498000	189310	2044.3	1092.6	71847	114320	1156700	1117000	20105000	12818000	1	0	14	13	28			20.1416	20.0912	24.2611	23.6117	FALSE	FALSE	-3.82	0.000136225	0.0125055
GSPATP00006905001	GSPATP00006905001	gene=GSPATG00006905001	1	68	62	33	29	29	60	62	59.7	136.24	1183	0	323.31	By MS/MS	By MS/MS	By MS/MS	By MS/MS	5315600000	455330000	376850000	1660100000	2823300000	78170000	6696100	5541900	24413000	41519000	661130000	669900000	860630000	900340000	66	56	135	190	447			29.3004	29.3194	29.6808	29.7459	FALSE	FALSE	-0.40345	0.210669	0.480436
GSPATP00006906001	GSPATP00006906001	gene=GSPATG00006906001	1	131	98	82	41	39	95	98	53.3	315.62	2753	0	323.31	By MS/MS	By MS/MS	By MS/MS	By MS/MS	6044600000	488550000	359930000	1982300000	3213800000	39767000	3214200	2367900	13042000	21143000	841760000	787810000	927940000	876760000	65	50	211	254	580			29.6488	29.5533	29.7895	29.7076	FALSE	FALSE	-0.1475	0.623689	0.807541
GSPATP00006907001	GSPATP00006907001	gene=GSPATG00006907001	1	121	75	50	37	35	70	72	42.1	412.45	3590	0	323.31	By MS/MS	By MS/MS	By MS/MS	By MS/MS	2119600000	238980000	195150000	654380000	1031100000	10651000	1200900	980670	3288300	5181300	359570000	358990000	342860000	299670000	56	39	121	147	363			28.4217	28.4194	28.353	28.1588	FALSE	FALSE	0.16465	0.590228	0.775543
GSPATP00006961001	GSPATP00006961001	gene=GSPATG00006961001	1	1	1	1	0	0	1	1	2.5	49.947	444	0	4.4627			By MS/MS	By MS/MS	0	0	0	0	0	0	0	0	0	0	0	0	0	0	0	0	1	1	2			0	0	0	0	TRUE	TRUE
GSPATP00006971001	GSPATP00006971001	gene=GSPATG00006971001	1	8	8	1	6	6	7	6	24	42.74	371	0	23.784	By MS/MS	By MS/MS	By MS/MS	By MS/MS	199230000	35784000	47474000	64328000	51646000	11068000	1988000	2637400	3573800	2869200	84759000	87692000	134930000	64759000	4	7	9	6	26			26.3369	26.3859	27.0076	25.9486	FALSE	FALSE	-0.1167	0.802037	0.900362
GSPATP00007167001	GSPATP00007167001	gene=GSPATG00007167001	1	3	3	3	1	1	3	0	14.5	27.671	248	0	6.288	By MS/MS	By matching	By MS/MS		26286000	3497100	164160	22624000	0	1642900	218570	10260	1414000	0	2763700	138190	0	0	1	0	2	0	3			21.3982	17.0763	0	0	TRUE	FALSE
GSPATP00007182001	GSPATP00007182001	gene=GSPATG00007182001	1	1	1	1	1	1	0	0	4.5	44.365	379	0.0098555	1.242	By MS/MS	By MS/MS			1509300	662910	846360	0	0	88781	38995	49786	0	0	709300	693900	0	0	1	1	0	0	2			19.436	19.4044	0	0	TRUE	FALSE
GSPATP00007354001	GSPATP00007354001	gene=GSPATG00007354001	1	1	1	1	1	1	0	0	6.5	24.031	199	0	2.3927	By MS/MS	By MS/MS			4625200	2287100	2338100	0	0	330370	163360	167010	0	0	1370300	1192700	0	0	1	1	0	0	2			20.3861	20.1858	0	0	TRUE	FALSE
GSPATP00007392001	GSPATP00007392001	gene=GSPATG00007392001	1	28	17	17	17	17	0	0	44.2	74.453	629	0	81.359	By MS/MS	By MS/MS			990520000	444190000	546330000	0	0	33017000	14806000	18211000	0	0	432010000	446390000	0	0	33	36	0	0	69			28.6865	28.7337	0	0	TRUE	FALSE
GSPATP00007456001;GSPATP00019162001	GSPATP00007456001;GSPATP00019162001	gene=GSPATG00007456001;gene=GSPATG00019162001	2	1	1	1	1	1	1	1	2.8	46.128	422	0	2.53	By MS/MS	By MS/MS	By matching	By MS/MS	21675000	7039700	8374100	3377900	2883500	1083800	351990	418700	168900	144180	9009100	7907700	2265300	2110600	1	1	0	0	2			23.103	22.9148	21.1113	21.0092	FALSE	FALSE	1.94865	0.00121333	0.0392323
GSPATP00007466001	GSPATP00007466001	gene=GSPATG00007466001	1	2	2	2	2	2	0	0	36.1	7.1361	61	0.00494	1.4941	By MS/MS	By MS/MS			36900000	10683000	26217000	0	0	9225000	2670700	6554400	0	0	7151100	12624000	0	0	1	1	0	0	2			22.7697	23.5897	0	0	TRUE	FALSE
GSPATP00007548001	GSPATP00007548001	gene=GSPATG00007548001	1	6	6	0	5	4	6	5	33.3	14.759	129	0	143.42	By MS/MS	By MS/MS	By MS/MS	By MS/MS	820870000	181390000	102800000	93376000	443310000	136810000	30232000	17133000	15563000	73884000	94589000	92980000	76409000	165420000	5	4	6	6	21			26.4952	26.4704	26.1872	27.3016	FALSE	FALSE	-0.2616	0.590528	0.775543
GSPATP00007551001	GSPATP00007551001	gene=GSPATG00007551001	1	1	1	1	1	1	0	0	4.2	23.884	213	0.0043668	1.6616	By MS/MS	By matching			12752000	6775000	5976900	0	0	1416900	752780	664100	0	0	4411500	3600300	0	0	2	0	0	0	2			22.0728	21.7797	0	0	TRUE	FALSE
GSPATP00007650001	GSPATP00007650001	gene=GSPATG00007650001	1	1	1	1	1	1	0	0	11	17.273	145	0	4.9468	By MS/MS	By MS/MS			23855000	9944400	13911000	0	0	3975900	1657400	2318500	0	0	2989200	3735600	0	0	2	1	0	0	3			21.5113	21.8329	0	0	TRUE	FALSE
GSPATP00007690001	GSPATP00007690001	gene=GSPATG00007690001	1	15	15	1	13	13	14	14	52.6	30.162	272	0	323.31	By MS/MS	By MS/MS	By MS/MS	By MS/MS	3524900000	830490000	694000000	710340000	1290100000	220310000	51905000	43375000	44396000	80632000	1661100000	784830000	568280000	508070000	40	36	36	49	161			30.6295	29.5478	29.082	28.9205	FALSE	FALSE	1.0874	0.061762	0.265902
GSPATP00007717001	GSPATP00007717001	gene=GSPATG00007717001	1	6	6	6	3	3	5	6	28.4	27.921	243	0	16.83	By matching	By MS/MS	By MS/MS	By MS/MS	143740000	9803700	10750000	46477000	76707000	11057000	754130	826890	3575200	5900600	9036300	14636000	24676000	27456000	0	3	2	6	11			23.1073	23.803	24.5566	24.7106	FALSE	FALSE	-1.17845	0.0234986	0.177336
GSPATP00007724001	GSPATP00007724001	gene=GSPATG00007724001	1	4	4	4	0	0	2	4	8.3	78.358	665	0	2.6277			By matching	By MS/MS	26278000	0	0	6716600	19562000	821200	0	0	209890	611310	0	0	14724000	12775000	0	0	0	4	4			0	0	23.8117	23.6068	FALSE	TRUE
GSPATP00007731001;GSPATP00031920001	GSPATP00007731001;GSPATP00031920001	gene=GSPATG00007731001;gene=GSPATG00031920001	2	5	1	1	0	0	1	1	34.5	13.942	119	0.000777	1.9523	By matching	By matching	By matching	By MS/MS	39794000	0	0	13835000	25959000	6632300	0	0	2305800	4326500	0	0	9280300	10513000	0	0	0	1	1			0	0	23.1457	23.3257	FALSE	TRUE
GSPATP00007759001	GSPATP00007759001	gene=GSPATG00007759001	1	7	7	7	7	7	0	0	22.8	40.702	356	0	14.268	By MS/MS	By MS/MS			73306000	29889000	43417000	0	0	3187200	1299500	1887700	0	0	40138000	47702000	0	0	5	10	0	0	15			25.2585	25.5075	0	0	TRUE	FALSE
GSPATP00007851001	GSPATP00007851001	gene=GSPATG00007851001	1	3	3	3	3	3	0	0	5.7	84.865	760	0	6.4749	By MS/MS	By MS/MS			11715000	5000800	6713800	0	0	254670	108710	145950	0	0	6886800	6722500	0	0	2	3	0	0	5			22.7154	22.6806	0	0	TRUE	FALSE
GSPATP00007959001	GSPATP00007959001	gene=GSPATG00007959001	1	1	1	1	1	1	0	0	1.4	94.641	811	0.0054645	1.3642	By MS/MS	By MS/MS			3182900	1388600	1794400	0	0	81613	35604	46009	0	0	1882800	1331000	0	0	1	1	0	0	2			20.8444	20.3441	0	0	TRUE	FALSE
GSPATP00008129001	GSPATP00008129001;GSPATP00011812001	gene=GSPATG00008129001	2	14	14	14	9	9	13	14	54	36.163	315	0	120.41	By MS/MS	By MS/MS	By MS/MS	By MS/MS	3867600000	436800000	527550000	1143600000	1759600000	193380000	21840000	26378000	57179000	87982000	1141000000	728300000	2623900000	958200000	12	21	24	32	89			30.0877	29.44	31.2891	29.8358	FALSE	FALSE	-0.7986	0.231014	0.482678
GSPATP00008133001	GSPATP00008133001	gene=GSPATG00008133001	1	5	1	1	0	0	1	1	27.7	23.591	206	0.00076511	1.8757	By matching	By matching	By matching	By MS/MS	5160500	0	0	903230	4257300	645070	0	0	112900	532160	0	0	605880	1724100	0	0	0	1	1			0	0	19.2087	20.7174	FALSE	TRUE
GSPATP00008191001;GSPATP00011868001	GSPATP00008191001;GSPATP00011868001	gene=GSPATG00008191001;gene=GSPATG00011868001	2	2	2	2	2	2	0	0	2.9	107.52	919	0.0079893	1.2817	By MS/MS	By MS/MS			6301700	2621800	3679900	0	0	161580	67225	94357	0	0	3659800	3466100	0	0	1	1	0	0	2			21.8033	21.7249	0	0	TRUE	FALSE
GSPATP00008244001	GSPATP00008244001	gene=GSPATG00008244001	1	3	3	1	1	1	3	3	11.9	40.237	345	0	5.3694	By MS/MS	By MS/MS	By MS/MS	By MS/MS	27005000	2658800	2940700	7701400	13704000	1800300	177260	196050	513430	913610	8930700	8070800	16502000	17797000	1	1	2	3	7			23.0903	22.9443	23.9761	24.0851	FALSE	FALSE	-1.0133	0.0172537	0.157552
GSPATP00008245001;GSPATP00011919001	GSPATP00008245001;GSPATP00011919001	gene=GSPATG00008245001;gene=GSPATG00011919001	2	10	3	3	1	3	1	0	26.2	43.206	386	0	3.8119	By MS/MS	By MS/MS	By MS/MS	By matching	14644000	2123700	10480000	2040600	0	665640	96532	476350	92755	0	2297300	3554300	2135600	0	1	2	0	0	3			21.1315	21.7611	21.0262	20.1571	FALSE	FALSE	0.85465	0.114176	0.352906
GSPATP00008249001	GSPATP00008249001	gene=GSPATG00008249001	1	9	9	4	9	8	0	0	16.2	69.323	579	0	16.608	By MS/MS	By MS/MS			171140000	70243000	100890000	0	0	5186000	2128600	3057400	0	0	85974000	91114000	0	0	14	16	0	0	30			26.3574	26.4412	0	0	TRUE	FALSE
GSPATP00008260001	GSPATP00008260001	gene=GSPATG00008260001	1	16	3	3	3	3	3	3	33.2	56.149	509	0	45.495	By MS/MS	By MS/MS	By MS/MS	By MS/MS	102210000	13313000	18395000	28174000	42331000	3785700	493090	681280	1043500	1567800	15717000	16022000	37069000	32584000	2	4	5	5	16			23.9058	23.9336	25.1437	24.9577	FALSE	FALSE	-1.131	0.0114665	0.136845
GSPATP00008297001	GSPATP00008297001	gene=GSPATG00008297001	1	8	5	4	3	3	4	5	40.2	33.422	306	0	13.542	By MS/MS	By MS/MS	By MS/MS	By MS/MS	221380000	21283000	39647000	47058000	113390000	14759000	1418800	2643200	3137200	7559500	72702000	102380000	89511000	75600000	3	4	5	7	19			26.1155	26.6094	26.4156	26.1719	FALSE	FALSE	0.0687	0.843745	0.916637
GSPATP00008304001	GSPATP00008304001	gene=GSPATG00008304001	1	6	6	6	5	6	3	3	21.7	39.175	351	0	17.735	By MS/MS	By MS/MS	By MS/MS	By MS/MS	38991000	9735700	12425000	6980500	9850100	1772300	442530	564780	317300	447730	14812000	18860000	18723000	16942000	3	5	3	3	14			23.8203	24.1688	24.1583	24.0141	FALSE	FALSE	-0.09165	0.775638	0.885635
GSPATP00008342001	GSPATP00008342001	gene=GSPATG00008342001	1	1	1	1	0	0	1	1	0.4	286.57	2456	0.0098684	1.2498			By MS/MS	By matching	11620000	0	0	6333100	5286900	104690	0	0	57055	47630	0	0	0	3550500	0	0	0	0	0			0	0	19.8287	21.7596	FALSE	TRUE
GSPATP00008387001	GSPATP00008387001	gene=GSPATG00008387001	1	2	2	2	1	2	0	1	7.4	45.342	404	0.00078003	1.9657	By MS/MS	By MS/MS		By MS/MS	16851000	1307500	13473000	0	2069700	648100	50290	518200	0	79603	6460900	6066100	0	1660100	1	1	0	1	3			22.6233	22.5323	18.9643	20.6628	FALSE	FALSE	2.76425	0.00695945	0.10648
GSPATP00008419001;GSPATP00012997001	GSPATP00008419001;GSPATP00012997001	gene=GSPATG00008419001;gene=GSPATG00012997001	2	1	1	1	1	1	1	1	4.3	42.074	373	0.0043134	1.5849	By MS/MS	By MS/MS	By matching	By MS/MS	6135400	1140900	1889300	1367800	1737300	278880	51860	85877	62174	78969	1607900	1882300	2496300	2647400	1	1	0	1	3			20.6167	20.8441	21.2514	21.3361	FALSE	FALSE	-0.56335	0.111293	0.348691
GSPATP00008427001	GSPATP00008427001	gene=GSPATG00008427001	1	1	1	1	0	1	1	1	5.2	34.261	308	0	9.3759		By MS/MS	By matching	By MS/MS	11347000	0	2466200	4107500	4773500	709200	0	154140	256720	298340	0	4858900	7788500	3044500	0	1	0	1	2			19.2679	22.2122	22.8929	21.5378	FALSE	FALSE	-1.4753	0.23199	0.482678
GSPATP00008477001	GSPATP00008477001	gene=GSPATG00008477001	1	6	1	1	1	1	0	0	33.3	18.88	174	0.00075586	1.8304	By matching	By MS/MS	By matching	By matching	11305000	5063200	6241500	0	0	1884100	843860	1040200	0	0	3033700	3183900	0	0	0	1	0	0	1			21.5326	21.6024	0	0	TRUE	FALSE
GSPATP00008491001;GSPATP00012934001	GSPATP00008491001;GSPATP00012934001;GSPATP00012935001	gene=GSPATG00008491001;gene=GSPATG00012934001	3	4	4	4	4	4	2	2	8.6	72.39	637	0	16.115	By MS/MS	By MS/MS	By MS/MS	By MS/MS	27525000	7996400	10375000	3454400	5698900	809550	235190	305150	101600	167610	9934800	9559400	8458400	5529500	3	3	2	2	10			23.2441	23.1885	23.012	22.3987	FALSE	FALSE	0.51095	0.197475	0.466365
GSPATP00008519001	GSPATP00008519001	gene=GSPATG00008519001	1	6	2	2	0	0	2	2	16.5	57.975	521	0	4.2506	By matching	By matching	By MS/MS	By MS/MS	13807000	0	0	5962700	7844400	575300	0	0	248450	326850	0	0	7285000	7300700	0	0	2	1	3			0	0	22.7965	22.7996	FALSE	TRUE
GSPATP00008559001	GSPATP00008559001	gene=GSPATG00008559001	1	3	3	3	0	0	1	3	5.5	85.211	745	0	8.1726			By matching	By MS/MS	16968000	0	0	2423700	14544000	585100	0	0	83575	501530	0	0	7150500	6825500	0	0	0	6	6			0	0	22.7696	22.7025	FALSE	TRUE
GSPATP00008574001;GSPATP00000747001;GSPATP00000379001;GSPATP00003689001	GSPATP00008574001;GSPATP00000747001;GSPATP00000379001;GSPATP00003689001	gene=GSPATG00008574001;gene=GSPATG00000747001;gene=GSPATG00000379001;gene=GSPATG00003689001	4	2	2	2	2	2	1	1	5.9	38.58	341	0.004878	1.4463	By MS/MS	By MS/MS	By MS/MS	By matching	23028000	4865700	8940200	6931700	2290500	1212000	256090	470540	364820	120550	7984300	8985000	6941700	1974900	2	1	1	0	4			22.9287	23.0991	22.7269	20.9133	FALSE	FALSE	1.1938	0.127364	0.375902
GSPATP00008605001;PTETP100099001	GSPATP00008605001;PTETP100099001	gene=GSPATG00008605001;gene=PTETG100099001	2	14	14	1	11	9	12	11	25.8	69.925	636	0	54.035	By MS/MS	By MS/MS	By MS/MS	By MS/MS	387080000	69335000	102320000	87356000	128070000	11730000	2101100	3100600	2647200	3881000	69800000	89163000	202780000	76231000	10	15	16	20	61			26.0567	26.4099	27.5953	26.1839	FALSE	FALSE	-0.6563	0.284134	0.534797
GSPATP00008612001;GSPATP00036014001;GSPATP00007973001;GSPATP00007905001;GSPATP00005795001;GSPATP00000796001;GSPATP00000332001;GSPATP00003656001	GSPATP00008612001;GSPATP00036014001;GSPATP00007973001;GSPATP00007905001;GSPATP00005795001;GSPATP00000796001;GSPATP00000332001;GSPATP00003656001	gene=GSPATG00008612001;gene=GSPATG00036014001;gene=GSPATG00007973001;gene=GSPATG00007905001;gene=GSPATG00005795001;gene=GSPATG00000796001;gene=GSPATG00000332001;gene=GSPATG00003656001	8	6	6	6	4	4	6	5	39	14.972	136	0	18.071	By MS/MS	By MS/MS	By MS/MS	By MS/MS	307900000	64764000	70362000	67748000	105030000	51317000	10794000	11727000	11291000	17505000	38443000	39050000	43016000	49934000	4	5	4	5	18			25.1962	25.2188	25.3584	25.5735	FALSE	FALSE	-0.25845	0.411017	0.663181
GSPATP00008636001;GSPATP00003628001;GSPATP00000812001;GSPATP00000307001	GSPATP00008636001;GSPATP00003628001;GSPATP00000812001;GSPATP00000307001	gene=GSPATG00008636001;gene=GSPATG00003628001;gene=GSPATG00000812001;gene=GSPATG00000307001	4	1	1	1	1	1	0	0	5.1	30.195	275	0	6.8237	By MS/MS	By MS/MS			15416000	6050800	9364900	0	0	1541600	605080	936490	0	0	5097400	4700700	0	0	1	1	0	0	2			22.2813	22.1644	0	0	TRUE	FALSE
GSPATP00008642001	GSPATP00008642001;GSPATP00000820001	gene=GSPATG00008642001	2	5	5	5	5	5	0	0	22.1	39.417	330	0	7.8033	By MS/MS	By MS/MS			27886000	9777100	18109000	0	0	1859100	651810	1207300	0	0	10824000	15159000	0	0	2	6	0	0	8			23.3677	23.8537	0	0	TRUE	FALSE
GSPATP00008669001;GSPATP00000843001;GSPATP00000273001	GSPATP00008669001;GSPATP00000843001;GSPATP00000273001	gene=GSPATG00008669001;gene=GSPATG00000843001;gene=GSPATG00000273001	3	2	2	2	2	1	0	0	12.9	20.571	171	0	6.3083	By MS/MS	By MS/MS			4591900	3123200	1468600	0	0	417440	283930	133510	0	0	1222000	1398500	0	0	0	1	0	0	1			20.2208	20.4154	0	0	TRUE	FALSE
GSPATP00008679001;GSPATP00003580001;GSPATP00000852001;GSPATP00000259001	GSPATP00008679001;GSPATP00003580001;GSPATP00000852001;GSPATP00000259001	gene=GSPATG00008679001;gene=GSPATG00003580001;gene=GSPATG00000852001;gene=GSPATG00000259001	4	1	1	1	0	0	1	1	4.2	29.968	263	0.00079177	2.0352			By MS/MS	By matching	2136900	0	0	1187500	949360	178070	0	0	98960	79113	0	0	1697500	637560	0	0	1	0	1			0	0	20.695	19.2822	FALSE	TRUE
GSPATP00008688001	GSPATP00008688001	gene=GSPATG00008688001	1	1	1	1	1	1	1	1	3.6	52.783	478	0	2.241	By matching	By MS/MS	By MS/MS	By matching	3485800	473470	872760	999160	1140400	165990	22546	41560	47579	54304	534030	778680	1300400	897180	0	1	1	0	2			19.0266	19.5707	20.3105	19.775	FALSE	FALSE	-0.7441	0.103639	0.336186
GSPATP00008695001	GSPATP00008695001	gene=GSPATG00008695001	1	2	2	2	2	2	0	0	2.3	111.42	951	0.0061266	1.3593	By MS/MS	By MS/MS			2578800	1464000	1114800	0	0	47755	27110	20645	0	0	1010400	1216100	0	0	2	1	0	0	3			19.9465	20.2138	0	0	TRUE	FALSE
GSPATP00008710001;GSPATP00000896001	GSPATP00008710001;GSPATP00000896001	gene=GSPATG00008710001;gene=GSPATG00000896001	2	1	1	1	1	1	0	0	15.5	7.895	71	0	4.9034	By MS/MS	By MS/MS			7589500	3540200	4049200	0	0	2529800	1180100	1349700	0	0	2121200	2065600	0	0	1	1	0	0	2			21.0164	20.9781	0	0	TRUE	FALSE
GSPATP00008729001;GSPATP00000917001;GSPATP00003520001;GSPATP00000180001;GSPATP00017876001;GSPATP00022135001;GSPATP00011830001;GSPATP00008155001;GSPATP00005602001	GSPATP00008729001;GSPATP00000917001;GSPATP00003520001;GSPATP00000180001;GSPATP00017876001;GSPATP00022135001;GSPATP00011830001;GSPATP00008155001;GSPATP00005602001	gene=GSPATG00008729001;gene=GSPATG00000917001;gene=GSPATG00003520001;gene=GSPATG00000180001;gene=GSPATG00017876001;gene=GSPATG00022135001;gene=GSPATG00011830001;gene=GSPATG00008155001;gene=GSPATG00005602001	9	6	6	1	2	1	6	4	31.1	15.549	135	0	11.712	By MS/MS	By MS/MS	By MS/MS	By MS/MS	474110000	55997000	48081000	144050000	225980000	94822000	11199000	9616100	28811000	45196000	38149000	38000000	102620000	97467000	1	1	5	4	11			25.1851	25.1795	26.6127	26.5384	FALSE	FALSE	-1.39325	0.00459941	0.0796652
GSPATP00008737001;GSPATP00039499001;GSPATP00000925001;GSPATP00011814001	GSPATP00008737001;GSPATP00039499001;GSPATP00000925001;GSPATP00011814001;GSPATP00005613001	gene=GSPATG00008737001;gene=GSPATG00039499001;gene=GSPATG00000925001;gene=GSPATG00011814001	5	8	8	1	7	8	5	5	44.6	21.25	184	0	53.6	By MS/MS	By MS/MS	By MS/MS	By MS/MS	1510400000	313750000	313950000	275960000	606770000	188800000	39219000	39244000	34495000	75846000	220980000	216180000	235990000	286350000	10	11	10	12	43			27.7193	27.6877	27.8141	28.0932	FALSE	FALSE	-0.25015	0.433644	0.678286
GSPATP00008760001	GSPATP00008760001	gene=GSPATG00008760001	1	4	2	2	1	2	2	2	10.6	49.414	425	0	7.2939	By MS/MS	By MS/MS	By MS/MS	By MS/MS	15560000	2770400	7038900	1833900	3917200	778020	138520	351940	91693	195860	4579300	4878900	2288100	2366600	1	2	1	2	6			22.1267	22.2181	21.1257	21.1744	FALSE	FALSE	1.02235	0.0158216	0.149735
GSPATP00008772001;GSPATP00000956001	GSPATP00008772001;GSPATP00000956001	gene=GSPATG00008772001;gene=GSPATG00000956001	2	9	2	2	1	2	2	2	39.1	31.197	274	0	5.8427	By matching	By MS/MS	By MS/MS	By MS/MS	23616000	804280	5213200	5720200	11879000	1243000	42330	274380	301060	625190	2236600	4250600	6234400	8456300	0	2	1	2	5			21.0929	22.0192	22.5718	23.0116	FALSE	FALSE	-1.23565	0.0368463	0.207515
GSPATP00008809001	GSPATP00008809001	gene=GSPATG00008809001	1	9	9	9	9	9	3	3	13.2	98.087	840	0	16.226	By MS/MS	By MS/MS	By MS/MS	By MS/MS	68949000	20609000	33311000	3622400	11407000	1532200	457970	740240	80499	253500	17828000	20262000	16402000	11360000	9	7	1	2	19			24.0876	24.2723	23.9674	23.4375	FALSE	FALSE	0.4775	0.212068	0.480687
GSPATP00008815001	GSPATP00008815001	gene=GSPATG00008815001	1	7	1	1	1	1	0	1	12.6	81.515	698	0.0086494	1.2771	By MS/MS	By MS/MS	By matching	By MS/MS	827490	0	419970	0	407520	20183	0	10243	0	9939.5	0	426600	0	440230	1	1	0	1	3			18.9534	18.7025	18.2994	18.7479	FALSE	FALSE	0.3043	0.392391	0.644557
GSPATP00008820001	GSPATP00008820001	gene=GSPATG00008820001	1	6	6	3	5	5	5	5	14.6	47.311	425	0	28.014	By MS/MS	By MS/MS	By MS/MS	By MS/MS	92300000	16312000	20331000	20803000	34854000	4395200	776770	968150	990610	1659700	24784000	24005000	40644000	34247000	4	5	4	6	19			24.5629	24.5168	25.2765	25.0295	FALSE	FALSE	-0.61315	0.0903342	0.314117
GSPATP00008824001;GSPATP00003427001;GSPATP00000067001	GSPATP00008824001;GSPATP00003427001;GSPATP00000067001	gene=GSPATG00008824001;gene=GSPATG00003427001;gene=GSPATG00000067001	3	1	1	1	1	1	0	0	4.2	59.428	518	0	8.0587	By MS/MS	By MS/MS			3876900	1015000	2861900	0	0	176220	46139	130090	0	0	1019800	2454700	0	0	1	1	0	0	2			19.9599	21.2271	0	0	TRUE	FALSE
GSPATP00008829001;GSPATP00001011001	GSPATP00008829001;GSPATP00001011001	gene=GSPATG00008829001;gene=GSPATG00001011001	2	3	3	3	3	2	1	1	9.9	32.271	292	0	2.8754	By MS/MS	By MS/MS	By matching	By MS/MS	15261000	3207600	8565100	885940	2602000	897680	188680	503830	52114	153060	3237100	6507600	0	0	2	2	0	1	5			21.6263	22.6337	0	0	TRUE	FALSE
GSPATP00008869001;GSPATP00001060001	GSPATP00008869001;GSPATP00001060001	gene=GSPATG00008869001;gene=GSPATG00001060001	2	1	1	1	1	0	0	0	17.7	11.294	96	0.0043447	1.626	By MS/MS				3651800	3651800	0	0	0	521680	521680	0	0	0	2188000	0	0	0	1	0	0	0	1			21.0612	18.9136	0	0	TRUE	FALSE
GSPATP00008878001	GSPATP00008878001	gene=GSPATG00008878001	1	6	6	6	3	5	5	6	5	155.31	1321	0	11.51	By MS/MS	By MS/MS	By MS/MS	By MS/MS	247930000	43610000	38927000	34854000	130540000	4132200	726830	648790	580900	2175700	50571000	31138000	77885000	109110000	6	6	2	16	30			25.5918	24.8922	26.2148	26.7012	FALSE	FALSE	-1.216	0.027835	0.184973
GSPATP00008911001;GSPATP00001096001	GSPATP00008911001;GSPATP00001096001	gene=GSPATG00008911001;gene=GSPATG00001096001	2	1	1	1	1	1	0	0	7.7	17.601	155	0.0043353	1.6146	By MS/MS	By MS/MS			2971200	1558800	1412500	0	0	424460	222680	201780	0	0	933970	720520	0	0	1	1	0	0	2			19.833	19.4587	0	0	TRUE	FALSE
GSPATP00008956001;GSPATP00001637001	GSPATP00008956001;GSPATP00001637001	gene=GSPATG00008956001;gene=GSPATG00001637001	2	8	1	1	1	1	1	1	25.7	37.177	342	0	6.6771	By matching	By MS/MS	By matching	By MS/MS	100990000	346310	43704000	25476000	31466000	5610700	19239	2428000	1415400	1748100	701860	28971000	8772700	17598000	0	1	0	1	2			19.4208	24.7881	23.0646	24.0689	FALSE	FALSE	-1.4623	0.449807	0.691663
GSPATP00009075001	GSPATP00009075001	gene=GSPATG00009075001	1	11	2	2	2	2	2	2	22.9	66.07	582	0	26.796	By MS/MS	By MS/MS	By MS/MS	By MS/MS	53788000	11041000	20250000	9835100	12663000	1854800	380720	698260	339140	436650	13825000	17440000	12417000	6909600	3	3	3	3	12			23.7208	24.0559	23.5658	22.7202	FALSE	FALSE	0.74535	0.126594	0.375902
GSPATP00009079001;GSPATP00005338001	GSPATP00009079001;GSPATP00005338001	gene=GSPATG00009079001;gene=GSPATG00005338001	2	2	1	1	0	0	1	1	12.4	21.711	193	0.003655	1.6771			By MS/MS	By MS/MS	22073000	0	0	10691000	11383000	2452600	0	0	1187900	1264700	0	0	11560000	6201500	0	0	2	1	3			0	0	23.4626	22.5642	FALSE	TRUE
GSPATP00009080001;GSPATP00005337001	GSPATP00009080001;GSPATP00005337001	gene=GSPATG00009080001;gene=GSPATG00005337001	2	13	13	4	10	11	7	9	22.5	77.919	702	0	30.715	By MS/MS	By MS/MS	By MS/MS	By MS/MS	159420000	39718000	61303000	20396000	38005000	4428400	1103300	1702800	566560	1055700	55683000	60253000	30906000	40964000	10	10	5	11	36			25.7307	25.8445	24.8814	25.2879	FALSE	FALSE	0.70295	0.0746229	0.28318
GSPATP00009082001	GSPATP00009082001	gene=GSPATG00009082001	1	9	4	2	3	4	4	4	38	24.211	208	0	30.61	By MS/MS	By MS/MS	By MS/MS	By MS/MS	217030000	41415000	42146000	32814000	100650000	24114000	4601600	4682900	3646000	11183000	43257000	24484000	44089000	49911000	4	4	4	10	22			25.3664	24.5453	25.3939	25.5729	FALSE	FALSE	-0.52755	0.234401	0.482678
GSPATP00009097001;GSPATP00005325001	GSPATP00009097001;GSPATP00005325001	gene=GSPATG00009097001;gene=GSPATG00005325001	2	3	3	3	2	2	3	3	18.6	17.844	156	0	9.0093	By MS/MS	By MS/MS	By MS/MS	By MS/MS	37788000	2899800	4116000	13695000	17077000	5398300	414260	588000	1956500	2439600	3033800	3788000	7315200	5802800	2	2	2	4	10			21.5327	21.853	22.8025	22.4683	FALSE	FALSE	-0.94255	0.032098	0.197832
GSPATP00009100001;GSPATP00001771001;GSPATP00005322001	GSPATP00009100001;GSPATP00001771001;GSPATP00005322001;GSPATP00025156001;GSPATP00005321001	gene=GSPATG00009100001;gene=GSPATG00001771001;gene=GSPATG00005322001	5	7	7	3	4	4	4	5	21.1	40.837	346	0	5.3719	By MS/MS	By MS/MS	By MS/MS	By MS/MS	96586000	21683000	28953000	21560000	24390000	4199400	942730	1258800	937370	1060500	43963000	42310000	61818000	27957000	3	4	3	5	15			25.3898	25.3345	25.8815	24.7367	FALSE	FALSE	0.05305	0.913268	0.957048
GSPATP00009106001;GSPATP00005315001	GSPATP00009106001;GSPATP00005315001	gene=GSPATG00009106001;gene=GSPATG00005315001	2	1	1	1	0	1	1	1	10.7	11.564	112	0	4.706		By MS/MS	By matching	By MS/MS	62457000	0	15310000	14213000	32934000	8922400	0	2187100	2030400	4704800	0	10757000	12122000	17872000	0	1	0	1	2			19.2281	23.3588	23.5311	24.0912	FALSE	FALSE	-2.5177	0.127613	0.375902
GSPATP00009114001;GSPATP00005308001;GSPATP00025151001	GSPATP00009114001;GSPATP00005308001;GSPATP00025151001	gene=GSPATG00009114001;gene=GSPATG00005308001;gene=GSPATG00025151001	3	3	3	3	1	2	3	3	7.3	57.461	491	0	4.5506	By matching	By MS/MS	By MS/MS	By MS/MS	28909000	1084200	7254200	5639900	14930000	1256900	47139	315400	245210	649150	6410900	9052500	5494000	5753200	0	2	2	2	6			22.6121	23.1099	22.3894	22.4559	FALSE	FALSE	0.43835	0.233791	0.482678
GSPATP00009130001	GSPATP00009130001	gene=GSPATG00009130001	1	3	3	1	1	1	3	3	14.9	28.108	269	0	3.9719	By matching	By MS/MS	By MS/MS	By MS/MS	69292000	2988800	4645600	17101000	44556000	7699100	332080	516170	1900100	4950700	11298000	15571000	27543000	61294000	0	1	3	4	8			23.4296	23.8924	24.7152	25.8692	FALSE	FALSE	-1.6312	0.0215584	0.175138
GSPATP00009133001	GSPATP00009133001;GSPATP00005291001;GSPATP00005289001	gene=GSPATG00009133001	3	3	3	3	3	3	0	0	6.6	73.278	620	0	16.885	By MS/MS	By MS/MS			21954000	9086500	12868000	0	0	757040	313330	443710	0	0	14648000	10729000	0	0	3	3	0	0	6			23.8042	23.355	0	0	TRUE	FALSE
GSPATP00009157001;GSPATP00017703001;GSPATP00001822001	GSPATP00009157001;GSPATP00017703001;GSPATP00001822001	gene=GSPATG00009157001;gene=GSPATG00017703001;gene=GSPATG00001822001	3	8	8	8	8	8	6	5	23.8	47.935	429	0	44.296	By MS/MS	By MS/MS	By MS/MS	By MS/MS	107110000	25579000	34336000	19317000	27878000	4119600	983800	1320600	742980	1072200	30734000	29846000	32160000	31382000	6	8	7	6	27			24.8733	24.831	24.9388	24.9034	FALSE	FALSE	-0.06895	0.815191	0.905741
GSPATP00009159001;GSPATP00005263001	GSPATP00009159001;GSPATP00005263001	gene=GSPATG00009159001;gene=GSPATG00005263001	2	14	4	4	2	2	4	4	33.2	59.351	539	0	19.781	By MS/MS	By MS/MS	By MS/MS	By MS/MS	41477000	6529900	8478200	9938500	16530000	1185100	186570	242230	283960	472290	10701000	12648000	8607200	12901000	2	1	2	4	9			23.3512	23.5924	23.0371	23.621	FALSE	FALSE	0.14275	0.69681	0.841673
GSPATP00009160001;GSPATP00005262001	GSPATP00009160001;GSPATP00005262001	gene=GSPATG00009160001;gene=GSPATG00005262001	2	2	2	2	0	1	1	1	8.8	27.306	250	0.0054832	1.3834		By MS/MS	By MS/MS	By matching	3936200	0	0	2203600	1732500	246010	0	0	137730	108280	0	0	1478200	701650	0	1	1	0	2			0	0	20.4954	19.4204	FALSE	TRUE
GSPATP00009177001	GSPATP00009177001	gene=GSPATG00009177001	1	5	2	2	2	2	0	0	20.7	34.265	295	0	3.5987	By MS/MS	By MS/MS			39089000	14023000	25066000	0	0	3257400	1168600	2088800	0	0	20000000	20153000	0	0	3	4	0	0	7			24.2535	24.2645	0	0	TRUE	FALSE
GSPATP00009194001;GSPATP00005218001	GSPATP00009194001;GSPATP00005218001	gene=GSPATG00009194001;gene=GSPATG00005218001	2	21	21	21	19	19	18	17	51.8	48.09	423	0	162.1	By MS/MS	By MS/MS	By MS/MS	By MS/MS	1093400000	297890000	348090000	150300000	297120000	49700000	13540000	15822000	6831700	13505000	332810000	337640000	223230000	188050000	21	26	24	26	97			28.3101	28.3309	27.734	27.4865	FALSE	FALSE	0.71025	0.0597685	0.265902
GSPATP00009243001	GSPATP00009243001	gene=GSPATG00009243001	1	5	5	5	3	4	2	2	6.9	109.67	930	0	3.2007	By matching	By MS/MS	By MS/MS	By MS/MS	9738800	3163000	4774200	800300	1001300	190960	62020	93612	15692	19633	1811100	2288000	1817300	2896200	0	3	1	2	6			20.7884	21.1257	20.7934	21.4657	FALSE	FALSE	-0.1725	0.660662	0.824316
GSPATP00009310001;GSPATP00020120001	GSPATP00009310001;GSPATP00020120001;GSPATP00022351001	gene=GSPATG00009310001;gene=GSPATG00020120001	3	5	5	5	4	4	3	3	16.6	35.199	313	0	9.1434	By MS/MS	By MS/MS	By MS/MS	By MS/MS	71365000	14409000	16741000	12257000	27958000	3964700	800470	930080	680920	1553200	29458000	27135000	33173000	31636000	4	4	2	3	13			24.8122	24.6937	24.9835	24.9151	FALSE	FALSE	-0.19635	0.518672	0.734785
GSPATP00009339001	GSPATP00009339001	gene=GSPATG00009339001	1	11	2	2	1	1	2	2	47.9	33.596	292	0	2.6242	By MS/MS	By matching	By MS/MS	By MS/MS	41364000	3315900	4147600	7673700	26227000	3181900	255070	319050	590280	2017500	5568700	5761400	6944000	14904000	1	0	1	2	4			22.4089	22.458	22.7273	23.8292	FALSE	FALSE	-0.8448	0.12221	0.369043
GSPATP00009340001	GSPATP00009340001	gene=GSPATG00009340001	1	30	8	8	4	4	6	8	56.5	61.202	547	0	38.352	By MS/MS	By MS/MS	By MS/MS	By MS/MS	310990000	26459000	32227000	43838000	208470000	9718500	826830	1007100	1370000	6514600	44953000	44930000	51646000	107370000	6	5	11	18	40			25.4219	25.4212	25.6222	26.678	FALSE	FALSE	-0.72855	0.160359	0.416076
GSPATP00009353001;GSPATP00001478001;GSPATP00024529001;GSPATP00002576001	GSPATP00009353001;GSPATP00001478001;GSPATP00024529001;GSPATP00002576001	gene=GSPATG00009353001;gene=GSPATG00001478001;gene=GSPATG00024529001;gene=GSPATG00002576001	4	2	2	1	1	1	1	1	7.3	45.181	398	0.00076923	1.9013	By MS/MS	By matching	By matching	By MS/MS	6185600	1578300	1453000	544730	2609600	281160	71740	66045	24760	118620	2085100	2745900	0	0	1	0	0	1	2			20.9917	21.3888	0	0	TRUE	FALSE
GSPATP00009510001	GSPATP00009510001	gene=GSPATG00009510001	1	15	10	10	2	2	6	9	19.4	111.39	959	0	10.642	By MS/MS	By MS/MS	By MS/MS	By MS/MS	32274000	1734000	2236300	6394900	21909000	620660	33347	43006	122980	421330	2773000	3171100	3270900	12288000	1	2	2	8	13			21.403	21.5966	21.6413	23.5507	FALSE	FALSE	-1.0962	0.168716	0.426671
GSPATP00009600001	GSPATP00009600001	gene=GSPATG00009600001	1	4	4	2	3	4	3	3	16.8	33.627	310	0	7.8466	By matching	By MS/MS	By MS/MS	By MS/MS	40763000	7672800	14473000	5767200	12850000	2264600	426270	804080	320400	713900	9156700	11242000	9206600	9355500	0	4	1	3	8			23.1264	23.4224	23.1342	23.1574	FALSE	FALSE	0.1286	0.681383	0.834933
GSPATP00009612001;GSPATP00006286001	GSPATP00009612001;GSPATP00006286001	gene=GSPATG00009612001;gene=GSPATG00006286001	2	1	1	1	1	1	0	1	11.1	10.054	90	0	4.5676	By MS/MS	By matching		By MS/MS	32187000	7998800	11869000	0	12320000	8046800	1999700	2967200	0	3079900	4792600	6054500	0	4989300	1	0	0	1	2			22.1924	22.5296	19.071	22.2504	FALSE	FALSE	1.7003	0.173656	0.434377
GSPATP00009639001;GSPATP00006307001	GSPATP00009639001;GSPATP00006307001	gene=GSPATG00009639001;gene=GSPATG00006307001	2	1	1	1	1	1	0	1	3.2	39.237	348	0	6.0793	By MS/MS	By MS/MS		By MS/MS	2481100	0	2481100	0	0	145950	0	145950	0	0	0	3986000	0	0	1	1	0	1	3			19.1657	21.9265	0	0	TRUE	FALSE
GSPATP00009648001	GSPATP00009648001	gene=GSPATG00009648001	1	7	3	3	3	3	3	3	61.1	12.812	113	0	30.742	By MS/MS	By MS/MS	By MS/MS	By MS/MS	150880000	33929000	35474000	24979000	56495000	16764000	3769900	3941600	2775500	6277200	32334000	25913000	11904000	20175000	3	2	1	4	10			24.9465	24.6272	23.5049	24.2661	FALSE	FALSE	0.90135	0.0681602	0.278242
GSPATP00009655001	GSPATP00009655001	gene=GSPATG00009655001	1	8	4	2	4	4	2	2	43.1	21.294	188	0	11.786	By MS/MS	By MS/MS	By MS/MS	By MS/MS	134830000	46964000	33622000	18815000	35434000	14982000	5218200	3735700	2090500	3937100	22497000	14580000	16488000	21766000	6	3	2	4	15			24.4232	23.7975	23.9749	24.3756	FALSE	FALSE	-0.0649	0.86691	0.935163
GSPATP00009676001;GSPATP00011147001;GSPATP00006358001	GSPATP00009676001;GSPATP00011147001;GSPATP00006358001	gene=GSPATG00009676001;gene=GSPATG00011147001;gene=GSPATG00006358001	3	2	2	2	2	2	0	0	26.1	12.753	111	0	8.5515	By MS/MS	By MS/MS			41107000	22089000	19018000	0	0	4567500	2454400	2113100	0	0	12116000	10820000	0	0	3	2	0	0	5			23.5304	23.3672	0	0	TRUE	FALSE
GSPATP00009709001	GSPATP00009709001	gene=GSPATG00009709001	1	1	1	1	0	0	1	1	5.8	37.741	343	0	3.9769			By matching	By MS/MS	10850000	0	0	3703300	7146300	986320	0	0	336660	649660	0	0	2484100	2894100	0	0	0	1	1			0	0	21.2443	21.4647	FALSE	TRUE
GSPATP00009725001	GSPATP00009725001	gene=GSPATG00009725001	1	9	9	2	1	0	8	9	13.3	102.94	898	0	12.202	By MS/MS		By MS/MS	By MS/MS	42915000	0	0	17475000	25439000	894050	0	0	364070	529990	0	0	14254000	16613000	1	0	5	5	11			0	0	23.7649	23.9858	FALSE	TRUE
GSPATP00009753001	GSPATP00009753001	gene=GSPATG00009753001	1	12	12	3	11	12	0	1	20.7	81.001	691	0	41.052	By MS/MS	By MS/MS		By MS/MS	107000000	42911000	63378000	0	709750	3057100	1226000	1810800	0	20278	43665000	75690000	0	1627200	4	11	0	1	16			25.38	26.1736	19.421	20.634	FALSE	FALSE	5.7493	0.000160079	0.0133593
GSPATP00009768001;GSPATP00006467001;GSPATP00011435001;GSPATP00011228001	GSPATP00009768001;GSPATP00006467001;GSPATP00011435001;GSPATP00011228001	gene=GSPATG00009768001;gene=GSPATG00006467001;gene=GSPATG00011435001;gene=GSPATG00011228001	4	2	2	2	1	1	1	1	26.1	10.526	88	0	2.1356	By MS/MS	By MS/MS	By matching	By MS/MS	17536000	1516200	2493600	6363900	7162700	3507300	303230	498720	1272800	1432500	0	0	4268900	2900800	1	1	0	1	3			0	0	22.0254	21.468	FALSE	TRUE
GSPATP00009809001	GSPATP00009809001	gene=GSPATG00009809001	1	7	2	1	2	2	1	2	42.4	20.637	184	0	21.319	By MS/MS	By MS/MS	By MS/MS	By MS/MS	64776000	15005000	11182000	7176900	31412000	9253700	2143500	1597400	1025300	4487500	9463600	6648800	6403900	9910500	2	1	2	3	8			23.174	22.6647	22.6105	23.2405	FALSE	FALSE	-0.00615	0.987789	0.99883
GSPATP00009833001	GSPATP00009833001	gene=GSPATG00009833001	1	5	5	5	3	3	5	5	18.9	38.326	333	0	18.646	By MS/MS	By MS/MS	By MS/MS	By MS/MS	90284000	9010800	11653000	20671000	48949000	5642700	563180	728300	1291900	3059300	29103000	28621000	48159000	44544000	3	4	3	7	17			24.7947	24.7706	25.5213	25.4087	FALSE	FALSE	-0.68235	0.0614326	0.265902
GSPATP00009834001;GSPATP00006532001	GSPATP00009834001;GSPATP00006532001	gene=GSPATG00009834001;gene=GSPATG00006532001	2	1	1	1	1	1	0	0	2.6	56.599	507	0.0049505	1.5112	By MS/MS	By MS/MS			2431900	1039000	1393000	0	0	128000	54683	73314	0	0	1130800	1099900	0	0	1	1	0	0	2			20.1089	20.0689	0	0	TRUE	FALSE
GSPATP00009842001;GSPATP00006541001	GSPATP00009842001;GSPATP00006541001	gene=GSPATG00009842001;gene=GSPATG00006541001	2	8	1	1	1	1	1	1	35.3	16.146	136	0	3.9994	By MS/MS	By MS/MS	By MS/MS	By MS/MS	69756000	14891000	14116000	14181000	26568000	11626000	2481900	2352600	2363500	4428000	8864900	7389000	9786000	11451000	1	2	1	2	6			23.0797	22.8169	23.2223	23.449	FALSE	FALSE	-0.38735	0.255445	0.507573
GSPATP00009861001;GSPATP00003851001;GSPATP00039438001	GSPATP00009861001;GSPATP00003851001;GSPATP00039438001	gene=GSPATG00009861001;gene=GSPATG00003851001;gene=GSPATG00039438001	3	10	1	1	0	0	1	1	34.4	41.907	369	0.0007758	1.9463	By matching	By matching	By MS/MS	By MS/MS	26252000	0	0	6393400	19859000	2019400	0	0	491800	1527600	0	0	4835900	9791200	0	0	1	1	2			0	0	22.2054	23.2231	FALSE	TRUE
GSPATP00009871001;GSPATP00039368001;GSPATP00003865001	GSPATP00009871001;GSPATP00039368001;GSPATP00003865001	gene=GSPATG00009871001;gene=GSPATG00039368001;gene=GSPATG00003865001	3	2	2	2	2	2	1	1	3.1	74.516	650	0	2.1441	By MS/MS	By MS/MS	By matching	By MS/MS	11421000	3211100	4762100	1327700	2120200	368420	103590	153620	42828	68392	4195200	4790000	2292900	2710100	1	1	0	1	3			22.0003	22.1916	21.1287	21.3699	FALSE	FALSE	0.84665	0.036794	0.207515
GSPATP00009885001	GSPATP00009885001	gene=GSPATG00009885001	1	11	8	1	6	7	8	8	45.3	26.983	236	0	92.634	By MS/MS	By MS/MS	By MS/MS	By MS/MS	865120000	98361000	136170000	186360000	444230000	78648000	8941900	12379000	16942000	40384000	94129000	135870000	234060000	262320000	7	10	12	14	43			26.4881	27.0177	27.8023	27.9668	FALSE	FALSE	-1.13165	0.0199329	0.165949
GSPATP00009904001;GSPATP00003902001	GSPATP00009904001;GSPATP00003902001	gene=GSPATG00009904001;gene=GSPATG00003902001	2	8	2	2	2	2	2	2	33.2	28.406	250	0	93.717	By MS/MS	By MS/MS	By MS/MS	By MS/MS	87097000	19339000	33944000	8624500	25190000	5806500	1289200	2263000	574970	1679300	18677000	15006000	14311000	19050000	2	4	1	2	9			24.1548	23.839	23.7706	24.1833	FALSE	FALSE	0.01995	0.953526	0.975849
GSPATP00009915001;GSPATP00003917001	GSPATP00009915001;GSPATP00003917001;GSPATP00027382001	gene=GSPATG00009915001;gene=GSPATG00003917001	3	4	4	4	3	3	3	2	19.9	26.508	226	0	6.3802	By MS/MS	By MS/MS	By MS/MS	By MS/MS	55434000	11529000	15340000	12740000	15825000	5039500	1048100	1394600	1158100	1438700	4904300	8091000	8503000	8899500	2	2	2	2	8			22.2256	22.9479	23.0195	23.0853	FALSE	FALSE	-0.46565	0.258364	0.510061
GSPATP00009933001;GSPATP00003942001	GSPATP00009933001;GSPATP00003942001	gene=GSPATG00009933001;gene=GSPATG00003942001	2	8	8	3	4	4	6	7	42.2	17.592	161	0	81.357	By MS/MS	By MS/MS	By MS/MS	By MS/MS	703100000	74102000	123880000	166360000	338760000	87888000	9262800	15485000	20795000	42346000	61608000	58006000	101920000	128530000	2	4	7	10	23			25.8766	25.7897	26.6029	26.9375	FALSE	FALSE	-0.93705	0.0274642	0.184973
GSPATP00009954001;GSPATP00003965001	GSPATP00009954001;GSPATP00003965001	gene=GSPATG00009954001;gene=GSPATG00003965001	2	4	4	4	4	4	3	3	6.9	77.416	683	0	4.9728	By MS/MS	By MS/MS	By matching	By MS/MS	22678000	6072100	8687700	2288000	5630600	629960	168670	241320	63556	156410	7983400	7992400	4923500	6151600	1	4	0	3	8			22.9286	22.9302	22.2313	22.5525	FALSE	FALSE	0.5375	0.132523	0.382533
GSPATP00009977001;GSPATP00003984001;GSPATP00020598001	GSPATP00009977001;GSPATP00003984001;GSPATP00020598001	gene=GSPATG00009977001;gene=GSPATG00003984001;gene=GSPATG00020598001	3	10	10	1	7	7	10	9	48.3	16.672	147	0	58.043	By MS/MS	By MS/MS	By MS/MS	By MS/MS	999820000	152450000	128650000	195110000	523610000	124980000	19056000	16082000	24389000	65452000	118520000	92358000	117550000	196630000	8	7	8	12	35			26.8206	26.4607	26.8087	27.5509	FALSE	FALSE	-0.53915	0.22221	0.4817
GSPATP00010063001;GSPATP00004083001	GSPATP00010063001;GSPATP00004083001	gene=GSPATG00010063001;gene=GSPATG00004083001	2	4	4	4	4	2	0	0	6	88.799	750	0	4.6568	By MS/MS	By MS/MS			20352000	12955000	7397500	0	0	616730	392560	224170	0	0	10798000	8447900	0	0	5	2	0	0	7			23.3643	23.0102	0	0	TRUE	FALSE
GSPATP00010067001	GSPATP00010067001	gene=GSPATG00010067001	1	1	1	1	0	0	1	1	5.3	26.637	225	0.0043573	1.6385			By matching	By MS/MS	3958100	0	0	804950	3153100	329840	0	0	67079	262760	0	0	2639400	2964500	0	0	0	1	1			0	0	21.3318	21.4994	FALSE	TRUE
GSPATP00010079001	GSPATP00010079001;GSPATP00027216001	gene=GSPATG00010079001	2	13	2	1	2	2	2	2	28.5	39.774	340	0	4.0466	By MS/MS	By MS/MS	By MS/MS	By MS/MS	76065000	13414000	16048000	12154000	34449000	4474400	789050	943980	714920	2026400	13363000	13930000	13484000	18357000	2	1	3	3	9			23.6717	23.7317	23.6847	24.1298	FALSE	FALSE	-0.20555	0.54263	0.744407
GSPATP00010082001;GSPATP00004104001	GSPATP00010082001;GSPATP00004104001	gene=GSPATG00010082001;gene=GSPATG00004104001	2	10	10	1	7	7	8	8	41.2	24.602	216	0	200.83	By MS/MS	By MS/MS	By MS/MS	By MS/MS	1572400000	234910000	376690000	380030000	580800000	142950000	21356000	34245000	34548000	52800000	211240000	213710000	250770000	218250000	10	7	5	13	35			27.6543	27.6711	27.9018	27.7014	FALSE	FALSE	-0.1389	0.648655	0.82019
GSPATP00010090001	GSPATP00010090001	gene=GSPATG00010090001	1	2	2	2	2	1	0	0	4.7	57.177	489	0	3.1008	By MS/MS	By MS/MS			3965400	2355000	1610400	0	0	152510	90576	61939	0	0	1871300	1876100	0	0	1	1	0	0	2			20.8356	20.8393	0	0	TRUE	FALSE
GSPATP00010244001	GSPATP00010244001	gene=GSPATG00010244001	1	5	5	2	4	2	3	4	32.5	17.444	160	0	20.534	By MS/MS	By MS/MS	By MS/MS	By MS/MS	270040000	56702000	11551000	50282000	151500000	38577000	8100300	1650100	7183100	21643000	26790000	20528000	32449000	56309000	3	2	3	4	12			24.6752	24.2911	24.9517	25.7469	FALSE	FALSE	-0.86615	0.0834945	0.304591
GSPATP00010261001;GSPATP00033472001	GSPATP00010261001;GSPATP00033472001	gene=GSPATG00010261001;gene=GSPATG00033472001	2	4	4	4	4	4	3	3	19.1	26.976	241	0	5.8137	By MS/MS	By MS/MS	By MS/MS	By MS/MS	62246000	18255000	23711000	4552900	15728000	4446100	1303900	1693600	325210	1123400	14756000	13231000	5586100	4984000	4	3	1	2	10			23.8148	23.6574	22.4134	22.2489	FALSE	FALSE	1.40495	0.00502441	0.083862
GSPATP00010270001;GSPATP00033463001;GSPATP00032874001;GSPATP00030398001	GSPATP00010270001;GSPATP00033463001;GSPATP00032874001;GSPATP00030398001	gene=GSPATG00010270001;gene=GSPATG00033463001;gene=GSPATG00032874001;gene=GSPATG00030398001	4	2	1	1	1	1	1	1	12.8	16.626	149	0.0097911	1.2166	By MS/MS	By MS/MS	By matching	By MS/MS	33828000	6801600	11244000	6218400	9564200	3075200	618320	1022100	565310	869470	15684000	14233000	17154000	7435500	1	2	0	2	5			23.9028	23.7627	24.032	22.826	FALSE	FALSE	0.40375	0.4399	0.682142
GSPATP00010315001	GSPATP00010315001;GSPATP00038892001	gene=GSPATG00010315001	2	7	7	5	7	7	4	4	16.9	49.277	420	0	30.041	By MS/MS	By MS/MS	By MS/MS	By MS/MS	417380000	123210000	195560000	40479000	58131000	23188000	6845200	10864000	2248900	3229500	146570000	144250000	54270000	54284000	6	8	4	4	22			27.127	27.104	25.6937	25.694	FALSE	FALSE	1.42165	0.00417029	0.0764225
GSPATP00010368001;GSPATP00016529001;GSPATP00007142001	GSPATP00010368001;GSPATP00016529001;GSPATP00007142001	gene=GSPATG00010368001;gene=GSPATG00016529001;gene=GSPATG00007142001	3	3	1	1	1	1	1	1	9.2	40.641	357	0	3.9965	By MS/MS	By matching	By MS/MS	By matching	11716000	2484200	4627600	2087300	2517300	1301800	276020	514180	231920	279700	1516500	2116400	1426600	1209200	1	0	1	0	2			20.5323	21.0132	20.4441	20.2056	FALSE	FALSE	0.4479	0.232209	0.482678
GSPATP00010372001	GSPATP00010372001;GSPATP00006354001	gene=GSPATG00010372001	2	5	2	2	2	2	0	0	15.8	49.25	442	0	9.8779	By matching	By MS/MS	By matching	By matching	13554000	6605700	6948300	0	0	645430	314560	330870	0	0	7008800	5999900	0	0	0	2	0	0	2			22.7407	22.5165	0	0	TRUE	FALSE
GSPATP00010392001	GSPATP00010392001	gene=GSPATG00010392001	1	3	1	1	1	1	1	1	4.3	108.25	937	0.008016	1.2892	By matching	By MS/MS	By MS/MS	By MS/MS	10468000	1427300	2334100	1878200	4828500	201310	27449	44887	36119	92856	1470400	2001900	5532100	4793400	0	1	1	1	3			20.4878	20.9329	22.3994	22.1926	FALSE	FALSE	-1.58565	0.0047182	0.0802094
GSPATP00010432001	GSPATP00010432001	gene=GSPATG00010432001	1	21	21	6	13	14	18	16	56	29.21	266	0	271.43	By MS/MS	By MS/MS	By MS/MS	By MS/MS	3670600000	539860000	620720000	1132200000	1377800000	282350000	41528000	47748000	87090000	105990000	499710000	347580000	1420200000	896340000	13	23	29	23	88			28.8965	28.3728	30.4034	29.7395	FALSE	FALSE	-1.4368	0.0150857	0.14891
GSPATP00010437001	GSPATP00010437001;GSPATP00019258001	gene=GSPATG00010437001	2	7	7	3	6	6	5	5	25.4	40.391	366	0	25.085	By MS/MS	By MS/MS	By MS/MS	By MS/MS	198720000	42920000	60999000	29001000	65795000	11689000	2524700	3588200	1705900	3870300	47585000	44119000	53826000	98624000	5	7	5	7	24			25.504	25.3949	25.6818	26.5554	FALSE	FALSE	-0.66915	0.15518	0.409522
GSPATP00010492001;GSPATP00019723001	GSPATP00010492001;GSPATP00019723001;GSPATP00012346001;GSPATP00016460001	gene=GSPATG00010492001;gene=GSPATG00019723001	4	6	6	6	2	2	6	6	26.4	38.144	337	0	16.049	By MS/MS	By MS/MS	By matching	By MS/MS	62543000	7453400	7861900	10719000	36509000	3474600	414080	436770	595500	2028300	41098000	25341000	8121100	28424000	1	2	0	6	9			25.2926	24.595	22.9532	24.7606	FALSE	FALSE	1.0869	0.174441	0.434609
GSPATP00010579001	GSPATP00010579001	gene=GSPATG00010579001	1	1	1	1	0	0	1	1	3.4	36.197	324	0.0097847	1.2166			By matching	By MS/MS	1528000	0	0	421160	1106800	69452	0	0	19144	50309	0	0	1120800	1684100	0	0	0	1	1			0	0	20.0961	20.6835	FALSE	TRUE
GSPATP00010582001	GSPATP00010582001	gene=GSPATG00010582001	1	5	4	2	4	4	2	2	17.6	33.155	295	0	4.6425	By MS/MS	By MS/MS	By MS/MS	By MS/MS	53722000	13686000	26749000	3147200	10140000	3357700	855360	1671800	196700	633770	8577400	21835000	7403000	8111600	3	4	2	3	12			23.0321	24.3801	22.8197	22.9516	FALSE	FALSE	0.82045	0.175723	0.434809
GSPATP00010663001;GSPATP00019560001	GSPATP00010663001;GSPATP00019560001	gene=GSPATG00010663001;gene=GSPATG00019560001	2	6	6	6	6	6	2	1	18.9	44.679	391	0	10.585	By MS/MS	By MS/MS	By MS/MS	By matching	42437000	15723000	23479000	2438800	795440	2020800	748740	1118000	116140	37878	13508000	19436000	6501000	1106300	4	6	2	0	12			23.6873	24.2122	22.6322	20.0773	FALSE	FALSE	2.595	0.0338832	0.204864
GSPATP00010736001;GSPATP00019492001	GSPATP00010736001;GSPATP00019492001	gene=GSPATG00010736001;gene=GSPATG00019492001	2	1	1	1	1	1	0	0	1.8	112.91	974	0.0080214	1.2956	By MS/MS	By MS/MS			2869300	1461400	1407900	0	0	66727	33986	32741	0	0	1360300	1091000	0	0	1	1	0	0	2			20.3755	20.0572	0	0	TRUE	FALSE
GSPATP00010750001	GSPATP00010750001	gene=GSPATG00010750001	1	21	2	2	2	2	0	0	19.7	139.46	1214	0	2.6448	By MS/MS	By MS/MS	By matching	By matching	12541000	6583700	5957500	0	0	199070	104500	94564	0	0	10996000	8236600	0	0	2	3	0	0	5			23.3905	22.9736	0	0	TRUE	FALSE
GSPATP00010811001	GSPATP00010811001	gene=GSPATG00010811001	1	9	1	1	0	0	1	1	18.1	58.594	535	0	4.9777	By matching	By matching	By matching	By MS/MS	7506300	0	0	2809000	4697300	234570	0	0	87781	146790	0	0	5519300	4266800	0	0	0	1	1			0	0	22.3961	22.0247	FALSE	TRUE
GSPATP00010851001	GSPATP00010851001	gene=GSPATG00010851001	1	2	2	2	1	0	1	2	3.4	75.162	649	0.00075188	1.7961	By MS/MS		By matching	By MS/MS	12651000	4686800	0	2081800	5882200	316270	117170	0	52045	147060	4166800	0	4909700	4855100	1	0	0	2	3			21.9905	19.9876	22.2272	22.2111	FALSE	FALSE	-1.2301	0.142318	0.392336
GSPATP00010856001	GSPATP00010856001	gene=GSPATG00010856001	1	1	1	1	1	1	0	1	6.2	30.497	259	0.0054682	1.3663	By matching	By MS/MS		By MS/MS	12730000	3272600	2576800	0	6880100	1060800	272720	214730	0	573350	4152500	3282700	0	3194500	0	1	0	1	2			21.9855	21.6465	18.4219	21.6072	FALSE	FALSE	1.80145	0.154503	0.409522
GSPATP00010898001;GSPATP00006003001	GSPATP00010898001;GSPATP00006003001	gene=GSPATG00010898001;gene=GSPATG00006003001	2	1	1	1	1	1	0	0	5.4	18.878	166	0	15.099	By MS/MS	By MS/MS			65757000	27722000	38034000	0	0	6575700	2772200	3803400	0	0	16610000	19402000	0	0	1	1	0	0	2			23.9855	24.2097	0	0	TRUE	FALSE
GSPATP00010996001	GSPATP00010996001	gene=GSPATG00010996001	1	8	3	3	3	3	3	3	59.1	19.423	171	0	143.6	By MS/MS	By MS/MS	By MS/MS	By MS/MS	232910000	76704000	75720000	26291000	54196000	25879000	8522600	8413300	2921300	6021800	46197000	37769000	18400000	22777000	4	4	3	3	14			25.4613	25.1707	24.1332	24.4411	FALSE	FALSE	1.02885	0.0222425	0.175907
GSPATP00011029001;GSPATP00014505001	GSPATP00011029001;GSPATP00014505001	gene=GSPATG00011029001;gene=GSPATG00014505001	2	1	1	1	0	1	0	0	2.5	45.893	403	0.0048679	1.4397		By MS/MS			0	0	0	0	0	0	0	0	0	0	0	0	0	0	0	1	0	0	1			0	0	0	0	TRUE	TRUE
GSPATP00011063001	GSPATP00011063001	gene=GSPATG00011063001	1	9	9	3	8	8	9	9	37.2	16.061	137	0	93.1	By MS/MS	By MS/MS	By MS/MS	By MS/MS	985930000	215690000	175060000	194530000	400650000	140850000	30812000	25009000	27790000	57236000	127150000	109020000	143790000	159320000	13	13	11	18	55			26.922	26.7	27.0994	27.2474	FALSE	FALSE	-0.3624	0.271035	0.525661
GSPATP00011064001	GSPATP00011064001	gene=GSPATG00011064001	1	9	9	9	5	7	7	8	19.8	53.108	484	0	30.321	By MS/MS	By MS/MS	By MS/MS	By MS/MS	195980000	23725000	54043000	44714000	73496000	8908100	1078400	2456500	2032500	3340700	33149000	46703000	54351000	44905000	4	7	10	7	28			24.9825	25.477	25.6958	25.4204	FALSE	FALSE	-0.32835	0.37093	0.621376
GSPATP00011114001	GSPATP00011114001	gene=GSPATG00011114001	1	8	6	3	5	5	6	6	63.1	12.618	111	0	109.9	By MS/MS	By MS/MS	By MS/MS	By MS/MS	399740000	57302000	80587000	74500000	187360000	44416000	6366900	8954100	8277800	20817000	49794000	40047000	46963000	64488000	5	5	3	7	20			25.5695	25.2552	25.485	25.9425	FALSE	FALSE	-0.3014	0.40581	0.657026
GSPATP00011124001;GSPATP00009654001;GSPATP00006327001	GSPATP00011124001;GSPATP00009654001;GSPATP00006327001	gene=GSPATG00011124001;gene=GSPATG00009654001;gene=GSPATG00006327001	3	7	7	1	6	5	7	6	32.9	17.821	152	0	53.776	By MS/MS	By MS/MS	By MS/MS	By MS/MS	871660000	240810000	160530000	192000000	278330000	145280000	40135000	26755000	31999000	46388000	141150000	100030000	113250000	119420000	9	7	6	7	29			27.0727	26.5759	26.7549	26.8315	FALSE	FALSE	0.0311	0.927008	0.962497
GSPATP00011127001	GSPATP00011127001	gene=GSPATG00011127001	1	11	9	2	8	7	7	8	53.2	21.415	188	0	34.469	By MS/MS	By MS/MS	By MS/MS	By MS/MS	462510000	142000000	100610000	69989000	149910000	57814000	17749000	12576000	8748600	18739000	83375000	51009000	59030000	64689000	9	6	6	8	29			26.3131	25.6042	25.8149	25.947	FALSE	FALSE	0.0777	0.839133	0.914801
GSPATP00011138001;GSPATP00011534001	GSPATP00011138001;GSPATP00011534001	gene=GSPATG00011138001;gene=GSPATG00011534001	2	2	2	2	0	0	2	1	6.1	36.935	310	0	2.5595			By MS/MS	By matching	3386500	0	0	2558100	828350	188140	0	0	142120	46020	0	0	6508200	855940	0	0	2	0	2			0	0	22.6338	19.7071	FALSE	TRUE
GSPATP00011160001;GSPATP00011509001;GSPATP00025865001;GSPATP00009683001;GSPATP00006370001;GSPATP00023080001	GSPATP00011160001;GSPATP00011509001;GSPATP00025865001;GSPATP00009683001;GSPATP00006370001;GSPATP00023080001	gene=GSPATG00011160001;gene=GSPATG00011509001;gene=GSPATG00025865001;gene=GSPATG00009683001;gene=GSPATG00006370001;gene=GSPATG00023080001	6	14	14	2	10	13	11	12	34.8	34.461	296	0	150.48	By MS/MS	By MS/MS	By MS/MS	By MS/MS	2425600000	386270000	574920000	430670000	1033800000	173260000	27591000	41066000	30762000	73841000	451900000	475610000	422050000	575960000	21	27	35	40	123			28.7514	28.8252	28.6528	29.1014	FALSE	FALSE	-0.0888	0.789593	0.894873
GSPATP00011178001;GSPATP00006813001;GSPATP00002351001;GSPATP00011487001;GSPATP00006389001;GSPATP00009702001	GSPATP00011178001;GSPATP00006813001;GSPATP00002351001;GSPATP00011487001;GSPATP00006389001;GSPATP00009702001	gene=GSPATG00011178001;gene=GSPATG00006813001;gene=GSPATG00002351001;gene=GSPATG00011487001;gene=GSPATG00006389001;gene=GSPATG00009702001	6	4	3	3	3	1	1	1	24.7	17.409	162	0	3.6103	By MS/MS	By MS/MS	By MS/MS	By matching	34999000	13370000	9443700	7844900	4340400	4999800	1910000	1349100	1120700	620060	5663600	6186100	7513000	3324700	3	1	1	0	5			22.4333	22.5606	22.841	21.6648	FALSE	FALSE	0.24405	0.627832	0.807839
GSPATP00011187001	GSPATP00011187001	gene=GSPATG00011187001	1	12	12	1	12	11	11	11	34.5	45.918	414	0	68.385	By MS/MS	By MS/MS	By MS/MS	By MS/MS	360870000	95723000	122940000	52495000	89718000	15036000	3988500	5122400	2187300	3738300	93295000	179670000	107800000	159030000	17	18	14	14	63			26.4753	27.4208	26.6838	27.2447	FALSE	FALSE	-0.0162	0.972749	0.988604
GSPATP00011191001;GSPATP00011473001	GSPATP00011191001;GSPATP00011473001	gene=GSPATG00011191001;gene=GSPATG00011473001	2	7	7	7	3	3	7	7	22.5	45.209	387	0	44.697	By MS/MS	By MS/MS	By MS/MS	By MS/MS	126120000	7358300	13529000	46533000	58697000	5732600	334470	614970	2115100	2668100	15974000	20583000	64187000	57925000	3	2	8	10	23			23.9292	24.295	25.9358	25.7877	FALSE	FALSE	-1.74965	0.00257611	0.0525527
GSPATP00011192001;GSPATP00011472001	GSPATP00011192001;GSPATP00011472001	gene=GSPATG00011192001;gene=GSPATG00011472001	2	2	2	2	0	0	2	2	3.9	99.012	857	0	3.4832			By MS/MS	By MS/MS	6136900	0	0	2477600	3659300	175340	0	0	70789	104550	0	0	3037600	2566700	0	0	1	1	2			0	0	21.5345	21.2915	FALSE	TRUE
GSPATP00011239001;GSPATP00006479001	GSPATP00011239001;GSPATP00006479001	gene=GSPATG00011239001;gene=GSPATG00006479001	2	7	7	0	6	7	3	3	17.7	50.132	423	0	10.948	By MS/MS	By MS/MS	By MS/MS	By MS/MS	69201000	16695000	30396000	10624000	11485000	2768000	667820	1215900	424960	459390	14711000	22465000	17230000	10236000	5	6	1	3	15			23.8104	24.4212	24.0384	23.2871	FALSE	FALSE	0.45305	0.329669	0.580875
GSPATP00011267001	GSPATP00011267001	gene=GSPATG00011267001	1	1	1	1	1	1	0	1	8.3	22.505	204	0.00075301	1.8014	By MS/MS	By MS/MS		By MS/MS	5213000	1415900	1905800	0	1891300	473900	128720	173250	0	171940	848370	972160	0	765940	1	1	0	1	3			19.6943	19.8908	20.1284	19.5469	FALSE	FALSE	-0.0451	0.900307	0.954387
GSPATP00011285001;GSPATP00011378001	GSPATP00011285001;GSPATP00011378001	gene=GSPATG00011285001;gene=GSPATG00011378001	2	2	2	2	1	1	2	2	4.4	64.504	590	0	2.9657	By matching	By MS/MS	By MS/MS	By MS/MS	13821000	1205600	1690000	3990200	6935100	373540	32584	45677	107840	187440	2324100	2781200	5719200	5133300	0	1	2	2	5			21.1482	21.4073	22.4474	22.2915	FALSE	FALSE	-1.0917	0.0149475	0.14891
GSPATP00011309001;GSPATP00038372001	GSPATP00011309001;GSPATP00038372001	gene=GSPATG00011309001;gene=GSPATG00038372001	2	14	14	14	3	3	11	12	11.7	196.13	1701	0	14.5	By matching	By MS/MS	By MS/MS	By MS/MS	33665000	1164900	3395600	17971000	11133000	391450	13546	39483	208970	129450	1173800	6453100	13644000	1828500	0	3	9	4	16			20.1628	22.6216	23.7018	20.8022	FALSE	FALSE	-0.8598	0.524714	0.738784
GSPATP00011325001;GSPATP00038383001	GSPATP00011325001;GSPATP00038383001	gene=GSPATG00011325001;gene=GSPATG00038383001	2	5	5	5	5	5	2	2	7	97.714	853	0	7.005	By MS/MS	By MS/MS	By MS/MS	By MS/MS	27171000	10473000	11821000	1142900	3734500	662720	255430	288330	27875	91085	12770000	11333000	0	5826700	2	3	1	2	8			23.6063	23.434	19.1993	22.4742	FALSE	FALSE	2.6834	0.059103	0.265902
GSPATP00011338001	GSPATP00011338001	gene=GSPATG00011338001	1	6	6	6	2	1	5	6	16.9	40.133	350	0	9.0962	By MS/MS	By MS/MS	By MS/MS	By MS/MS	14893000	308260	461710	5314700	8808400	676960	14012	20987	241580	400380	2369400	2899700	8433300	15192000	2	1	1	6	10			21.1761	21.4675	23.0077	23.8568	FALSE	FALSE	-2.11045	0.00366588	0.0698848
GSPATP00011368001	GSPATP00011368001	gene=GSPATG00011368001	1	2	2	2	2	2	1	1	22.9	11.785	109	0	13.937	By MS/MS	By MS/MS	By MS/MS	By MS/MS	29733000	8417600	10048000	3158500	8109500	4955600	1402900	1674600	526420	1351600	4096400	4241900	2836700	4397100	2	1	1	1	5			21.9659	22.0163	21.4358	22.0681	FALSE	FALSE	0.23915	0.520714	0.736041
GSPATP00011429001;GSPATP00011232001	GSPATP00011429001;GSPATP00011232001	gene=GSPATG00011429001;gene=GSPATG00011232001	2	3	3	3	3	3	0	0	11.5	44.28	390	0	2.9059	By MS/MS	By MS/MS			6113000	2852300	3260700	0	0	305650	142610	163040	0	0	2942600	2782700	0	0	3	1	0	0	4			21.4887	21.4081	0	0	TRUE	FALSE
GSPATP00011433001	GSPATP00011433001	gene=GSPATG00011433001	1	7	7	7	7	7	0	0	8.1	113.23	980	0	12.62	By MS/MS	By MS/MS			33759000	15584000	18175000	0	0	625170	288600	336570	0	0	13866000	17692000	0	0	6	5	0	0	11			23.725	24.0766	0	0	TRUE	FALSE
GSPATP00011444001;GSPATP00009762001;GSPATP00006462001	GSPATP00011444001;GSPATP00009762001;GSPATP00006462001;GSPATP00011218001;GSPATP00011217001	gene=GSPATG00011444001;gene=GSPATG00009762001;gene=GSPATG00006462001	5	4	4	4	0	0	3	4	6.7	122.28	1057	0	16.071			By MS/MS	By MS/MS	11493000	0	0	3661200	7831900	229860	0	0	73225	156640	0	0	2691300	4201100	0	0	3	4	7			0	0	21.3599	22.0023	FALSE	TRUE
GSPATP00011474001;GSPATP00011189001	GSPATP00011474001;GSPATP00011189001	gene=GSPATG00011474001;gene=GSPATG00011189001	2	2	2	2	2	1	2	1	13.2	20.81	182	0	18.424	By MS/MS	By MS/MS	By MS/MS	By MS/MS	44185000	22517000	0	8476300	13191000	4016800	2047000	0	770570	1199200	8798500	0	8105400	7615600	2	1	2	1	6			23.0688	17.6366	22.9505	22.8605	FALSE	FALSE	-2.5528	0.21091	0.480436
GSPATP00011477001	GSPATP00011477001	gene=GSPATG00011477001	1	12	1	1	1	1	1	1	34.5	45.89	414	0.009901	1.2521	By MS/MS	By MS/MS	By matching	By MS/MS	14292000	4569200	5525800	1690300	2506900	595510	190380	230240	70429	104460	3118600	4987500	4013900	4593400	1	1	0	1	3			21.5725	22.2499	21.9366	22.1311	FALSE	FALSE	-0.12265	0.747242	0.865262
GSPATP00011502001	GSPATP00011502001	gene=GSPATG00011502001	1	2	2	2	2	2	0	0	3.8	72.967	632	0	2.9675	By MS/MS	By MS/MS			7345400	3822500	3522900	0	0	179160	93233	85924	0	0	4086700	3975400	0	0	1	1	0	0	2			21.9625	21.9227	0	0	TRUE	FALSE
GSPATP00011505001	GSPATP00011505001	gene=GSPATG00011505001	1	1	1	1	0	0	1	1	17	10.799	106	0	5.1397			By matching	By MS/MS	9282000	0	0	2434500	6847500	1856400	0	0	486910	1369500	0	0	1633100	2773100	0	0	0	1	1			0	0	20.6392	21.4031	FALSE	TRUE
GSPATP00011545001;GSPATP00011133001	GSPATP00011545001;GSPATP00011133001	gene=GSPATG00011545001;gene=GSPATG00011133001	2	3	3	2	2	2	3	3	10.3	39.659	358	0	11.751	By MS/MS	By MS/MS	By MS/MS	By MS/MS	41802000	9215200	7778200	5469900	19339000	2459000	542070	457540	321760	1137600	10884000	11846000	15867000	23527000	1	2	2	3	8			23.3757	23.4979	23.9195	24.4878	FALSE	FALSE	-0.76685	0.0730428	0.282993
GSPATP00011551001	GSPATP00011551001	gene=GSPATG00011551001	1	11	2	2	1	1	2	2	48.1	23.637	208	0	13.34	By MS/MS	By MS/MS	By MS/MS	By MS/MS	73994000	15123000	10393000	14974000	33504000	7399400	1512300	1039300	1497400	3350400	14017000	8734400	6765300	9641700	1	1	1	2	5			23.7407	23.0583	22.6897	23.2009	FALSE	FALSE	0.4542	0.299747	0.550208
GSPATP00011563001	GSPATP00011563001	gene=GSPATG00011563001	1	8	4	4	4	3	3	4	53.2	12.572	111	0	49.898	By MS/MS	By MS/MS	By MS/MS	By MS/MS	161050000	34588000	34691000	23425000	68343000	17894000	3843100	3854600	2602800	7593700	20069000	18668000	15508000	27567000	5	3	3	5	16			24.2585	24.1541	23.8865	24.7164	FALSE	FALSE	-0.09515	0.816136	0.905741
GSPATP00011619001	GSPATP00011619001	gene=GSPATG00011619001	1	8	2	2	0	0	2	1	36	15.961	136	0.0007874	2.0066	By matching	By matching	By MS/MS	By MS/MS	12418000	0	0	2851900	9566500	1774000	0	0	407410	1366600	0	0	995640	4791700	0	0	1	1	2			0	0	19.9253	22.1921	FALSE	TRUE
GSPATP00011638001;GSPATP00011052001;GSPATP00006230001	GSPATP00011638001;GSPATP00011052001;GSPATP00006230001	gene=GSPATG00011638001;gene=GSPATG00011052001;gene=GSPATG00006230001	3	3	1	1	1	1	0	1	21.9	20.187	187	0	5.029	By MS/MS	By MS/MS	By matching	By MS/MS	2814800	1613200	1201600	0	0	402110	230460	171650	0	0	0	612940	0	0	0	0	0	1	1			18.7509	19.2254	0	0	TRUE	FALSE
GSPATP00011639001	GSPATP00011639001	gene=GSPATG00011639001	1	1	1	1	1	1	1	1	0.9	95.026	800	0.0014782	1.7119	By MS/MS	By matching	By matching	By MS/MS	42669000	14411000	4503500	5555500	18199000	948200	320230	100080	123460	404430	7350800	7781700	5067400	21601000	0	0	0	1	1			22.8095	22.8917	22.2728	24.3646	FALSE	FALSE	-0.4681	0.550082	0.749222
GSPATP00011687001	GSPATP00011687001	gene=GSPATG00011687001	1	1	1	1	1	1	0	0	2.6	45.635	382	0.000757	1.8331	By MS/MS	By MS/MS			3988200	1618000	2370300	0	0	173400	70346	103060	0	0	2039600	1928700	0	0	1	1	0	0	2			20.9599	20.8792	0	0	TRUE	FALSE
GSPATP00011715001	GSPATP00011715001	gene=GSPATG00011715001	1	12	12	11	12	12	10	10	37.1	34.768	310	0	90.878	By MS/MS	By MS/MS	By MS/MS	By MS/MS	686110000	212340000	168790000	103300000	201690000	31187000	9651900	7672100	4695300	9167500	367900000	236600000	251420000	156900000	12	14	15	14	55			28.4547	27.8179	27.9055	27.2253	FALSE	FALSE	0.5709	0.223958	0.4817
GSPATP00011787001;GSPATP00008095001;GSPATP00007006001;GSPATP00016662001;GSPATP00026586001;GSPATP00013569001;GSPATP00016851001;GSPATP00023977001	GSPATP00011787001;GSPATP00008095001;GSPATP00007006001;GSPATP00016662001;GSPATP00026586001;GSPATP00013569001;GSPATP00016851001;GSPATP00023977001	gene=GSPATG00011787001;gene=GSPATG00008095001;gene=GSPATG00007006001;gene=GSPATG00016662001;gene=GSPATG00026586001;gene=GSPATG00013569001;gene=GSPATG00016851001;gene=GSPATG00023977001	8	4	1	0	1	1	1	1	12.1	31.938	281	0	2.7744	By MS/MS	By MS/MS	By MS/MS	By MS/MS	143170000	21961000	66267000	29787000	25156000	14317000	2196100	6626700	2978700	2515600	42589000	95359000	48002000	26368000	1	3	4	3	11			25.344	26.5069	25.5166	24.6523	FALSE	FALSE	0.841	0.184336	0.445318
GSPATP00011813001	GSPATP00011813001	gene=GSPATG00011813001	1	1	1	1	0	0	1	1	4.7	37.363	317	0.0049751	1.5498			By matching	By MS/MS	3490800	0	0	1226400	2264500	193940	0	0	68132	125800	0	0	3279600	2556800	0	0	0	1	1			0	0	21.6451	21.2859	FALSE	TRUE
GSPATP00011840001;GSPATP00008165001;GSPATP00014660001;GSPATP00006057001;GSPATP00003507001	GSPATP00011840001;GSPATP00008165001;GSPATP00014660001;GSPATP00006057001;GSPATP00003507001	gene=GSPATG00011840001;gene=GSPATG00008165001;gene=GSPATG00014660001;gene=GSPATG00006057001;gene=GSPATG00003507001	5	2	2	2	2	1	2	2	5.4	54.306	466	0	6.5193	By MS/MS	By MS/MS	By matching	By MS/MS	13570000	3390600	2467200	2073600	5638200	542780	135620	98689	82943	225530	3456000	3485600	1792100	3769400	2	1	0	2	5			21.7207	21.733	20.7732	21.8459	FALSE	FALSE	0.4173	0.391627	0.644557
GSPATP00011915001;GSPATP00008241001	GSPATP00011915001;GSPATP00008241001	gene=GSPATG00011915001;gene=GSPATG00008241001	2	4	4	4	4	4	0	0	16.1	33.497	286	0	5.1307	By MS/MS	By MS/MS			25585000	9259000	16326000	0	0	1421400	514390	907020	0	0	21435000	17675000	0	0	2	3	0	0	5			24.3535	24.0752	0	0	TRUE	FALSE
GSPATP00011918001	GSPATP00011918001	gene=GSPATG00011918001	1	3	1	1	0	0	1	1	11.9	40.335	345	0.0080537	1.3013	By matching	By matching	By matching	By MS/MS	3048100	0	0	1100700	1947400	203210	0	0	73380	129830	0	0	2929200	2963200	0	0	0	1	1			0	0	21.4821	21.4987	FALSE	TRUE
GSPATP00011925001	GSPATP00011925001	gene=GSPATG00011925001	1	7	2	2	2	1	0	0	15.7	54.355	458	0.00077519	1.9455	By MS/MS	By MS/MS			21484000	5712400	15771000	0	0	716120	190410	525710	0	0	11334000	19342000	0	0	1	2	0	0	3			23.4342	24.2052	0	0	TRUE	FALSE
GSPATP00011927001	GSPATP00011927001	gene=GSPATG00011927001	1	19	19	3	16	18	16	17	47.3	36.16	313	0	92.99	By MS/MS	By MS/MS	By MS/MS	By MS/MS	1381700000	313110000	295070000	227700000	545840000	115140000	26092000	24589000	18975000	45487000	670010000	436230000	501160000	508140000	23	26	25	51	125			29.3196	28.7005	28.9007	28.9207	FALSE	FALSE	0.09935	0.783934	0.890658
GSPATP00011935001	GSPATP00011935001	gene=GSPATG00011935001	1	18	18	5	11	10	17	17	33	56.143	509	0	111.33	By MS/MS	By MS/MS	By MS/MS	By MS/MS	763220000	86699000	114670000	250120000	311740000	28267000	3211100	4247000	9263700	11546000	107290000	135140000	279080000	260840000	9	10	17	20	56			26.6769	27.0099	28.0561	27.9586	FALSE	FALSE	-1.16395	0.0125067	0.140479
GSPATP00011968001	GSPATP00011968001	gene=GSPATG00011968001	1	1	1	1	0	0	1	0	2	62.555	537	0.0067613	1.3468			By MS/MS		0	0	0	0	0	0	0	0	0	0	0	0	0	0	0	0	1	0	1			0	0	0	0	TRUE	TRUE
GSPATP00012003001	GSPATP00012003001	gene=GSPATG00012003001	1	2	2	1	2	2	2	2	8.9	36.19	303	0	7.596	By MS/MS	By MS/MS	By MS/MS	By MS/MS	24744000	1829400	6185300	4162900	12566000	1767400	130670	441810	297350	897600	3783800	7207100	7892100	15888000	1	3	3	2	9			21.8514	22.781	22.912	23.9214	FALSE	FALSE	-1.1005	0.0909053	0.31491
GSPATP00012005001	GSPATP00012005001	gene=GSPATG00012005001	1	2	2	2	0	1	0	1	9.8	25.039	214	0.00079051	2.0135		By MS/MS		By MS/MS	5079300	0	3567400	0	1511800	461750	0	324310	0	137440	0	0	0	1015300	0	1	0	1	2			0	0	19.2317	19.9535	FALSE	TRUE
GSPATP00012024001	GSPATP00012024001	gene=GSPATG00012024001	1	23	23	3	22	21	0	0	21.2	137.87	1179	0	59.506	By MS/MS	By MS/MS			155630000	85461000	70170000	0	0	2223300	1220900	1002400	0	0	96222000	131420000	0	0	26	20	0	0	46			26.5199	26.9696	0	0	TRUE	FALSE
GSPATP00012055001;GSPATP00016795001	GSPATP00012055001;GSPATP00016795001	gene=GSPATG00012055001;gene=GSPATG00016795001	2	11	1	1	1	1	1	0	52.8	18.202	159	0.0055479	1.4331	By MS/MS	By MS/MS	By MS/MS	By matching	20164000	8965400	6314700	4884000	0	2016400	896540	631470	488400	0	5371800	3221300	3276200	0	1	1	1	0	3			22.357	21.6192	21.6436	18.1532	FALSE	FALSE	2.0897	0.139243	0.391109
GSPATP00012071001;GSPATP00013534001;GSPATP00016816001	GSPATP00012071001;GSPATP00013534001;GSPATP00016816001	gene=GSPATG00012071001;gene=GSPATG00013534001;gene=GSPATG00016816001	3	2	2	2	2	2	2	2	6.2	36.069	306	0	2.2446	By MS/MS	By MS/MS	By MS/MS	By MS/MS	37409000	9145200	14368000	3732800	10164000	2877600	703480	1105200	287140	781830	16072000	21816000	9689500	8904300	1	2	1	2	6			23.938	24.3789	23.208	23.0861	FALSE	FALSE	1.0114	0.0249852	0.181958
GSPATP00012108001;GSPATP00013577001	GSPATP00012108001;GSPATP00013577001;GSPATP00016867001	gene=GSPATG00012108001;gene=GSPATG00013577001	3	3	3	3	2	2	0	1	3.2	116.68	992	0	2.5311	By MS/MS	By MS/MS		By MS/MS	5891800	4151300	1740600	0	0	111170	78326	32841	0	0	3101300	3155000	0	0	2	1	0	1	4			21.5644	21.5892	0	0	TRUE	FALSE
GSPATP00012112001;GSPATP00002896001;GSPATP00001128001;GSPATP00015541001	GSPATP00012112001;GSPATP00002896001;GSPATP00001128001;GSPATP00015541001	gene=GSPATG00012112001;gene=GSPATG00002896001;gene=GSPATG00001128001;gene=GSPATG00015541001	4	5	1	1	0	0	1	1	53.7	12.223	108	0	4.4468	By matching	By matching	By MS/MS	By MS/MS	56824000	0	0	16596000	40228000	14206000	0	0	4149000	10057000	0	0	11133000	16292000	0	0	1	1	2			0	0	23.4083	23.9577	FALSE	TRUE
GSPATP00012114001	GSPATP00012114001	gene=GSPATG00012114001	1	2	2	2	1	1	1	1	2.1	129.71	1095	0.004954	1.5203	By matching	By MS/MS	By MS/MS	By matching	2100200	162030	432860	1029800	475500	42004	3240.5	8657.2	20596	9510	0	0	747370	268580	0	1	1	0	2			0	0	19.5115	18.035	FALSE	TRUE
GSPATP00012130001	GSPATP00012130001	gene=GSPATG00012130001	1	8	8	3	7	7	4	4	22.8	41.073	368	0	51.829	By MS/MS	By MS/MS	By MS/MS	By MS/MS	231610000	56780000	80465000	29205000	65160000	12190000	2988400	4235000	1537100	3429500	67712000	57704000	53599000	91378000	5	9	5	5	24			26.0129	25.7822	25.6757	26.4453	FALSE	FALSE	-0.16295	0.686682	0.834933
GSPATP00012160001	GSPATP00012160001	gene=GSPATG00012160001	1	23	1	1	1	1	0	1	47.9	58.432	530	0.0014749	1.6981	By MS/MS	By matching	By matching	By MS/MS	27990000	12868000	4111000	0	11011000	777500	357460	114190	0	305850	12622000	3669700	0	12633000	1	0	0	1	2			23.5894	21.8072	19.129	23.5907	FALSE	FALSE	1.33845	0.434458	0.678286
GSPATP00012163001	GSPATP00012163001	gene=GSPATG00012163001	1	32	32	7	27	27	24	27	53.3	82.344	741	0	313.63	By MS/MS	By MS/MS	By MS/MS	By MS/MS	1709900000	352140000	515620000	204430000	637730000	48855000	10061000	14732000	5841000	18221000	365240000	509260000	314300000	419550000	52	67	40	88	247			28.4443	28.9238	28.2276	28.6443	FALSE	FALSE	0.2481	0.506173	0.726042
GSPATP00012178001	GSPATP00012178001	gene=GSPATG00012178001	1	20	20	5	19	18	18	20	47.4	52.532	481	0	164.5	By MS/MS	By MS/MS	By MS/MS	By MS/MS	1638000000	367070000	486720000	236910000	547320000	68251000	15295000	20280000	9871400	22805000	437940000	515530000	268330000	319810000	30	33	33	44	140			28.7062	28.9415	27.9994	28.2526	FALSE	FALSE	0.69785	0.0694814	0.278242
GSPATP00012182001	GSPATP00012182001	gene=GSPATG00012182001	1	13	13	3	9	9	13	13	27.2	54.523	492	0	41.692	By MS/MS	By MS/MS	By MS/MS	By MS/MS	462460000	71119000	98412000	125790000	167140000	15947000	2452400	3393500	4337600	5763500	103190000	93644000	113420000	145390000	10	10	13	14	47			26.6207	26.4807	26.7571	27.1154	FALSE	FALSE	-0.38555	0.263824	0.516398
GSPATP00012184001	GSPATP00012184001	gene=GSPATG00012184001	1	9	9	6	2	2	9	9	33.1	32.432	275	0	14.921	By MS/MS	By MS/MS	By MS/MS	By MS/MS	277240000	10645000	9046800	87325000	170220000	17327000	665290	565430	5457800	10639000	15783000	12932000	79821000	147920000	1	1	4	8	14			23.9119	23.6244	26.2503	27.1402	FALSE	FALSE	-2.9271	0.000970187	0.0329864
GSPATP00012290001	GSPATP00012290001	gene=GSPATG00012290001	1	1	1	1	0	0	0	1	2.9	61.708	524	0	5.2035				By MS/MS	0	0	0	0	0	0	0	0	0	0	0	0	0	0	0	0	0	1	1			0	0	0	0	TRUE	TRUE
GSPATP00012368001;GSPATP00019659001;GSPATP00010553001	GSPATP00012368001;GSPATP00019659001;GSPATP00010553001	gene=GSPATG00012368001;gene=GSPATG00019659001;gene=GSPATG00010553001	3	10	1	1	0	0	1	1	18.4	52.468	474	0.00075873	1.8367	By matching	By matching	By MS/MS	By MS/MS	16284000	0	0	4221900	12062000	775410	0	0	201040	574360	0	0	7676000	17246000	0	0	1	1	2			0	0	22.8719	24.0398	FALSE	TRUE
GSPATP00012394001	GSPATP00012394001	gene=GSPATG00012394001	1	1	1	1	0	0	0	1	1.3	92.61	781	0.00074627	1.7569				By MS/MS	1731700	0	0	0	1731700	41231	0	0	0	41231	0	0	0	1573000	0	0	0	0	0			0	0	18.4938	20.5851	FALSE	TRUE
GSPATP00012449001	GSPATP00012449001	gene=GSPATG00012449001	1	5	5	5	0	0	5	3	23.6	29.319	271	0	8.2799			By MS/MS	By MS/MS	21694000	0	0	13267000	8427100	1446300	0	0	884460	561810	0	0	17512000	7112000	0	0	4	1	5			0	0	24.0618	22.7618	FALSE	TRUE
GSPATP00012450001	GSPATP00012450001	gene=GSPATG00012450001	1	3	3	3	1	2	0	2	4.2	108.35	953	0	2.2814	By matching	By MS/MS		By MS/MS	5601700	672450	3106700	0	1822500	121780	14619	67538	0	39619	1527900	1671100	0	1012100	0	2	0	2	4			20.5431	20.6724	18.2279	19.9489	FALSE	FALSE	1.51935	0.0600675	0.265902
GSPATP00012453001	GSPATP00012453001	gene=GSPATG00012453001	1	5	5	5	4	5	0	0	23.2	32.109	272	0	7.1881	By MS/MS	By MS/MS			58065000	22957000	35109000	0	0	3629100	1434800	2194300	0	0	18223000	29472000	0	0	3	3	0	0	6			24.1193	24.8128	0	0	TRUE	FALSE
GSPATP00012456001;GSPATP00019594001	GSPATP00012456001;GSPATP00019594001	gene=GSPATG00012456001;gene=GSPATG00019594001	2	4	2	2	2	2	0	0	12.9	50.133	434	0	14.819	By MS/MS	By MS/MS			20645000	8098200	12547000	0	0	897620	352090	545530	0	0	9437900	9612900	0	0	1	2	0	0	3			23.17	23.1965	0	0	TRUE	FALSE
GSPATP00012475001;GSPATP00016299001	GSPATP00012475001;GSPATP00016299001	gene=GSPATG00012475001;gene=GSPATG00016299001	2	2	2	2	2	2	0	0	2.7	125.76	1085	0.0055363	1.4242	By matching	By MS/MS			8336300	2912500	5423800	0	0	160310	56010	104300	0	0	4202700	4355200	0	0	0	2	0	0	2			22.0029	22.0543	0	0	TRUE	FALSE
GSPATP00012509001	GSPATP00012509001;GSPATP00016266001	gene=GSPATG00012509001	2	10	10	3	7	7	10	10	21.3	59.667	536	0	47.231	By MS/MS	By MS/MS	By MS/MS	By MS/MS	210060000	28851000	40147000	61470000	79592000	7243500	994880	1384400	2119700	2744600	42779000	42907000	76985000	47054000	5	6	13	13	37			25.3504	25.3547	26.1981	25.4878	FALSE	FALSE	-0.4904	0.233801	0.482678
GSPATP00012537001;GSPATP00016240001	GSPATP00012537001;GSPATP00016240001	gene=GSPATG00012537001;gene=GSPATG00016240001	2	2	2	2	2	2	1	1	6.5	36.476	310	0	8.2715	By MS/MS	By MS/MS	By MS/MS	By MS/MS	29201000	6830800	9433500	6505100	6431800	1536900	359520	496500	342370	338510	16628000	7374400	5322900	3451400	2	2	2	1	7			23.9871	22.8141	22.3438	21.7188	FALSE	FALSE	1.3693	0.0453073	0.226219
GSPATP00012663001	GSPATP00012663001	gene=GSPATG00012663001	1	3	2	2	2	2	0	0	7.5	51.289	456	0.0043228	1.5995	By matching	By MS/MS			5565600	2479500	3086100	0	0	206130	91833	114300	0	0	2475800	2653500	0	0	0	2	0	0	2			21.2395	21.3395	0	0	TRUE	FALSE
GSPATP00012714001	GSPATP00012714001	gene=GSPATG00012714001	1	2	2	2	2	1	0	0	5.3	54.595	457	0.00074738	1.7597	By MS/MS	By MS/MS			1662400	880530	781880	0	0	66496	35221	31275	0	0	884680	670640	0	0	1	1	0	0	2			19.7548	19.3552	0	0	TRUE	FALSE
GSPATP00012808001;GSPATP00007014001;GSPATP00013200001	GSPATP00012808001;GSPATP00007014001;GSPATP00013200001	gene=GSPATG00012808001;gene=GSPATG00007014001;gene=GSPATG00013200001	3	1	1	1	0	0	1	1	7.5	17.141	159	0.0014793	1.7121			By MS/MS	By matching	4946300	0	0	2050500	2895800	824390	0	0	341750	482640	0	0	1375400	1172800	0	0	1	0	1			0	0	20.3914	20.1615	FALSE	TRUE
GSPATP00012855001	GSPATP00012855001	gene=GSPATG00012855001	1	8	8	2	7	8	0	1	21.9	49.708	442	0	8.3589	By MS/MS	By MS/MS		By MS/MS	56026000	20640000	33832000	0	1554400	1807300	665820	1091300	0	50142	22302000	25578000	0	1544200	6	7	0	1	14			24.4107	24.6084	19.1929	20.5584	FALSE	FALSE	4.6339	0.000367645	0.0219445
GSPATP00012890001	GSPATP00012890001;GSPATP00008543001;GSPATP00032933001	gene=GSPATG00012890001	3	21	21	9	14	13	21	19	22	135.17	1162	0	60.171	By MS/MS	By MS/MS	By MS/MS	By MS/MS	228360000	46409000	43342000	37419000	101190000	3309500	672590	628140	542300	1466500	62577000	72430000	31923000	42973000	13	9	13	30	65			25.8991	26.1101	24.9281	25.3569	FALSE	FALSE	0.8621	0.0439641	0.223674
GSPATP00012906001	GSPATP00012906001	gene=GSPATG00012906001	1	6	6	2	2	2	6	6	17.2	57.117	505	0	48.807	By MS/MS	By MS/MS	By MS/MS	By MS/MS	78943000	6103900	9601200	26946000	36292000	3432300	265390	417450	1171600	1577900	11129000	14524000	29207000	26887000	1	2	5	6	14			23.4078	23.7919	24.7998	24.6804	FALSE	FALSE	-1.14025	0.0147593	0.148891
GSPATP00012965001	GSPATP00012965001	gene=GSPATG00012965001	1	37	2	1	2	2	0	1	52.4	67.229	580	0	3.1234	By MS/MS	By MS/MS	By matching	By MS/MS	24606000	10364000	11758000	0	2484200	768940	323880	367430	0	77630	17622000	5428600	0	5302900	1	1	0	1	3			24.0709	22.3721	18.9677	22.3384	FALSE	FALSE	2.56845	0.0963268	0.32273
GSPATP00012966001;GSPATP00008455001	GSPATP00012966001;GSPATP00008455001	gene=GSPATG00012966001;gene=GSPATG00008455001	2	10	4	4	3	3	3	3	51.8	22.878	199	0	130.55	By MS/MS	By MS/MS	By MS/MS	By MS/MS	551930000	133850000	120300000	80963000	216810000	61325000	14873000	13366000	8995900	24090000	98131000	73621000	46872000	91485000	4	7	5	7	23			26.5482	26.1336	25.4822	26.447	FALSE	FALSE	0.3763	0.430929	0.678286
GSPATP00012988001	GSPATP00012988001	gene=GSPATG00012988001	1	2	2	2	2	1	2	2	8.8	34.32	308	0	4.2514	By MS/MS	By MS/MS	By MS/MS	By MS/MS	12673000	2827000	2923300	2287700	4635100	844880	188470	194890	152510	309010	6283500	4454500	3946800	2904300	1	2	2	2	7			22.5831	22.0868	21.9123	21.4698	FALSE	FALSE	0.6439	0.128481	0.375902
GSPATP00013004001;GSPATP00008411001	GSPATP00013004001;GSPATP00008411001	gene=GSPATG00013004001;gene=GSPATG00008411001	2	1	1	1	0	1	0	0	1.9	75.961	670	0.0098814	1.2507		By MS/MS			760280	0	760280	0	0	27153	0	27153	0	0	0	772270	0	0	0	1	0	0	1			19.0993	19.5587	0	0	TRUE	FALSE
GSPATP00013037001;GSPATP00039306001	GSPATP00013037001;GSPATP00039306001;GSPATP00008379001	gene=GSPATG00013037001;gene=GSPATG00039306001	3	4	4	4	3	3	3	3	9.7	74.959	647	0	6.9562	By MS/MS	By MS/MS	By MS/MS	By MS/MS	28847000	4349000	8118800	3711500	12668000	848430	127910	238790	109160	372570	7720700	9900000	8139700	7912000	2	3	1	4	10			22.8803	23.239	22.9565	22.9156	FALSE	FALSE	0.1236	0.699879	0.842057
GSPATP00013054001;GSPATP00008365001;GSPATP00027873001;GSPATP00015856001	GSPATP00013054001;GSPATP00008365001;GSPATP00027873001;GSPATP00015856001	gene=GSPATG00013054001;gene=GSPATG00008365001;gene=GSPATG00027873001;gene=GSPATG00015856001	4	6	1	1	1	1	0	0	33.9	14.641	127	0.00074794	1.7663	By MS/MS	By matching	By matching	By matching	14951000	9651900	5299600	0	0	2491900	1608700	883260	0	0	5783100	2703400	0	0	1	0	0	0	1			22.4634	21.3663	0	0	TRUE	FALSE
GSPATP00013088001;GSPATP00008328001	GSPATP00013088001;GSPATP00008328001	gene=GSPATG00013088001;gene=GSPATG00008328001	2	1	1	1	1	1	0	0	2.2	54.496	497	0.009772	1.2129	By matching	By MS/MS			4249400	1441000	2808400	0	0	184760	62653	122100	0	0	1447800	2408800	0	0	0	1	0	0	1			20.4654	21.1999	0	0	TRUE	FALSE
GSPATP00013107001	GSPATP00013107001	gene=GSPATG00013107001	1	5	5	5	5	4	0	0	25.5	30.458	271	0	10.393	By MS/MS	By MS/MS			72488000	32929000	39559000	0	0	5177700	2352000	2825700	0	0	44566000	37927000	0	0	4	6	0	0	10			25.4094	25.1767	0	0	TRUE	FALSE
GSPATP00013124001	GSPATP00013124001	gene=GSPATG00013124001	1	7	3	3	1	1	3	3	31.7	30.609	278	0	10.496	By MS/MS	By MS/MS	By MS/MS	By MS/MS	105670000	5864200	8981000	26018000	64810000	9606700	533110	816460	2365300	5891800	33690000	36858000	43460000	40656000	1	2	3	6	12			25.0058	25.1355	25.3732	25.277	FALSE	FALSE	-0.25445	0.412076	0.663181
GSPATP00013148001;GSPATP00008270001;GSPATP00015160001;GSPATP00007561001	GSPATP00013148001;GSPATP00008270001;GSPATP00015160001;GSPATP00007561001;GSPATP00038461001	gene=GSPATG00013148001;gene=GSPATG00008270001;gene=GSPATG00015160001;gene=GSPATG00007561001	5	5	5	0	4	5	4	3	16.5	32.775	279	0	11.116	By MS/MS	By MS/MS	By MS/MS	By MS/MS	34892000	6148600	16888000	7282100	4572900	2052500	361680	993430	428360	269000	12541000	23190000	20376000	9452400	0	6	4	2	12			23.5801	24.467	24.2804	23.1722	FALSE	FALSE	0.29725	0.603321	0.786717
GSPATP00013163001;GSPATP00012854001;GSPATP00016710001;GSPATP00006952001	GSPATP00013163001;GSPATP00012854001;GSPATP00016710001;GSPATP00006952001	gene=GSPATG00013163001;gene=GSPATG00012854001;gene=GSPATG00016710001;gene=GSPATG00006952001	4	9	9	9	9	8	5	5	35.4	29.724	260	0	66.476	By MS/MS	By MS/MS	By MS/MS	By MS/MS	393380000	116600000	125940000	40270000	110570000	30260000	8969200	9687600	3097700	8505600	93522000	102890000	43354000	78045000	7	7	2	7	23			26.4788	26.6165	25.3697	26.2178	FALSE	FALSE	0.7539	0.114976	0.353002
GSPATP00013172001	GSPATP00013172001	gene=GSPATG00013172001	1	7	1	0	1	1	1	1	21.5	42.169	368	0	17.582	By MS/MS	By matching	By MS/MS	By matching	50460000	11229000	14154000	17451000	7627200	3153800	701790	884620	1090700	476700	28146000	14934000	43246000	4014400	1	0	1	0	2			24.7464	23.8321	25.3661	21.9368	FALSE	FALSE	0.6378	0.611561	0.796331
GSPATP00013180001;GSPATP00012829001;GSPATP00016678001;GSPATP00006982001	GSPATP00013180001;GSPATP00012829001;GSPATP00016678001;GSPATP00006982001	gene=GSPATG00013180001;gene=GSPATG00012829001;gene=GSPATG00016678001;gene=GSPATG00006982001	4	2	2	2	0	0	1	2	15.9	14.876	126	0	2.1172			By matching	By MS/MS	33967000	0	0	1128000	32839000	4245800	0	0	141000	4104800	0	0	9504100	12643000	0	0	0	2	2			0	0	23.1801	23.5918	FALSE	TRUE
GSPATP00013186001	GSPATP00013186001	gene=GSPATG00013186001	1	3	3	3	3	3	0	0	8	64.946	549	0	4.1224	By MS/MS	By MS/MS			13055000	6206600	6848300	0	0	522200	248260	273930	0	0	6147600	5954200	0	0	1	2	0	0	3			22.5516	22.5055	0	0	TRUE	FALSE
GSPATP00013222001;GSPATP00012786001;GSPATP00016616001	GSPATP00013222001;GSPATP00012786001;GSPATP00016616001	gene=GSPATG00013222001;gene=GSPATG00012786001;gene=GSPATG00016616001	3	3	3	3	1	1	1	3	6.1	54.396	491	0	2.3967	By MS/MS	By matching	By MS/MS	By MS/MS	5770200	1108700	1642900	962510	2056100	198970	38231	56651	33190	70901	1239600	1568100	1340200	1447000	1	0	1	2	4			20.2414	20.5806	20.354	20.4646	FALSE	FALSE	0.0017	0.995727	0.99883
GSPATP00013252001;GSPATP00012757001	GSPATP00013252001;GSPATP00012757001	gene=GSPATG00013252001;gene=GSPATG00012757001	2	1	1	1	1	1	0	0	5.7	36.505	316	0.0043796	1.6696	By matching	By MS/MS			11757000	6114100	5642700	0	0	691580	359650	331920	0	0	12022000	9065300	0	0	0	1	0	0	1			23.5192	23.1119	0	0	TRUE	FALSE
GSPATP00013256001;GSPATP00012750001	GSPATP00013256001;GSPATP00012750001	gene=GSPATG00013256001;gene=GSPATG00012750001	2	2	2	2	1	1	2	2	18.2	16.121	159	0	8.7707	By MS/MS	By MS/MS	By MS/MS	By MS/MS	170540000	5935200	7220800	64282000	93100000	34108000	1187000	1444200	12856000	18620000	7052500	7305000	23237000	24509000	1	1	3	4	9			22.7497	22.8005	24.4699	24.5468	FALSE	FALSE	-1.73325	0.00182789	0.051971
GSPATP00013277001	GSPATP00013277001	gene=GSPATG00013277001	1	1	1	1	1	1	1	1	5.9	38.562	324	0.0049088	1.4719	By matching	By MS/MS	By MS/MS	By MS/MS	7302200	1076500	936440	1483100	3806100	730220	107650	93644	148310	380610	2948800	2095900	1428200	1664700	0	1	1	1	3			21.4917	20.9991	20.4458	20.6668	FALSE	FALSE	0.6891	0.0919896	0.316722
GSPATP00013283001;GSPATP00012720001;GSPATP00016544001;GSPATP00007122001	GSPATP00013283001;GSPATP00012720001;GSPATP00016544001;GSPATP00007122001	gene=GSPATG00013283001;gene=GSPATG00012720001;gene=GSPATG00016544001;gene=GSPATG00007122001	4	2	2	2	2	2	2	2	28.8	8.5168	73	0	21.826	By MS/MS	By MS/MS	By MS/MS	By MS/MS	73875000	11656000	20575000	9516800	32127000	36938000	5828000	10288000	4758400	16064000	7079900	9778700	6470400	13546000	1	2	2	2	7			22.7553	23.2212	22.6254	23.6914	FALSE	FALSE	-0.17015	0.730887	0.857682
GSPATP00013292001;GSPATP00012713001	GSPATP00013292001;GSPATP00012713001	gene=GSPATG00013292001;gene=GSPATG00012713001	2	3	3	3	1	1	1	2	8.3	45.196	387	0	2.1612	By matching	By MS/MS	By matching	By MS/MS	14764000	784100	1267500	1883200	10829000	820210	43561	70417	104620	601610	0	0	7531200	5681100	0	1	0	2	3			0	0	22.8444	22.4377	FALSE	TRUE
GSPATP00013309001;GSPATP00012691001	GSPATP00013309001;GSPATP00012691001	gene=GSPATG00013309001;gene=GSPATG00012691001	2	8	8	4	7	7	8	8	29.6	39.718	355	0	59.031	By MS/MS	By MS/MS	By MS/MS	By MS/MS	301970000	49578000	76967000	79663000	95761000	17763000	2916300	4527400	4686000	5633000	69388000	113300000	138780000	158170000	6	8	9	8	31			26.0482	26.7556	27.0482	27.2369	FALSE	FALSE	-0.74065	0.100233	0.330166
GSPATP00013337001	GSPATP00013337001	gene=GSPATG00013337001	1	3	3	2	2	3	1	2	7.5	52.567	467	0	4.5856	By MS/MS	By MS/MS	By matching	By MS/MS	25946000	7846500	8166000	3522500	6410900	960960	290610	302450	130460	237440	8522300	5756100	6137500	8594400	2	2	0	3	7			23.0228	22.4567	22.5492	23.035	FALSE	FALSE	-0.05235	0.892592	0.951684
GSPATP00013355001;GSPATP00012642001;GSPATP00012641001	GSPATP00013355001;GSPATP00012642001;GSPATP00012641001	gene=GSPATG00013355001;gene=GSPATG00012642001;gene=GSPATG00012641001	3	2	2	2	2	2	0	0	3.1	74.592	652	0.00076453	1.8735	By MS/MS	By MS/MS			2913100	1998100	915010	0	0	72827	49952	22875	0	0	1961800	1626700	0	0	1	2	0	0	3			20.9037	20.6335	0	0	TRUE	FALSE
GSPATP00013361001;GSPATP00012630001	GSPATP00013361001;GSPATP00012630001	gene=GSPATG00013361001;gene=GSPATG00012630001	2	2	2	2	2	2	0	0	21	9.5519	81	0	2.8654	By MS/MS	By MS/MS			27082000	14085000	12997000	0	0	5416400	2817000	2599400	0	0	8562000	6507200	0	0	2	1	0	0	3			23.0295	22.6336	0	0	TRUE	FALSE
GSPATP00013367001	GSPATP00013367001	gene=GSPATG00013367001	1	9	9	9	9	9	0	0	17.3	67.113	572	0	24.576	By MS/MS	By MS/MS			64975000	31116000	33859000	0	0	2165800	1037200	1128600	0	0	30050000	26490000	0	0	8	7	0	0	15			24.8409	24.6589	0	0	TRUE	FALSE
GSPATP00013368001	GSPATP00013368001	gene=GSPATG00013368001	1	5	5	5	5	5	0	0	10.2	62.201	530	0	12.81	By MS/MS	By MS/MS			58234000	31097000	27137000	0	0	2156800	1151700	1005100	0	0	25218000	22558000	0	0	6	4	0	0	10			24.5879	24.4271	0	0	TRUE	FALSE
GSPATP00013429001	GSPATP00013429001	gene=GSPATG00013429001	1	2	2	2	0	0	2	2	13.5	20.661	193	0	5.6603			By MS/MS	By MS/MS	17116000	0	0	7022800	10093000	2139500	0	0	877860	1261700	0	0	4706300	4092200	0	0	1	2	3			0	0	22.1662	21.9644	FALSE	TRUE
GSPATP00013468001	GSPATP00013468001	gene=GSPATG00013468001	1	13	13	13	12	13	0	0	19.1	92.599	806	0	18.124	By MS/MS	By MS/MS			148510000	57536000	90976000	0	0	3300300	1278600	2021700	0	0	63311000	76847000	0	0	17	15	0	0	32			25.916	26.1955	0	0	TRUE	FALSE
GSPATP00013473001	GSPATP00013473001	gene=GSPATG00013473001	1	7	6	6	2	4	4	4	8	125.86	1082	0	5.6962	By matching	By MS/MS	By MS/MS	By MS/MS	16334000	1085700	4692100	6412600	4143500	255220	16965	73314	100200	64742	1921000	2938300	4485700	2191100	0	3	4	1	8			20.8734	21.4865	22.0969	21.0632	FALSE	FALSE	-0.4001	0.440916	0.682565
GSPATP00013493001	GSPATP00013493001	gene=GSPATG00013493001	1	5	5	5	5	5	0	0	10.7	74.907	645	0	22.923	By MS/MS	By MS/MS			38027000	15669000	22359000	0	0	1086500	447680	638820	0	0	23661000	18438000	0	0	3	6	0	0	9			24.496	24.1362	0	0	TRUE	FALSE
GSPATP00013511001;GSPATP00033888001;GSPATP00032549001;GSPATP00016790001;GSPATP00012048001;GSPATP00015480001	GSPATP00013511001;GSPATP00033888001;GSPATP00032549001;GSPATP00016790001;GSPATP00012048001;GSPATP00015480001	gene=GSPATG00013511001;gene=GSPATG00033888001;gene=GSPATG00032549001;gene=GSPATG00016790001;gene=GSPATG00012048001;gene=GSPATG00015480001	6	5	5	5	3	3	4	5	26.6	23.702	199	0	73.425	By MS/MS	By MS/MS	By MS/MS	By MS/MS	234100000	33751000	42343000	60732000	97276000	29263000	4218900	5292900	7591500	12160000	32905000	24243000	38218000	29489000	2	5	6	5	18			24.9718	24.5311	25.1877	24.8137	FALSE	FALSE	-0.24925	0.491625	0.719848
GSPATP00013517001;GSPATP00016796001	GSPATP00013517001;GSPATP00016796001	gene=GSPATG00013517001;gene=GSPATG00016796001	2	7	7	7	7	7	0	0	12.2	91.675	803	0	21.116	By MS/MS	By MS/MS			49560000	22533000	27027000	0	0	1032500	469430	563060	0	0	26017000	26289000	0	0	8	7	0	0	15			24.633	24.648	0	0	TRUE	FALSE
GSPATP00013541001	GSPATP00013541001	gene=GSPATG00013541001	1	1	1	1	1	1	1	1	0.5	322.7	2707	0	2.1546	By MS/MS	By matching	By MS/MS	By matching	226510000	26488000	39910000	73113000	87001000	1520200	177770	267860	490690	583900	0	0	50418000	38643000	1	0	1	0	2			0	0	25.5874	25.2037	FALSE	TRUE
GSPATP00013549001;GSPATP00016831001	GSPATP00013549001;GSPATP00016831001	gene=GSPATG00013549001;gene=GSPATG00016831001	2	4	4	4	3	1	1	2	50	16.914	148	0	12.104	By MS/MS	By MS/MS	By MS/MS	By MS/MS	41356000	16033000	11815000	2272800	11236000	4595100	1781400	1312800	252540	1248400	5842400	6177200	6127300	3561300	2	1	1	2	6			22.4781	22.5585	22.5468	21.764	FALSE	FALSE	0.3629	0.381009	0.633635
GSPATP00013552001;GSPATP00016834001	GSPATP00013552001;GSPATP00016834001	gene=GSPATG00013552001;gene=GSPATG00016834001	2	1	1	1	1	1	1	1	5.3	32.449	283	0	11.863	By MS/MS	By MS/MS	By MS/MS	By MS/MS	12563000	2846400	4888100	1236800	3591600	897350	203310	349150	88343	256550	5915100	7776400	3478800	3705700	1	1	1	1	4			22.496	22.8907	21.7302	21.8213	FALSE	FALSE	0.9176	0.03211	0.197832
GSPATP00013560001;GSPATP00016840001	GSPATP00013560001;GSPATP00016840001	gene=GSPATG00013560001;gene=GSPATG00016840001	2	4	4	4	2	2	2	4	7.3	66.333	588	0	5.0641	By MS/MS	By MS/MS	By matching	By MS/MS	14351000	2081200	2865800	1175800	8228600	462950	67136	92445	37931	265440	2844800	3268000	3069900	5179500	0	2	0	3	5			21.4399	21.64	21.5498	22.3044	FALSE	FALSE	-0.38715	0.351124	0.60297
GSPATP00013562001;GSPATP00016843001	GSPATP00013562001;GSPATP00016843001	gene=GSPATG00013562001;gene=GSPATG00016843001	2	1	1	1	1	1	1	1	5.5	38.649	329	0	2.4304	By MS/MS	By MS/MS	By matching	By MS/MS	10418000	2770600	2270200	1200100	4177400	548340	145820	119490	63165	219860	3328300	2089600	1983400	4096100	1	1	0	1	3			21.6664	20.9948	20.9195	21.9658	FALSE	FALSE	-0.11205	0.827682	0.914801
GSPATP00013590001;GSPATP00016881001;GSPATP00015552001;GSPATP00012122001	GSPATP00013590001;GSPATP00016881001;GSPATP00015552001;GSPATP00012122001	gene=GSPATG00013590001;gene=GSPATG00016881001;gene=GSPATG00015552001;gene=GSPATG00012122001	4	1	1	1	0	0	1	1	11	19.46	172	0	2.485			By matching	By MS/MS	20976000	0	0	9194600	11782000	1906900	0	0	835870	1071100	0	0	6167700	4771500	0	0	0	1	1			0	0	22.5563	22.186	FALSE	TRUE
GSPATP00013616001	GSPATP00013616001	gene=GSPATG00013616001	1	17	2	2	2	2	2	1	50.8	39.791	366	0	14.192	By MS/MS	By MS/MS	By MS/MS	By MS/MS	1114100000	290170000	438140000	189690000	196120000	50642000	13190000	19916000	8622300	8914600	505140000	593200000	160810000	201150000	2	4	3	2	11			28.9121	29.1439	27.2608	27.5837	FALSE	FALSE	1.60575	0.00373023	0.0698848
GSPATP00013622001;GSPATP00016909001	GSPATP00013622001;GSPATP00016909001	gene=GSPATG00013622001;gene=GSPATG00016909001	2	2	2	2	2	2	1	1	12.5	31.963	272	0	5.4679	By MS/MS	By MS/MS	By MS/MS	By MS/MS	32067000	13058000	15875000	1137000	1997400	2466700	1004500	1221100	87465	153640	18769000	11263000	3521900	2906500	5	4	1	1	11			24.1618	23.4251	21.7479	21.4709	FALSE	FALSE	2.18405	0.00241366	0.0525527
GSPATP00013694001	GSPATP00013694001	gene=GSPATG00013694001	1	5	5	5	1	1	4	5	45.9	12.659	111	0	14.708	By matching	By MS/MS	By MS/MS	By MS/MS	34613000	3640100	4620600	7014200	19338000	4944800	520020	660090	1002000	2762600	2586200	2794900	3690800	8003100	0	1	1	5	7			21.3024	21.4144	21.8155	22.9321	FALSE	FALSE	-1.0154	0.0784921	0.29291
GSPATP00013788001;GSPATP00018442001;GSPATP00037245001	GSPATP00013788001;GSPATP00018442001;GSPATP00037245001	gene=GSPATG00013788001;gene=GSPATG00018442001;gene=GSPATG00037245001	3	6	6	6	3	2	6	4	45.2	18.004	155	0	121.88	By MS/MS	By MS/MS	By MS/MS	By MS/MS	63408000	13894000	11762000	22157000	15595000	7926000	1736700	1470300	2769600	1949400	11334000	10530000	9064000	4575600	3	2	5	3	13			23.4342	23.328	23.1117	22.1255	FALSE	FALSE	0.7625	0.133975	0.383144
GSPATP00013852001;GSPATP00038851001	GSPATP00013852001;GSPATP00038851001	gene=GSPATG00013852001;gene=GSPATG00038851001	2	2	2	2	2	1	2	2	8.8	38.92	330	0	4.045	By MS/MS	By MS/MS	By MS/MS	By MS/MS	15346000	2010000	2571000	4006300	6758900	959140	125630	160690	250400	422430	7162500	7485500	7385400	6995700	2	1	2	3	8			22.772	22.8357	22.8162	22.738	FALSE	FALSE	0.02675	0.927897	0.962497
GSPATP00013885001	GSPATP00013885001	gene=GSPATG00013885001	1	6	1	1	1	0	0	1	30.2	15.723	139	0.00078064	1.9677	By MS/MS	By matching	By matching	By MS/MS	3056900	3056900	0	0	0	436700	436700	0	0	0	1831600	0	0	0	1	0	0	1	2			20.8047	19.8283	0	0	TRUE	FALSE
GSPATP00014000001;GSPATP00027937001	GSPATP00014000001;GSPATP00027937001	gene=GSPATG00014000001;gene=GSPATG00027937001	2	10	10	5	9	8	8	8	25.8	46.207	426	0	56.01	By MS/MS	By MS/MS	By MS/MS	By MS/MS	309260000	56419000	81116000	90448000	81279000	12370000	2256800	3244700	3617900	3251100	76058000	82263000	138270000	37107000	10	12	15	17	54			26.1806	26.2937	27.0429	25.1452	FALSE	FALSE	0.1431	0.840138	0.914801
GSPATP00014018001	GSPATP00014018001	gene=GSPATG00014018001	1	4	4	4	2	2	4	3	15.9	36.091	321	0	6.7694	By MS/MS	By MS/MS	By MS/MS	By MS/MS	37122000	7189300	9770800	5651600	14511000	2183700	422900	574750	332450	853570	21088000	9638200	4731400	9359800	2	2	4	3	11			24.3299	23.2003	22.1738	23.158	FALSE	FALSE	1.0992	0.107466	0.340405
GSPATP00014027001	GSPATP00014027001	gene=GSPATG00014027001	1	12	12	12	11	12	0	0	11.2	156.71	1344	0	20.609	By MS/MS	By MS/MS			53981000	31322000	22660000	0	0	692070	401560	290510	0	0	35678000	46266000	0	0	12	8	0	0	20			25.0885	25.4634	0	0	TRUE	FALSE
GSPATP00014032001	GSPATP00014032001;GSPATP00027964001	gene=GSPATG00014032001	2	4	4	4	2	3	1	2	2.6	213.27	1840	0	2.5515	By MS/MS	By MS/MS	By matching	By MS/MS	7524500	1814300	2636500	933110	2140600	77572	18704	27181	9619.7	22068	1800700	2194600	1594600	1030600	2	2	0	2	6			20.7801	21.0655	20.6048	19.9751	FALSE	FALSE	0.63285	0.138273	0.390568
GSPATP00014039001	GSPATP00014039001	gene=GSPATG00014039001	1	3	3	3	0	2	0	1	14.2	32.201	275	0.00076687	1.8976		By MS/MS		By MS/MS	4160400	0	1723000	0	2437400	277360	0	114870	0	162490	0	1450400	0	0	0	1	0	1	2			18.2754	20.468	0	0	TRUE	FALSE
GSPATP00014066001	GSPATP00014066001	gene=GSPATG00014066001	1	6	2	2	2	2	1	1	53.5	14.55	129	0	43.111	By MS/MS	By MS/MS	By MS/MS	By MS/MS	73273000	17909000	17260000	12611000	25494000	8141500	1989900	1917700	1401200	2832700	8539300	6361400	10546000	12872000	2	1	1	1	5			23.0257	22.6009	23.3302	23.6177	FALSE	FALSE	-0.66065	0.0989858	0.329235
GSPATP00014119001	GSPATP00014119001	gene=GSPATG00014119001	1	2	2	2	1	1	2	2	18.8	23.086	202	0	13.49	By MS/MS	By MS/MS	By matching	By MS/MS	32274000	6991100	11304000	4737200	9241000	4610500	998730	1614900	676740	1320100	3563900	6682400	2556100	4073100	0	1	0	1	2			21.765	22.6719	21.2855	21.9577	FALSE	FALSE	0.59685	0.251125	0.504442
GSPATP00014205001;PTETP4200002001;PTETP4100002001;PTETP2900002001;GSPATP00006100001	GSPATP00014205001;PTETP4200002001;PTETP4100002001;PTETP2900002001;GSPATP00006100001	gene=GSPATG00014205001;gene=PTETG4200002001;gene=PTETG4100002001;gene=PTETG2900002001;gene=GSPATG00006100001	5	8	1	1	1	0	0	0	44.9	18.342	158	0	2.0791	By MS/MS	By matching	By matching	By matching	4520400	4520400	0	0	0	645770	645770	0	0	0	2708500	0	0	0	2	0	0	0	2			21.3691	18.0324	0	0	TRUE	FALSE
GSPATP00014210001	GSPATP00014210001	gene=GSPATG00014210001	1	3	3	3	1	1	3	3	6.7	64.364	537	0	2.2806	By matching	By MS/MS	By MS/MS	By MS/MS	19775000	642320	2262800	7326100	9543700	599240	19464	68571	222000	289200	3128800	5174200	13839000	4183600	0	1	2	1	4			21.5772	22.3029	23.7222	21.9963	FALSE	FALSE	-0.9192	0.226749	0.4817
GSPATP00014235001;GSPATP00037129001	GSPATP00014235001;GSPATP00037129001;GSPATP00035834001;GSPATP00028920001;GSPATP00033786001	gene=GSPATG00014235001;gene=GSPATG00037129001	5	5	5	5	5	4	5	5	18.5	37.263	324	0	7.3937	By MS/MS	By MS/MS	By MS/MS	By MS/MS	62198000	14766000	16033000	13211000	18189000	3455500	820340	890710	733920	1010500	29310000	28080000	34870000	19159000	5	3	3	5	16			24.8049	24.743	25.0555	24.1915	FALSE	FALSE	0.15045	0.718956	0.857253
GSPATP00014237001	GSPATP00014237001	gene=GSPATG00014237001	1	1	1	1	1	1	0	0	3.9	30.459	255	0.0021994	1.6853	By MS/MS	By MS/MS			4590200	1697300	2892900	0	0	229510	84867	144650	0	0	4393500	2160100	0	0	1	1	0	0	2			22.0669	21.0427	0	0	TRUE	FALSE
GSPATP00014266001;GSPATP00010770001	GSPATP00014266001;GSPATP00010770001	gene=GSPATG00014266001;gene=GSPATG00010770001	2	4	2	1	1	1	2	1	14.5	34.813	303	0	7.4545	By MS/MS	By MS/MS	By MS/MS	By MS/MS	10770000	1608400	2981200	2352500	3827800	673120	100530	186320	147030	239240	3316900	5023200	6566300	3163300	1	1	2	1	5			21.6614	22.2602	22.6466	21.593	FALSE	FALSE	-0.159	0.754046	0.867437
GSPATP00014302001	GSPATP00014302001	gene=GSPATG00014302001	1	9	9	0	8	7	9	9	18.1	58.62	535	0	45.676	By MS/MS	By MS/MS	By MS/MS	By MS/MS	153780000	29191000	33205000	29016000	62365000	4805500	912210	1037700	906760	1948900	33342000	35212000	50667000	50820000	7	5	7	9	28			24.9908	25.0696	25.5945	25.5989	FALSE	FALSE	-0.5665	0.100921	0.330876
GSPATP00014385001;GSPATP00010888001;GSPATP00005983001	GSPATP00014385001;GSPATP00010888001;GSPATP00005983001	gene=GSPATG00014385001;gene=GSPATG00010888001;gene=GSPATG00005983001	3	2	2	2	1	1	1	1	2.4	103.61	884	0.00076161	1.8555	By matching	By MS/MS	By matching	By MS/MS	3146200	543570	781970	744140	1076600	59363	10256	14754	14040	20313	505950	605970	0	0	0	1	0	1	2			18.9486	19.2089	0	0	TRUE	FALSE
GSPATP00014404001;GSPATP00010920001	GSPATP00014404001;GSPATP00010920001	gene=GSPATG00014404001;gene=GSPATG00010920001	2	1	1	1	1	1	1	1	2.1	56.955	485	0.0055287	1.4217	By MS/MS	By MS/MS	By matching	By MS/MS	10365000	1748500	3089200	1828600	3698400	370170	62446	110330	65306	132090	2391800	2970100	2277500	2619100	1	1	0	2	4			21.1897	21.5021	21.119	21.3206	FALSE	FALSE	0.1261	0.695482	0.841176
GSPATP00014427001;GSPATP00010946001	GSPATP00014427001;GSPATP00010946001	gene=GSPATG00014427001;gene=GSPATG00010946001	2	2	2	2	2	2	2	2	10.2	22.126	186	0	2.8372	By MS/MS	By MS/MS	By MS/MS	By MS/MS	28333000	8201300	6871100	8079800	5180600	3148100	911260	763450	897750	575620	4951400	3503500	5458300	2023800	2	1	2	2	7			22.2394	21.7404	22.38	20.9486	FALSE	FALSE	0.3256	0.588236	0.775543
GSPATP00014430001	GSPATP00014430001	gene=GSPATG00014430001	1	22	1	0	1	1	0	0	15.5	116.14	987	0	9.5885	By MS/MS	By MS/MS			584490000	271590000	312900000	0	0	12177000	5658100	6518700	0	0	330060000	319290000	0	0	12	13	0	0	25			28.2982	28.2503	0	0	TRUE	FALSE
GSPATP00014475001	GSPATP00014475001	gene=GSPATG00014475001	1	10	10	5	10	8	8	8	70.2	19.453	171	0	190.3	By MS/MS	By MS/MS	By MS/MS	By MS/MS	572710000	196520000	169050000	71088000	136060000	63635000	21835000	18783000	7898700	15118000	88367000	99421000	50425000	55652000	14	6	6	6	32			26.397	26.567	25.5876	25.7299	FALSE	FALSE	0.82325	0.036828	0.207515
GSPATP00014499001;GSPATP00011024001	GSPATP00014499001;GSPATP00011024001	gene=GSPATG00014499001;gene=GSPATG00011024001	2	1	1	1	1	1	1	1	3	39.722	333	0.0054496	1.3598	By MS/MS	By MS/MS	By matching	By MS/MS	6338700	1337100	1673700	1204300	2123500	333610	70376	88091	63386	111760	2630400	2773400	3117800	3232600	1	0	0	1	2			21.3269	21.4032	21.5721	21.6243	FALSE	FALSE	-0.23315	0.4448	0.687419
GSPATP00014547001;GSPATP00006195001	GSPATP00014547001;GSPATP00006195001	gene=GSPATG00014547001;gene=GSPATG00006195001	2	1	1	1	0	0	1	0	2.8	45.618	391	0.0049296	1.4917			By MS/MS		461650	0	0	461650	0	24297	0	0	24297	0	0	0	679570	0	0	0	1	0	1			0	0	19.3743	19.4632	FALSE	TRUE
GSPATP00014566001	GSPATP00014566001	gene=GSPATG00014566001	1	1	1	1	1	0	1	1	9.1	14.188	121	0	2.5161	By MS/MS		By MS/MS	By matching	5084400	2526900	0	1551100	1006500	635550	315860	0	193880	125810	1514000	0	1040400	407620	1	0	1	0	2			20.5299	18.5301	19.9887	18.6369	FALSE	FALSE	0.2172	0.803275	0.900362
GSPATP00014569001	GSPATP00014569001	gene=GSPATG00014569001	1	2	2	1	1	1	2	2	4.4	52.868	456	0	2.171	By MS/MS	By MS/MS	By MS/MS	By MS/MS	5934100	957510	823440	1568600	2584600	282580	45596	39211	74695	123080	1528500	1007200	1390200	1603600	1	1	1	2	5			20.5437	19.9419	20.4069	20.6129	FALSE	FALSE	-0.2671	0.47603	0.717024
GSPATP00014650001;GSPATP00014435001;GSPATP00010953001;GSPATP00006066001;GSPATP00038066001;GSPATP00014929001;GSPATP00007487001;GSPATP00015224001	GSPATP00014650001;GSPATP00014435001;GSPATP00010953001;GSPATP00006066001;GSPATP00038066001;GSPATP00014929001;GSPATP00007487001;GSPATP00015224001	gene=GSPATG00014650001;gene=GSPATG00014435001;gene=GSPATG00010953001;gene=GSPATG00006066001;gene=GSPATG00038066001;gene=GSPATG00014929001;gene=GSPATG00007487001;gene=GSPATG00015224001	8	5	5	5	5	5	5	5	25.8	18.573	159	0	95.745	By MS/MS	By MS/MS	By MS/MS	By MS/MS	1227300000	209340000	223510000	326350000	468060000	204540000	34890000	37251000	54391000	78010000	185560000	146930000	274150000	217420000	11	14	16	22	63			27.4673	27.1306	28.0304	27.6959	FALSE	FALSE	-0.5642	0.138168	0.390568
GSPATP00014657001	GSPATP00014657001	gene=GSPATG00014657001	1	35	9	0	9	9	0	0	25.9	119.5	1013	0	281.39	By MS/MS	By MS/MS			2222400000	977040000	1245300000	0	0	46300000	20355000	25945000	0	0	1183900000	1189500000	0	0	42	49	0	0	91			30.1409	30.1477	0	0	TRUE	FALSE
GSPATP00014720001;GSPATP00005980001	GSPATP00014720001;GSPATP00005980001	gene=GSPATG00014720001;gene=GSPATG00005980001	2	2	2	2	1	0	1	1	14.7	12.536	116	0.0049331	1.4926	By MS/MS		By matching	By MS/MS	6178000	2332700	0	1102500	2742800	772250	291590	0	137810	342850	0	0	739530	1110800	1	0	0	1	2			0	0	19.4962	20.0832	FALSE	TRUE
GSPATP00014767001;GSPATP00014334001;GSPATP00005933001	GSPATP00014767001;GSPATP00014334001;GSPATP00005933001;GSPATP00010845001	gene=GSPATG00014767001;gene=GSPATG00014334001;gene=GSPATG00005933001	4	6	6	6	4	4	6	6	22.3	40.265	350	0	30.854	By MS/MS	By MS/MS	By MS/MS	By MS/MS	129260000	27422000	28702000	36022000	37114000	7181100	1523500	1594500	2001200	2061900	55749000	59775000	80656000	47312000	4	4	4	4	16			25.7324	25.833	26.2653	25.4957	FALSE	FALSE	-0.0978	0.80465	0.900362
GSPATP00014773001	GSPATP00014773001	gene=GSPATG00014773001	1	2	1	1	1	1	1	1	20.5	14.15	117	0	11.195	By MS/MS	By MS/MS	By MS/MS	By MS/MS	23599000	0	8847300	5313900	9438300	5899900	0	2211800	1328500	2359600	0	4513200	3564500	3822300	1	1	1	1	4			19.8857	22.1057	21.7653	21.866	FALSE	FALSE	-0.81995	0.335884	0.587318
GSPATP00014806001;GSPATP00014274001;GSPATP00010780001;GSPATP00005889001;GSPATP00022867001	GSPATP00014806001;GSPATP00014274001;GSPATP00010780001;GSPATP00005889001;GSPATP00022867001	gene=GSPATG00014806001;gene=GSPATG00014274001;gene=GSPATG00010780001;gene=GSPATG00005889001;gene=GSPATG00022867001	5	2	2	1	2	2	2	2	10.4	29.996	249	0	6.1708	By matching	By MS/MS	By MS/MS	By matching	19698000	3027500	7350100	6005800	3314100	1231100	189220	459380	375360	207130	6402400	7391700	13371000	3097300	0	4	3	0	7			22.6102	22.8175	23.6726	21.5626	FALSE	FALSE	0.09625	0.901366	0.954387
GSPATP00014863001;GSPATP00038118001	GSPATP00014863001;GSPATP00038118001	gene=GSPATG00014863001;gene=GSPATG00038118001	2	7	7	7	6	7	5	6	13.3	65.577	564	0	31.845	By MS/MS	By MS/MS	By MS/MS	By MS/MS	134440000	21656000	34170000	24979000	53634000	3633500	585290	923500	675100	1449600	33874000	40080000	46545000	46467000	8	12	10	14	44			25.0137	25.2564	25.4721	25.4697	FALSE	FALSE	-0.33585	0.30016	0.550208
GSPATP00014885001	GSPATP00014885001;GSPATP00038101001	gene=GSPATG00014885001	2	3	3	3	1	1	2	3	4.5	118.2	1010	0	3.2271	By matching	By MS/MS	By matching	By MS/MS	6688500	1560300	1437900	977450	2712800	115320	26903	24791	16853	46773	1652800	1943500	1016600	1018300	0	1	0	2	3			20.6565	20.8902	19.9553	19.9577	FALSE	FALSE	0.81685	0.0382009	0.209363
GSPATP00014901001;GSPATP00038086001	GSPATP00014901001;GSPATP00038086001	gene=GSPATG00014901001;gene=GSPATG00038086001	2	12	12	12	11	11	0	0	16.8	85.006	745	0	18.812	By MS/MS	By MS/MS			77180000	28647000	48533000	0	0	1642100	609510	1032600	0	0	43746000	41943000	0	0	8	9	0	0	17			25.3826	25.3219	0	0	TRUE	FALSE
GSPATP00014957001	GSPATP00014957001	gene=GSPATG00014957001	1	7	7	2	4	5	6	6	15.6	53.537	468	0	15.396	By MS/MS	By MS/MS	By MS/MS	By MS/MS	56693000	4609500	8804200	13229000	30050000	2024700	164630	314430	472460	1073200	9839200	9507000	17420000	18898000	3	4	4	6	17			23.2301	23.1806	24.0542	24.1717	FALSE	FALSE	-0.9076	0.0246404	0.180959
GSPATP00014981001;GSPATP00031721001	GSPATP00014981001;GSPATP00031721001	gene=GSPATG00014981001;gene=GSPATG00031721001	2	3	3	3	2	3	1	1	12.1	42.517	380	0	3.9436	By MS/MS	By MS/MS	By matching	By MS/MS	16181000	4458400	8240200	1580300	1902400	674220	185770	343340	65847	79266	7353200	9456200	5206300	5173300	1	3	0	1	5			22.8099	23.1728	22.3118	22.3027	FALSE	FALSE	0.6841	0.0749447	0.28318
GSPATP00014995001;GSPATP00031734001	GSPATP00014995001;GSPATP00031734001	gene=GSPATG00014995001;gene=GSPATG00031734001	2	2	2	2	2	2	1	1	5.9	46.468	406	0	2.9911	By MS/MS	By MS/MS	By MS/MS	By matching	8213800	3253800	3036700	761030	1162200	410690	162690	151840	38051	58112	2806600	2083600	1744200	1277600	2	2	1	0	5			21.4204	20.9906	20.7341	20.285	FALSE	FALSE	0.69595	0.100345	0.330166
GSPATP00015022001;PTETP10100007001;GSPATP00038968001;GSPATP00015741001;GSPATP00015315001;GSPATP00031764001;GSPATP00007379001	GSPATP00015022001;PTETP10100007001;GSPATP00038968001;GSPATP00015741001;GSPATP00015315001;GSPATP00031764001;GSPATP00007379001	gene=GSPATG00015022001;gene=PTETG10100007001;gene=GSPATG00038968001;gene=GSPATG00015741001;gene=GSPATG00015315001;gene=GSPATG00031764001;gene=GSPATG00007379001	7	7	7	0	7	7	4	4	18.6	45.463	397	0	24.367	By MS/MS	By MS/MS	By MS/MS	By MS/MS	1068000000	307780000	355420000	135000000	269780000	66749000	19236000	22214000	8437400	16861000	159650000	138800000	126180000	147180000	11	7	6	9	33			27.2503	27.0484	26.9109	27.133	FALSE	FALSE	0.1274	0.684481	0.834933
GSPATP00015029001	GSPATP00015029001	gene=GSPATG00015029001	1	13	13	13	12	12	0	0	10.4	131.51	1120	0	20.098	By MS/MS	By MS/MS			83915000	40798000	43118000	0	0	1422300	691480	730810	0	0	36176000	42556000	0	0	9	11	0	0	20			25.1085	25.3429	0	0	TRUE	FALSE
GSPATP00015092001	GSPATP00015092001	gene=GSPATG00015092001	1	6	3	0	2	2	2	3	22.9	35.195	323	0	28.743	By MS/MS	By MS/MS	By MS/MS	By MS/MS	167690000	27167000	35665000	28489000	76365000	11179000	1811100	2377700	1899200	5091000	52749000	56943000	55303000	80308000	3	3	4	5	15			25.6526	25.763	25.7209	26.259	FALSE	FALSE	-0.28215	0.43305	0.678286
GSPATP00015172001	GSPATP00015172001	gene=GSPATG00015172001	1	6	1	1	1	1	1	1	35.7	14.671	129	0	4.4517	By MS/MS	By matching	By MS/MS	By MS/MS	71501000	14037000	15786000	14234000	27444000	11917000	2339500	2631100	2372400	4573900	9425900	9025200	9660600	11478000	1	0	1	2	4			23.1682	23.1055	23.2037	23.4524	FALSE	FALSE	-0.1912	0.540827	0.744407
GSPATP00015200001;PTETP4300001001;GSPATP00007520001;PTETP17700001001	GSPATP00015200001;PTETP4300001001;GSPATP00007520001;PTETP17700001001	gene=GSPATG00015200001;gene=PTETG4300001001;gene=GSPATG00007520001;gene=PTETG17700001001	4	8	8	7	6	6	8	7	25.3	40.262	356	0	189.14	By MS/MS	By MS/MS	By MS/MS	By MS/MS	315680000	61793000	115320000	63751000	74820000	14349000	2808800	5241800	2897800	3400900	41280000	59422000	47595000	25535000	5	6	9	8	28			25.2989	25.8245	25.5043	24.606	FALSE	FALSE	0.50655	0.29928	0.550208
GSPATP00015245001;GSPATP00007470001	GSPATP00015245001;GSPATP00007470001	gene=GSPATG00015245001;gene=GSPATG00007470001	2	1	1	1	1	1	0	0	5.2	46.408	400	0	4.0764	By MS/MS	By MS/MS			8781100	3964500	4816600	0	0	487840	220250	267590	0	0	4241900	3948900	0	0	1	1	0	0	2			22.0163	21.913	0	0	TRUE	FALSE
GSPATP00015289001;GSPATP00014992001;GSPATP00007406001;GSPATP00031732001	GSPATP00015289001;GSPATP00014992001;GSPATP00007406001;GSPATP00031732001	gene=GSPATG00015289001;gene=GSPATG00014992001;gene=GSPATG00007406001;gene=GSPATG00031732001	4	3	3	3	3	1	1	1	31.5	16.611	146	0	11.028	By MS/MS	By MS/MS	By matching	By MS/MS	17101000	8253700	2295900	3208200	3342900	2137600	1031700	286990	401030	417860	2451900	1767700	3115400	2287300	3	1	0	0	4			21.2255	20.7534	21.571	21.1252	FALSE	FALSE	-0.35865	0.352061	0.60297
GSPATP00015303001	GSPATP00015303001;GSPATP00007393001	gene=GSPATG00015303001	2	33	33	22	33	31	0	0	40.9	92.364	779	0	323.31	By MS/MS	By MS/MS			4482000000	2016700000	2465300000	0	0	131820000	59314000	72510000	0	0	1805000000	2013000000	0	0	90	104	0	0	194			30.7494	30.9067	0	0	TRUE	FALSE
GSPATP00015314001;GSPATP00007380001	GSPATP00015314001;GSPATP00007380001	gene=GSPATG00015314001;gene=GSPATG00007380001	2	2	2	2	2	2	0	0	15.1	27.447	232	0	18.477	By MS/MS	By MS/MS			19783000	8763700	11020000	0	0	2472900	1095500	1377400	0	0	8721400	5637900	0	0	2	2	0	0	4			23.0561	22.4267	0	0	TRUE	FALSE
GSPATP00015346001	GSPATP00015346001	gene=GSPATG00015346001	1	1	1	1	1	0	0	0	0.3	329.23	2774	0.00075358	1.8199	By MS/MS				1022600	1022600	0	0	0	7688.9	7688.9	0	0	0	612720	0	0	0	1	0	0	0	1			19.2249	19.1734	0	0	TRUE	FALSE
GSPATP00015406001	GSPATP00015406001	gene=GSPATG00015406001	1	4	4	4	3	3	1	1	4.9	140.19	1206	0	11.71	By MS/MS	By MS/MS	By matching	By MS/MS	8139100	3357300	3154700	493790	1133300	153570	63345	59522	9316.8	21384	2882500	2687100	0	0	1	0	0	1	2			21.4589	21.3576	0	0	TRUE	FALSE
GSPATP00015427001	GSPATP00015427001	gene=GSPATG00015427001	1	2	1	1	1	0	1	1	9.9	36.164	303	0	4.4236	By MS/MS	By matching	By MS/MS	By MS/MS	7610300	1126300	0	1836500	4647500	585410	86639	0	141270	357500	1555400	0	2816100	6487600	1	0	2	2	5			20.5689	19.1811	21.4253	22.6293	FALSE	FALSE	-2.1523	0.0228028	0.175907
GSPATP00015437001	GSPATP00015437001;GSPATP00012011001	gene=GSPATG00015437001	2	3	3	3	3	2	2	2	21.4	21.745	192	0	7.6996	By MS/MS	By MS/MS	By MS/MS	By MS/MS	39036000	12991000	8907900	7316000	9820900	3002700	999290	685220	562770	755460	6278000	5096500	5410000	4428000	2	2	1	0	5			22.5819	22.2811	22.3672	22.0782	FALSE	FALSE	0.2088	0.530744	0.742149
GSPATP00015461001;GSPATP00012036001;GSPATP00021325001;GSPATP00036797001	GSPATP00015461001;GSPATP00012036001;GSPATP00021325001;GSPATP00036797001	gene=GSPATG00015461001;gene=GSPATG00012036001;gene=GSPATG00021325001;gene=GSPATG00036797001	4	2	2	2	1	1	1	1	4.4	61.517	541	0.0043073	1.5782	By matching	By MS/MS	By MS/MS	By MS/MS	18791000	1066000	710230	9529300	7485400	626360	35532	23674	317640	249510	0	0	8469200	5559600	0	1	1	1	3			0	0	23.0138	22.4065	FALSE	TRUE
GSPATP00015466001	GSPATP00015466001	gene=GSPATG00015466001	1	22	22	3	18	19	18	19	66.3	41.378	362	0	102.66	By MS/MS	By MS/MS	By MS/MS	By MS/MS	2661100000	511320000	787630000	375580000	986580000	133060000	25566000	39381000	18779000	49329000	761820000	1252400000	843090000	1200800000	31	30	25	37	123			29.5049	30.222	29.6511	30.1613	FALSE	FALSE	-0.04275	0.918661	0.957991
GSPATP00015504001;GSPATP00012073001;GSPATP00036237001;GSPATP00025045001;PTETP5000006001;GSPATP00013535001;GSPATP00032513001	GSPATP00015504001;GSPATP00012073001;GSPATP00036237001;GSPATP00025045001;PTETP5000006001;GSPATP00013535001;GSPATP00032513001	gene=GSPATG00015504001;gene=GSPATG00012073001;gene=GSPATG00036237001;gene=GSPATG00025045001;gene=PTETG5000006001;gene=GSPATG00013535001;gene=GSPATG00032513001	7	2	2	2	2	2	1	1	7.1	39.592	340	0.00078989	2.0094	By MS/MS	By matching	By MS/MS	By matching	10057000	1974400	4889700	1566100	1627200	437280	85845	212590	68093	70747	835230	1726400	1643700	1181500	2	0	1	0	3			19.6718	20.7193	20.6485	20.1722	FALSE	FALSE	-0.2148	0.663203	0.826079
GSPATP00015547001;GSPATP00012116001	GSPATP00015547001;GSPATP00012116001	gene=GSPATG00015547001;gene=GSPATG00012116001	2	2	2	2	1	1	2	2	8.6	34.948	302	0	2.6749	By matching	By MS/MS	By MS/MS	By MS/MS	8563000	1185100	2152400	2353800	2871700	503710	69712	126610	138460	168920	3720500	5145700	4485100	3070600	0	1	1	2	4			21.8271	22.2949	22.0967	21.5501	FALSE	FALSE	0.2376	0.541992	0.744407
GSPATP00015553001	GSPATP00015553001	gene=GSPATG00015553001	1	7	2	2	2	2	2	2	25.7	30.518	261	0	5.3357	By MS/MS	By MS/MS	By MS/MS	By MS/MS	25233000	3811500	8737000	7545600	5139300	1682200	254100	582460	503040	342620	10912000	6828600	11257000	4653800	1	3	3	3	10			23.3794	22.7032	23.4243	22.15	FALSE	FALSE	0.25415	0.65926	0.824316
GSPATP00015560001	GSPATP00015560001	gene=GSPATG00015560001	1	6	1	1	1	1	1	1	16.6	45.532	404	0	18.169	By MS/MS	By MS/MS	By MS/MS	By MS/MS	21520000	3168100	4558100	4269600	9523800	1024700	150860	217050	203320	453510	4422700	4875600	6502200	11083000	1	1	2	2	6			22.0765	22.2171	22.6325	23.4018	FALSE	FALSE	-0.87035	0.0701297	0.278242
GSPATP00015586001	GSPATP00015586001;GSPATP00012162001	gene=GSPATG00015586001	2	18	6	6	5	5	5	6	51.2	48.579	434	0	24.395	By MS/MS	By MS/MS	By MS/MS	By MS/MS	200420000	39746000	57784000	20740000	82149000	9543800	1892700	2751600	987630	3911900	59536000	71048000	23891000	34865000	8	9	8	19	44			25.8273	26.0823	24.51	25.0553	FALSE	FALSE	1.17215	0.019232	0.164794
GSPATP00015587001	GSPATP00015587001	gene=GSPATG00015587001	1	15	2	2	1	1	2	2	43.2	47.926	435	0	3.1235	By MS/MS	By MS/MS	By MS/MS	By MS/MS	47390000	5486300	10082000	6835000	24986000	2369500	274310	504120	341750	1249300	9122100	15009000	11150000	15782000	2	1	1	4	8			23.1209	23.8393	23.4105	23.9118	FALSE	FALSE	-0.18105	0.667727	0.827225
GSPATP00015599001	GSPATP00015599001	gene=GSPATG00015599001	1	19	4	4	3	4	3	2	47	52.472	481	0	14.15	By MS/MS	By MS/MS	By MS/MS	By MS/MS	103800000	30975000	34455000	15743000	22629000	4513100	1346800	1498000	684480	983880	35398000	32322000	20965000	16070000	2	4	3	3	12			25.0772	24.946	24.3215	23.9379	FALSE	FALSE	0.8819	0.0366457	0.207515
GSPATP00015600001	GSPATP00015600001	gene=GSPATG00015600001	1	7	1	1	1	1	1	1	26.5	30.741	275	0	41.817	By MS/MS	By MS/MS	By MS/MS	By MS/MS	57633000	8553300	14692000	14254000	20133000	3390200	503130	864250	838490	1184300	10435000	14330000	14590000	15930000	1	2	1	2	6			23.3149	23.7725	23.7985	23.9252	FALSE	FALSE	-0.31815	0.364426	0.618762
GSPATP00015601001	GSPATP00015601001	gene=GSPATG00015601001	1	5	1	1	1	1	1	1	26.6	23.156	207	0	6.0854	By MS/MS	By MS/MS	By MS/MS	By MS/MS	29761000	5602500	6683900	5185000	12290000	2705600	509320	607630	471370	1117300	6973900	6375000	6764700	8391500	1	1	1	1	4			22.7335	22.604	22.6896	23.0005	FALSE	FALSE	-0.1763	0.582074	0.77387
GSPATP00015603001	GSPATP00015603001	gene=GSPATG00015603001	1	5	2	2	0	0	2	2	18.2	32.626	275	0	2.2181	By matching	By matching	By matching	By MS/MS	21988000	0	0	6646400	15342000	1570600	0	0	474740	1095900	0	0	8787600	11016000	0	0	0	2	2			0	0	23.067	23.3931	FALSE	TRUE
GSPATP00015614001	GSPATP00015614001;GSPATP00012196001	gene=GSPATG00015614001	2	5	5	5	3	3	3	4	20.2	36.031	326	0	5.285	By MS/MS	By MS/MS	By MS/MS	By MS/MS	26018000	4006700	7331000	3489500	11191000	1445400	222590	407280	193860	621710	4649400	6540400	5752500	7129700	1	3	0	4	8			22.1486	22.6409	22.4558	22.7654	FALSE	FALSE	-0.21585	0.549601	0.749222
GSPATP00015661001	GSPATP00015661001	gene=GSPATG00015661001	1	1	1	1	1	1	0	0	2.8	37.218	319	0.00076746	1.8986	By matching	By MS/MS			2340400	705650	1634800	0	0	117020	35283	81738	0	0	1387500	2626300	0	0	0	1	0	0	1			20.4041	21.3246	0	0	TRUE	FALSE
GSPATP00015677001;GSPATP00012268001	GSPATP00015677001;GSPATP00012268001	gene=GSPATG00015677001;gene=GSPATG00012268001	2	9	9	9	8	9	0	0	13.8	91.987	803	0	29.084	By MS/MS	By MS/MS			88631000	37287000	51344000	0	0	1885800	793340	1092400	0	0	45133000	43744000	0	0	6	12	0	0	18			25.4277	25.3826	0	0	TRUE	FALSE
GSPATP00015701001	GSPATP00015701001	gene=GSPATG00015701001	1	1	1	1	0	0	1	1	2.2	47.68	418	0.0086036	1.2615			By MS/MS	By MS/MS	3126700	0	0	1143900	1982800	148890	0	0	54474	94419	0	0	2130800	1653400	0	0	1	1	2			0	0	21.023	20.657	FALSE	TRUE
GSPATP00015709001;GSPATP00027748001;PTETP2100001001	GSPATP00015709001;GSPATP00027748001;PTETP2100001001	gene=GSPATG00015709001;gene=GSPATG00027748001;gene=PTETG2100001001	3	14	14	3	9	11	10	11	25.6	59.008	540	0	51.055	By MS/MS	By MS/MS	By MS/MS	By MS/MS	238020000	40150000	76553000	38638000	82683000	7000700	1180900	2251600	1136400	2431800	55530000	70389000	65252000	68897000	9	14	13	15	51			25.7268	26.0688	25.9595	26.0379	FALSE	FALSE	-0.1009	0.751359	0.867027
GSPATP00015711001	GSPATP00015711001	gene=GSPATG00015711001	1	7	2	2	2	2	2	2	15.8	47.05	417	0	31.367	By MS/MS	By MS/MS	By MS/MS	By MS/MS	38243000	5358600	7883900	8219400	16781000	2012800	282030	414940	432600	883220	6117700	6966100	10893000	12187000	3	3	2	2	10			22.5446	22.7319	23.3769	23.5388	FALSE	FALSE	-0.8196	0.0382961	0.209363
GSPATP00015729001;GSPATP00027763001	GSPATP00015729001;GSPATP00027763001	gene=GSPATG00015729001;gene=GSPATG00027763001	2	3	3	3	2	3	1	0	14	35.377	308	0	5.7633	By MS/MS	By MS/MS	By MS/MS		13617000	4314600	9302600	0	0	592050	187590	404460	0	0	11379000	11324000	0	0	2	3	1	0	6			23.4399	23.4329	0	0	TRUE	FALSE
GSPATP00015732001	GSPATP00015732001	gene=GSPATG00015732001	1	25	6	6	5	5	6	5	46.6	61.117	571	0	30.717	By MS/MS	By MS/MS	By MS/MS	By MS/MS	112280000	20158000	32683000	21501000	37935000	3118800	559930	907850	597260	1053800	21120000	28872000	38051000	35496000	4	5	5	5	19			24.3321	24.7832	25.1814	25.0812	FALSE	FALSE	-0.57365	0.131221	0.381031
GSPATP00015825001	GSPATP00015825001	gene=GSPATG00015825001	1	1	1	1	0	0	1	1	11.4	16.802	149	0	6.715			By matching	By MS/MS	6944400	0	0	2242100	4702300	771600	0	0	249120	522480	0	0	1504000	1904400	0	0	0	1	1			0	0	20.5204	20.8609	FALSE	TRUE
GSPATP00015862001;GSPATP00027878001	GSPATP00015862001;GSPATP00027878001	gene=GSPATG00015862001;gene=GSPATG00027878001	2	6	3	3	3	3	1	1	17.4	41.495	368	0	67.125	By MS/MS	By MS/MS	By MS/MS	By MS/MS	71475000	15156000	41884000	8585000	5849100	5498100	1165900	3221900	660380	449930	8850500	15562000	10035000	4127800	1	3	1	1	6			23.0773	23.8915	23.2585	21.9769	FALSE	FALSE	0.8667	0.186083	0.447183
GSPATP00015867001;PTETP10100005001	GSPATP00015867001;PTETP10100005001	gene=GSPATG00015867001;gene=PTETG10100005001	2	14	3	0	3	3	2	2	42.4	37.855	342	0	16.243	By MS/MS	By MS/MS	By MS/MS	By MS/MS	62512000	13417000	22578000	11505000	15012000	3472900	745410	1254300	639190	833990	7105700	9481700	10059000	8106100	2	5	2	2	11			22.7605	23.1767	23.262	22.9506	FALSE	FALSE	-0.1377	0.690102	0.837091
GSPATP00015928001	GSPATP00015928001	gene=GSPATG00015928001	1	8	1	1	0	0	1	1	32.5	35.29	323	0	3.6738	By matching	By matching	By MS/MS	By MS/MS	94740000	0	0	24545000	70195000	6316000	0	0	1636400	4679700	0	0	71503000	64547000	0	0	2	1	3			0	0	26.0915	25.9438	FALSE	TRUE
GSPATP00015986001;GSPATP00011665001	GSPATP00015986001;GSPATP00011665001	gene=GSPATG00015986001;gene=GSPATG00011665001	2	10	2	2	1	1	2	2	43.5	28.628	248	0	12.945	By MS/MS	By MS/MS	By MS/MS	By MS/MS	41327000	5558700	140610	16085000	19543000	3179000	427590	10816	1237300	1503300	6287500	169410	11210000	7070900	1	1	1	2	5			22.5841	17.3702	23.4183	22.7535	FALSE	FALSE	-3.10875	0.131576	0.381031
GSPATP00016051001	GSPATP00016051001	gene=GSPATG00016051001	1	6	6	6	4	3	4	4	8.4	102.05	885	0	6.2904	By MS/MS	By MS/MS	By MS/MS	By MS/MS	24023000	5548300	6817100	4569600	7088100	480460	110970	136340	91392	141760	6961000	6419600	3886300	4525600	3	3	1	4	11			22.7309	22.6141	21.89	22.1097	FALSE	FALSE	0.67265	0.0699854	0.278242
GSPATP00016101001	GSPATP00016101001	gene=GSPATG00016101001	1	3	1	1	0	0	1	1	13.1	35.838	312	0.0080591	1.3052	By matching	By matching	By matching	By MS/MS	1561600	0	0	420510	1141100	97601	0	0	26282	71319	0	0	1119100	1736300	0	0	0	1	1			0	0	20.0939	20.7276	FALSE	TRUE
GSPATP00016104001	GSPATP00016104001	gene=GSPATG00016104001	1	18	18	1	13	12	12	15	24.8	111.19	975	0	60.346	By MS/MS	By MS/MS	By MS/MS	By MS/MS	168000000	31070000	42786000	23952000	70196000	3818200	706130	972400	544350	1595400	33827000	42741000	20259000	34113000	8	12	9	17	46			25.0117	25.3491	24.2721	25.0238	FALSE	FALSE	0.53245	0.226938	0.4817
GSPATP00016138001;GSPATP00034292001	GSPATP00016138001;GSPATP00034292001	gene=GSPATG00016138001;gene=GSPATG00034292001	2	2	2	2	1	1	1	2	4.8	53.596	462	0.0036523	1.6767	By MS/MS	By matching	By matching	By MS/MS	4523000	1329900	1995000	401410	796690	196650	57822	86738	17453	34638	1423000	1635600	0	0	1	0	0	2	3			20.4405	20.6414	0	0	TRUE	FALSE
GSPATP00016144001;GSPATP00037514001;GSPATP00032849001	GSPATP00016144001;GSPATP00037514001;GSPATP00032849001	gene=GSPATG00016144001;gene=GSPATG00037514001;gene=GSPATG00032849001	3	2	2	2	1	0	0	2	3.2	75.55	687	0	2.5551	By MS/MS			By MS/MS	2504000	617800	0	0	1886200	69554	17161	0	0	52393	1138100	0	0	1721600	1	0	0	2	3			20.1182	19.1051	19.4139	20.7153	FALSE	FALSE	-0.45295	0.485128	0.719431
GSPATP00016170001	GSPATP00016170001	gene=GSPATG00016170001	1	16	16	1	13	16	0	0	18.8	111.6	963	0	35.829	By MS/MS	By MS/MS			87204000	37696000	49508000	0	0	1744100	753930	990160	0	0	38377000	38619000	0	0	10	15	0	0	25			25.1937	25.2028	0	0	TRUE	FALSE
GSPATP00016206001	GSPATP00016206001	gene=GSPATG00016206001	1	26	26	7	24	23	2	3	26.9	138.23	1203	0	41.36	By MS/MS	By MS/MS	By MS/MS	By MS/MS	432110000	198570000	228850000	1520800	3173700	6751700	3102600	3575700	23763	49589	267220000	305030000	1732100	1296800	34	29	2	0	65			27.9935	28.1844	20.7241	20.3065	FALSE	FALSE	7.57365	3.28705e-06	0.00301751
GSPATP00016210001;GSPATP00012564001	GSPATP00016210001;GSPATP00012564001	gene=GSPATG00016210001;gene=GSPATG00012564001	2	4	4	4	0	0	2	4	13.9	38.044	324	0	2.7667			By matching	By MS/MS	11167000	0	0	1217700	9948900	558330	0	0	60885	497440	0	0	5678400	5448200	0	0	0	4	4			0	0	22.4371	22.3773	FALSE	TRUE
GSPATP00016239001;GSPATP00012538001	GSPATP00016239001;GSPATP00012538001	gene=GSPATG00016239001;gene=GSPATG00012538001	2	2	2	2	1	1	1	1	2.7	126.76	1069	0.0098232	1.23	By matching	By MS/MS	By MS/MS	By matching	2228400	338000	751980	696270	442130	36531	5541	12328	11414	7248	0	0	505310	249730	0	1	1	0	2			0	0	18.9468	17.93	FALSE	TRUE
GSPATP00016254001;GSPATP00010503001;GSPATP00012514001;GSPATP00039392001;GSPATP00012332001;GSPATP00019714001	GSPATP00016254001;GSPATP00010503001;GSPATP00012514001;GSPATP00039392001;GSPATP00012332001;GSPATP00019714001;GSPATP00016440001	gene=GSPATG00016254001;gene=GSPATG00010503001;gene=GSPATG00012514001;gene=GSPATG00039392001;gene=GSPATG00012332001;gene=GSPATG00019714001	7	9	9	9	6	6	9	9	22.1	33.521	298	0	44.878	By MS/MS	By MS/MS	By MS/MS	By MS/MS	828180000	220890000	164000000	134570000	308710000	63706000	16992000	12616000	10352000	23747000	330790000	149290000	152930000	170780000	16	13	15	16	60			28.3013	27.1535	27.1883	27.3476	FALSE	FALSE	0.45945	0.370579	0.621376
GSPATP00016274001;GSPATP00012499001	GSPATP00016274001;GSPATP00012499001	gene=GSPATG00016274001;gene=GSPATG00012499001	2	1	1	1	0	0	1	1	7.9	17.495	151	0	3.1264			By MS/MS	By matching	10615000	0	0	5914600	4700500	1179500	0	0	657180	522280	0	0	3967500	1903600	0	0	1	0	1			0	0	21.9198	20.8603	FALSE	TRUE
GSPATP00016294001	GSPATP00016294001	gene=GSPATG00016294001	1	7	7	7	6	7	0	0	10.1	94.221	802	0	11.165	By MS/MS	By MS/MS			30513000	12014000	18500000	0	0	622720	245180	377540	0	0	12805000	14846000	0	0	5	7	0	0	12			23.6102	23.8236	0	0	TRUE	FALSE
GSPATP00016401001	GSPATP00016401001	gene=GSPATG00016401001	1	10	10	1	10	10	10	10	18.4	52.51	474	0	63.603	By MS/MS	By MS/MS	By MS/MS	By MS/MS	935990000	182430000	182760000	120270000	450530000	44571000	8687000	8702900	5727000	21454000	184250000	182520000	241490000	586910000	17	26	19	37	99			27.4571	27.4435	27.8474	29.1286	FALSE	FALSE	-1.0377	0.0934818	0.32021
GSPATP00016417001;GSPATP00012300001	GSPATP00016417001;GSPATP00012300001	gene=GSPATG00016417001;gene=GSPATG00012300001	2	2	2	2	0	1	1	2	2.8	99.172	846	0	5.0291		By MS/MS	By matching	By MS/MS	5249100	0	0	707160	4542000	104980	0	0	14143	90840	0	0	2941300	2589400	0	1	0	2	3			0	0	21.488	21.3042	FALSE	TRUE
GSPATP00016506001;GSPATP00016498001	GSPATP00016506001;GSPATP00016498001	gene=GSPATG00016506001;gene=GSPATG00016498001	2	2	2	2	1	2	0	0	6.1	34.706	294	0	2.2552	By MS/MS	By MS/MS			11328000	3265500	8062200	0	0	707980	204100	503880	0	0	9437100	4712900	0	0	1	3	0	0	4			23.1699	22.1682	0	0	TRUE	FALSE
GSPATP00016532001;GSPATP00007135001;GSPATP00013298001;GSPATP00012705001	GSPATP00016532001;GSPATP00007135001;GSPATP00013298001;GSPATP00012705001	gene=GSPATG00016532001;gene=GSPATG00007135001;gene=GSPATG00013298001;gene=GSPATG00012705001	4	6	6	6	3	3	6	6	31	29.826	248	0	13.291	By MS/MS	By MS/MS	By MS/MS	By MS/MS	217530000	43507000	39451000	65257000	69314000	12796000	2559200	2320600	3838700	4077300	25656000	32346000	35777000	16635000	2	3	6	3	14			24.6128	24.9471	25.0925	23.9877	FALSE	FALSE	0.23985	0.62832	0.807839
GSPATP00016535001;GSPATP00007131001	GSPATP00016535001;GSPATP00007131001	gene=GSPATG00016535001;gene=GSPATG00007131001	2	5	5	5	5	5	0	0	25.3	27.754	245	0	9.4132	By MS/MS	By MS/MS			89299000	51094000	38206000	0	0	5581200	3193300	2387900	0	0	32206000	29594000	0	0	3	3	0	0	6			24.9408	24.8188	0	0	TRUE	FALSE
GSPATP00016558001;GSPATP00007109001;GSPATP00033248001;GSPATP00013973001;GSPATP00009979001;GSPATP00003986001;GSPATP00010343001	GSPATP00016558001;GSPATP00007109001;GSPATP00033248001;GSPATP00013973001;GSPATP00009979001;GSPATP00003986001;GSPATP00010343001	gene=GSPATG00016558001;gene=GSPATG00007109001;gene=GSPATG00033248001;gene=GSPATG00013973001;gene=GSPATG00009979001;gene=GSPATG00003986001;gene=GSPATG00010343001	7	4	4	1	3	4	3	2	13.9	38.617	345	0	13.611	By MS/MS	By MS/MS	By MS/MS	By MS/MS	66318000	12566000	27749000	20894000	5109900	3315900	628300	1387400	1044700	255490	9439900	11510000	14893000	6459600	3	5	3	2	13			23.1703	23.4564	23.8281	22.623	FALSE	FALSE	0.0878	0.864086	0.933212
GSPATP00016573001;GSPATP00007094001;GSPATP00012741001;GSPATP00013264001	GSPATP00016573001;GSPATP00007094001;GSPATP00012741001;GSPATP00013264001	gene=GSPATG00016573001;gene=GSPATG00007094001;gene=GSPATG00012741001;gene=GSPATG00013264001	4	4	4	4	4	4	3	3	29.8	19.61	171	0	7.6697	By MS/MS	By MS/MS	By MS/MS	By MS/MS	149930000	37258000	46326000	26376000	39967000	14993000	3725800	4632600	2637600	3996700	21478000	20171000	19471000	16419000	1	5	3	2	11			24.3564	24.2658	24.2148	23.9689	FALSE	FALSE	0.21925	0.486643	0.719431
GSPATP00016575001;GSPATP00007090001	GSPATP00016575001;GSPATP00007090001	gene=GSPATG00016575001;gene=GSPATG00007090001	2	2	2	2	1	0	1	1	4	90.862	782	0	2.1467	By MS/MS		By MS/MS	By MS/MS	4694100	373290	0	1257300	3063500	93881	7465.7	0	25146	61269	0	0	2431000	2564000	1	0	1	2	4			0	0	21.2131	21.29	FALSE	TRUE
GSPATP00016578001	GSPATP00016578001;GSPATP00007087001	gene=GSPATG00016578001	2	4	4	4	3	2	4	4	20.5	20.527	190	0	98.682	By MS/MS	By MS/MS	By MS/MS	By MS/MS	135130000	19063000	17065000	31885000	67122000	13513000	1906300	1706500	3188500	6712200	8624200	11135000	14610000	21831000	3	1	4	5	13			23.04	23.4086	23.8005	24.3799	FALSE	FALSE	-0.8659	0.0608598	0.265902
GSPATP00016592001;GSPATP00007073001	GSPATP00016592001;GSPATP00007073001	gene=GSPATG00016592001;gene=GSPATG00007073001	2	4	4	4	0	0	4	4	10.5	64.274	552	0	6.2687			By MS/MS	By MS/MS	8863400	0	0	3655100	5208300	316550	0	0	130540	186010	0	0	5398000	3343400	0	0	3	2	5			0	0	22.364	21.6729	FALSE	TRUE
GSPATP00016636001	GSPATP00016636001	gene=GSPATG00016636001	1	1	1	1	0	0	1	1	3.6	58.268	495	0.0097975	1.2238			By matching	By MS/MS	724880000	0	0	158150000	566740000	27880000	0	0	6082500	21798000	0	0	325280000	286210000	0	0	0	1	1			0	0	28.2771	28.0925	FALSE	TRUE
GSPATP00016668001	GSPATP00016668001;GSPATP00006994001	gene=GSPATG00016668001	2	7	7	7	7	6	0	0	7.9	116.6	1109	0	11.676	By MS/MS	By MS/MS			164700000	77240000	87457000	0	0	5679200	2663500	3015800	0	0	106100000	99702000	0	0	11	9	0	0	20			26.6608	26.5711	0	0	TRUE	FALSE
GSPATP00016751001;GSPATP00013466001	GSPATP00016751001;GSPATP00013466001	gene=GSPATG00016751001;gene=GSPATG00013466001	2	2	2	2	1	1	2	1	16.2	20.319	173	0	4.9731	By matching	By MS/MS	By MS/MS	By matching	25336000	5118300	4007400	9894600	6315500	2303300	465300	364310	899510	574140	3576700	2475900	5084300	3169000	0	1	2	0	3			21.7702	21.2395	22.2776	21.5956	FALSE	FALSE	-0.43175	0.324532	0.574204
GSPATP00016759001	GSPATP00016759001	gene=GSPATG00016759001	1	12	12	11	3	4	11	6	14.7	125.73	1083	0	12.828	By MS/MS	By MS/MS	By MS/MS	By MS/MS	24388000	2094800	2999300	13362000	5932300	381070	32731	46863	208780	92692	2039900	2870400	9647500	2764500	1	3	11	2	17			20.9601	21.4528	23.2017	21.3986	FALSE	FALSE	-1.0937	0.162005	0.416076
GSPATP00016809001;GSPATP00013528001;GSPATP00012067001	GSPATP00016809001;GSPATP00013528001;GSPATP00012067001	gene=GSPATG00016809001;gene=GSPATG00013528001;gene=GSPATG00012067001	3	7	1	1	1	1	1	1	31.8	29.1	267	0.0043764	1.6695	By matching	By MS/MS	By matching	By MS/MS	13531000	2012800	3628700	870940	7018300	1040800	154830	279130	66995	539870	3380700	3773700	2858600	4717500	0	1	0	2	3			21.6889	21.8475	21.4469	22.1696	FALSE	FALSE	-0.04005	0.917406	0.957991
GSPATP00016873001;GSPATP00013583001	GSPATP00016873001;GSPATP00013583001	gene=GSPATG00016873001;gene=GSPATG00013583001	2	5	5	2	4	3	5	4	53.7	12.154	108	0	43.785	By MS/MS	By MS/MS	By MS/MS	By MS/MS	643770000	148880000	111040000	131850000	252000000	160940000	37219000	27759000	32964000	63000000	91525000	64739000	95126000	112110000	6	4	6	5	21			26.4477	25.9481	26.5033	26.7403	FALSE	FALSE	-0.4239	0.258043	0.510061
GSPATP00016882001;GSPATP00013591001;GSPATP00012123001	GSPATP00016882001;GSPATP00013591001;GSPATP00012123001	gene=GSPATG00016882001;gene=GSPATG00013591001;gene=GSPATG00012123001	3	7	7	2	6	6	7	7	24.3	31.519	272	0	162.41	By MS/MS	By MS/MS	By MS/MS	By MS/MS	285210000	42546000	91156000	59861000	91649000	19014000	2836400	6077100	3990700	6109900	108560000	109640000	83324000	49731000	6	13	15	13	47			26.6939	26.7082	26.3122	25.5676	FALSE	FALSE	0.76115	0.0951902	0.322452
GSPATP00016888001	GSPATP00016888001;GSPATP00013598001	gene=GSPATG00016888001	2	6	6	5	4	5	2	2	18.5	51.934	444	0	11.775	By MS/MS	By MS/MS	By MS/MS	By MS/MS	61478000	9210200	24574000	9474400	18219000	3073900	460510	1228700	473720	910940	7635600	16983000	5342400	7859800	1	6	1	3	11			22.8643	24.0176	22.3491	22.9061	FALSE	FALSE	0.81335	0.165139	0.418778
GSPATP00016891001	GSPATP00016891001	gene=GSPATG00016891001	1	4	4	4	4	4	0	0	8	74.207	634	0	8.4816	By MS/MS	By MS/MS			14550000	8835400	5714800	0	0	427950	259860	168080	0	0	9135400	7698200	0	0	3	3	0	0	6			23.123	22.8761	0	0	TRUE	FALSE
GSPATP00016894001;GSPATP00013608001	GSPATP00016894001;GSPATP00013608001	gene=GSPATG00016894001;gene=GSPATG00013608001	2	6	6	6	5	5	4	6	10.6	98.332	846	0	17.264	By MS/MS	By MS/MS	By MS/MS	By MS/MS	43656000	5214900	11600000	7536800	19305000	823700	98394	218870	142200	364240	7561500	10290000	6937600	8063100	4	5	3	6	18			22.8502	23.2947	22.726	22.9429	FALSE	FALSE	0.238	0.492914	0.719848
GSPATP00016901001	GSPATP00016901001	gene=GSPATG00016901001	1	2	2	2	0	2	0	0	2	115.96	976	0.001476	1.708		By MS/MS			0	0	0	0	0	0	0	0	0	0	0	0	0	0	0	2	0	0	2			0	0	0	0	TRUE	TRUE
GSPATP00016902001	GSPATP00016902001	gene=GSPATG00016902001	1	18	18	3	16	16	13	14	57.6	36.707	342	0	323.31	By MS/MS	By MS/MS	By MS/MS	By MS/MS	2758700000	677060000	934410000	462280000	684920000	131370000	32241000	44496000	22013000	32615000	1305500000	1375000000	523940000	464110000	28	28	25	32	113			30.282	30.3568	28.9648	28.7899	FALSE	FALSE	1.44205	0.00432894	0.0764225
GSPATP00016954001;GSPATP00012239001;GSPATP00013668001;GSPATP00015654001	GSPATP00016954001;GSPATP00012239001;GSPATP00013668001;GSPATP00015654001	gene=GSPATG00016954001;gene=GSPATG00012239001;gene=GSPATG00013668001;gene=GSPATG00015654001	4	4	4	4	3	3	4	4	26.3	21.858	194	0	16.154	By MS/MS	By MS/MS	By MS/MS	By MS/MS	62111000	10534000	11166000	12794000	27617000	5646400	957630	1015100	1163100	2510600	8873100	8063000	8417300	9694300	1	3	2	4	10			23.081	22.9429	23.0049	23.2087	FALSE	FALSE	-0.09485	0.757171	0.868854
GSPATP00016975001	GSPATP00016975001	gene=GSPATG00016975001	1	3	3	3	1	1	2	3	31.6	13.247	117	0	3.1226	By matching	By MS/MS	By matching	By MS/MS	9442600	909690	1173600	2248800	5110500	1573800	151610	195600	374800	851750	977580	1152600	1078900	1512700	0	1	0	2	3			19.8989	20.1365	20.0411	20.5287	FALSE	FALSE	-0.2672	0.454755	0.694461
GSPATP00016986001;GSPATP00013704001	GSPATP00016986001;GSPATP00013704001	gene=GSPATG00016986001;gene=GSPATG00013704001	2	3	3	1	3	3	3	3	34	10.834	94	0	10.401	By MS/MS	By MS/MS	By MS/MS	By MS/MS	176690000	47390000	52294000	31966000	45044000	35339000	9477900	10459000	6393100	9008700	28940000	26461000	21072000	18281000	3	2	2	3	10			24.7866	24.6574	24.3288	24.1238	FALSE	FALSE	0.4957	0.149587	0.400844
GSPATP00016990001;GSPATP00012201001;GSPATP00015617001;GSPATP00013710001	GSPATP00016990001;GSPATP00012201001;GSPATP00015617001;GSPATP00013710001	gene=GSPATG00016990001;gene=GSPATG00012201001;gene=GSPATG00015617001;gene=GSPATG00013710001	4	10	10	10	9	10	8	7	35	33.457	277	0	31.127	By MS/MS	By MS/MS	By MS/MS	By MS/MS	278080000	60265000	92343000	56877000	68595000	15449000	3348100	5130200	3159800	3810900	52152000	74551000	67862000	61745000	6	9	9	7	31			25.6362	26.1517	26.0161	25.8798	FALSE	FALSE	-0.054	0.87566	0.941283
GSPATP00017006001	GSPATP00017006001	gene=GSPATG00017006001	1	1	1	1	1	1	0	0	6.4	17.933	156	0.0007722	1.9148	By MS/MS	By MS/MS			4532500	2126700	2405800	0	0	647500	303810	343690	0	0	1274200	1227300	0	0	1	0	0	0	1			20.2812	20.2271	0	0	TRUE	FALSE
GSPATP00017030001	GSPATP00017030001	gene=GSPATG00017030001	1	19	1	1	1	1	1	1	17.3	94.827	816	0	11.095	By matching	By MS/MS	By MS/MS	By MS/MS	26651000	5277300	7405600	3734200	10234000	605710	119940	168310	84867	232590	4170500	6233800	5337900	6872900	0	1	1	1	3			21.9918	22.5717	22.3478	22.7125	FALSE	FALSE	-0.2484	0.516833	0.733435
GSPATP00017032001	GSPATP00017032001	gene=GSPATG00017032001	1	6	2	1	2	2	2	2	38.1	16.094	147	0	6.2901	By MS/MS	By MS/MS	By MS/MS	By MS/MS	355290000	63851000	80197000	60093000	151140000	44411000	7981400	10025000	7511600	18893000	39507000	42432000	41544000	62746000	2	2	2	2	8			25.2356	25.3386	25.3081	25.903	FALSE	FALSE	-0.31845	0.393149	0.644557
GSPATP00017039001	GSPATP00017039001;GSPATP00005468001	gene=GSPATG00017039001	2	11	11	10	5	4	10	11	22.2	69.05	603	0	67.931	By MS/MS	By MS/MS	By MS/MS	By MS/MS	131930000	12651000	13438000	27061000	78782000	3769500	361470	383960	773180	2250900	15551000	19072000	58670000	54186000	3	5	9	22	39			23.8905	24.185	25.8061	25.6914	FALSE	FALSE	-1.711	0.00247332	0.0525527
GSPATP00017048001	GSPATP00017048001	gene=GSPATG00017048001	1	15	5	5	4	5	3	3	43.3	30.686	270	0	12.343	By MS/MS	By MS/MS	By MS/MS	By MS/MS	183760000	31305000	52421000	41528000	58511000	12251000	2087000	3494800	2768500	3900700	29644000	42057000	37585000	47334000	3	5	6	6	20			24.8212	25.3258	25.1637	25.4964	FALSE	FALSE	-0.25655	0.485576	0.719431
GSPATP00017055001;GSPATP00035270001;GSPATP00037037001	GSPATP00017055001;GSPATP00035270001;GSPATP00037037001	gene=GSPATG00017055001;gene=GSPATG00035270001;gene=GSPATG00037037001	3	2	2	2	1	1	0	1	21.8	11.778	101	0	5.5534	By MS/MS	By matching		By MS/MS	11279000	3119900	3834900	0	4323900	1611200	445710	547840	0	617700	1869400	1956200	0	0	1	0	0	1	2			20.8341	20.8996	0	0	TRUE	FALSE
GSPATP00017078001	GSPATP00017078001	gene=GSPATG00017078001	1	2	2	2	2	2	1	1	7	51.287	454	0	3.5541	By MS/MS	By MS/MS	By MS/MS	By matching	9483000	4309000	4144300	388950	640670	474150	215450	207220	19447	32034	4178200	2801500	1005400	1711800	2	2	1	0	5			21.9944	21.4178	19.9393	20.7071	FALSE	FALSE	1.3829	0.0220727	0.175907
GSPATP00017081001	GSPATP00017081001	gene=GSPATG00017081001	1	8	8	8	1	1	7	8	4.2	267.72	2309	0	14.49	By matching	By MS/MS	By MS/MS	By MS/MS	18816000	809000	1866200	5216300	10924000	147000	6320.3	14580	40752	85345	1159900	3137100	1230100	4270200	0	1	1	8	10			20.1456	21.581	20.2303	22.0259	FALSE	FALSE	-0.2648	0.751722	0.867027
GSPATP00017109001	GSPATP00017109001	gene=GSPATG00017109001	1	8	4	2	4	4	4	4	31.6	22.345	196	0	54.897	By MS/MS	By MS/MS	By MS/MS	By MS/MS	515470000	98012000	137030000	99966000	180460000	64434000	12251000	17129000	12496000	22557000	71179000	75561000	78547000	72147000	4	4	5	5	18			26.0849	26.1711	26.2271	26.1044	FALSE	FALSE	-0.03775	0.899237	0.954387
GSPATP00017129001	GSPATP00017129001	gene=GSPATG00017129001	1	26	17	17	10	9	14	16	41.5	98.693	837	0	92.451	By MS/MS	By MS/MS	By MS/MS	By MS/MS	312740000	41577000	52312000	37352000	181500000	7627700	1014100	1275900	911020	4426700	53786000	61839000	66985000	99578000	11	9	14	28	62			25.6807	25.882	25.9973	26.5693	FALSE	FALSE	-0.50195	0.202231	0.46948
GSPATP00017139001	GSPATP00017139001;GSPATP00009526001	gene=GSPATG00017139001	2	7	5	3	4	4	3	3	20.9	44.006	392	0	5.8583	By MS/MS	By MS/MS	By MS/MS	By MS/MS	34771000	8027800	12154000	5292300	9296900	1448800	334490	506410	220510	387370	10297000	10014000	14895000	8827900	3	2	2	4	11			23.2957	23.2555	23.8283	23.0736	FALSE	FALSE	-0.17535	0.656177	0.824037
GSPATP00017196001	GSPATP00017196001	gene=GSPATG00017196001	1	7	7	7	5	6	7	7	47.5	17.774	162	0	149.9	By MS/MS	By MS/MS	By MS/MS	By MS/MS	318730000	82200000	112450000	35926000	88158000	35415000	9133300	12494000	3991800	9795300	55480000	56264000	22167000	32505000	6	7	3	8	24			25.7255	25.7457	24.4019	24.9542	FALSE	FALSE	1.05755	0.0252607	0.181958
GSPATP00017226001;PTETP2700001001;PTETP13700001001;GSPATP00009965001;GSPATP00003975001	GSPATP00017226001;PTETP2700001001;PTETP13700001001;GSPATP00009965001;GSPATP00003975001	gene=GSPATG00017226001;gene=PTETG2700001001;gene=PTETG13700001001;gene=GSPATG00009965001;gene=GSPATG00003975001	5	1	1	1	1	1	1	1	4.7	21.853	190	0.0049929	1.5575	By matching	By MS/MS	By matching	By MS/MS	17890000	2646900	4565600	4798300	5879200	1626400	240630	415050	436210	534480	1808700	2376800	2899200	2429900	0	1	0	1	2			20.7865	21.1806	21.4672	21.2125	FALSE	FALSE	-0.3563	0.313848	0.562478
GSPATP00017256001;GSPATP00019458001	GSPATP00017256001;GSPATP00019458001	gene=GSPATG00017256001;gene=GSPATG00019458001	2	6	6	6	3	4	4	5	17.2	55.878	488	0	9.7008	By MS/MS	By MS/MS	By MS/MS	By MS/MS	71674000	6578600	18192000	17458000	29445000	2654600	243650	673790	646580	1090600	15164000	18663000	17387000	21749000	3	2	2	4	11			23.8541	24.1537	24.0515	24.3744	FALSE	FALSE	-0.20905	0.534478	0.742515
GSPATP00017316001	GSPATP00017316001	gene=GSPATG00017316001	1	3	3	2	2	2	3	3	6.9	68.154	612	0	3.5802	By MS/MS	By MS/MS	By MS/MS	By MS/MS	19882000	2587400	5216600	4690600	7387400	621310	80856	163020	146580	230850	5150200	6152200	9359300	4434400	1	1	2	2	6			22.2962	22.5527	23.158	22.0803	FALSE	FALSE	-0.1947	0.68556	0.834933
GSPATP00017332001;GSPATP00019381001	GSPATP00017332001;GSPATP00019381001	gene=GSPATG00017332001;gene=GSPATG00019381001	2	10	10	5	8	10	9	9	24.1	49.972	432	0	30.966	By MS/MS	By MS/MS	By MS/MS	By MS/MS	148900000	24090000	45437000	43051000	36318000	7444800	1204500	2271900	2152600	1815900	33613000	44558000	63843000	26145000	5	8	8	6	27			25.0025	25.4092	25.928	24.64	FALSE	FALSE	-0.07815	0.885825	0.950815
GSPATP00017343001	GSPATP00017343001	gene=GSPATG00017343001	1	2	2	2	2	2	2	2	10.9	28.673	247	0.00075643	1.8324	By MS/MS	By MS/MS	By matching	By MS/MS	16502000	4083800	4963100	1529500	5925800	1100100	272250	330870	101970	395050	3124000	5407800	2845600	2814600	1	2	0	3	6			21.575	22.3666	21.4403	21.4245	FALSE	FALSE	0.5384	0.21531	0.4817
GSPATP00017369001	GSPATP00017369001	gene=GSPATG00017369001	1	15	15	10	9	10	14	15	53.4	34.235	305	0	162.44	By MS/MS	By MS/MS	By MS/MS	By MS/MS	989650000	98526000	119450000	203900000	567770000	49482000	4926300	5972500	10195000	28389000	236540000	147010000	583400000	359870000	11	18	20	28	77			27.8175	27.1313	29.1199	28.4229	FALSE	FALSE	-1.297	0.028618	0.186321
GSPATP00017423001;GSPATP00039705001;GSPATP00017429001	GSPATP00017423001;GSPATP00039705001;GSPATP00017429001	gene=GSPATG00017423001;gene=GSPATG00039705001;gene=GSPATG00017429001	3	8	4	2	3	3	3	3	11.4	107.11	930	0	6.2858	By MS/MS	By MS/MS	By MS/MS	By MS/MS	39246000	7878000	12415000	5084600	13869000	754730	151500	238750	97781	266700	7873400	8501600	15202000	11682000	3	4	3	6	16			22.9086	23.0193	23.8578	23.4778	FALSE	FALSE	-0.70385	0.0719531	0.282277
GSPATP00017447001	GSPATP00017447001	gene=GSPATG00017447001	1	1	1	1	0	1	1	1	5.4	24.048	222	0.0043321	1.6137		By MS/MS	By matching	By MS/MS	6511900	0	1975400	1297700	3238800	500910	0	151950	99820	249140	0	1007700	870460	1311700	0	1	0	1	2			18.2734	19.9426	19.7314	20.323	FALSE	FALSE	-0.9192	0.20906	0.479793
GSPATP00017464001;GSPATP00019262001	GSPATP00017464001;GSPATP00019262001	gene=GSPATG00017464001;gene=GSPATG00019262001	2	3	3	3	3	3	2	2	12.2	34.643	303	0	10.004	By MS/MS	By MS/MS	By MS/MS	By MS/MS	12406000	4696900	3948100	1545700	2215000	775360	293560	246750	96606	138440	6570100	3346900	7042900	5349300	2	1	1	2	6			22.6475	21.6744	22.7477	22.3509	FALSE	FALSE	-0.38835	0.417517	0.670071
GSPATP00017474001	GSPATP00017474001	gene=GSPATG00017474001	1	3	3	3	2	2	0	0	2.1	189.64	1696	0	2.7486	By MS/MS	By MS/MS			5129500	2768500	2361000	0	0	71243	38451	32792	0	0	3567000	2524400	0	0	2	3	0	0	5			21.7663	21.2675	0	0	TRUE	FALSE
GSPATP00017481001	GSPATP00017481001	gene=GSPATG00017481001	1	9	9	3	7	7	3	4	11.8	106.51	943	0	13.553	By MS/MS	By MS/MS	By MS/MS	By MS/MS	56437000	17051000	24326000	5784800	9275300	1312500	396520	565720	134530	215710	15964000	16745000	11325000	7158800	6	6	2	3	17			23.9283	23.9972	23.433	22.7713	FALSE	FALSE	0.8606	0.0598184	0.265902
GSPATP00017485001	GSPATP00017485001;GSPATP00027191001	gene=GSPATG00017485001	2	16	16	5	13	12	10	10	22.5	93.192	817	0	25.882	By MS/MS	By MS/MS	By MS/MS	By MS/MS	170860000	50044000	54219000	18738000	47862000	3635400	1064800	1153600	398670	1018300	59639000	51115000	31904000	26913000	11	12	5	13	41			25.8298	25.6072	24.9272	24.6818	FALSE	FALSE	0.914	0.0293393	0.188346
GSPATP00017523001	GSPATP00017523001	gene=GSPATG00017523001	1	2	2	2	2	2	1	1	13	18.476	162	0	2.6535	By MS/MS	By MS/MS	By MS/MS	By matching	40083000	11350000	19782000	3619400	5331500	5010300	1418800	2472700	452430	666440	6524200	9755800	2700900	2497800	3	1	0	0	4			22.6374	23.2178	21.365	21.2522	FALSE	FALSE	1.619	0.00536686	0.0864347
GSPATP00017556001	GSPATP00017556001	gene=GSPATG00017556001	1	2	2	2	1	2	1	1	3.3	91.152	792	0	2.4736	By matching	By MS/MS	By matching	By MS/MS	4485800	1736700	1358000	387270	1003700	112140	43418	33951	9681.8	25093	0	0	772980	1084300	0	2	0	1	3			0	0	19.5601	20.0483	FALSE	TRUE
GSPATP00017584001;GSPATP00001971001	GSPATP00017584001;GSPATP00001971001	gene=GSPATG00017584001;gene=GSPATG00001971001	2	15	4	4	3	3	2	3	32.3	59.163	536	0	5.5107	By MS/MS	By MS/MS	By MS/MS	By MS/MS	27168000	5467100	8527300	3448400	9724900	970280	195250	304550	123160	347320	5545600	6854300	7605400	7940300	1	3	2	3	9			22.4029	22.7086	22.8586	22.9208	FALSE	FALSE	-0.33395	0.312598	0.562478
GSPATP00017617001	GSPATP00017617001	gene=GSPATG00017617001	1	13	13	2	12	13	10	10	39.5	43.414	370	0	48.169	By MS/MS	By MS/MS	By MS/MS	By MS/MS	290880000	69713000	91735000	59075000	70358000	11188000	2681300	3528300	2272100	2706100	87095000	126260000	132950000	113240000	12	21	11	10	54			26.3761	26.9118	26.9863	26.7548	FALSE	FALSE	-0.2266	0.531146	0.742149
GSPATP00017648001;GSPATP00005197001;GSPATP00020192001;GSPATP00009229001	GSPATP00017648001;GSPATP00005197001;GSPATP00020192001;GSPATP00009229001	gene=GSPATG00017648001;gene=GSPATG00005197001;gene=GSPATG00020192001;gene=GSPATG00009229001	4	2	2	2	1	1	1	1	10.4	23.597	201	0	2.5509	By MS/MS	By MS/MS	By MS/MS	By MS/MS	14003000	3018100	1786400	3695200	5503000	1555900	335350	198490	410580	611440	1808400	0	2478700	2228600	1	1	1	1	4			20.7863	17.8839	21.2412	21.0877	FALSE	FALSE	-1.82935	0.121808	0.369041
GSPATP00017666001;GSPATP00001870001	GSPATP00017666001;GSPATP00001870001	gene=GSPATG00017666001;gene=GSPATG00001870001	2	2	2	2	1	1	1	1	4.7	60.375	513	0	3.0141	By matching	By MS/MS	By matching	By MS/MS	4477700	1050400	1192600	819390	1415300	165840	38905	44169	30348	52419	0	0	1223100	1474900	0	1	0	1	2			0	0	20.2221	20.4922	FALSE	TRUE
GSPATP00017676001;GSPATP00001859001	GSPATP00017676001;GSPATP00001859001	gene=GSPATG00017676001;gene=GSPATG00001859001	2	2	2	2	2	2	0	0	8.1	39.413	332	0.004329	1.6123	By MS/MS	By MS/MS			4187300	1924300	2263000	0	0	220380	101280	119100	0	0	4010700	3408500	0	0	1	1	0	0	2			21.9354	21.7007	0	0	TRUE	FALSE
GSPATP00017700001	GSPATP00017700001	gene=GSPATG00017700001	1	3	3	2	2	3	0	0	5.5	55.676	477	0	2.314	By matching	By MS/MS			7803400	3464200	4339200	0	0	300130	133240	166890	0	0	3482000	3720300	0	0	0	3	0	0	3			21.7315	21.827	0	0	TRUE	FALSE
GSPATP00017824001;GSPATP00022089001	GSPATP00017824001;GSPATP00022089001	gene=GSPATG00017824001;gene=GSPATG00022089001	2	2	2	2	2	2	0	0	11	22.815	200	0	4.8922	By MS/MS	By MS/MS			15896000	7777300	8118700	0	0	1766200	864150	902080	0	0	4943700	4485900	0	0	2	1	0	0	3			22.2372	22.097	0	0	TRUE	FALSE
GSPATP00017834001	GSPATP00017834001	gene=GSPATG00017834001	1	2	2	2	2	1	0	0	14.1	20.96	177	0	3.0042	By MS/MS	By MS/MS			9025800	6080900	2944800	0	0	902580	608090	294480	0	0	2703000	2442700	0	0	2	1	0	0	3			21.3661	21.22	0	0	TRUE	FALSE
GSPATP00017841001	GSPATP00017841001	gene=GSPATG00017841001	1	4	4	3	4	4	1	1	9.5	64.707	578	0	7.8672	By MS/MS	By MS/MS	By matching	By MS/MS	26737000	7519900	13097000	2588600	3531200	891220	250660	436560	86286	117710	6255900	11937000	3866600	3857300	2	4	0	1	7			22.5768	23.5089	21.8826	21.8792	FALSE	FALSE	1.16195	0.0378296	0.209363
GSPATP00017883001	GSPATP00017883001	gene=GSPATG00017883001	1	4	4	2	2	3	1	3	9.6	53.785	469	0	6.5477	By MS/MS	By MS/MS	By matching	By MS/MS	22943000	5668300	10227000	1178800	5869100	917710	226730	409060	47151	234760	6890100	6442500	5339200	5545300	1	3	0	2	6			22.7161	22.6192	22.3482	22.4028	FALSE	FALSE	0.29215	0.34783	0.602469
GSPATP00017887001	GSPATP00017887001	gene=GSPATG00017887001	1	6	6	6	6	6	0	0	13.6	60.487	500	0	12.954	By MS/MS	By MS/MS			35496000	14911000	20585000	0	0	1224000	514180	709830	0	0	17944000	16602000	0	0	4	6	0	0	10			24.097	23.9849	0	0	TRUE	FALSE
GSPATP00017928001	GSPATP00017928001	gene=GSPATG00017928001	1	4	4	2	2	3	3	3	17.4	34	298	0	7.1251	By matching	By MS/MS	By MS/MS	By MS/MS	25424000	2294200	3991700	6436200	12702000	1495500	134950	234800	378600	747170	2048200	3922200	6807800	5470200	0	3	1	4	8			20.9659	21.9032	22.6988	22.3832	FALSE	FALSE	-1.10645	0.0490194	0.23963
GSPATP00017933001	GSPATP00017933001	gene=GSPATG00017933001	1	17	1	1	1	1	0	0	21.8	110.67	954	0	3.7114	By MS/MS	By MS/MS	By matching	By matching	5072500	5072500	0	0	0	120770	120770	0	0	0	4721500	0	0	0	1	1	0	0	2			22.1708	19.8268	0	0	TRUE	FALSE
GSPATP00017955001	GSPATP00017955001	gene=GSPATG00017955001	1	1	1	1	0	0	1	1	3.3	52.51	453	0.0048747	1.4428			By matching	By MS/MS	2041500	0	0	640310	1401200	70398	0	0	22080	48318	0	0	801130	989330	0	0	0	1	1			0	0	19.6117	19.9161	FALSE	TRUE
GSPATP00018009001	GSPATP00018009001	gene=GSPATG00018009001	1	14	1	1	1	1	1	1	55.4	22.706	204	0.0007764	1.9523	By MS/MS	By matching	By MS/MS	By MS/MS	6962900	2095600	1254100	990860	2622400	580240	174630	104500	82572	218540	1255600	639720	664670	1062000	1	0	1	1	3			20.2599	19.2871	19.3423	20.0184	FALSE	FALSE	0.09315	0.851681	0.921985
GSPATP00018062001	GSPATP00018062001	gene=GSPATG00018062001	1	1	1	1	1	1	0	0	1.2	102.59	883	0	2.1534	By MS/MS	By MS/MS			3548400	2144800	1403600	0	0	84486	51067	33419	0	0	1870300	1378100	0	0	1	1	0	0	2			20.8348	20.3942	0	0	TRUE	FALSE
GSPATP00018075001	GSPATP00018075001	gene=GSPATG00018075001	1	3	3	3	1	2	1	2	16.5	27.832	231	0	6.274	By MS/MS	By MS/MS	By matching	By MS/MS	14494000	3422000	7659600	739260	2673300	966280	228130	510640	49284	178220	3496200	3505400	1366200	1224600	1	2	0	2	5			21.7374	21.7411	20.3817	20.2239	FALSE	FALSE	1.43645	0.00426933	0.0764225
GSPATP00018085001	GSPATP00018085001	gene=GSPATG00018085001	1	2	2	2	2	1	0	0	13	18.78	154	0.0055134	1.4043	By MS/MS	By MS/MS			15903000	11228000	4675200	0	0	1767000	1247500	519460	0	0	4196400	4915700	0	0	1	1	0	0	2			22.0007	22.229	0	0	TRUE	FALSE
GSPATP00018135001	GSPATP00018135001	gene=GSPATG00018135001	1	5	5	2	3	3	4	4	20	36.233	305	0	5.8856	By matching	By MS/MS	By matching	By MS/MS	39479000	7848700	9402000	7144800	15084000	2077900	413090	494840	376040	793880	17889000	15681000	18574000	14882000	0	3	0	4	7			24.0926	23.9025	24.1468	23.8271	FALSE	FALSE	0.0106	0.973527	0.988604
GSPATP00018181001;GSPATP00004255001;PTETP10800001001;GSPATP00035764001	GSPATP00018181001;GSPATP00004255001;PTETP10800001001;GSPATP00035764001	gene=GSPATG00018181001;gene=GSPATG00004255001;gene=PTETG10800001001;gene=GSPATG00035764001	4	14	2	2	2	2	0	1	40.3	40.689	362	0	23.17	By MS/MS	By MS/MS	By matching	By MS/MS	27830000	5455200	15721000	0	6653200	1325200	259770	748630	0	316820	2973900	7273700	0	3735100	1	2	0	1	4			21.5039	22.7943	18.9198	21.8327	FALSE	FALSE	1.77285	0.158151	0.414749
GSPATP00018198001;GSPATP00029080001	GSPATP00018198001;GSPATP00029080001	gene=GSPATG00018198001;gene=GSPATG00029080001	2	8	8	4	4	4	8	8	20.8	39.151	355	0	18.582	By MS/MS	By MS/MS	By MS/MS	By MS/MS	378670000	47536000	70880000	105460000	154790000	23667000	2971000	4430000	6591400	9674400	95208000	134080000	200840000	165590000	5	5	6	9	25			26.5046	26.9985	27.5815	27.303	FALSE	FALSE	-0.6907	0.094878	0.322452
GSPATP00018313001	GSPATP00018313001	gene=GSPATG00018313001	1	16	16	2	15	16	3	3	36.1	51.418	463	0	98.109	By MS/MS	By MS/MS	By MS/MS	By MS/MS	271180000	107630000	153510000	4839800	5196800	9685000	3844000	5482500	172850	185600	119300000	118560000	7156800	5502200	17	22	2	2	43			26.83	26.821	22.7709	22.3916	FALSE	FALSE	4.24425	4.37519e-05	0.00669404
GSPATP00018383001	GSPATP00018383001;GSPATP00034489001	gene=GSPATG00018383001	2	4	1	1	1	1	1	1	10.3	54.582	485	0.00078125	1.9741	By matching	By MS/MS	By matching	By MS/MS	7432000	1557300	2055000	1541700	2278000	337820	70787	93408	70077	103550	1731300	1865700	1990600	1617200	0	1	0	1	2			20.7234	20.8313	20.9248	20.6251	FALSE	FALSE	0.0024	0.993876	0.99883
GSPATP00018485001;GSPATP00013742001;GSPATP00037276001	GSPATP00018485001;GSPATP00013742001;GSPATP00037276001	gene=GSPATG00018485001;gene=GSPATG00013742001;gene=GSPATG00037276001	3	2	2	2	0	0	2	2	7	33.989	299	0	2.3864			By matching	By MS/MS	5408000	0	0	1293100	4114800	386280	0	0	92367	293920	0	0	4323700	3387800	0	0	0	2	2			0	0	22.0438	21.6919	FALSE	TRUE
GSPATP00018551001;GSPATP00017164001	GSPATP00018551001;GSPATP00017164001	gene=GSPATG00018551001;gene=GSPATG00017164001	2	4	4	4	4	4	0	0	4.2	114.88	993	0	4.7356	By MS/MS	By MS/MS			52856000	23572000	29283000	0	0	1101200	491090	610070	0	0	23960000	30743000	0	0	6	8	0	0	14			24.5141	24.8738	0	0	TRUE	FALSE
GSPATP00018553001;GSPATP00017162001	GSPATP00018553001;GSPATP00017162001	gene=GSPATG00018553001;gene=GSPATG00017162001	2	9	1	1	1	1	1	1	46.3	17.149	149	0	2.6923	By MS/MS	By MS/MS	By matching	By MS/MS	35674000	5421700	12826000	6056200	11370000	5945700	903620	2137700	1009400	1895000	3248500	6543000	4062400	4604600	1	1	0	1	3			21.6313	22.6415	21.9539	22.1346	FALSE	FALSE	0.09215	0.839866	0.914801
GSPATP00018573001;GSPATP00017143001	GSPATP00018573001;GSPATP00017143001	gene=GSPATG00018573001;gene=GSPATG00017143001	2	4	4	4	2	2	4	3	7.7	77.727	679	0	4.7958	By MS/MS	By MS/MS	By MS/MS	By MS/MS	20547000	3701500	6272000	6363100	4210000	555310	100040	169510	171980	113780	7544000	8720300	6615800	4905200	2	1	4	1	8			22.8469	23.0559	22.6575	22.2259	FALSE	FALSE	0.5097	0.17265	0.434227
GSPATP00018656001;GSPATP00027462001	GSPATP00018656001;GSPATP00027462001;GSPATP00027463001;PTETP2900007001;PTETP4100006001	gene=GSPATG00018656001;gene=GSPATG00027462001	5	26	26	26	11	11	25	26	40.8	99.077	896	0	74.675	By MS/MS	By MS/MS	By MS/MS	By MS/MS	331630000	34567000	50031000	69144000	177890000	8290800	864180	1250800	1728600	4447200	61243000	69996000	39088000	66977000	4	11	19	28	62			25.868	26.0608	25.2202	25.9972	FALSE	FALSE	0.3557	0.393194	0.644557
GSPATP00018663001	GSPATP00018663001	gene=GSPATG00018663001	1	4	2	2	1	2	0	0	9.7	62.158	526	0.0061141	1.3529	By matching	By MS/MS			3987200	1459800	2527300	0	0	159490	58394	101090	0	0	1978200	1763500	0	0	0	2	0	0	2			20.9158	20.75	0	0	TRUE	FALSE
GSPATP00018686001	GSPATP00018686001	gene=GSPATG00018686001	1	15	1	1	1	1	0	0	26.3	81.386	710	0.00078309	1.9851	By MS/MS	By MS/MS			6691300	2758100	3933200	0	0	145460	59959	85504	0	0	3039200	3394200	0	0	1	1	0	0	2			21.5353	21.6946	0	0	TRUE	FALSE
GSPATP00018766001;GSPATP00018307001	GSPATP00018766001;GSPATP00018307001	gene=GSPATG00018766001;gene=GSPATG00018307001	2	2	2	2	2	1	0	0	10.6	24.505	208	0	2.917	By MS/MS	By matching			5034700	3675400	1359300	0	0	387290	282720	104560	0	0	1755400	1140100	0	0	2	0	0	0	2			20.7434	20.1207	0	0	TRUE	FALSE
GSPATP00018768001	GSPATP00018768001;GSPATP00035094001	gene=GSPATG00018768001	2	3	3	3	3	3	0	0	4	121.32	1024	0	4.1171	By MS/MS	By MS/MS			8405200	3943100	4462200	0	0	147460	69177	78284	0	0	3604400	4355400	0	0	2	2	0	0	4			21.7813	22.0544	0	0	TRUE	FALSE
GSPATP00018773001	GSPATP00018773001	gene=GSPATG00018773001	1	16	2	2	2	2	0	0	36.1	51.41	463	0	3.3439	By MS/MS	By MS/MS	By matching	By matching	15625000	6581400	9043900	0	0	558050	235050	323000	0	0	6802600	7952700	0	0	1	2	0	0	3			22.6977	22.923	0	0	TRUE	FALSE
GSPATP00018783001;GSPATP00018329001	GSPATP00018783001;GSPATP00018329001	gene=GSPATG00018783001;gene=GSPATG00018329001	2	6	1	1	1	1	0	0	17.3	44.106	393	0	2.1551	By matching	By MS/MS	By matching	By matching	6123800	2479700	3644100	0	0	266250	107810	158440	0	0	2653200	2987600	0	0	0	1	0	0	1			21.3393	21.5106	0	0	TRUE	FALSE
GSPATP00018795001;GSPATP00018340001	GSPATP00018795001;GSPATP00018340001	gene=GSPATG00018795001;gene=GSPATG00018340001	2	2	2	2	2	2	0	0	10.8	22.332	194	0	2.1429	By MS/MS	By MS/MS			18689000	10313000	8376300	0	0	2076600	1145900	930700	0	0	6088300	4364000	0	0	1	1	0	0	2			22.5376	22.0572	0	0	TRUE	FALSE
GSPATP00018816001;GSPATP00018355001	GSPATP00018816001;GSPATP00018355001	gene=GSPATG00018816001;gene=GSPATG00018355001	2	6	6	2	5	6	5	3	23.8	30.031	277	0	15.073	By MS/MS	By MS/MS	By MS/MS	By MS/MS	127370000	32292000	61479000	23333000	10271000	9098200	2306600	4391300	1666600	733640	77144000	75641000	25994000	9046100	5	11	6	1	23			26.201	26.1727	24.6317	23.1089	FALSE	FALSE	2.31655	0.00998817	0.127349
GSPATP00018841001	GSPATP00018841001	gene=GSPATG00018841001	1	8	8	5	6	6	7	8	21.6	54.663	485	0	40.315	By MS/MS	By MS/MS	By MS/MS	By MS/MS	89912000	16991000	24298000	20655000	27969000	3909200	738740	1056400	898030	1216000	22434000	23951000	23686000	20330000	3	6	6	6	21			24.4192	24.5136	24.4975	24.2771	FALSE	FALSE	0.0791	0.795812	0.90015
GSPATP00018872001;GSPATP00018404001	GSPATP00018872001;GSPATP00018404001	gene=GSPATG00018872001;gene=GSPATG00018404001	2	1	1	1	1	1	0	0	8.5	16.382	141	0.0054907	1.3907	By matching	By MS/MS			3293800	1841100	1452700	0	0	470550	263020	207530	0	0	1103100	741040	0	0	0	1	0	0	1			20.0731	19.4992	0	0	TRUE	FALSE
GSPATP00018877001	GSPATP00018877001	gene=GSPATG00018877001	1	4	4	4	3	2	4	3	32.6	20.42	190	0	39.603	By MS/MS	By MS/MS	By MS/MS	By MS/MS	155050000	15600000	8952500	89943000	40555000	12921000	1300000	746050	7495200	3379600	8401900	7402200	59903000	14964000	3	1	4	1	9			23.0023	22.8195	25.8361	23.835	FALSE	FALSE	-1.92465	0.0426788	0.22246
GSPATP00018880001	GSPATP00018880001	gene=GSPATG00018880001	1	1	1	1	1	1	0	0	4.8	31.018	272	0.0022043	1.6882	By MS/MS	By MS/MS			2344400	1623500	720880	0	0	390730	270590	120150	0	0	1283000	606810	0	0	1	1	0	0	2			20.2911	19.2109	0	0	TRUE	FALSE
GSPATP00018926001	GSPATP00018926001;GSPATP00024458001	gene=GSPATG00018926001	2	5	2	2	1	1	2	2	26	28.77	250	0	3.2491	By MS/MS	By MS/MS	By matching	By MS/MS	49051000	7810600	10489000	7840000	22912000	3270100	520700	699270	522670	1527400	9185700	16087000	8490300	7936500	1	1	0	2	4			23.131	23.9394	23.0174	22.9201	FALSE	FALSE	0.56645	0.200827	0.46948
GSPATP00019038001;GSPATP00004346001	GSPATP00019038001;GSPATP00004346001	gene=GSPATG00019038001;gene=GSPATG00004346001	2	8	1	1	1	0	1	1	41.3	20.711	184	0	44.342	By MS/MS	By matching	By MS/MS	By MS/MS	22553000	6528700	0	4275200	11749000	3221800	932670	0	610740	1678400	3911800	0	2867800	4758200	1	0	1	1	3			21.8994	19.5793	21.4515	22.182	FALSE	FALSE	-1.0774	0.253267	0.506533
GSPATP00019111001	GSPATP00019111001	gene=GSPATG00019111001	1	1	1	1	1	1	0	0	1	117.42	1002	0.0061017	1.3499	By matching	By MS/MS			1088600	513520	575070	0	0	23162	10926	12236	0	0	477980	445640	0	0	0	1	0	0	1			18.8666	18.7655	0	0	TRUE	FALSE
GSPATP00019114001	GSPATP00019114001	gene=GSPATG00019114001	1	11	11	11	10	10	0	0	11	143.49	1222	0	22.644	By MS/MS	By MS/MS			43138000	23979000	19160000	0	0	607580	337730	269850	0	0	26733000	36645000	0	0	11	5	0	0	16			24.6721	25.1271	0	0	TRUE	FALSE
GSPATP00019125001;GSPATP00004426001;GSPATP00006549001	GSPATP00019125001;GSPATP00004426001;GSPATP00006549001	gene=GSPATG00019125001;gene=GSPATG00004426001;gene=GSPATG00006549001	3	2	2	2	2	2	2	2	3.2	91.508	806	0	2.9444	By matching	By MS/MS	By matching	By MS/MS	11324000	2607900	4210000	1713100	2793100	251640	57952	93555	38068	62070	3703600	4556300	2893700	2648500	0	2	0	2	4			21.8205	22.1194	21.4645	21.3367	FALSE	FALSE	0.56935	0.116135	0.354644
GSPATP00019175001;GSPATP00004468001;GSPATP00006664001;GSPATP00002199001	GSPATP00019175001;GSPATP00004468001;GSPATP00006664001;GSPATP00002199001	gene=GSPATG00019175001;gene=GSPATG00004468001;gene=GSPATG00006664001;gene=GSPATG00002199001	4	4	4	4	4	4	0	1	22.6	28.226	248	0	4.1209	By MS/MS	By matching		By MS/MS	25115000	10967000	12247000	0	1900800	1674300	731110	816490	0	126720	9454200	5109000	0	2959000	4	0	0	1	5			23.1725	22.2846	17.78	21.4967	FALSE	FALSE	3.0902	0.059647	0.265902
GSPATP00019203001;GSPATP00006643001;GSPATP00004499001;GSPATP00002183001	GSPATP00019203001;GSPATP00006643001;GSPATP00004499001;GSPATP00002183001	gene=GSPATG00019203001;gene=GSPATG00006643001;gene=GSPATG00004499001;gene=GSPATG00002183001	4	6	6	6	6	6	6	6	46.4	14.961	140	0	52.442	By MS/MS	By MS/MS	By MS/MS	By MS/MS	1409400000	282240000	416490000	211550000	499110000	156600000	31360000	46276000	23505000	55456000	176560000	170390000	184640000	204430000	11	8	7	10	36			27.3956	27.3443	27.4601	27.607	FALSE	FALSE	-0.1636	0.589419	0.775543
GSPATP00019234001;GSPATP00004530001	GSPATP00019234001;GSPATP00004530001	gene=GSPATG00019234001;gene=GSPATG00004530001	2	1	1	1	1	1	1	1	1.3	99.683	870	0	2.2219	By MS/MS	By MS/MS	By MS/MS	By MS/MS	283580000	84586000	77279000	63628000	58083000	7664200	2286100	2088600	1719700	1569800	79652000	77644000	103940000	57495000	4	7	5	4	20			26.2472	26.2104	26.6312	25.7769	FALSE	FALSE	0.02475	0.952152	0.975849
GSPATP00019295001	GSPATP00019295001;GSPATP00039704001	gene=GSPATG00019295001	2	13	4	0	1	2	2	2	12.1	91.124	1348	0	3.6193	By matching	By MS/MS	By MS/MS	By MS/MS	11829000	547160	2006100	1930700	7345400	311300	14399	52791	50807	193300	0	0	5384400	5534100	0	2	1	2	5			0	0	22.3604	22.3999	FALSE	TRUE
GSPATP00019333001;GSPATP00017386001	GSPATP00019333001;GSPATP00017386001	gene=GSPATG00019333001;gene=GSPATG00017386001	2	11	1	1	1	1	1	1	57.8	16.393	147	0.0055172	1.4092	By MS/MS	By matching	By MS/MS	By matching	70590000	21936000	14124000	12079000	22451000	7059000	2193600	1412400	1207900	2245100	0	0	0	9092400	0	0	0	0	0			0	0	19.4819	23.1162	FALSE	TRUE
GSPATP00019334001;GSPATP00017384001	GSPATP00019334001;GSPATP00017384001	gene=GSPATG00019334001;gene=GSPATG00017384001	2	1	1	1	1	1	0	0	4.3	41.528	368	0.0043103	1.5842	By matching	By MS/MS			4416800	1052500	3364300	0	0	220840	52624	168220	0	0	1126100	2758300	0	0	0	1	0	0	1			20.1029	21.3953	0	0	TRUE	FALSE
GSPATP00019347001	GSPATP00019347001	gene=GSPATG00019347001	1	9	4	4	0	0	3	4	31.1	34.12	305	0	9.4071	By matching	By matching	By MS/MS	By MS/MS	105940000	0	0	37566000	68373000	5575700	0	0	1977200	3598600	0	0	97962000	54215000	0	0	3	5	8			0	0	26.5457	25.6922	FALSE	TRUE
GSPATP00019358001;GSPATP00017359001	GSPATP00019358001;GSPATP00017359001	gene=GSPATG00019358001;gene=GSPATG00017359001	2	4	4	4	3	3	4	4	23.4	22.42	201	0	11.874	By MS/MS	By MS/MS	By MS/MS	By MS/MS	105340000	26317000	21241000	23114000	34665000	7524100	1879800	1517200	1651000	2476100	17734000	13481000	13486000	12236000	3	3	4	3	13			24.08	23.6844	23.685	23.5446	FALSE	FALSE	0.2674	0.428823	0.678286
GSPATP00019370001;GSPATP00017351001	GSPATP00019370001;GSPATP00017351001	gene=GSPATG00019370001;gene=GSPATG00017351001	2	4	1	1	1	1	1	1	15.1	38.761	345	0.0098749	1.2507	By MS/MS	By MS/MS	By MS/MS	By matching	9866100	1884900	3019000	2782300	2179900	493300	94244	150950	139110	108990	1129400	1540100	1866400	882820	1	1	1	0	3			20.1071	20.5546	20.8318	19.7518	FALSE	FALSE	0.03905	0.936883	0.966831
GSPATP00019395001	GSPATP00019395001	gene=GSPATG00019395001	1	4	2	2	2	2	0	0	9.2	50.181	422	0.0092531	1.2587	By matching	By MS/MS	By matching	By matching	35897000	13872000	22025000	0	0	1495700	578000	917710	0	0	25607000	19219000	0	0	0	2	0	0	2			24.61	24.196	0	0	TRUE	FALSE
GSPATP00019416001	GSPATP00019416001;GSPATP00017292001	gene=GSPATG00019416001	2	3	3	3	3	3	0	0	10.1	39.883	348	0	40.594	By MS/MS	By MS/MS			22624000	8939000	13685000	0	0	1077300	425670	651660	0	0	9187700	19374000	0	0	2	4	0	0	6			23.1313	24.2076	0	0	TRUE	FALSE
GSPATP00019422001;GSPATP00017286001	GSPATP00019422001;GSPATP00017286001	gene=GSPATG00019422001;gene=GSPATG00017286001	2	1	1	1	0	1	0	0	4.3	45.393	398	0.0043165	1.5867		By MS/MS			960970	0	960970	0	0	40041	0	40041	0	0	0	787860	0	0	0	1	0	0	1			19.2463	19.5876	0	0	TRUE	FALSE
GSPATP00019428001;GSPATP00017281001;GSPATP00010274001	GSPATP00019428001;GSPATP00017281001;GSPATP00010274001	gene=GSPATG00019428001;gene=GSPATG00017281001;gene=GSPATG00010274001	3	9	9	3	7	8	8	7	37.1	21.084	186	0	237.85	By MS/MS	By MS/MS	By MS/MS	By MS/MS	1780200000	391650000	343670000	342380000	702540000	296710000	65275000	57279000	57063000	117090000	283640000	207350000	258480000	314490000	9	10	10	14	43			28.0795	27.6275	27.9455	28.2284	FALSE	FALSE	-0.23345	0.508736	0.728083
GSPATP00019432001;GSPATP00017277001	GSPATP00019432001;GSPATP00017277001	gene=GSPATG00019432001;gene=GSPATG00017277001	2	2	2	1	1	1	2	2	5	39.681	360	0	2.8193	By MS/MS	By MS/MS	By MS/MS	By MS/MS	31621000	3386200	3018400	12645000	12571000	1976300	211640	188650	790340	785670	8047400	7531300	26124000	11520000	2	1	2	2	7			22.9401	22.8445	24.6389	23.4576	FALSE	FALSE	-1.15595	0.0599256	0.265902
GSPATP00019444001;GSPATP00017268001;GSPATP00033490001	GSPATP00019444001;GSPATP00017268001;GSPATP00033490001	gene=GSPATG00019444001;gene=GSPATG00017268001;gene=GSPATG00033490001	3	4	1	1	1	1	1	1	25.1	20.33	187	0	13.323	By MS/MS	By MS/MS	By MS/MS	By MS/MS	57845000	11968000	12054000	10002000	23821000	7230600	1496000	1506800	1250300	2977600	6667900	5590600	5926900	8716300	2	2	2	2	8			22.6688	22.4146	22.4988	23.0553	FALSE	FALSE	-0.23535	0.522189	0.736359
GSPATP00019469001	GSPATP00019469001	gene=GSPATG00019469001	1	4	4	4	4	2	0	0	3	222.27	1862	0	7.1354	By MS/MS	By MS/MS			10724000	4859000	5865100	0	0	102130	46276	55858	0	0	5099800	6958400	0	0	4	2	0	0	6			22.282	22.7303	0	0	TRUE	FALSE
GSPATP00019527001;GSPATP00016454001;GSPATP00012517001;GSPATP00010694001	GSPATP00019527001;GSPATP00016454001;GSPATP00012517001;GSPATP00010694001;GSPATP00012342001;GSPATP00016253001	gene=GSPATG00019527001;gene=GSPATG00016454001;gene=GSPATG00012517001;gene=GSPATG00010694001	6	7	7	7	4	4	7	7	76.7	14.446	120	0	17.409	By MS/MS	By MS/MS	By MS/MS	By MS/MS	189280000	32034000	30922000	63526000	62802000	23661000	4004200	3865300	7940800	7850300	22762000	22979000	33297000	21206000	4	4	5	5	18			24.4401	24.4538	24.9889	24.338	FALSE	FALSE	-0.2165	0.562842	0.755874
GSPATP00019549001;GSPATP00010676001	GSPATP00019549001;GSPATP00010676001	gene=GSPATG00019549001;gene=GSPATG00010676001	2	3	3	3	3	3	0	1	45.1	7.9471	71	0	3.6507	By MS/MS	By MS/MS		By MS/MS	46977000	18523000	26206000	0	2248600	9395500	3704700	5241100	0	449710	9592000	11788000	0	3997200	1	2	0	1	4			23.1934	23.4908	18.5654	21.9306	FALSE	FALSE	3.0941	0.0415209	0.222302
GSPATP00019618001;GSPATP00016350001;GSPATP00012417001	GSPATP00019618001;GSPATP00016350001;GSPATP00012417001;GSPATP00010603001	gene=GSPATG00019618001;gene=GSPATG00016350001;gene=GSPATG00012417001	4	4	4	4	4	3	1	1	33.1	18.623	154	0	3.4685	By MS/MS	By matching	By MS/MS	By matching	59404000	23588000	21177000	6974800	7663900	6600400	2620900	2353000	774980	851540	9728500	8375700	7918100	6696200	3	0	1	0	4			23.2138	22.9978	22.9167	22.6749	FALSE	FALSE	0.31	0.346986	0.602469
GSPATP00019620001	GSPATP00019620001;GSPATP00010600001	gene=GSPATG00019620001	2	3	3	3	2	2	2	3	5.1	109.07	972	0	6.0045	By MS/MS	By MS/MS	By matching	By MS/MS	11155000	2193500	2744100	2050600	4167200	309870	60930	76224	56962	115760	2068600	2063600	2193600	1835000	1	2	0	3	6			20.9802	20.9767	21.0649	20.8073	FALSE	FALSE	0.04235	0.890112	0.951684
GSPATP00019702001	GSPATP00019702001	gene=GSPATG00019702001	1	11	11	9	10	9	0	0	29.5	47.516	410	0	83.813	By MS/MS	By MS/MS			235570000	105790000	129790000	0	0	10708000	4808600	5899300	0	0	116590000	104750000	0	0	17	16	0	0	33			26.7969	26.6424	0	0	TRUE	FALSE
GSPATP00019746001;GSPATP00009242001	GSPATP00019746001;GSPATP00009242001	gene=GSPATG00019746001;gene=GSPATG00009242001	2	1	1	1	1	1	0	0	1.4	93.545	785	0	2.1783	By MS/MS	By MS/MS			1787800	411480	1376400	0	0	39730	9144	30586	0	0	547590	1398100	0	0	1	0	0	0	1			19.0627	20.415	0	0	TRUE	FALSE
GSPATP00019751001;GSPATP00009245001	GSPATP00019751001;GSPATP00009245001	gene=GSPATG00019751001;gene=GSPATG00009245001	2	2	2	2	1	2	0	0	5.2	57.218	501	0	3.8148	By matching	By MS/MS			2525000	894770	1630200	0	0	90179	31956	58222	0	0	1027300	1256900	0	0	0	2	0	0	2			19.9704	20.2614	0	0	TRUE	FALSE
GSPATP00019781001;GSPATP00009281001	GSPATP00019781001;GSPATP00009281001	gene=GSPATG00019781001;gene=GSPATG00009281001	2	3	3	3	3	3	0	0	9.9	39.706	352	0	55.553	By MS/MS	By MS/MS			29276000	9344300	19932000	0	0	1540900	491800	1049000	0	0	5888400	9878000	0	0	1	3	0	0	4			22.4894	23.2358	0	0	TRUE	FALSE
GSPATP00019830001	GSPATP00019830001	gene=GSPATG00019830001	1	39	39	8	20	20	35	39	50.2	97.622	864	0	323.31	By MS/MS	By MS/MS	By MS/MS	By MS/MS	1970900000	197540000	240330000	294150000	1238900000	42846000	4294400	5224500	6394600	26932000	304490000	317170000	290140000	650310000	28	23	51	111	213			28.1818	28.2407	28.1122	29.2766	FALSE	FALSE	-0.48315	0.350275	0.60297
GSPATP00019852001;GSPATP00009374001	GSPATP00019852001;GSPATP00009374001	gene=GSPATG00019852001;gene=GSPATG00009374001	2	4	1	1	1	1	1	1	24.2	23.887	207	0	12.263	By MS/MS	By MS/MS	By MS/MS	By MS/MS	68843000	13707000	12348000	4121100	38666000	8605400	1713400	1543600	515140	4833200	13031000	8680700	6605800	15614000	2	1	1	2	6			23.6354	23.0494	22.6553	23.8963	FALSE	FALSE	0.0666	0.90367	0.955319
GSPATP00019872001;GSPATP00009396001	GSPATP00019872001;GSPATP00009396001	gene=GSPATG00019872001;gene=GSPATG00009396001	2	3	3	2	3	3	1	1	12.7	31.293	268	0	3.01	By MS/MS	By MS/MS	By MS/MS	By MS/MS	23433000	9393300	10636000	947440	2455400	1464500	587080	664780	59215	153460	5693300	9347700	663060	830200	3	4	1	2	10			22.4408	23.1562	19.3388	19.6631	FALSE	FALSE	3.29755	0.000382476	0.0219445
GSPATP00019906001;GSPATP00009434001;GSPATP00002515001;GSPATP00001546001	GSPATP00019906001;GSPATP00009434001;GSPATP00002515001;GSPATP00001546001	gene=GSPATG00019906001;gene=GSPATG00009434001;gene=GSPATG00002515001;gene=GSPATG00001546001	4	4	4	4	4	3	2	2	16.6	25.116	211	0	30.898	By MS/MS	By MS/MS	By MS/MS	By MS/MS	76941000	30369000	30117000	6926300	9529200	9617700	3796100	3764600	865790	1191100	12479000	13432000	8794400	7359100	3	3	2	2	10			23.573	23.6792	23.0682	22.8111	FALSE	FALSE	0.68645	0.0678514	0.278242
GSPATP00019914001;GSPATP00009444001	GSPATP00019914001;GSPATP00009444001	gene=GSPATG00019914001;gene=GSPATG00009444001	2	2	2	2	2	2	0	0	5.5	52.296	434	0	4.4694	By MS/MS	By MS/MS			13318000	4475200	8843300	0	0	739910	248620	491290	0	0	6400700	5914200	0	0	2	4	0	0	6			22.6098	22.4958	0	0	TRUE	FALSE
GSPATP00019915001;GSPATP00009445001	GSPATP00019915001;GSPATP00009445001	gene=GSPATG00019915001;gene=GSPATG00009445001	2	7	3	3	2	2	2	3	40	12.608	110	0	36.665	By MS/MS	By MS/MS	By MS/MS	By MS/MS	57339000	12723000	13893000	7411500	23311000	14335000	3180900	3473300	1852900	5827700	8319400	7910600	5484100	7408900	2	2	1	2	7			22.988	22.9154	22.3868	22.8208	FALSE	FALSE	0.3479	0.318173	0.567151
GSPATP00019937001;GSPATP00009467001	GSPATP00019937001;GSPATP00009467001	gene=GSPATG00019937001;gene=GSPATG00009467001	2	6	6	6	5	5	5	5	16.7	47.63	413	0	7.304	By MS/MS	By MS/MS	By MS/MS	By MS/MS	46251000	8544700	11041000	9992100	16673000	2010900	371510	480040	434440	724930	11326000	10819000	9414800	13785000	2	4	2	5	13			23.4331	23.3671	23.1665	23.7166	FALSE	FALSE	-0.04145	0.905367	0.955319
GSPATP00019939001;GSPATP00009468001;GSPATP00002500001	GSPATP00019939001;GSPATP00009468001;GSPATP00002500001	gene=GSPATG00019939001;gene=GSPATG00009468001;gene=GSPATG00002500001	3	9	9	9	8	9	0	0	13.7	88.917	773	0	13.306	By MS/MS	By MS/MS			79326000	29186000	50140000	0	0	1687800	620980	1066800	0	0	42885000	41855000	0	0	10	11	0	0	21			25.354	25.3189	0	0	TRUE	FALSE
GSPATP00019958001	GSPATP00019958001	gene=GSPATG00019958001	1	2	2	2	1	2	0	0	5.9	41.445	354	0.0060976	1.3498	By matching	By MS/MS			3102200	1429200	1673000	0	0	163270	75219	88055	0	0	1529200	1371700	0	0	0	2	0	0	2			20.5443	20.3875	0	0	TRUE	FALSE
GSPATP00019961001	GSPATP00019961001	gene=GSPATG00019961001	1	1	1	1	1	1	0	0	8.7	11.962	103	0.0049893	1.5575	By MS/MS	By matching			4103100	1957200	2145900	0	0	1025800	489300	536460	0	0	1172700	1094600	0	0	1	0	0	0	1			20.1614	20.062	0	0	TRUE	FALSE
GSPATP00019968001	GSPATP00019968001	gene=GSPATG00019968001	1	20	20	15	13	14	17	19	25.9	111.96	966	0	73.92	By MS/MS	By MS/MS	By MS/MS	By MS/MS	204080000	32915000	46028000	35575000	89557000	4251600	685730	958920	741150	1865800	35739000	38852000	26339000	43718000	9	8	11	18	46			25.091	25.2115	24.6507	25.3817	FALSE	FALSE	0.13505	0.728342	0.857682
GSPATP00019972001;GSPATP00032640001;GSPATP00009517001	GSPATP00019972001;GSPATP00032640001;GSPATP00009517001;GSPATP00028338001	gene=GSPATG00019972001;gene=GSPATG00032640001;gene=GSPATG00009517001	4	8	8	4	6	5	5	6	19.7	43.765	371	0	31.802	By MS/MS	By MS/MS	By MS/MS	By MS/MS	351710000	76019000	48092000	70917000	156680000	15987000	3455400	2186000	3223500	7121800	42084000	35749000	50458000	61875000	5	4	5	6	20			25.3268	25.0914	25.5886	25.8829	FALSE	FALSE	-0.52665	0.145847	0.395964
GSPATP00020020001;GSPATP00022253001	GSPATP00020020001;GSPATP00022253001	gene=GSPATG00020020001;gene=GSPATG00022253001	2	9	9	4	4	4	6	4	12.4	112.79	978	0	13.791	By MS/MS	By MS/MS	By MS/MS	By MS/MS	29659000	5997300	9859200	9534100	4268500	570370	115330	189600	183350	82087	3577700	7962900	8231900	2688700	1	3	6	1	11			21.7706	22.9249	22.9728	21.3585	FALSE	FALSE	0.1821	0.804622	0.900362
GSPATP00020025001;GSPATP00022258001	GSPATP00020025001;GSPATP00022258001	gene=GSPATG00020025001;gene=GSPATG00022258001	2	1	1	1	1	1	1	1	3.3	38.493	361	0	3.2129	By MS/MS	By MS/MS	By matching	By MS/MS	18306000	2530000	3322100	2633300	9820900	1664200	230000	302010	239390	892810	6229900	5024800	6968800	8178100	1	2	0	2	5			22.5708	22.2606	22.7325	22.9633	FALSE	FALSE	-0.4322	0.218006	0.4817
GSPATP00020048001	GSPATP00020048001	gene=GSPATG00020048001	1	9	9	5	8	9	0	1	23.9	40.262	351	0	45.304	By MS/MS	By MS/MS		By MS/MS	119080000	46909000	72166000	0	0	5177200	2039500	3137700	0	0	59895000	54694000	0	0	7	10	0	1	18			25.8359	25.7049	0	0	TRUE	FALSE
GSPATP00020114001	GSPATP00020114001	gene=GSPATG00020114001	1	3	3	3	2	3	0	0	13	31.276	276	0	3.9136	By matching	By MS/MS			9294400	3755200	5539200	0	0	489180	197640	291540	0	0	3010700	4619700	0	0	0	3	0	0	3			21.5217	22.1394	0	0	TRUE	FALSE
GSPATP00020118001;GSPATP00022349001	GSPATP00020118001;GSPATP00022349001	gene=GSPATG00020118001;gene=GSPATG00022349001	2	1	1	1	1	1	0	0	1.6	96.983	852	0.004902	1.4625	By matching	By MS/MS			1922200	403770	1518400	0	0	42715	8972.6	33742	0	0	439370	1396300	0	0	0	1	0	0	1			18.7451	20.4132	0	0	TRUE	FALSE
GSPATP00020181001;GSPATP00020183001	GSPATP00020181001;GSPATP00020183001	gene=GSPATG00020181001;gene=GSPATG00020183001	2	7	3	3	3	3	1	1	26.6	33.666	301	0	4.421	By MS/MS	By MS/MS	By matching	By MS/MS	40785000	12359000	18585000	2466700	7373900	2265800	686630	1032500	137040	409660	9580700	16449000	6633100	6123300	2	2	0	1	5			23.1917	23.9715	22.6613	22.5459	FALSE	FALSE	0.978	0.0502176	0.243914
GSPATP00020240001	GSPATP00020240001;GSPATP00038524001	gene=GSPATG00020240001	2	23	23	5	11	12	19	21	32.8	114.75	1037	0	93.21	By MS/MS	By MS/MS	By MS/MS	By MS/MS	517880000	94098000	82206000	88486000	253090000	12044000	2188300	1911800	2057800	5885900	123980000	113220000	105610000	133110000	14	13	23	33	83			26.8855	26.7546	26.6542	26.988	FALSE	FALSE	-0.00105	0.997362	0.99883
GSPATP00020344001;GSPATP00023584001;GSPATP00021019001;GSPATP00022927001	GSPATP00020344001;GSPATP00023584001;GSPATP00021019001;GSPATP00022927001	gene=GSPATG00020344001;gene=GSPATG00023584001;gene=GSPATG00021019001;gene=GSPATG00022927001	4	3	3	3	2	2	0	0	7.3	49.753	426	0	2.4489	By MS/MS	By MS/MS			7040100	4141400	2898700	0	0	306090	180060	126030	0	0	3158100	3671300	0	0	1	1	0	0	2			21.5906	21.8079	0	0	TRUE	FALSE
GSPATP00020375001	GSPATP00020375001;GSPATP00014433001;GSPATP00010951001	gene=GSPATG00020375001	3	3	3	1	3	3	0	0	9.9	35.577	314	0	5.0975	By MS/MS	By MS/MS			13291000	5661200	7629900	0	0	886080	377420	508660	0	0	11100000	11424000	0	0	2	2	0	0	4			23.4041	23.4456	0	0	TRUE	FALSE
GSPATP00020414001	GSPATP00020414001	gene=GSPATG00020414001	1	10	3	3	1	1	3	3	28.5	38.092	340	0	4.8451	By matching	By MS/MS	By MS/MS	By MS/MS	19906000	944930	1087500	8803100	9070000	829400	39372	45314	366800	377920	4202000	3951500	22521000	9437500	0	1	3	2	6			22.0026	21.914	24.4248	23.17	FALSE	FALSE	-1.8391	0.0142924	0.148688
GSPATP00020454001	GSPATP00020454001;GSPATP00020959001	gene=GSPATG00020454001	2	4	1	1	1	0	1	0	14.3	40.795	364	0	3.5283	By MS/MS	By matching	By MS/MS	By matching	3818500	2034600	0	1783900	0	224620	119680	0	104940	0	1219100	0	1196600	0	1	0	1	0	2			20.2174	19.8862	20.1905	19.115	FALSE	FALSE	0.39905	0.423868	0.674841
GSPATP00020469001	GSPATP00020469001	gene=GSPATG00020469001	1	2	2	2	2	1	0	0	21.3	15.17	136	0.0049575	1.5222	By MS/MS	By matching			9884000	5626100	4258000	0	0	2471000	1406500	1064500	0	0	3370900	0	0	0	0	0	0	0	0			21.6847	20.7224	0	0	TRUE	FALSE
GSPATP00020470001	GSPATP00020470001	gene=GSPATG00020470001	1	4	4	4	3	3	3	4	8.8	69.574	593	0	7.3755	By MS/MS	By MS/MS	By MS/MS	By MS/MS	20792000	5762500	5598800	3296400	6134000	577550	160070	155520	91566	170390	6427700	5464200	4429300	4948400	2	2	2	4	10			22.6159	22.3816	22.0786	22.2385	FALSE	FALSE	0.3402	0.300277	0.550208
GSPATP00020480001	GSPATP00020480001	gene=GSPATG00020480001	1	2	2	2	2	2	0	0	6	56.236	482	0	2.5637	By MS/MS	By MS/MS			9270800	3698500	5572300	0	0	289710	115580	174130	0	0	3703800	4791600	0	0	1	0	0	0	1			21.8206	22.1921	0	0	TRUE	FALSE
GSPATP00020490001	GSPATP00020490001	gene=GSPATG00020490001	1	7	7	7	3	3	7	7	31.5	31.465	279	0	15.524	By MS/MS	By MS/MS	By MS/MS	By MS/MS	98294000	6464700	10093000	35011000	46725000	5460800	359150	560710	1945100	2595800	10167000	15878000	37977000	30575000	2	3	6	7	18			23.2774	23.9205	25.1786	24.8658	FALSE	FALSE	-1.42325	0.011778	0.136864
GSPATP00020536001	GSPATP00020536001	gene=GSPATG00020536001	1	11	2	2	2	2	0	0	39	41.959	369	0	5.0347	By MS/MS	By MS/MS	By matching	By matching	14095000	4438200	9656500	0	0	1084200	341400	742810	0	0	2621500	4963700	0	0	1	2	0	0	3			21.322	22.243	0	0	TRUE	FALSE
GSPATP00020550001;GSPATP00027316001	GSPATP00020550001;GSPATP00027316001	gene=GSPATG00020550001;gene=GSPATG00027316001	2	4	4	4	4	3	0	0	8.6	67.507	573	0	67.07	By MS/MS	By MS/MS			29996000	15386000	14610000	0	0	882240	452530	429710	0	0	16200000	11742000	0	0	3	2	0	0	5			23.9495	23.4852	0	0	TRUE	FALSE
GSPATP00020578001;GSPATP00027282001	GSPATP00020578001;GSPATP00027282001	gene=GSPATG00020578001;gene=GSPATG00027282001	2	3	3	3	0	0	3	3	7.2	56.825	484	0	2.8157			By MS/MS	By MS/MS	22407000	0	0	7069600	15338000	896300	0	0	282780	613510	0	0	13390000	9635800	0	0	3	3	6			0	0	23.6747	23.2	FALSE	TRUE
GSPATP00020579001	GSPATP00020579001;GSPATP00003961001	gene=GSPATG00020579001	2	6	1	1	1	1	1	1	13.9	56.865	481	0.00075815	1.8367	By matching	By MS/MS	By MS/MS	By MS/MS	9818800	1407800	1949600	1889500	4571900	426910	61209	84764	82154	198780	1736200	1761200	2901800	2772000	0	1	1	2	4			20.7275	20.7481	21.4685	21.4025	FALSE	FALSE	-0.6977	0.0565713	0.262285
GSPATP00020612001	GSPATP00020612001	gene=GSPATG00020612001	1	1	1	1	1	0	0	0	11.1	11.133	99	0.0054608	1.3642	By MS/MS				937490	937490	0	0	0	156250	156250	0	0	0	561710	0	0	0	1	0	0	0	1			19.0995	18.74	0	0	TRUE	FALSE
GSPATP00020661001;GSPATP00027215001	GSPATP00020661001;GSPATP00027215001	gene=GSPATG00020661001;gene=GSPATG00027215001	2	14	2	0	1	2	1	2	37.1	32.53	278	0	2.1835	By MS/MS	By MS/MS	By matching	By MS/MS	19709000	3083200	5723000	299660	10603000	1516100	237170	440230	23051	815610	2807300	5370300	1732600	4304300	1	2	0	3	6			21.4208	22.3566	20.7245	22.0373	FALSE	FALSE	0.5078	0.429324	0.678286
GSPATP00020717001;GSPATP00021969001	GSPATP00020717001;GSPATP00021969001	gene=GSPATG00020717001;gene=GSPATG00021969001	2	1	1	1	0	0	0	1	13.8	11.11	109	0	2.0762				By MS/MS	0	0	0	0	0	0	0	0	0	0	0	0	0	0	0	0	0	1	1			0	0	0	0	TRUE	TRUE
GSPATP00020719001	GSPATP00020719001	gene=GSPATG00020719001	1	12	1	0	1	1	1	1	40.4	24.154	208	0	5.1026	By MS/MS	By MS/MS	By matching	By MS/MS	28515000	3988300	5822400	2791600	15912000	3564300	498540	727790	348950	1989000	3798900	3000500	2431700	4173000	1	1	0	3	5			21.8572	21.5168	21.2135	21.9927	FALSE	FALSE	0.0839	0.838715	0.914801
GSPATP00020767001	GSPATP00020767001	gene=GSPATG00020767001	1	8	8	3	7	7	6	6	52.5	14.339	122	0	48.442	By MS/MS	By MS/MS	By MS/MS	By MS/MS	1143000000	250270000	181420000	270520000	440830000	190510000	41712000	30237000	45087000	73471000	157420000	117090000	163860000	188330000	6	5	7	8	26			27.23	26.803	27.2879	27.4887	FALSE	FALSE	-0.3718	0.296055	0.547941
GSPATP00020777001;GSPATP00021922001	GSPATP00020777001;GSPATP00021922001;GSPATP00027201001;GSPATP00020678001;GSPATP00000430001;GSPATP00019302001;GSPATP00017417001;GSPATP00037634001;GSPATP00032718001;GSPATP00025636001;GSPATP00028427001	gene=GSPATG00020777001;gene=GSPATG00021922001	11	3	3	3	1	1	3	2	15	24.832	220	0	3.2478	By MS/MS	By MS/MS	By MS/MS	By MS/MS	78005000	16921000	15668000	8143700	37271000	4875300	1057600	979270	508980	2329500	9541600	11356000	6135700	11639000	1	1	2	2	6			23.1858	23.437	22.5488	23.4725	FALSE	FALSE	0.30075	0.502675	0.723779
GSPATP00020794001;GSPATP00021933001	GSPATP00020794001;GSPATP00021933001	gene=GSPATG00020794001;gene=GSPATG00021933001	2	2	2	2	0	1	1	1	3.2	91.217	785	0.00075131	1.7936		By MS/MS	By MS/MS	By MS/MS	3905000	0	989570	1611900	1303500	102760	0	26041	42419	34303	0	0	2304200	875390	0	1	1	1	3			0	0	21.1358	19.7396	FALSE	TRUE
GSPATP00020796001	GSPATP00020796001	gene=GSPATG00020796001	1	25	2	2	2	2	0	0	38.2	87.535	774	0.00076394	1.8718	By MS/MS	By MS/MS	By matching	By matching	40414000	17428000	22986000	0	0	878560	378880	499680	0	0	21675000	15941000	0	0	2	3	0	0	5			24.3695	23.9262	0	0	TRUE	FALSE
GSPATP00020804001;GSPATP00021887001;GSPATP00030854001	GSPATP00020804001;GSPATP00021887001;GSPATP00030854001	gene=GSPATG00020804001;gene=GSPATG00021887001;gene=GSPATG00030854001	3	2	2	2	2	2	1	1	8.5	31.901	272	0	2.8863	By MS/MS	By MS/MS	By matching	By MS/MS	14157000	3846300	6170900	2143600	1996000	884800	240390	385680	133980	124750	5463000	5441900	6156000	2016000	1	3	0	1	5			22.3813	22.3757	22.5536	20.9431	FALSE	FALSE	0.63015	0.334851	0.586629
GSPATP00020821001;GSPATP00021875001	GSPATP00020821001;GSPATP00021875001	gene=GSPATG00020821001;gene=GSPATG00021875001	2	1	1	1	1	1	0	0	3.7	34.518	298	0.0097784	1.2166	By MS/MS	By MS/MS			3237600	1588300	1649300	0	0	170400	83593	86806	0	0	3122900	2649700	0	0	1	1	0	0	2			21.5745	21.3374	0	0	TRUE	FALSE
GSPATP00020826001;GSPATP00021872001	GSPATP00020826001;GSPATP00021872001	gene=GSPATG00020826001;gene=GSPATG00021872001	2	3	3	3	0	0	3	3	13.2	25.293	227	0	2.5763			By MS/MS	By MS/MS	19449000	0	0	6522900	12926000	1620700	0	0	543570	1077200	0	0	4721900	5084900	0	0	1	1	2			0	0	22.1709	22.2778	FALSE	TRUE
GSPATP00020927001	GSPATP00020927001	gene=GSPATG00020927001	1	2	2	2	2	2	0	0	6.3	31.224	271	0	2.4519	By MS/MS	By MS/MS			17985000	7781200	10204000	0	0	999160	432290	566870	0	0	6535500	7262800	0	0	2	2	0	0	4			22.6399	22.7921	0	0	TRUE	FALSE
GSPATP00020938001;GSPATP00004680001;GSPATP00002984001	GSPATP00020938001;GSPATP00004680001;GSPATP00002984001	gene=GSPATG00020938001;gene=GSPATG00004680001;gene=GSPATG00002984001	3	2	2	2	1	2	0	0	4.1	65.369	538	0	2.3766	By matching	By MS/MS			4625900	712660	3913200	0	0	185030	28506	156530	0	0	1425300	2647100	0	0	0	2	0	0	2			20.4428	21.336	0	0	TRUE	FALSE
GSPATP00020980001	GSPATP00020980001;GSPATP00022885001	gene=GSPATG00020980001	2	4	4	2	4	4	4	4	11.2	40.949	366	0	100.14	By MS/MS	By MS/MS	By MS/MS	By MS/MS	338420000	27475000	64878000	194620000	51445000	18801000	1526400	3604300	10812000	2858100	35370000	70729000	67747000	36796000	2	4	5	3	14			25.076	26.0758	26.0137	25.133	FALSE	FALSE	0.00255	0.996221	0.99883
GSPATP00021018001;GSPATP00022926001;GSPATP00005649001;GSPATP00024301001	GSPATP00021018001;GSPATP00022926001;GSPATP00005649001;GSPATP00024301001;GSPATP00019287001	gene=GSPATG00021018001;gene=GSPATG00022926001;gene=GSPATG00005649001;gene=GSPATG00024301001	5	4	4	0	3	3	4	4	11.6	33.691	294	0	7.0392	By MS/MS	By MS/MS	By MS/MS	By MS/MS	317810000	39704000	142890000	62176000	73037000	39726000	4963000	17861000	7771900	9129600	72394000	158210000	73250000	64158000	3	10	8	5	26			26.1094	27.2373	26.1263	25.9351	FALSE	FALSE	0.64265	0.224736	0.4817
GSPATP00021058001	GSPATP00021058001	gene=GSPATG00021058001	1	1	1	1	1	1	1	1	3.4	31.637	298	0	3.0596	By matching	By MS/MS	By MS/MS	By MS/MS	25709000	1073400	1440300	5659500	17536000	12855000	536710	720150	2829700	8767900	1059300	2214200	10826000	24207000	0	1	2	3	6			20.0147	21.0784	23.368	24.5289	FALSE	FALSE	-3.4019	0.00226878	0.0524634
GSPATP00021115001	GSPATP00021115001	gene=GSPATG00021115001	1	4	4	2	2	2	4	4	11.2	47.32	420	0	20.08	By MS/MS	By MS/MS	By MS/MS	By MS/MS	69134000	9015700	8030200	19336000	32752000	3142400	409800	365010	878900	1488700	14263000	8401000	28157000	51586000	2	3	4	5	14			23.7658	23.0021	24.747	25.6205	FALSE	FALSE	-1.7998	0.0126732	0.140479
GSPATP00021126001;GSPATP00023032001	GSPATP00021126001;GSPATP00023032001	gene=GSPATG00021126001;gene=GSPATG00023032001	2	11	6	5	6	6	4	4	40.6	35.332	313	0	32.966	By MS/MS	By MS/MS	By MS/MS	By MS/MS	96953000	22618000	34173000	17062000	23101000	5102800	1190400	1798600	897980	1215800	40371000	47386000	53496000	31509000	4	6	3	3	16			25.2668	25.498	25.6729	24.9093	FALSE	FALSE	0.0913	0.819527	0.90751
GSPATP00021177001	GSPATP00021177001	gene=GSPATG00021177001	1	26	7	7	2	2	6	5	39	95.901	848	0	19.32	By MS/MS	By MS/MS	By MS/MS	By MS/MS	30975000	1992300	3203200	13825000	11954000	584430	37591	60437	260850	225550	2494600	3344500	10346000	6442100	2	2	6	4	14			21.2504	21.6734	23.3026	22.6191	FALSE	FALSE	-1.49895	0.0117276	0.136864
GSPATP00021263001;GSPATP00038207001	GSPATP00021263001;GSPATP00038207001	gene=GSPATG00021263001;gene=GSPATG00038207001	2	4	4	4	4	4	2	2	12.5	43.613	368	0	7.1992	By MS/MS	By MS/MS	By MS/MS	By MS/MS	42751000	13508000	16512000	5333000	7398600	2375100	750420	917340	296280	411030	16565000	22784000	14673000	15637000	4	4	1	2	11			23.9816	24.4415	23.8067	23.8985	FALSE	FALSE	0.35895	0.310588	0.56156
GSPATP00021295001	GSPATP00021295001	gene=GSPATG00021295001	1	1	1	1	1	1	0	0	0.8	123.32	1038	0	6.0375	By MS/MS	By MS/MS			50457000	24762000	25695000	0	0	1121300	550270	570990	0	0	14837000	13107000	0	0	1	0	0	0	1			23.8227	23.6438	0	0	TRUE	FALSE
GSPATP00021296001	GSPATP00021296001	gene=GSPATG00021296001	1	1	1	1	1	1	1	1	4.5	38.708	337	0	3.0934	By MS/MS	By MS/MS	By matching	By MS/MS	7193100	1401800	2019700	1128600	2643100	342530	66752	96177	53741	125860	2756200	3244800	3003400	4021700	1	1	0	1	3			21.3942	21.6297	21.5182	21.9394	FALSE	FALSE	-0.21685	0.528001	0.741138
GSPATP00021304001;GSPATP00036776001	GSPATP00021304001;GSPATP00036776001	gene=GSPATG00021304001;gene=GSPATG00036776001	2	4	4	2	3	4	0	0	7.6	73.396	620	0	3.2291	By MS/MS	By MS/MS			26247000	7630400	18617000	0	0	846690	246140	600550	0	0	11581000	15767000	0	0	2	5	0	0	7			23.4653	23.9104	0	0	TRUE	FALSE
GSPATP00021309001;GSPATP00036783001	GSPATP00021309001;GSPATP00036783001	gene=GSPATG00021309001;gene=GSPATG00036783001	2	2	2	2	1	1	2	2	6.5	36.389	322	0	2.6033	By MS/MS	By MS/MS	By MS/MS	By MS/MS	12087000	1205800	1912100	3910500	5058100	1098800	109620	173830	355500	459830	3711300	4808500	8468100	6558400	1	1	2	1	5			21.8235	22.1972	23.0136	22.6449	FALSE	FALSE	-0.8189	0.0554037	0.259493
GSPATP00021348001;GSPATP00036818001;GSPATP00027616001;GSPATP00032804001;GSPATP00017049001	GSPATP00021348001;GSPATP00036818001;GSPATP00027616001;GSPATP00032804001;GSPATP00017049001	gene=GSPATG00021348001;gene=GSPATG00036818001;gene=GSPATG00027616001;gene=GSPATG00032804001;gene=GSPATG00017049001	5	6	1	1	1	1	1	1	30.5	22.586	200	0.00077882	1.9573	By matching	By MS/MS	By matching	By MS/MS	20830000	4796500	9616400	1811300	4605800	2603700	599560	1202000	226410	575730	2407900	5140800	1356300	1954700	0	1	0	1	2			21.1993	22.2936	20.3712	20.8985	FALSE	FALSE	1.1116	0.0703182	0.278242
GSPATP00021381001	GSPATP00021381001	gene=GSPATG00021381001	1	1	1	1	1	1	0	0	0.9	126.37	1165	0.0014859	1.7277	By MS/MS	By matching			2216400	1717300	499090	0	0	46175	35778	10398	0	0	3376600	801820	0	0	1	0	0	0	1			21.6871	19.6129	0	0	TRUE	FALSE
GSPATP00021409001	GSPATP00021409001	gene=GSPATG00021409001	1	6	6	6	5	5	2	3	47.2	12.019	106	0	62.139	By MS/MS	By MS/MS	By MS/MS	By MS/MS	322320000	77187000	68043000	35242000	141840000	64463000	15437000	13609000	7048500	28369000	43227000	38038000	37087000	43691000	5	2	0	2	9			25.3654	25.1809	25.1444	25.3808	FALSE	FALSE	0.01055	0.972904	0.988604
GSPATP00021473001;GSPATP00007733001	GSPATP00021473001;GSPATP00007733001	gene=GSPATG00021473001;gene=GSPATG00007733001	2	2	1	1	1	1	0	0	5.3	54.619	486	0	7.5288	By MS/MS	By MS/MS			13566000	5361000	8205500	0	0	678320	268050	410270	0	0	5963300	6725700	0	0	1	1	0	0	2			22.5077	22.6813	0	0	TRUE	FALSE
GSPATP00021475001	GSPATP00021475001	gene=GSPATG00021475001	1	5	1	1	0	0	0	1	34.5	13.956	119	0	9.7864	By matching	By matching	By matching	By MS/MS	9817600	0	0	0	9817600	1636300	0	0	0	1636300	0	0	0	3976000	0	0	0	1	1			0	0	18.4809	21.9229	FALSE	TRUE
GSPATP00021503001	GSPATP00021503001	gene=GSPATG00021503001	1	15	1	0	1	1	1	1	52.6	30.146	272	0	11.898	By MS/MS	By MS/MS	By MS/MS	By MS/MS	648330000	166820000	165580000	115870000	200060000	40520000	10426000	10349000	7241900	12504000	316750000	188390000	122950000	70892000	4	4	2	6	16			28.2388	27.4891	26.8735	26.0791	FALSE	FALSE	1.38765	0.0283546	0.185925
GSPATP00021533001	GSPATP00021533001	gene=GSPATG00021533001	1	1	1	1	1	1	0	0	6.9	17.28	145	0.0055517	1.434	By MS/MS	By matching			4892500	2400200	2492300	0	0	815420	400030	415390	0	0	1438100	1271400	0	0	1	0	0	0	1			20.4557	20.278	0	0	TRUE	FALSE
GSPATP00021628001	GSPATP00021628001	gene=GSPATG00021628001	1	6	4	4	0	0	4	4	14.7	54.273	497	0	3.1705	By matching	By matching	By matching	By MS/MS	8550100	0	0	2767400	5782700	407150	0	0	131780	275370	0	0	3518200	4027100	0	0	0	4	4			0	0	21.7464	21.9413	FALSE	TRUE
GSPATP00021676001	GSPATP00021676001	gene=GSPATG00021676001	1	27	2	0	1	1	2	2	44.4	71.916	660	0.00078927	2.0094	By matching	By MS/MS	By MS/MS	By MS/MS	21507000	3376700	5062400	6935400	6132100	597410	93798	140620	192650	170340	7748800	8284900	6083000	5803400	0	1	1	2	4			22.8855	22.9821	22.5364	22.4685	FALSE	FALSE	0.43135	0.187873	0.449134
GSPATP00021702001	GSPATP00021702001	gene=GSPATG00021702001	1	1	1	1	1	1	0	0	12	10.864	100	0.0014738	1.6981	By MS/MS	By matching			2608500	1123500	1485000	0	0	372650	160500	212150	0	0	673160	757560	0	0	1	0	0	0	1			19.3606	19.531	0	0	TRUE	FALSE
GSPATP00021881001	GSPATP00021881001	gene=GSPATG00021881001	1	3	3	3	3	3	0	0	6.8	47.019	396	0	3.484	By MS/MS	By MS/MS			12604000	3948300	8655900	0	0	600200	188020	412190	0	0	5290700	6188400	0	0	1	3	0	0	4			22.335	22.5611	0	0	TRUE	FALSE
GSPATP00021903001;GSPATP00020752001	GSPATP00021903001;GSPATP00020752001	gene=GSPATG00021903001;gene=GSPATG00020752001	2	30	30	30	23	22	22	21	50.5	90.601	818	0	94.612	By MS/MS	By MS/MS	By MS/MS	By MS/MS	515890000	109030000	165560000	70173000	171130000	9733700	2057200	3123700	1324000	3228800	132910000	144460000	110920000	112330000	26	29	26	30	111			26.9859	27.1061	26.7249	26.7432	FALSE	FALSE	0.31195	0.319934	0.569184
GSPATP00021914001	GSPATP00021914001	gene=GSPATG00021914001	1	7	2	2	1	1	1	2	39.3	14.397	122	0	3.5455	By matching	By MS/MS	By MS/MS	By MS/MS	102910000	17728000	17476000	21736000	45969000	17152000	2954700	2912700	3622700	7661600	11988000	8848300	14471000	17427000	0	1	1	1	3			23.5151	23.077	23.7867	24.0548	FALSE	FALSE	-0.6247	0.113898	0.352906
GSPATP00021929001;GSPATP00020786001	GSPATP00021929001;GSPATP00020786001	gene=GSPATG00021929001;gene=GSPATG00020786001	2	2	2	2	1	0	2	2	7.5	36.957	319	0.004351	1.6315	By MS/MS		By matching	By MS/MS	5716600	0	0	687770	5028800	408330	0	0	49127	359200	0	0	2806100	3593300	1	0	0	2	3			0	0	21.4201	21.7769	FALSE	TRUE
GSPATP00021944001;GSPATP00002776001;GSPATP00001255001;GSPATP00020738001;GSPATP00001207001;GSPATP00025674001;GSPATP00003077001	GSPATP00021944001;GSPATP00002776001;GSPATP00001255001;GSPATP00020738001;GSPATP00001207001;GSPATP00025674001;GSPATP00003077001	gene=GSPATG00021944001;gene=GSPATG00002776001;gene=GSPATG00001255001;gene=GSPATG00020738001;gene=GSPATG00001207001;gene=GSPATG00025674001;gene=GSPATG00003077001	7	4	4	4	4	4	3	3	9.6	52.324	458	0	7.9391	By MS/MS	By MS/MS	By MS/MS	By MS/MS	37518000	10696000	15822000	4073100	6927500	1389500	396130	585990	150850	256570	10491000	11863000	6504000	6803700	3	4	2	3	12			23.3226	23.5	22.6329	22.6979	FALSE	FALSE	0.7459	0.0490745	0.23963
GSPATP00021967001	GSPATP00021967001	gene=GSPATG00021967001	1	9	1	1	0	0	1	1	39.9	24.137	208	0	2.9925	By matching	By matching	By MS/MS	By matching	3183600	0	0	2191700	991890	397940	0	0	273960	123990	0	0	3132900	666120	0	0	1	0	1			0	0	21.5791	19.3454	FALSE	TRUE
GSPATP00021999001	GSPATP00021999001	gene=GSPATG00021999001	1	1	1	1	1	1	1	1	5.2	23.775	212	0	5.7475	By MS/MS	By MS/MS	By MS/MS	By MS/MS	14104000	1925400	7399200	1948100	2831400	1084900	148110	569170	149860	217800	1153600	3774500	1306800	1146700	1	1	1	1	4			20.1377	21.8479	20.3176	20.1291	FALSE	FALSE	0.76945	0.27142	0.525661
GSPATP00022044001;GSPATP00017773001	GSPATP00022044001;GSPATP00017773001	gene=GSPATG00022044001;gene=GSPATG00017773001	2	2	2	2	2	2	0	0	2.5	99.022	846	0.0098879	1.2515	By MS/MS	By MS/MS			4398600	1662300	2736300	0	0	87972	33245	54727	0	0	1651700	2135400	0	0	1	1	0	0	2			20.6555	21.0261	0	0	TRUE	FALSE
GSPATP00022046001;GSPATP00017775001	GSPATP00022046001;GSPATP00017775001	gene=GSPATG00022046001;gene=GSPATG00017775001	2	4	1	1	1	1	0	0	14	38.491	343	0.00077399	1.9387	By MS/MS	By matching	By matching	By matching	1471300	452180	1019100	0	0	81739	25121	56618	0	0	270930	519880	0	0	1	0	0	0	1			18.0476	18.9878	0	0	TRUE	FALSE
GSPATP00022056001;GSPATP00017785001	GSPATP00022056001;GSPATP00017785001	gene=GSPATG00022056001;gene=GSPATG00017785001	2	10	2	2	2	1	2	2	48.3	16.6	147	0	11.055	By MS/MS	By MS/MS	By MS/MS	By MS/MS	48373000	9836500	4495100	12456000	21585000	6046600	1229600	561890	1557000	2698200	5585900	2915200	7959200	8823400	2	1	1	2	6			22.4134	21.4752	22.9242	23.0729	FALSE	FALSE	-1.05425	0.053069	0.253736
GSPATP00022093001	GSPATP00022093001	gene=GSPATG00022093001	1	4	1	1	1	1	1	1	32	14.316	122	0.0054945	1.3946	By MS/MS	By matching	By matching	By MS/MS	12831000	3000000	6767200	791470	2272200	1425700	333340	751910	87942	252460	3070600	2780300	1638500	1976200	1	0	0	1	2			21.5501	21.4068	20.6439	20.9143	FALSE	FALSE	0.69935	0.066144	0.276001
GSPATP00022104001	GSPATP00022104001	gene=GSPATG00022104001	1	3	2	2	2	2	0	0	7.3	64.393	578	0	8.4441	By matching	By MS/MS	By matching	By matching	16645000	5459500	11185000	0	0	536930	176110	360820	0	0	6308400	8679700	0	0	0	2	0	0	2			22.5888	23.0492	0	0	TRUE	FALSE
GSPATP00022142001	GSPATP00022142001;GSPATP00013875001	gene=GSPATG00022142001	2	3	1	1	1	1	0	0	6.4	64.077	563	0.005487	1.389	By MS/MS	By matching	By matching	By matching	2704300	1228900	1475500	0	0	79540	36143	43396	0	0	1234700	1265500	0	0	1	0	0	0	1			20.2357	20.2713	0	0	TRUE	FALSE
GSPATP00022158001	GSPATP00022158001	gene=GSPATG00022158001	1	13	1	0	1	1	1	1	38.6	37.925	342	0	8.9008	By MS/MS	By matching	By MS/MS	By MS/MS	65044000	14053000	22998000	10366000	17628000	3423400	739610	1210400	545550	927770	8419800	11732000	6953200	7138900	1	0	1	1	3			23.0054	23.4839	22.7292	22.7673	FALSE	FALSE	0.4964	0.182141	0.444133
GSPATP00022186001	GSPATP00022186001	gene=GSPATG00022186001	1	17	17	1	17	16	1	1	21.6	111.79	962	0	141.75	By MS/MS	By MS/MS	By matching	By MS/MS	292820000	131960000	157580000	1449700	1831300	6655000	2999100	3581400	32948	41620	131700000	130990000	2097600	1075100	19	20	0	1	40			26.9727	26.9649	21.0003	20.036	FALSE	FALSE	6.45065	2.68193e-05	0.00492402
GSPATP00022271001;GSPATP00020034001	GSPATP00022271001;GSPATP00020034001	gene=GSPATG00022271001;gene=GSPATG00020034001	2	3	3	3	1	1	2	2	9	62.671	547	0	6.6085	By MS/MS	By MS/MS	By matching	By MS/MS	18292000	1692000	2800100	5657500	8142200	590060	54582	90326	182500	262650	0	0	6420100	10603000	1	1	0	2	4			0	0	22.6142	23.338	FALSE	TRUE
GSPATP00022288001	GSPATP00022288001	gene=GSPATG00022288001	1	6	2	2	2	2	0	0	19.4	40.294	351	0	2.7863	By matching	By MS/MS		By matching	17755000	7335200	10420000	0	0	771960	318920	453040	0	0	9155300	9341200	0	0	0	3	0	0	3			23.1262	23.1552	0	0	TRUE	FALSE
GSPATP00022307001;GSPATP00020065001;GSPATP00019753001;GSPATP00009248001	GSPATP00022307001;GSPATP00020065001;GSPATP00019753001;GSPATP00009248001	gene=GSPATG00022307001;gene=GSPATG00020065001;gene=GSPATG00019753001;gene=GSPATG00009248001	4	5	5	5	3	2	4	3	19.5	28.043	236	0	8.7268	By MS/MS	By MS/MS	By MS/MS	By MS/MS	43308000	8599100	10833000	13694000	10182000	3609000	716590	902770	1141200	848470	10470000	6422300	15157000	5845200	2	2	5	1	10			23.3198	22.6147	23.8535	22.4788	FALSE	FALSE	-0.1989	0.741834	0.86392
GSPATP00022347001	GSPATP00022347001	gene=GSPATG00022347001	1	9	2	2	2	2	2	2	24.7	52.002	453	0	2.7225	By MS/MS	By MS/MS	By MS/MS	By MS/MS	52255000	14738000	19024000	7169300	11324000	2488300	701790	905910	341400	539230	11638000	11030000	8304400	9008800	2	3	2	2	9			23.4723	23.3949	22.9854	23.1029	FALSE	FALSE	0.38945	0.228376	0.4817
GSPATP00022367001;GSPATP00020139001	GSPATP00022367001;GSPATP00020139001	gene=GSPATG00022367001;gene=GSPATG00020139001	2	1	1	1	1	1	0	0	14.6	12.455	103	0	13.247	By MS/MS	By MS/MS			8837300	4527500	4309800	0	0	1767500	905510	861960	0	0	2712700	2198500	0	0	1	1	0	0	2			21.3713	21.0681	0	0	TRUE	FALSE
GSPATP00022372001;GSPATP00020144001	GSPATP00022372001;GSPATP00020144001	gene=GSPATG00022372001;gene=GSPATG00020144001	2	26	26	26	21	22	22	26	77	25.418	230	0	323.31	By MS/MS	By MS/MS	By MS/MS	By MS/MS	7570900000	1330100000	1945700000	1077600000	3217500000	473180000	83130000	121610000	67353000	201090000	1176900000	1569000000	1465500000	2015400000	48	52	57	77	234			30.1323	30.5472	30.4487	30.9084	FALSE	FALSE	-0.3388	0.369745	0.621376
GSPATP00022425001;GSPATP00020205001	GSPATP00022425001;GSPATP00020205001	gene=GSPATG00022425001;gene=GSPATG00020205001	2	4	2	1	2	2	1	1	34.6	17.272	156	0.0014848	1.725	By MS/MS	By MS/MS	By MS/MS	By MS/MS	20467000	6108100	3686500	5286800	5386100	4093500	1221600	737290	1057400	1077200	2063800	4051100	3190600	1962500	2	1	2	1	6			20.9769	21.9499	21.6054	20.9043	FALSE	FALSE	0.20855	0.680257	0.834933
GSPATP00022458001	GSPATP00022458001;GSPATP00036315001	gene=GSPATG00022458001	2	6	6	6	5	6	0	0	10.6	84.717	748	0	9.2236	By MS/MS	By MS/MS			23253000	9186900	14066000	0	0	567140	224070	343060	0	0	11495000	14818000	0	0	4	5	0	0	9			23.4545	23.8208	0	0	TRUE	FALSE
GSPATP00022468001;GSPATP00036328001	GSPATP00022468001;GSPATP00036328001;GSPATP00032410001	gene=GSPATG00022468001;gene=GSPATG00036328001	3	4	4	4	2	3	1	1	15.9	37.622	345	0	6.528	By MS/MS	By MS/MS	By MS/MS	By MS/MS	32490000	9928300	13435000	3620000	5507300	1624500	496410	671730	181000	275360	20789000	20315000	0	0	1	3	1	1	6			24.3093	24.276	0	0	TRUE	FALSE
GSPATP00022533001	GSPATP00022533001	gene=GSPATG00022533001	1	8	7	7	4	4	6	7	23.1	39.316	325	0	46.179	By MS/MS	By MS/MS	By MS/MS	By MS/MS	562920000	85897000	123720000	100820000	252490000	46910000	7158100	10310000	8401400	21041000	156260000	117950000	120580000	123490000	13	16	10	24	63			27.2194	26.8136	26.8454	26.8798	FALSE	FALSE	0.1539	0.639287	0.817361
GSPATP00022590001;GSPATP00033336001	GSPATP00022590001;GSPATP00033336001;GSPATP00036698001	gene=GSPATG00022590001;gene=GSPATG00033336001	3	5	5	5	4	3	1	2	10.7	55.152	487	0	3.1712	By MS/MS	By MS/MS	By matching	By MS/MS	26054000	6476100	10255000	1677300	7645700	1042200	259050	410190	67090	305830	5989100	7787400	5003600	4746200	2	2	0	2	6			22.5139	22.8927	22.2545	22.1783	FALSE	FALSE	0.4869	0.173647	0.434377
GSPATP00022592001	GSPATP00022592001	gene=GSPATG00022592001	1	8	8	8	8	7	0	0	13.9	66.027	554	0	26.804	By MS/MS	By MS/MS			109640000	39398000	70246000	0	0	4217100	1515300	2701800	0	0	41540000	66864000	0	0	7	9	0	0	16			25.308	25.9947	0	0	TRUE	FALSE
GSPATP00022596001;GSPATP00033344001	GSPATP00022596001;GSPATP00033344001	gene=GSPATG00022596001;gene=GSPATG00033344001	2	4	4	4	3	4	0	0	4.8	127.31	1115	0	4.8606	By MS/MS	By MS/MS			5859900	2892200	2967700	0	0	122080	60254	61828	0	0	2656000	2845400	0	0	2	3	0	0	5			21.3408	21.4402	0	0	TRUE	FALSE
GSPATP00022607001;GSPATP00023733001	GSPATP00022607001;GSPATP00023733001	gene=GSPATG00022607001;gene=GSPATG00023733001	2	2	2	1	0	0	2	2	6.6	48.949	423	0	12.562			By MS/MS	By MS/MS	7642800	0	0	2237000	5405900	477680	0	0	139810	337870	0	0	3192000	3636100	0	0	2	2	4			0	0	21.606	21.794	FALSE	TRUE
GSPATP00022722001	GSPATP00022722001	gene=GSPATG00022722001	1	3	3	1	3	3	0	0	9.9	54.963	486	0	6.0525	By MS/MS	By MS/MS			25852000	9766000	16086000	0	0	1077200	406920	670270	0	0	12118000	11274000	0	0	2	4	0	0	6			23.5306	23.4265	0	0	TRUE	FALSE
GSPATP00022726001;GSPATP00029690001	GSPATP00022726001;GSPATP00029690001	gene=GSPATG00022726001;gene=GSPATG00029690001	2	4	4	4	0	2	2	2	8	64.824	573	0	4.0106		By MS/MS	By matching	By MS/MS	8222300	0	1306200	2535500	4380600	234920	0	37321	72442	125160	0	0	4073300	4105100	0	2	0	2	4			0	0	21.9578	21.969	FALSE	TRUE
GSPATP00022765001	GSPATP00022765001	gene=GSPATG00022765001	1	1	1	1	0	1	0	0	5.7	32.061	265	0	2.3811		By MS/MS			1381800	0	1381800	0	0	98700	0	98700	0	0	0	1163200	0	0	0	1	0	0	1			18.8448	20.1497	0	0	TRUE	FALSE
GSPATP00022802001;GSPATP00029759001	GSPATP00022802001;GSPATP00029759001;GSPATP00021528001	gene=GSPATG00022802001;gene=GSPATG00029759001	3	7	7	7	6	7	4	4	21.6	48.776	444	0	39.918	By MS/MS	By MS/MS	By MS/MS	By MS/MS	101040000	31179000	46967000	9520300	13374000	3886200	1199200	1806400	366170	514380	28244000	30171000	19797000	11837000	4	8	4	2	18			24.7514	24.8467	24.2388	23.4968	FALSE	FALSE	0.93125	0.0543504	0.257184
GSPATP00022808001	GSPATP00022808001	gene=GSPATG00022808001	1	16	3	3	3	3	1	1	37.4	67.873	607	0	12.244	By MS/MS	By MS/MS	By MS/MS	By MS/MS	216970000	62882000	112650000	17980000	23461000	6780300	1965100	3520200	561890	733160	65771000	52333000	44109000	47627000	4	3	5	4	16			25.9709	25.6412	25.3946	25.5053	FALSE	FALSE	0.3561	0.290906	0.542787
GSPATP00022820001	GSPATP00022820001	gene=GSPATG00022820001	1	7	7	3	4	4	3	4	22.1	46.852	411	0	9.8165	By MS/MS	By MS/MS	By MS/MS	By MS/MS	48994000	11827000	13585000	7122100	16460000	2578600	622460	715000	374840	866310	16892000	12099000	11240000	12274000	4	3	2	5	14			24.0098	23.5284	23.4221	23.5491	FALSE	FALSE	0.2835	0.419664	0.672342
GSPATP00022878001;GSPATP00020970001	GSPATP00022878001;GSPATP00020970001	gene=GSPATG00022878001;gene=GSPATG00020970001	2	8	8	8	4	4	7	8	15.4	60.091	545	0	11.347	By MS/MS	By MS/MS	By MS/MS	By MS/MS	86189000	7654000	9781400	25651000	43103000	2535000	225120	287690	754430	1267700	18141000	16611000	28433000	28591000	4	2	5	9	20			24.1128	23.9856	24.7611	24.7691	FALSE	FALSE	-0.7159	0.0535512	0.254715
GSPATP00022888001;PTETP7900004001;PTETP6700008001	GSPATP00022888001;PTETP7900004001;PTETP6700008001	gene=GSPATG00022888001;gene=PTETG7900004001;gene=PTETG6700008001	3	6	6	6	6	6	1	1	18.1	46.917	419	0	32.549	By MS/MS	By MS/MS	By MS/MS	By MS/MS	256870000	221880000	27463000	3636200	3885000	10275000	8875300	1098500	145450	155400	168330000	88152000	7565200	6986900	4	7	2	2	15			27.3267	26.3935	22.8509	22.7362	FALSE	FALSE	4.06655	0.00021955	0.0155036
GSPATP00022898001;GSPATP00020990001	GSPATP00022898001;GSPATP00020990001	gene=GSPATG00022898001;gene=GSPATG00020990001	2	2	2	2	1	2	2	1	9.9	35.991	324	0	5.0404	By MS/MS	By MS/MS	By MS/MS	By MS/MS	21437000	2601800	5488700	3984400	9362600	2143700	260180	548870	398440	936260	4788900	3267200	3955600	6647800	1	2	1	1	5			22.1913	21.6396	21.9155	22.6644	FALSE	FALSE	-0.3745	0.40332	0.654148
GSPATP00022965001;GSPATP00021062001	GSPATP00022965001;GSPATP00021062001	gene=GSPATG00022965001;gene=GSPATG00021062001	2	1	1	1	1	1	1	1	6.1	20.736	180	0	3.856	By MS/MS	By MS/MS	By MS/MS	By MS/MS	25437000	9416000	4980500	5298900	5741200	2826300	1046200	553390	588770	637910	5641700	2540700	3554500	2325100	1	0	1	1	3			22.4277	21.2768	21.7612	21.1489	FALSE	FALSE	0.3972	0.467304	0.709065
GSPATP00023021001	GSPATP00023021001	gene=GSPATG00023021001	1	4	2	2	1	1	2	2	11.4	47.27	420	0	3.2518	By matching	By MS/MS	By MS/MS	By MS/MS	12755000	1748200	2388600	5077600	3540600	554560	76011	103850	220760	153940	3547500	4351500	7962300	2157900	0	1	2	1	4			21.7584	22.0531	22.9248	21.0412	FALSE	FALSE	-0.07725	0.913351	0.957048
GSPATP00023027001;GSPATP00021122001;GSPATP00020288001;GSPATP00023525001	GSPATP00023027001;GSPATP00021122001;GSPATP00020288001;GSPATP00023525001	gene=GSPATG00023027001;gene=GSPATG00021122001;gene=GSPATG00020288001;gene=GSPATG00023525001	4	7	7	7	5	4	6	5	28.8	25.924	222	0	17.342	By MS/MS	By MS/MS	By MS/MS	By MS/MS	241180000	45251000	59144000	62585000	74196000	21925000	4113700	5376800	5689500	6745100	46456000	36797000	58651000	61400000	4	6	10	10	30			25.4694	25.1331	25.8057	25.8717	FALSE	FALSE	-0.53745	0.135086	0.38512
GSPATP00023052001	GSPATP00023052001	gene=GSPATG00023052001	1	4	4	4	4	4	0	0	14.5	38.165	344	0	6.5194	By matching	By MS/MS			28276000	9913600	18363000	0	0	2175100	762580	1412500	0	0	18874000	25595000	0	0	0	4	0	0	4			24.1699	24.6094	0	0	TRUE	FALSE
GSPATP00023138001	GSPATP00023138001	gene=GSPATG00023138001	1	1	1	1	1	0	0	1	12.2	17.306	147	0	2.3956	By MS/MS			By MS/MS	45010000	35054000	0	0	9955700	5626200	4381800	0	0	1244500	30443000	0	0	14897000	1	0	0	1	2			24.8596	19.8463	19.0311	23.8285	FALSE	FALSE	0.92315	0.699205	0.842057
GSPATP00023186001;GSPATP00025772001	GSPATP00023186001;GSPATP00025772001	gene=GSPATG00023186001;gene=GSPATG00025772001	2	9	9	9	5	6	9	9	27.1	44.858	395	0	27.267	By MS/MS	By MS/MS	By MS/MS	By MS/MS	110670000	9648800	16773000	41125000	43120000	4426700	385950	670910	1645000	1724800	21004000	19436000	56634000	44386000	5	6	11	13	35			24.3242	24.2122	25.7552	25.4036	FALSE	FALSE	-1.3112	0.00814077	0.113231
GSPATP00023187001	GSPATP00023187001	gene=GSPATG00023187001	1	5	5	2	5	5	0	0	21.9	32.442	270	0	43.792	By MS/MS	By MS/MS			137740000	63589000	74148000	0	0	11478000	5299100	6179000	0	0	48220000	67615000	0	0	4	6	0	0	10			25.5231	26.0108	0	0	TRUE	FALSE
GSPATP00023190001	GSPATP00023190001;GSPATP00039675001;GSPATP00025770001	gene=GSPATG00023190001	3	10	10	4	8	8	8	6	34.7	43.895	412	0	58.801	By MS/MS	By MS/MS	By MS/MS	By MS/MS	328470000	79922000	103000000	102900000	42643000	16424000	3996100	5150100	5145200	2132100	87625000	81320000	155040000	28036000	8	6	8	4	26			26.3848	26.2771	27.2081	24.7408	FALSE	FALSE	0.3565	0.690281	0.837091
GSPATP00023219001	GSPATP00023219001	gene=GSPATG00023219001	1	18	18	15	18	17	10	10	40.8	46.594	417	0	157.94	By MS/MS	By MS/MS	By MS/MS	By MS/MS	790120000	259800000	367820000	55788000	106700000	34353000	11296000	15992000	2425600	4639200	290070000	246530000	156970000	214380000	14	20	5	14	53			28.1118	27.8772	27.2259	27.6756	FALSE	FALSE	0.54375	0.155244	0.409522
GSPATP00023246001	GSPATP00023246001	gene=GSPATG00023246001	1	11	11	3	7	7	11	11	29.3	52.077	488	0	97.181	By MS/MS	By MS/MS	By MS/MS	By MS/MS	350590000	49927000	64861000	92239000	143560000	14608000	2080300	2702600	3843300	5981800	63500000	65043000	125980000	88524000	9	5	13	18	45			25.9203	25.9549	26.9086	26.3996	FALSE	FALSE	-0.7165	0.0795709	0.295733
GSPATP00023266001;GSPATP00021589001	GSPATP00023266001;GSPATP00021589001	gene=GSPATG00023266001;gene=GSPATG00021589001	2	3	3	3	3	2	0	0	23.2	16.534	142	0	2.7246	By MS/MS	By MS/MS			14974000	8811000	6162800	0	0	2495600	1468500	1027100	0	0	4820500	3602500	0	0	2	1	0	0	3			22.2008	21.7806	0	0	TRUE	FALSE
GSPATP00023292001	GSPATP00023292001;GSPATP00021609001;GSPATP00021608001	gene=GSPATG00023292001	3	8	8	2	4	5	8	8	28.7	34.388	303	0	21.52	By MS/MS	By MS/MS	By MS/MS	By MS/MS	272030000	14057000	78463000	78171000	101340000	20926000	1081300	6035600	6013200	7795400	32922000	67975000	86418000	42514000	6	6	8	7	27			24.9725	26.0185	26.3648	25.3414	FALSE	FALSE	-0.3576	0.543304	0.744407
GSPATP00023302001;GSPATP00021618001;GSPATP00030650001	GSPATP00023302001;GSPATP00021618001;GSPATP00030650001;GSPATP00026388001	gene=GSPATG00023302001;gene=GSPATG00021618001;gene=GSPATG00030650001	4	13	13	13	12	12	8	8	42.3	44.819	411	0	105.78	By MS/MS	By MS/MS	By MS/MS	By MS/MS	357180000	99056000	141120000	27355000	89645000	13229000	3668700	5226600	1013200	3320200	131670000	125690000	48528000	57740000	14	17	8	18	57			26.9724	26.9053	25.5323	25.7831	FALSE	FALSE	1.28115	0.00760163	0.109862
GSPATP00023328001;GSPATP00021642001	GSPATP00023328001;GSPATP00021642001	gene=GSPATG00023328001;gene=GSPATG00021642001	2	3	3	3	3	3	0	0	7	58.058	499	0	3.0034	By MS/MS	By MS/MS			9538600	3674000	5864600	0	0	366870	141310	225560	0	0	3801500	4920000	0	0	1	3	0	0	4			21.8581	22.2302	0	0	TRUE	FALSE
GSPATP00023386001	GSPATP00023386001	gene=GSPATG00023386001	1	9	1	1	1	1	0	0	25.8	42.773	384	0	2.4052	By MS/MS	By MS/MS	By matching	By matching	5123700	2440400	2683300	0	0	232900	110930	121970	0	0	2452000	2301500	0	0	1	1	0	0	2			21.2255	21.1341	0	0	TRUE	FALSE
GSPATP00023388001;GSPATP00021706001	GSPATP00023388001;GSPATP00021706001	gene=GSPATG00023388001;gene=GSPATG00021706001	2	4	4	4	1	1	4	3	23.6	16.74	144	0	3.9976	By MS/MS	By MS/MS	By MS/MS	By MS/MS	28951000	2062800	2908900	9267000	14712000	2631900	187530	264440	842450	1337500	3349600	4021500	3649200	3874000	1	1	2	3	7			21.6756	21.9393	21.7991	21.8854	FALSE	FALSE	-0.0348	0.910157	0.957048
GSPATP00023511001;GSPATP00023040001;GSPATP00021136001;GSPATP00020272001	GSPATP00023511001;GSPATP00023040001;GSPATP00021136001;GSPATP00020272001	gene=GSPATG00023511001;gene=GSPATG00023040001;gene=GSPATG00021136001;gene=GSPATG00020272001	4	2	2	2	2	1	0	1	11.2	13.31	116	0	10.87	By MS/MS	By MS/MS		By MS/MS	17531000	10858000	6672200	0	0	3506100	2171700	1334400	0	0	5579100	4330500	0	0	1	2	0	1	4			22.4116	22.0461	0	0	TRUE	FALSE
GSPATP00023515001	GSPATP00023515001	gene=GSPATG00023515001	1	11	11	4	10	10	7	7	44.9	34.203	303	0	25.153	By MS/MS	By MS/MS	By MS/MS	By MS/MS	270890000	69280000	92083000	45966000	63561000	13544000	3464000	4604100	2298300	3178000	130150000	132040000	129450000	85758000	9	9	7	6	31			26.9556	26.9764	26.9478	26.3538	FALSE	FALSE	0.3152	0.395413	0.647039
GSPATP00023537001;GSPATP00020299001;GSPATP00005927001	GSPATP00023537001;GSPATP00020299001;GSPATP00005927001	gene=GSPATG00023537001;gene=GSPATG00020299001;gene=GSPATG00005927001	3	2	2	1	2	2	2	2	20.5	14.095	117	0	24.831	By MS/MS	By MS/MS	By MS/MS	By MS/MS	163650000	42335000	36294000	33833000	51190000	40913000	10584000	9073600	8458200	12797000	25800000	18827000	23705000	20603000	3	2	2	3	10			24.6209	24.1663	24.4987	24.2964	FALSE	FALSE	-0.00395	0.990689	0.99883
GSPATP00023607001	GSPATP00023607001	gene=GSPATG00023607001	1	1	1	1	1	1	1	1	3.3	48.65	429	0	2.2817	By MS/MS	By MS/MS	By matching	By MS/MS	8237900	1621800	3109300	857230	2649600	343250	67576	129550	35718	110400	2402500	3054900	886460	1880700	1	1	0	1	3			21.1961	21.5427	19.7577	20.8428	FALSE	FALSE	1.06915	0.0697769	0.278242
GSPATP00023608001	GSPATP00023608001	gene=GSPATG00023608001	1	1	1	1	1	1	1	1	6.5	20.317	185	0.0080053	1.2842	By MS/MS	By matching	By MS/MS	By matching	15701000	2702500	3564900	4133200	5300300	1962600	337810	445620	516650	662530	1629600	1859700	2790400	2077100	1	0	1	0	2			20.6361	20.8266	21.412	20.9861	FALSE	FALSE	-0.4677	0.201717	0.46948
GSPATP00023643001	GSPATP00023643001	gene=GSPATG00023643001	1	11	11	4	4	4	10	9	29.7	38.296	340	0	38.93	By MS/MS	By MS/MS	By MS/MS	By MS/MS	184060000	5763900	9714500	84347000	84231000	7669000	240160	404770	3514400	3509600	27676000	38766000	186750000	92591000	2	3	12	9	26			24.7221	25.2083	27.4765	26.4644	FALSE	FALSE	-2.00525	0.00765921	0.109862
GSPATP00023679001	GSPATP00023679001	gene=GSPATG00023679001	1	4	3	1	3	3	2	2	14.3	40.736	364	0	27.645	By MS/MS	By MS/MS	By MS/MS	By MS/MS	72925000	17632000	42351000	6420100	6521500	4289700	1037200	2491200	377650	383620	9014400	19741000	7966000	5429500	1	3	2	2	8			23.1038	24.2347	22.9254	22.3724	FALSE	FALSE	1.02035	0.0946599	0.322452
GSPATP00023720001;GSPATP00036672001	GSPATP00023720001;GSPATP00036672001	gene=GSPATG00023720001;gene=GSPATG00036672001	2	4	3	3	3	3	0	0	9.8	53.575	470	0	3.3338	By MS/MS	By MS/MS			8935600	3187500	5748100	0	0	357420	127500	229920	0	0	3090900	4987500	0	0	1	3	0	0	4			21.5596	22.2499	0	0	TRUE	FALSE
GSPATP00023786001	GSPATP00023786001	gene=GSPATG00023786001	1	1	1	1	1	1	1	1	3.4	33.61	297	0.00075529	1.829	By MS/MS	By MS/MS	By MS/MS	By MS/MS	24485000	5976800	7368600	3071400	8067800	1883400	459760	566810	236260	620600	12782000	7356100	3203200	3211200	1	1	1	2	5			23.6076	22.8105	21.6111	21.6147	FALSE	FALSE	1.59615	0.00904715	0.120903
GSPATP00023788001;GSPATP00033567001;GSPATP00035573001;GSPATP00034628001	GSPATP00023788001;GSPATP00033567001;GSPATP00035573001;GSPATP00034628001	gene=GSPATG00023788001;gene=GSPATG00033567001;gene=GSPATG00035573001;gene=GSPATG00034628001	4	2	2	2	2	2	2	2	19.5	15.287	128	0	4.6048	By MS/MS	By MS/MS	By MS/MS	By MS/MS	31474000	6991800	8469400	6427100	9585300	3934200	873980	1058700	803380	1198200	9888900	6465400	9691800	16609000	2	2	1	2	7			23.2374	22.6243	23.2083	23.9855	FALSE	FALSE	-0.66605	0.178499	0.440203
GSPATP00023812001	GSPATP00023812001	gene=GSPATG00023812001	1	2	2	2	2	2	0	0	4.1	92.3	790	0.009849	1.2409	By MS/MS	By MS/MS			4847600	1379100	3468500	0	0	138500	39403	99100	0	0	2453000	2622400	0	0	1	1	0	0	2			21.2261	21.3225	0	0	TRUE	FALSE
GSPATP00023879001	GSPATP00023879001	gene=GSPATG00023879001	1	3	2	2	2	1	0	0	26.2	16.938	145	0	22.038	By MS/MS	By MS/MS			20933000	15474000	5458900	0	0	2990500	2210600	779840	0	0	6149600	5906800	0	0	2	1	0	0	3			22.5521	22.4939	0	0	TRUE	FALSE
GSPATP00023892001;GSPATP00033667001	GSPATP00023892001;GSPATP00033667001;GSPATP00039703001	gene=GSPATG00023892001;gene=GSPATG00033667001	3	4	4	4	1	3	1	2	10.9	37.26	339	0	19.563	By MS/MS	By MS/MS	By matching	By MS/MS	7168500	1487400	3335700	697040	1648500	448030	92960	208480	43565	103030	4492100	3791300	0	0	1	2	0	2	5			22.099	21.8543	0	0	TRUE	FALSE
GSPATP00023935001;GSPATP00006705001	GSPATP00023935001;GSPATP00006705001	gene=GSPATG00023935001;gene=GSPATG00006705001	2	1	1	1	1	1	1	1	4.7	31.994	274	0	4.9243	By matching	By MS/MS	By MS/MS	By matching	8784500	766240	4344700	2140600	1532900	585630	51083	289650	142710	102190	1697100	4081200	3311000	1316600	0	1	1	0	2			20.6946	21.9606	21.6588	20.3284	FALSE	FALSE	0.334	0.631764	0.811132
GSPATP00023966001	GSPATP00023966001	gene=GSPATG00023966001	1	4	1	1	1	1	0	0	9.2	51.509	456	0.0055059	1.4018	By matching	By MS/MS	By matching	By matching	3017100	659400	2357700	0	0	125710	27475	98239	0	0	1005200	2084400	0	0	0	1	0	0	1			19.9391	20.9912	0	0	TRUE	FALSE
GSPATP00023995001	GSPATP00023995001	gene=GSPATG00023995001	1	2	2	2	2	2	0	0	6.6	41.39	351	0.00079365	2.0472	By MS/MS	By MS/MS			7627100	3265200	4361900	0	0	381350	163260	218090	0	0	4788300	3568400	0	0	2	2	0	0	4			22.1911	21.7668	0	0	TRUE	FALSE
GSPATP00023999001	GSPATP00023999001	gene=GSPATG00023999001	1	7	1	1	0	0	1	1	23.8	43.674	412	0.0054983	1.3978	By matching	By matching	By MS/MS	By matching	3624900	0	0	2811500	813370	181240	0	0	140580	40668	0	0	4138700	574270	0	0	1	0	1			0	0	21.9807	19.1314	FALSE	TRUE
GSPATP00024144001	GSPATP00024144001;GSPATP00005454001	gene=GSPATG00024144001	2	13	13	13	4	4	10	10	18.6	68.488	601	0	56.54	By MS/MS	By MS/MS	By MS/MS	By MS/MS	175760000	5274300	13890000	64085000	92513000	5021800	150690	396860	1831000	2643200	37989000	19420000	117190000	70791000	3	3	15	15	36			25.1791	24.211	26.8043	26.0771	FALSE	FALSE	-1.74565	0.0157854	0.149735
GSPATP00024163001;GSPATP00005484001	GSPATP00024163001;GSPATP00005484001	gene=GSPATG00024163001;gene=GSPATG00005484001	2	2	2	2	1	0	0	1	14.4	19.754	174	0	2.1245	By MS/MS			By MS/MS	5352000	2771200	0	0	2580800	446000	230930	0	0	215070	0	0	0	1045200	1	0	0	1	2			0	0	19.3123	19.9953	FALSE	TRUE
GSPATP00024172001;GSPATP00005499001	GSPATP00024172001;GSPATP00005499001	gene=GSPATG00024172001;gene=GSPATG00005499001	2	10	10	10	9	9	3	3	24.2	55.525	484	0	14.615	By MS/MS	By MS/MS	By MS/MS	By MS/MS	83838000	28869000	40900000	6462500	7607000	2704500	931270	1319300	208470	245390	23556000	25634000	16894000	14101000	7	8	3	2	20			24.4896	24.6116	24.01	23.7493	FALSE	FALSE	0.67095	0.0730602	0.282993
GSPATP00024191001	GSPATP00024191001	gene=GSPATG00024191001	1	6	6	6	4	5	2	4	20.4	45.265	411	0	14.356	By MS/MS	By MS/MS	By MS/MS	By MS/MS	31167000	7327100	11105000	3673800	9060300	1484100	348910	528820	174940	431440	8335600	10327000	3744900	5301200	3	4	1	4	12			22.9909	23.2999	21.8365	22.3379	FALSE	FALSE	1.0582	0.0269488	0.18462
GSPATP00024194001;GSPATP00008251001;GSPATP00005516001	GSPATP00024194001;GSPATP00008251001;GSPATP00005516001;REV__GSPATP00005678001	gene=GSPATG00024194001;gene=GSPATG00008251001;gene=GSPATG00005516001	4	18	2	2	2	2	2	2	47.3	36.144	313	0	5.6987	By MS/MS	By MS/MS	By MS/MS	By MS/MS	247110000	54398000	48126000	41848000	102740000	20593000	4533200	4010500	3487300	8561800	145510000	54289000	70694000	95882000	7	7	6	13	33			27.1165	25.6942	26.0751	26.5148	FALSE	FALSE	0.1104	0.850242	0.921669
GSPATP00024203001;GSPATP00008235001;GSPATP00011903001	GSPATP00024203001;GSPATP00008235001;GSPATP00011903001	gene=GSPATG00024203001;gene=GSPATG00008235001;gene=GSPATG00011903001	3	2	2	2	2	2	1	1	5.9	50.139	427	0.0086379	1.2743	By MS/MS	By MS/MS	By matching	By MS/MS	13331000	4210100	5158000	1605300	2358000	833210	263130	322370	100330	147380	3508500	4220800	2222900	2544700	1	2	0	1	4			21.7424	22.0091	21.084	21.2791	FALSE	FALSE	0.6942	0.069343	0.278242
GSPATP00024207001;GSPATP00014546001;GSPATP00011896001;GSPATP00008227001;GSPATP00006197001;GSPATP00005534001;GSPATP00003818001;GSPATP00000531001	GSPATP00024207001;GSPATP00014546001;GSPATP00011896001;GSPATP00008227001;GSPATP00006197001;GSPATP00005534001;GSPATP00003818001;GSPATP00000531001	gene=GSPATG00024207001;gene=GSPATG00014546001;gene=GSPATG00011896001;gene=GSPATG00008227001;gene=GSPATG00006197001;gene=GSPATG00005534001;gene=GSPATG00003818001;gene=GSPATG00000531001	8	11	11	11	9	11	8	9	51	22.445	192	0	235.88	By MS/MS	By MS/MS	By MS/MS	By MS/MS	1606000000	307510000	398010000	277470000	623030000	229430000	43930000	56859000	39639000	89005000	203810000	179020000	204010000	278640000	13	16	10	14	53			27.6026	27.4155	27.6041	28.0538	FALSE	FALSE	-0.3199	0.364652	0.618762
GSPATP00024229001;GSPATP00005550001;GSPATP00024226001	GSPATP00024229001;GSPATP00005550001;GSPATP00024226001	gene=GSPATG00024229001;gene=GSPATG00005550001;gene=GSPATG00024226001	3	3	3	3	3	3	2	2	18.9	23.203	206	0	20.531	By MS/MS	By MS/MS	By MS/MS	By MS/MS	36678000	11690000	9994600	6767300	8226000	2619900	835040	713900	483380	587570	6301000	4078600	5343600	4250700	3	2	0	2	7			22.5871	21.9596	22.3494	22.0193	FALSE	FALSE	0.089	0.815029	0.905741
GSPATP00024240001	GSPATP00024240001	gene=GSPATG00024240001	1	6	1	1	1	1	0	0	14.8	49.202	426	0	2.6482	By MS/MS	By matching	By matching	By matching	5111700	3712400	1399300	0	0	283980	206250	77738	0	0	4638900	733090	0	0	1	0	0	0	1			22.1454	19.4836	0	0	TRUE	FALSE
GSPATP00024250001;GSPATP00011860001;GSPATP00008181001;GSPATP00005577001	GSPATP00024250001;GSPATP00011860001;GSPATP00008181001;GSPATP00005577001	gene=GSPATG00024250001;gene=GSPATG00011860001;gene=GSPATG00008181001;gene=GSPATG00005577001	4	1	1	1	1	1	0	0	8.7	25.312	218	0	3.538	By matching	By MS/MS			6926100	4020000	2906100	0	0	629650	365460	264190	0	0	2408700	1482500	0	0	0	1	0	0	1			21.1998	20.4996	0	0	TRUE	FALSE
GSPATP00024279001;GSPATP00005617001;GSPATP00008705001;GSPATP00003560001;GSPATP00000890001;GSPATP00000232001	GSPATP00024279001;GSPATP00005617001;GSPATP00008705001;GSPATP00003560001;GSPATP00000890001;GSPATP00000232001	gene=GSPATG00024279001;gene=GSPATG00005617001;gene=GSPATG00008705001;gene=GSPATG00003560001;gene=GSPATG00000890001;gene=GSPATG00000232001	6	14	14	14	14	13	12	13	50.3	21.946	185	0	131.69	By MS/MS	By MS/MS	By MS/MS	By MS/MS	1820100000	512220000	343310000	256870000	707660000	182010000	51222000	34331000	25687000	70766000	376300000	203730000	184200000	314160000	22	13	14	34	83			28.4873	27.6021	27.4567	28.2269	FALSE	FALSE	0.2029	0.684154	0.834933
GSPATP00024296001;GSPATP00005633001	GSPATP00024296001;GSPATP00005633001;GSPATP00024324001	gene=GSPATG00024296001;gene=GSPATG00005633001	3	3	1	1	0	0	1	1	15.9	28.331	245	0.0067705	1.3481	By matching	By matching	By MS/MS	By MS/MS	3314700	0	0	1104400	2210300	207170	0	0	69022	138140	0	0	1578700	1484400	0	0	1	1	2			0	0	20.5903	20.5014	FALSE	TRUE
GSPATP00024306001;GSPATP00023594001;GSPATP00022933001;GSPATP00021028001;GSPATP00008099001	GSPATP00024306001;GSPATP00023594001;GSPATP00022933001;GSPATP00021028001;GSPATP00008099001	gene=GSPATG00024306001;gene=GSPATG00023594001;gene=GSPATG00022933001;gene=GSPATG00021028001;gene=GSPATG00008099001	5	2	2	2	2	2	1	1	25.3	10.528	91	0	8.6257	By MS/MS	By MS/MS	By MS/MS	By MS/MS	19683000	7703200	7584000	1850600	2545200	3936600	1540600	1516800	370110	509050	4162100	4154400	1333000	1106900	2	2	1	1	6			21.9889	21.9862	20.3462	20.0781	FALSE	FALSE	1.7754	0.00196058	0.051971
GSPATP00024334001	GSPATP00024334001	gene=GSPATG00024334001	1	11	7	3	4	3	6	5	49.6	28.593	248	0	22.12	By MS/MS	By MS/MS	By MS/MS	By MS/MS	159040000	21371000	22771000	50910000	63987000	12234000	1643900	1751600	3916200	4922100	18740000	17232000	29760000	27340000	5	1	3	8	17			24.1596	24.0386	24.8269	24.7045	FALSE	FALSE	-0.6666	0.0677804	0.278242
GSPATP00024380001	GSPATP00024380001	gene=GSPATG00024380001	1	1	1	1	1	1	1	1	7.3	21.454	193	0	4.5734	By MS/MS	By MS/MS	By matching	By MS/MS	16012000	3298200	3070300	4755500	4888400	1779200	366460	341150	528390	543160	1976100	1566200	3190000	1979700	1	1	0	1	3			20.9142	20.5788	21.6051	20.9169	FALSE	FALSE	-0.5145	0.22723	0.4817
GSPATP00024383001	GSPATP00024383001	gene=GSPATG00024383001	1	4	4	4	2	2	4	3	16.6	32.251	290	0	4.7861	By MS/MS	By MS/MS	By MS/MS	By MS/MS	26291000	4796400	4740000	7538900	9215600	2022400	368960	364620	579920	708900	4814500	5175300	8370300	6386100	1	2	2	3	8			22.199	22.3032	22.9968	22.6065	FALSE	FALSE	-0.55055	0.135577	0.385323
GSPATP00024426001	GSPATP00024426001	gene=GSPATG00024426001	1	3	3	1	3	3	2	1	23.5	15.554	132	0	6.7728	By MS/MS	By MS/MS	By MS/MS	By MS/MS	100750000	28619000	32238000	20481000	19407000	11194000	3179800	3582000	2275600	2156400	14859000	14263000	14950000	11119000	2	2	1	1	6			23.8248	23.7658	23.8336	23.4065	FALSE	FALSE	0.17525	0.598707	0.782925
GSPATP00024433001	GSPATP00024433001	gene=GSPATG00024433001	1	5	5	1	5	5	0	0	5.4	110.14	927	0	3.9154	By MS/MS	By MS/MS			33998000	15717000	18281000	0	0	607100	280660	326440	0	0	15994000	16333000	0	0	4	4	0	0	8			23.931	23.9613	0	0	TRUE	FALSE
GSPATP00024459001	GSPATP00024459001	gene=GSPATG00024459001	1	6	6	3	6	6	4	5	39.1	22.486	202	0	100.34	By MS/MS	By MS/MS	By MS/MS	By MS/MS	210200000	48077000	72592000	19433000	70097000	17517000	4006400	6049300	1619400	5841400	35839000	61216000	33352000	47892000	8	6	4	6	24			25.095	25.8674	24.9913	25.5133	FALSE	FALSE	0.2289	0.601141	0.78499
GSPATP00024468001;GSPATP00018933001	GSPATP00024468001;GSPATP00018933001	gene=GSPATG00024468001;gene=GSPATG00018933001	2	3	3	3	3	2	1	1	21.2	18.851	160	0	5.0943	By MS/MS	By MS/MS	By MS/MS	By MS/MS	24127000	9813900	11358000	1115200	1840800	3015900	1226700	1419700	139400	230100	4963300	4055200	2078000	2070900	3	1	1	1	6			22.2429	21.9513	20.9868	20.9818	FALSE	FALSE	1.1128	0.0137119	0.148088
GSPATP00024660001	GSPATP00024660001	gene=GSPATG00024660001	1	11	1	1	1	0	1	0	31.7	33.857	312	0.00076046	1.8494	By MS/MS	By matching	By MS/MS	By matching	4613100	0	0	4613100	0	271360	0	0	271360	0	0	0	6594400	0	1	0	1	0	2			0	0	22.6528	18.3933	FALSE	TRUE
GSPATP00024687001	GSPATP00024687001	gene=GSPATG00024687001	1	9	9	2	3	3	6	8	15.5	72.909	627	0	28.314	By MS/MS	By MS/MS	By MS/MS	By MS/MS	51815000	4783900	7730400	19465000	19836000	1570200	144970	234250	589850	601090	6654300	7094600	17798000	17319000	1	3	4	7	15			22.6659	22.7583	24.0852	24.0459	FALSE	FALSE	-1.35345	0.00524926	0.0860503
GSPATP00024710001;GSPATP00019927001;GSPATP00009458001;GSPATP00001559001	GSPATP00024710001;GSPATP00019927001;GSPATP00009458001;GSPATP00001559001	gene=GSPATG00024710001;gene=GSPATG00019927001;gene=GSPATG00009458001;gene=GSPATG00001559001	4	4	4	4	3	2	3	2	20.1	27.651	229	0	25.946	By MS/MS	By MS/MS	By MS/MS	By MS/MS	57471000	11790000	14788000	18408000	12484000	4420800	906960	1137500	1416000	960320	10790000	8293900	9242500	5807100	3	3	3	3	12			23.3632	22.9836	23.1399	22.4694	FALSE	FALSE	0.36875	0.369886	0.621376
GSPATP00024718001	GSPATP00024718001	gene=GSPATG00024718001	1	15	5	5	4	4	5	5	35.4	35.229	316	0	35.23	By MS/MS	By MS/MS	By MS/MS	By MS/MS	49599000	5612700	12292000	12420000	19275000	2917600	330160	723050	730570	1133800	9433700	11091000	25464000	18185000	2	4	2	3	11			23.1694	23.4029	24.602	24.1162	FALSE	FALSE	-1.07295	0.0234192	0.177336
GSPATP00024719001	GSPATP00024719001	gene=GSPATG00024719001	1	10	5	5	3	3	5	5	36.5	30.32	277	0	8.3305	By MS/MS	By MS/MS	By MS/MS	By MS/MS	44473000	6610100	5871900	12546000	19446000	3706100	550840	489320	1045500	1620500	11128000	7302100	19546000	18732000	3	3	4	4	14			23.4077	22.7999	24.2204	24.159	FALSE	FALSE	-1.0859	0.0256724	0.181958
GSPATP00024815001	GSPATP00024815001	gene=GSPATG00024815001	1	5	1	1	1	1	1	1	26	32.157	281	0	3.1714	By matching	By MS/MS	By MS/MS	By MS/MS	15687000	3345700	6207700	2154400	3978900	1426100	304160	564340	195850	361720	2644000	5225500	3079600	2672100	0	1	1	1	3			21.3343	22.3171	21.5543	21.3495	FALSE	FALSE	0.3738	0.422473	0.674488
GSPATP00024838001;GSPATP00029526001;GSPATP00035614001;GSPATP00029419001	GSPATP00024838001;GSPATP00029526001;GSPATP00035614001;GSPATP00029419001	gene=GSPATG00024838001;gene=GSPATG00029526001;gene=GSPATG00035614001;gene=GSPATG00029419001	4	5	5	5	4	4	5	5	26	24.918	204	0	10.447	By MS/MS	By MS/MS	By MS/MS	By MS/MS	202740000	27253000	69933000	54578000	50972000	18431000	2477600	6357600	4961700	4633800	19240000	23676000	33590000	19167000	3	4	7	6	20			24.1976	24.4969	25.0015	24.1921	FALSE	FALSE	-0.24955	0.554784	0.751403
GSPATP00024842001	GSPATP00024842001	gene=GSPATG00024842001	1	4	1	1	1	1	1	1	18.8	30.315	256	0.00079491	2.0607	By MS/MS	By MS/MS	By MS/MS	By MS/MS	16629000	4639400	2651200	1478000	7860200	1039300	289960	165700	92373	491260	4236600	1562800	2441300	3159500	1	1	1	1	4			22.0145	20.5757	21.2192	21.5913	FALSE	FALSE	-0.11015	0.850385	0.921669
GSPATP00024843001	GSPATP00024843001	gene=GSPATG00024843001	1	9	6	4	5	6	4	4	27.5	41.642	375	0	22.154	By MS/MS	By MS/MS	By MS/MS	By MS/MS	98623000	24805000	40161000	13632000	20025000	4696300	1181200	1912400	649160	953570	27788000	34804000	27587000	25677000	5	5	2	5	17			24.728	25.0527	24.7175	24.614	FALSE	FALSE	0.2246	0.488317	0.719543
GSPATP00024860001	GSPATP00024860001	gene=GSPATG00024860001	1	4	2	2	2	2	0	0	8.5	71.025	644	0.0007728	1.9211	By MS/MS	By MS/MS	By matching	By matching	7811600	2505300	5306300	0	0	229750	73686	156070	0	0	3392800	5265300	0	0	1	1	0	0	2			21.694	22.3281	0	0	TRUE	FALSE
GSPATP00024905001	GSPATP00024905001	gene=GSPATG00024905001	1	2	2	2	2	2	1	2	23	15.926	139	0	13.147	By MS/MS	By MS/MS	By matching	By MS/MS	43128000	9801500	11766000	5417700	16142000	6161100	1400200	1680900	773960	2306000	5398200	5376600	5225900	6045800	2	1	0	2	5			22.364	22.3583	22.3172	22.5275	FALSE	FALSE	-0.0612	0.839785	0.914801
GSPATP00024914001	GSPATP00024914001	gene=GSPATG00024914001	1	2	2	2	1	1	1	1	9.6	28.849	250	0.00077459	1.9447	By matching	By MS/MS	By matching	By MS/MS	7830800	1138300	3033700	747880	2910900	522060	75889	202250	49858	194060	3134500	2412500	0	0	0	1	0	1	2			21.5798	21.2021	0	0	TRUE	FALSE
GSPATP00024934001;GSPATP00026719001	GSPATP00024934001;GSPATP00026719001	gene=GSPATG00024934001;gene=GSPATG00026719001	2	6	6	6	5	6	0	0	15.3	63.227	537	0	9.7804	By MS/MS	By MS/MS			50064000	16621000	33443000	0	0	1925500	639260	1286300	0	0	26922000	26104000	0	0	7	7	0	0	14			24.6823	24.6378	0	0	TRUE	FALSE
GSPATP00024983001	GSPATP00024983001	gene=GSPATG00024983001	1	7	6	6	5	5	3	3	25.6	41.027	347	0	6.9079	By MS/MS	By MS/MS	By MS/MS	By MS/MS	45335000	12892000	16373000	4971600	11098000	2666800	758360	963120	292450	652830	13655000	14121000	8950800	6125600	1	4	1	3	9			23.7029	23.7513	23.0936	22.5464	FALSE	FALSE	0.9071	0.0419524	0.222302
GSPATP00025025001	GSPATP00025025001	gene=GSPATG00025025001	1	2	2	1	1	1	1	2	12.4	32.914	298	0	3.9796	By matching	By MS/MS	By matching	By MS/MS	10122000	1845100	2695300	694150	4887800	595430	108530	158550	40832	287520	1639700	2551300	1612800	2197900	0	1	0	2	3			20.645	21.2828	20.6211	21.0677	FALSE	FALSE	0.1195	0.763201	0.873589
GSPATP00025062001	GSPATP00025062001	gene=GSPATG00025062001	1	9	5	2	4	4	2	3	32.2	33.992	286	0	5.2172	By MS/MS	By MS/MS	By MS/MS	By MS/MS	51812000	16304000	16074000	5271200	14163000	2878500	905800	892970	292840	786850	27987000	23729000	21362000	15424000	2	3	1	4	10			24.7383	24.5001	24.3485	23.8787	FALSE	FALSE	0.5056	0.183968	0.445318
GSPATP00025096001;GSPATP00013516001;GSPATP00015488001	GSPATP00025096001;GSPATP00013516001;GSPATP00015488001	gene=GSPATG00025096001;gene=GSPATG00013516001;gene=GSPATG00015488001	3	13	13	3	11	11	11	12	57.2	18.202	159	0	96.141	By MS/MS	By MS/MS	By MS/MS	By MS/MS	1659200000	432970000	266180000	358420000	601670000	165920000	43297000	26618000	35842000	60167000	287160000	171010000	216920000	253890000	12	10	9	17	48			28.0973	27.3495	27.6926	27.9196	FALSE	FALSE	-0.0827	0.834673	0.914801
GSPATP00025118001;GSPATP00036166001	GSPATP00025118001;GSPATP00036166001	gene=GSPATG00025118001;gene=GSPATG00036166001	2	2	2	2	1	2	1	1	10.4	22.469	201	0	6.1632	By MS/MS	By MS/MS	By matching	By MS/MS	16671000	2504600	3996500	3856700	6313500	1282400	192660	307420	296670	485650	0	0	2587000	2556900	1	2	0	1	4			0	0	21.3028	21.286	FALSE	TRUE
GSPATP00025141001	GSPATP00025141001	gene=GSPATG00025141001	1	3	3	3	0	0	3	3	5.3	83.11	767	0	4.1094			By MS/MS	By MS/MS	29794000	0	0	11417000	18377000	1191700	0	0	456690	735060	0	0	17881000	22197000	0	0	2	2	4			0	0	24.0919	24.4039	FALSE	TRUE
GSPATP00025147001	GSPATP00025147001	gene=GSPATG00025147001	1	1	1	1	1	1	1	1	5	36.042	320	0.0007622	1.8585	By MS/MS	By MS/MS	By MS/MS	By MS/MS	11077000	1741700	1850300	3711400	3773600	651590	102450	108840	218320	221980	1043600	943860	2489600	1528300	1	1	1	1	4			19.9931	19.8482	21.2475	20.5435	FALSE	FALSE	-0.97485	0.0448234	0.226087
GSPATP00025153001;GSPATP00001774001	GSPATP00025153001;GSPATP00001774001	gene=GSPATG00025153001;gene=GSPATG00001774001	2	7	1	1	1	1	0	0	17.2	49.426	429	0.0098619	1.2498	By MS/MS	By MS/MS	By matching	By matching	8949800	3848000	5101800	0	0	357990	153920	204070	0	0	4365000	4172300	0	0	1	1	0	0	2			22.0576	21.9924	0	0	TRUE	FALSE
GSPATP00025158001;GSPATP00009099001;GSPATP00005323001;GSPATP00001770001	GSPATP00025158001;GSPATP00009099001;GSPATP00005323001;GSPATP00001770001	gene=GSPATG00025158001;gene=GSPATG00009099001;gene=GSPATG00005323001;gene=GSPATG00001770001	4	2	2	2	2	2	2	2	18.1	15.107	127	0	15.247	By MS/MS	By MS/MS	By MS/MS	By MS/MS	82124000	20662000	23655000	21590000	16218000	11732000	2951700	3379300	3084200	2316800	12362000	12279000	14648000	6207200	2	2	2	2	8			23.5594	23.5497	23.8042	22.5655	FALSE	FALSE	0.3697	0.482691	0.719335
GSPATP00025162001	GSPATP00025162001	gene=GSPATG00025162001	1	8	2	1	1	2	0	0	23.1	52.614	468	0	2.2766	By matching	By MS/MS			2990100	613960	2376200	0	0	124590	25582	99008	0	0	983640	1671300	0	0	0	2	0	0	2			19.9078	20.6725	0	0	TRUE	FALSE
GSPATP00025169001;GSPATP00009090001;GSPATP00005330001;GSPATP00001760001	GSPATP00025169001;GSPATP00009090001;GSPATP00005330001;GSPATP00001760001	gene=GSPATG00025169001;gene=GSPATG00009090001;gene=GSPATG00005330001;gene=GSPATG00001760001	4	3	3	3	1	3	0	0	22	20.507	173	0	4.6184	By MS/MS	By MS/MS			6822000	1933800	4888200	0	0	620180	175800	444380	0	0	2556800	1095500	0	0	1	2	0	0	3			21.2859	20.0632	0	0	TRUE	FALSE
GSPATP00025180001	GSPATP00025180001	gene=GSPATG00025180001	1	9	1	1	1	1	0	1	42.3	24.231	208	0	3.3454	By matching	By MS/MS	By matching	By MS/MS	8008600	2669600	2001200	0	3337800	889840	296630	222350	0	370860	2109700	1684500	0	2241500	0	1	0	1	2			21.0086	20.6839	17.7047	21.096	FALSE	FALSE	1.4459	0.259188	0.510589
GSPATP00025182001	GSPATP00025182001	gene=GSPATG00025182001	1	10	1	1	0	0	1	1	18.3	78.728	712	0.0049681	1.531	By matching	By matching	By matching	By MS/MS	1362000	0	0	388040	973980	37834	0	0	10779	27055	0	0	774510	1052200	0	0	0	1	1			0	0	19.5629	20.005	FALSE	TRUE
GSPATP00025183001	GSPATP00025183001	gene=GSPATG00025183001	1	3	2	2	0	1	2	1	17.6	21.944	193	0	6.0469		By MS/MS	By MS/MS	By MS/MS	22349000	0	0	13109000	9240000	2793700	0	0	1638600	1155000	0	0	10667000	5255600	0	1	2	2	5			0	0	23.3467	22.3254	FALSE	TRUE
GSPATP00025185001	GSPATP00025185001	gene=GSPATG00025185001	1	14	2	1	2	2	2	2	32.4	57.752	515	0	4.6304	By MS/MS	By MS/MS	By MS/MS	By MS/MS	39489000	10152000	11201000	5283900	12852000	1645400	422990	466720	220160	535510	11516000	12899000	6816000	5835300	2	1	1	2	6			23.4571	23.6208	22.7005	22.4764	FALSE	FALSE	0.9505	0.0239539	0.177336
GSPATP00025215001;GSPATP00001714001;GSPATP00005366001	GSPATP00025215001;GSPATP00001714001;GSPATP00005366001	gene=GSPATG00025215001;gene=GSPATG00001714001;gene=GSPATG00005366001	3	3	3	3	0	0	2	3	12	33.454	309	0	3.401			By MS/MS	By MS/MS	8920500	0	0	1824500	7096000	892050	0	0	182450	709600	0	0	2635900	4737600	0	0	1	3	4			0	0	21.3299	22.1757	FALSE	TRUE
GSPATP00025276001;GSPATP00008971001	GSPATP00025276001;GSPATP00008971001	gene=GSPATG00025276001;gene=GSPATG00008971001	2	4	4	4	1	1	4	2	11.4	46.313	403	0	2.6896	By MS/MS	By matching	By MS/MS	By matching	30321000	2436100	3916200	20651000	3317900	1595900	128220	206110	1086900	174630	3858400	3334200	31263000	3738000	1	0	4	0	5			21.8796	21.6689	24.898	21.8338	FALSE	FALSE	-1.59165	0.183922	0.445318
GSPATP00025291001	GSPATP00025291001	gene=GSPATG00025291001	1	11	11	4	10	10	9	8	29.7	38.055	350	0	123.8	By MS/MS	By MS/MS	By MS/MS	By MS/MS	738050000	168270000	298560000	112450000	158770000	35145000	8012800	14217000	5355000	7560400	109530000	170220000	99685000	73506000	9	13	6	11	39			26.7068	27.3428	26.5709	26.1314	FALSE	FALSE	0.67365	0.133345	0.382533
GSPATP00025299001;GSPATP00008926001;GSPATP00005440001;GSPATP00001620001;GSPATP00031557001;GSPATP00027961001;GSPATP00025378001;GSPATP00014029001	GSPATP00025299001;GSPATP00008926001;GSPATP00005440001;GSPATP00001620001;GSPATP00031557001;GSPATP00027961001;GSPATP00025378001;GSPATP00014029001	gene=GSPATG00025299001;gene=GSPATG00008926001;gene=GSPATG00005440001;gene=GSPATG00001620001;gene=GSPATG00031557001;gene=GSPATG00027961001;gene=GSPATG00025378001;gene=GSPATG00014029001	8	6	6	6	6	6	4	4	37.1	14.062	124	0	22.222	By MS/MS	By MS/MS	By MS/MS	By MS/MS	634220000	270590000	207000000	95261000	61361000	90603000	38656000	29572000	13609000	8765800	158730000	109820000	73975000	34625000	9	9	4	3	25			27.242	26.7106	26.1405	25.0453	FALSE	FALSE	1.3834	0.0361455	0.207515
GSPATP00025313001;GSPATP00008942001	GSPATP00025313001;GSPATP00008942001;GSPATP00022285001	gene=GSPATG00025313001;gene=GSPATG00008942001	3	6	6	6	5	6	0	0	29.7	31.778	269	0	62.252	By MS/MS	By MS/MS			102740000	33527000	69209000	0	0	6849000	2235100	4613900	0	0	32719000	49815000	0	0	5	8	0	0	13			24.9636	25.5701	0	0	TRUE	FALSE
GSPATP00025356001	GSPATP00025356001	gene=GSPATG00025356001	1	2	2	2	0	0	0	2	2.4	165.74	1439	0.0080375	1.2979				By MS/MS	1359700	0	0	0	1359700	17432	0	0	0	17432	0	0	0	452970	0	0	0	1	1			0	0	20.6758	18.7891	FALSE	TRUE
GSPATP00025361001	GSPATP00025361001	gene=GSPATG00025361001	1	8	2	2	1	1	1	1	9.9	99.114	887	0.0048883	1.4579	By matching	By MS/MS	By MS/MS	By matching	4420400	970360	915720	1148400	1385900	105250	23104	21803	27342	32998	1291300	930160	0	0	0	1	1	0	2			20.3004	19.8271	0	0	TRUE	FALSE
GSPATP00025365001	GSPATP00025365001	gene=GSPATG00025365001	1	8	8	3	8	7	5	7	26.5	41.251	359	0	16.077	By MS/MS	By MS/MS	By MS/MS	By MS/MS	95597000	23316000	27439000	13372000	31470000	4779800	1165800	1372000	668600	1573500	25675000	46431000	34169000	44045000	6	8	4	7	25			24.6139	25.4686	25.0262	25.3925	FALSE	FALSE	-0.1681	0.698661	0.842057
GSPATP00025385001	GSPATP00025385001	gene=GSPATG00025385001	1	17	1	1	1	1	1	1	37.8	46.046	407	0.0080754	1.3167	By MS/MS	By MS/MS	By MS/MS	By MS/MS	147090000	24775000	40106000	34374000	47834000	7004200	1179800	1909800	1636900	2277800	34322000	38281000	56464000	66620000	2	2	3	2	9			25.0326	25.1901	25.7508	25.9895	FALSE	FALSE	-0.7588	0.0508178	0.24553
GSPATP00025416001	GSPATP00025416001	gene=GSPATG00025416001	1	6	2	2	0	1	1	2	53.5	14.438	129	0	46.792	By matching	By MS/MS	By MS/MS	By MS/MS	23249000	0	5183500	6368800	11697000	2583300	0	575940	707640	1299700	0	2644200	4272200	4737200	0	1	1	2	4			20.0961	21.3344	22.0265	22.1756	FALSE	FALSE	-1.3858	0.0379043	0.209363
GSPATP00025429001	GSPATP00025429001	gene=GSPATG00025429001	1	4	2	1	2	2	2	2	12.5	47.712	416	0.0022091	1.6941	By matching	By MS/MS	By MS/MS	By matching	9717100	1572900	2498300	2470600	3175200	441690	71497	113560	112300	144330	1811600	2205100	3944000	2046800	0	2	2	0	4			20.7888	21.0724	21.9112	20.9649	FALSE	FALSE	-0.50745	0.285643	0.535144
GSPATP00025442001	GSPATP00025442001;GSPATP00028024001	gene=GSPATG00025442001	2	4	4	2	4	4	3	3	19.7	25.892	228	0	18.065	By MS/MS	By MS/MS	By MS/MS	By MS/MS	91078000	19411000	34345000	15930000	21392000	7006000	1493200	2641900	1225400	1645500	15970000	24810000	25904000	13926000	3	6	3	3	15			23.9289	24.5644	24.6267	23.7313	FALSE	FALSE	0.06765	0.886599	0.950815
GSPATP00025461001	GSPATP00025461001	gene=GSPATG00025461001	1	3	3	3	3	3	0	0	5.9	73.011	648	0	3.3287	By matching	By MS/MS			9058400	3191800	5866700	0	0	258810	91193	167620	0	0	5241700	4632000	0	0	0	4	0	0	4			22.3216	22.1432	0	0	TRUE	FALSE
GSPATP00025534001;GSPATP00039111001	GSPATP00025534001;GSPATP00039111001	gene=GSPATG00025534001;gene=GSPATG00039111001	2	5	1	1	1	0	0	0	39.9	21.308	188	0.0021962	1.6819	By MS/MS	By matching	By matching	By matching	5439500	5439500	0	0	0	494500	494500	0	0	0	3259100	0	0	0	1	0	0	0	1			21.636	17.9994	0	0	TRUE	FALSE
GSPATP00025640001;GSPATP00012091001	GSPATP00025640001;GSPATP00012091001	gene=GSPATG00025640001;gene=GSPATG00012091001	2	4	2	0	2	2	0	0	15.3	31.15	268	0	2.8865	By matching	By MS/MS	By matching	By matching	36756000	9340700	27415000	0	0	4084000	1037900	3046100	0	0	19271000	40570000	0	0	0	2	0	0	2			24.1999	25.2739	0	0	TRUE	FALSE
GSPATP00025671001	GSPATP00025671001;GSPATP00013601001	gene=GSPATG00025671001	2	3	2	0	1	1	1	2	7.2	50.062	433	0	10.549	By MS/MS	By MS/MS	By MS/MS	By MS/MS	20457000	1996200	6163400	3048700	9248600	1076700	105060	324390	160460	486770	2318900	5485900	4054400	2689300	1	3	1	2	7			21.145	22.3873	21.9511	21.3588	FALSE	FALSE	0.1112	0.840407	0.914801
GSPATP00025676001	GSPATP00025676001	gene=GSPATG00025676001	1	2	2	2	2	2	1	1	3.7	72.878	644	0.0055096	1.4041	By matching	By MS/MS	By MS/MS	By matching	7483500	1568100	3125800	704660	2084900	241400	50583	100830	22731	67255	1790200	2187200	2698100	1937200	0	2	1	0	3			20.7717	21.0607	21.3635	20.8855	FALSE	FALSE	-0.2083	0.558526	0.754917
GSPATP00025685001	GSPATP00025685001	gene=GSPATG00025685001	1	9	9	9	7	7	1	2	19.3	59.727	513	0	15.042	By MS/MS	By MS/MS	By matching	By MS/MS	48742000	18498000	26477000	1081600	2684900	1680700	637860	913000	37298	92583	18057000	19100000	4182500	4053000	4	6	0	2	12			24.1061	24.1871	21.9959	21.9506	FALSE	FALSE	2.17335	0.00066846	0.0281466
GSPATP00025697001	GSPATP00025697001	gene=GSPATG00025697001	1	3	3	3	0	0	3	3	4.4	88.827	772	0.0099075	1.2524			By MS/MS	By MS/MS	5285900	0	0	2214300	3071700	117470	0	0	49206	68259	0	0	3512400	2240300	0	0	2	1	3			0	0	21.744	21.0953	FALSE	TRUE
GSPATP00025706001	GSPATP00025706001	gene=GSPATG00025706001	1	10	2	2	2	2	2	2	26.2	51.997	488	0	13.784	By MS/MS	By MS/MS	By MS/MS	By MS/MS	37395000	6143000	8272800	10146000	12834000	1558100	255960	344700	422730	534760	6971100	7951800	13878000	7720700	2	2	1	4	9			22.733	22.9228	23.7263	22.8803	FALSE	FALSE	-0.4754	0.283815	0.534797
GSPATP00025721001	GSPATP00025721001	gene=GSPATG00025721001	1	6	6	6	5	6	0	0	20.7	44.309	386	0	13.522	By MS/MS	By MS/MS			37855000	15012000	22843000	0	0	1645900	652700	993180	0	0	17429000	17704000	0	0	3	6	0	0	9			24.055	24.0776	0	0	TRUE	FALSE
GSPATP00025727001;GSPATP00023229001	GSPATP00025727001;GSPATP00023229001	gene=GSPATG00025727001;gene=GSPATG00023229001	2	4	4	4	0	2	2	3	15.3	31.536	275	0	3.054		By MS/MS	By MS/MS	By MS/MS	10319000	0	2989900	1632800	5696000	573260	0	166110	90709	316450	0	2352500	2909100	3414400	0	2	1	3	6			18.4829	21.1658	21.4721	21.7032	FALSE	FALSE	-1.7633	0.112542	0.351406
GSPATP00025731001;GSPATP00023216001	GSPATP00025731001;GSPATP00023216001	gene=GSPATG00025731001;gene=GSPATG00023216001	2	2	2	2	1	0	1	1	15.7	14.917	127	0	2.9252	By MS/MS		By MS/MS	By MS/MS	4352100	0	0	4352100	0	870420	0	0	870420	0	0	0	2919400	0	1	0	0	1	2			0	0	21.4772	18.7796	FALSE	TRUE
GSPATP00025771001	GSPATP00025771001	gene=GSPATG00025771001	1	5	2	2	1	2	0	0	20.9	28.457	235	0	5.725	By MS/MS	By MS/MS			11860000	3059200	8800800	0	0	1078200	278110	800080	0	0	3322400	7287100	0	0	1	2	0	0	3			21.6638	22.7969	0	0	TRUE	FALSE
GSPATP00025896001;GSPATP00023050001	GSPATP00025896001;GSPATP00023050001	gene=GSPATG00025896001;gene=GSPATG00023050001	2	10	10	10	9	10	8	8	31.9	38.325	348	0	35.438	By MS/MS	By MS/MS	By MS/MS	By MS/MS	436880000	82049000	150270000	84222000	120350000	18995000	3567400	6533300	3661800	5232400	110470000	117850000	143530000	186310000	8	9	12	9	38			26.7191	26.8124	27.0968	27.4731	FALSE	FALSE	-0.5192	0.151973	0.40551
GSPATP00025904001	GSPATP00025904001	gene=GSPATG00025904001	1	2	1	1	1	1	0	0	6	57.256	482	0	2.6615	By MS/MS	By MS/MS			3489000	1642700	1846200	0	0	139560	65710	73849	0	0	2084200	1371000	0	0	1	1	0	0	2			20.9911	20.3868	0	0	TRUE	FALSE
GSPATP00025975001;GSPATP00026154001	GSPATP00025975001;GSPATP00026154001	gene=GSPATG00025975001;gene=GSPATG00026154001	2	2	2	2	2	2	2	2	7.9	40.604	356	0	3.1613	By MS/MS	By MS/MS	By matching	By MS/MS	17243000	4928100	4121000	3138000	5056000	1231600	352010	294350	224140	361140	5115100	7904400	5732700	9633900	2	2	0	2	6			22.2863	22.9142	22.4508	23.1997	FALSE	FALSE	-0.225	0.616124	0.800749
GSPATP00025988001;GSPATP00026170001	GSPATP00025988001;GSPATP00026170001	gene=GSPATG00025988001;gene=GSPATG00026170001	2	3	3	3	2	2	3	3	8.8	47.815	422	0	4.3146	By MS/MS	By MS/MS	By MS/MS	By MS/MS	45942000	5719700	7374400	14189000	18660000	2088300	259990	335200	644940	848160	10665000	10249000	14136000	12788000	1	2	4	3	10			23.3464	23.289	23.7529	23.6083	FALSE	FALSE	-0.3629	0.25819	0.510061
GSPATP00026102001;GSPATP00025927001	GSPATP00026102001;GSPATP00025927001	gene=GSPATG00026102001;gene=GSPATG00025927001	2	6	5	5	5	4	1	1	19.3	45.171	393	0	10.494	By MS/MS	By MS/MS	By MS/MS	By matching	43755000	13059000	22582000	4213800	3900500	2083600	621850	1075300	200660	185740	17407000	16768000	5289900	5668400	4	3	1	0	8			24.0532	23.9992	22.3348	22.4345	FALSE	FALSE	1.64155	0.00234314	0.0524634
GSPATP00026112001;GSPATP00025935001	GSPATP00026112001;GSPATP00025935001	gene=GSPATG00026112001;gene=GSPATG00025935001	2	2	2	2	1	1	2	1	8.2	30.078	255	0	2.9763	By matching	By MS/MS	By MS/MS	By MS/MS	42714000	10245000	8256700	14005000	10207000	2669600	640320	516040	875300	637950	6183600	6222200	8785800	6106700	0	1	2	1	4			22.56	22.569	23.0667	22.542	FALSE	FALSE	-0.23985	0.495979	0.719848
GSPATP00026172001;GSPATP00025990001	GSPATP00026172001;GSPATP00025990001	gene=GSPATG00026172001;gene=GSPATG00025990001	2	1	1	1	1	1	1	0	3.5	45.338	404	0.0014771	1.7102	By matching	By MS/MS	By MS/MS		2276100	842290	818100	615720	0	133890	49547	48123	36219	0	901240	670730	906360	0	0	1	1	0	2			19.7816	19.3554	19.7897	19.1233	FALSE	FALSE	0.112	0.779051	0.887307
GSPATP00026192001;GSPATP00026008001;GSPATP00024522001	GSPATP00026192001;GSPATP00026008001;GSPATP00024522001	gene=GSPATG00026192001;gene=GSPATG00026008001;gene=GSPATG00024522001	3	8	4	4	4	4	3	3	12.9	71.555	644	0	11.202	By MS/MS	By MS/MS	By MS/MS	By MS/MS	331210000	87562000	103510000	49113000	91022000	9463000	2501800	2957400	1403200	2600600	109260000	116420000	68612000	63192000	18	18	16	19	71			26.7032	26.7948	26.032	25.9132	FALSE	FALSE	0.7764	0.0421357	0.222302
GSPATP00026219001;GSPATP00026034001	GSPATP00026219001;GSPATP00026034001	gene=GSPATG00026219001;gene=GSPATG00026034001	2	1	1	1	0	0	1	1	3.3	58.14	519	0	2.1643			By matching	By MS/MS	6738800	0	0	2527100	4211700	269550	0	0	101090	168470	0	0	3161900	3825600	0	0	0	1	1			0	0	21.5924	21.8673	FALSE	TRUE
GSPATP00026329001;GSPATP00030693001	GSPATP00026329001;GSPATP00030693001;GSPATP00030694001	gene=GSPATG00026329001;gene=GSPATG00030693001	3	28	28	2	19	20	26	26	47.7	72.268	665	0	184.75	By MS/MS	By MS/MS	By MS/MS	By MS/MS	1050300000	161880000	198880000	262820000	426680000	30007000	4625200	5682200	7509100	12191000	324410000	345580000	259430000	345910000	19	26	36	41	122			28.2732	28.3644	27.9508	28.3658	FALSE	FALSE	0.1605	0.628023	0.807839
GSPATP00026337001	GSPATP00026337001	gene=GSPATG00026337001	1	1	1	1	1	1	1	1	6.5	26.851	230	0.004961	1.5228	By MS/MS	By MS/MS	By MS/MS	By matching	7824600	1257200	1954000	2685900	1927600	558900	89797	139570	191850	137690	2471800	3139200	7147900	2933100	1	1	1	0	3			21.2371	21.582	22.7691	21.484	FALSE	FALSE	-0.717	0.221461	0.4817
GSPATP00026354001	GSPATP00026354001	gene=GSPATG00026354001	1	2	1	1	1	0	0	0	13	25.708	230	0.0061058	1.3502	By MS/MS		By matching	By matching	0	0	0	0	0	0	0	0	0	0	0	0	0	0	1	0	0	0	1			0	0	0	0	TRUE	TRUE
GSPATP00026400001;GSPATP00030638001	GSPATP00026400001;GSPATP00030638001;GSPATP00030637001	gene=GSPATG00026400001;gene=GSPATG00030638001	3	5	5	5	3	4	3	3	12.7	51.45	471	0	26.911	By MS/MS	By MS/MS	By MS/MS	By MS/MS	60527000	12373000	24998000	5685200	17471000	2328000	475890	961440	218660	671970	20526000	18778000	9234900	10417000	5	5	4	5	19			24.2909	24.1625	23.1387	23.3124	FALSE	FALSE	1.00115	0.0186034	0.161112
GSPATP00026639001	GSPATP00026639001	gene=GSPATG00026639001	1	8	8	8	8	8	0	0	17.3	48.16	410	0	9.3434	By MS/MS	By MS/MS			48572000	22378000	26194000	0	0	1868100	860690	1007400	0	0	24342000	21077000	0	0	6	5	0	0	11			24.5369	24.3292	0	0	TRUE	FALSE
GSPATP00026648001	GSPATP00026648001;GSPATP00025010001	gene=GSPATG00026648001	2	9	9	9	8	9	0	0	26.3	43.381	384	0	26.561	By MS/MS	By MS/MS			58303000	26008000	32295000	0	0	2429300	1083600	1345600	0	0	50970000	52050000	0	0	7	8	0	0	15			25.6031	25.6334	0	0	TRUE	FALSE
GSPATP00026662001	GSPATP00026662001	gene=GSPATG00026662001	1	1	1	1	0	1	0	0	1.8	83.278	710	0.0098425	1.2392		By MS/MS			38245000	0	38245000	0	0	1062400	0	1062400	0	0	0	19509000	0	0	0	1	0	0	1			18.6738	24.2176	0	0	TRUE	FALSE
GSPATP00026681001	GSPATP00026681001	gene=GSPATG00026681001	1	11	11	10	10	10	8	8	38.9	41.007	347	0	160.14	By MS/MS	By MS/MS	By MS/MS	By MS/MS	271340000	80734000	105090000	17692000	67825000	15075000	4485200	5838300	982920	3768100	85609000	86292000	27537000	44508000	12	11	7	12	42			26.3513	26.3627	24.7149	25.4076	FALSE	FALSE	1.29575	0.0160069	0.149942
GSPATP00026720001;GSPATP00024933001	GSPATP00026720001;GSPATP00024933001	gene=GSPATG00026720001;gene=GSPATG00024933001	2	2	2	2	2	2	0	0	11.6	23.984	199	0	9.8097	By MS/MS	By MS/MS			55196000	38238000	16958000	0	0	5519600	3823800	1695800	0	0	21831000	10022000	0	0	2	2	0	0	4			24.3799	23.2567	0	0	TRUE	FALSE
GSPATP00026743001;GSPATP00011734001	GSPATP00026743001;GSPATP00011734001	gene=GSPATG00026743001;gene=GSPATG00011734001	2	1	1	1	0	1	0	0	10.8	10.638	93	0.0049435	1.5004		By MS/MS			2015100	0	2015100	0	0	671690	0	671690	0	0	0	1027900	0	0	0	1	0	0	1			18.8477	19.9713	0	0	TRUE	FALSE
GSPATP00026761001	GSPATP00026761001	gene=GSPATG00026761001	1	11	10	10	9	10	10	10	32.8	35.015	311	0	323.31	By MS/MS	By MS/MS	By MS/MS	By MS/MS	1161500000	253620000	358850000	191850000	357130000	58073000	12681000	17943000	9592500	17856000	607400000	326810000	293790000	295130000	15	19	22	19	75			29.1781	28.2839	28.1302	28.1368	FALSE	FALSE	0.5975	0.198114	0.466365
GSPATP00026763001;GSPATP00011718001	GSPATP00026763001;GSPATP00011718001	gene=GSPATG00026763001;gene=GSPATG00011718001	2	1	1	1	1	1	1	1	4.8	33.026	289	0	7.7044	By MS/MS	By MS/MS	By MS/MS	By MS/MS	22809000	5538100	7952800	4341800	4976500	2073600	503470	722980	394710	452410	12137000	9901800	12878000	3593800	1	2	1	1	5			23.5329	23.2393	23.6184	21.7771	FALSE	FALSE	0.68835	0.34743	0.602469
GSPATP00026773001;GSPATP00011712001	GSPATP00026773001;GSPATP00011712001	gene=GSPATG00026773001;gene=GSPATG00011712001	2	4	4	4	3	4	0	0	14.3	40.854	342	0	3.5402	By MS/MS	By MS/MS			16029000	4645000	11384000	0	0	942900	273230	669670	0	0	5616500	8687100	0	0	1	5	0	0	6			22.4212	23.0504	0	0	TRUE	FALSE
GSPATP00026849001	GSPATP00026849001	gene=GSPATG00026849001	1	7	1	1	0	0	1	1	13	53.94	478	0	9.6513	By matching	By matching	By MS/MS	By MS/MS	10782000	0	0	4483800	6298000	449240	0	0	186820	262420	0	0	10296000	4675700	0	0	1	1	2			0	0	23.2956	22.1568	FALSE	TRUE
GSPATP00026867001	GSPATP00026867001	gene=GSPATG00026867001	1	30	30	8	19	19	28	27	44.4	95.978	841	0	140.5	By MS/MS	By MS/MS	By MS/MS	By MS/MS	463020000	45739000	76969000	131540000	208770000	11024000	1089000	1832600	3131900	4970700	64419000	78079000	94272000	102800000	10	21	29	39	99			25.941	26.2184	26.4903	26.6153	FALSE	FALSE	-0.4731	0.17231	0.434227
GSPATP00026934001	GSPATP00026934001	gene=GSPATG00026934001	1	2	2	1	1	1	2	2	19.9	16.815	156	0	44.526	By MS/MS	By MS/MS	By MS/MS	By MS/MS	207950000	35204000	58396000	40339000	74007000	51987000	8801100	14599000	10085000	18502000	22706000	32246000	25677000	27284000	2	2	1	2	7			24.4366	24.9426	24.614	24.7016	FALSE	FALSE	0.0318	0.925777	0.962497
GSPATP00027026001	GSPATP00027026001	gene=GSPATG00027026001	1	16	5	5	4	4	3	3	17.5	123.04	1085	0	7.3929	By MS/MS	By MS/MS	By MS/MS	By MS/MS	27393000	6898600	8664600	4060900	7768500	489150	123190	154720	72515	138720	6619700	6971000	3208300	3958800	3	3	3	2	11			22.6583	22.7329	21.6134	21.9166	FALSE	FALSE	0.9306	0.0269102	0.18462
GSPATP00027034001;GSPATP00005171001	GSPATP00027034001;GSPATP00005171001;GSPATP00001905001	gene=GSPATG00027034001;gene=GSPATG00005171001	3	4	4	4	3	3	2	3	29.3	26.743	239	0	27.9	By MS/MS	By MS/MS	By MS/MS	By MS/MS	67427000	15655000	16716000	3058300	31998000	7491900	1739400	1857300	339810	3555300	11192000	13078000	3962500	6647800	4	3	1	2	10			23.416	23.6406	21.918	22.6644	FALSE	FALSE	1.2371	0.0226511	0.175907
GSPATP00027110001;GSPATP00017565001;GSPATP00005105001;GSPATP00002004001	GSPATP00027110001;GSPATP00017565001;GSPATP00005105001;GSPATP00002004001	gene=GSPATG00027110001;gene=GSPATG00017565001;gene=GSPATG00005105001;gene=GSPATG00002004001	4	1	1	1	1	1	1	1	9.6	12.406	104	0	24.648	By MS/MS	By MS/MS	By MS/MS	By MS/MS	30562000	3870100	13909000	12783000	0	5093700	645020	2318200	2130500	0	2318800	7095400	8574900	0	1	1	1	1	4			21.1449	22.7585	23.0317	18.8744	FALSE	FALSE	0.99865	0.52593	0.739363
GSPATP00027157001;GSPATP00005063001	GSPATP00027157001;GSPATP00005063001	gene=GSPATG00027157001;gene=GSPATG00005063001	2	2	2	2	0	1	1	0	5.1	45.925	390	0.0086207	1.2681		By MS/MS	By MS/MS		1655800	0	716950	938820	0	61325	0	26554	34771	0	0	0	1382000	0	0	1	1	0	2			0	0	20.3983	19.3102	FALSE	TRUE
GSPATP00027185001	GSPATP00027185001	gene=GSPATG00027185001	1	2	2	2	2	2	2	2	24.3	13.315	115	0	7.5469	By MS/MS	By MS/MS	By MS/MS	By MS/MS	40459000	9453600	7921000	6877000	16208000	5779900	1350500	1131600	982430	2315400	5624700	4072500	4691100	6493600	2	1	1	2	6			22.4233	21.9575	22.1615	22.6306	FALSE	FALSE	-0.20565	0.583927	0.774631
GSPATP00027210001;GSPATP00020665001	GSPATP00027210001;GSPATP00020665001	gene=GSPATG00027210001;gene=GSPATG00020665001	2	9	2	2	2	2	2	2	41.2	22.615	199	0	42.481	By MS/MS	By MS/MS	By MS/MS	By MS/MS	301140000	19094000	80565000	79071000	122410000	27376000	1735900	7324100	7188200	11128000	27357000	58474000	37377000	53205000	2	3	2	4	11			24.7054	25.8013	25.1556	25.6651	FALSE	FALSE	-0.157	0.756586	0.868854
GSPATP00027239001	GSPATP00027239001	gene=GSPATG00027239001	1	2	2	2	2	2	1	1	6.9	34.054	305	0	6.2639	By MS/MS	By MS/MS	By MS/MS	By MS/MS	17402000	5949900	6784900	2045600	2621600	1087600	371870	424050	127850	163850	8624100	6467900	9776500	7163600	1	2	1	1	5			23.0399	22.6249	23.2209	22.7723	FALSE	FALSE	-0.1642	0.651328	0.82019
GSPATP00027281001	GSPATP00027281001	gene=GSPATG00027281001	1	8	8	3	4	4	5	8	18.1	56.758	481	0	19.024	By MS/MS	By MS/MS	By MS/MS	By MS/MS	97968000	10467000	14382000	14180000	58939000	4259500	455080	625330	616540	2562600	16538000	22170000	27308000	24994000	3	3	3	10	19			23.9793	24.4021	24.7028	24.5751	FALSE	FALSE	-0.44825	0.213437	0.4817
GSPATP00027299001;GSPATP00020565001	GSPATP00027299001;GSPATP00020565001;GSPATP00019273001;GSPATP00017454001	gene=GSPATG00027299001;gene=GSPATG00020565001	4	7	7	7	5	5	5	4	25.7	44.089	389	0	15.182	By MS/MS	By MS/MS	By MS/MS	By MS/MS	72404000	14233000	20032000	13267000	24873000	3148000	618810	870960	576810	1081400	17682000	20314000	21998000	13628000	3	3	3	5	14			24.0758	24.276	24.3909	23.7001	FALSE	FALSE	0.1304	0.734137	0.857682
GSPATP00027326001	GSPATP00027326001	gene=GSPATG00027326001	1	11	11	0	9	8	9	9	39	41.962	369	0	113.03	By MS/MS	By MS/MS	By MS/MS	By MS/MS	388710000	46982000	171500000	83214000	87020000	29901000	3614000	13192000	6401100	6693800	35599000	84765000	57941000	29696000	6	8	6	7	27			25.0853	26.337	25.7881	24.8238	FALSE	FALSE	0.4052	0.51692	0.733435
GSPATP00027333001;GSPATP00020530001	GSPATP00027333001;GSPATP00020530001	gene=GSPATG00027333001;gene=GSPATG00020530001	2	12	1	1	1	1	1	1	35.7	37.902	342	0	4.5407	By MS/MS	By MS/MS	By matching	By MS/MS	22127000	4721700	9816400	2952600	4636200	1164600	248510	516650	155400	244010	2829100	5007600	1980600	1877600	1	1	0	1	3			21.4319	22.2557	20.9175	20.8405	FALSE	FALSE	0.9648	0.0560358	0.261121
GSPATP00027357001;GSPATP00020499001	GSPATP00027357001;GSPATP00020499001;GSPATP00037178001	gene=GSPATG00027357001;gene=GSPATG00020499001	3	14	14	11	8	8	12	11	63.4	27.123	238	0	149.26	By MS/MS	By MS/MS	By MS/MS	By MS/MS	1987900000	227410000	339180000	465840000	955430000	180710000	20674000	30834000	42349000	86857000	322540000	295590000	552780000	689170000	15	18	22	26	81			28.2649	28.139	29.0421	29.3603	FALSE	FALSE	-0.99925	0.0218189	0.1757
GSPATP00027364001;GSPATP00020492001	GSPATP00027364001;GSPATP00020492001	gene=GSPATG00027364001;gene=GSPATG00020492001	2	1	1	1	1	1	0	0	3.9	35.056	306	0	2.1371	By MS/MS	By MS/MS			3812400	1719100	2093300	0	0	254160	114600	139550	0	0	2367100	2999100	0	0	1	1	0	0	2			21.1747	21.5161	0	0	TRUE	FALSE
GSPATP00027451001	GSPATP00027451001	gene=GSPATG00027451001	1	1	1	1	0	0	1	1	0.9	175.99	1494	0.0086093	1.2643			By matching	By MS/MS	867760	0	0	337450	530310	10330	0	0	4017.2	6313.3	0	0	244900	176670	0	0	0	1	1			0	0	17.9018	17.4307	FALSE	TRUE
GSPATP00027461001;GSPATP00018655001	GSPATP00027461001;GSPATP00018655001	gene=GSPATG00027461001;gene=GSPATG00018655001	2	11	11	4	3	3	11	11	42.7	30.641	274	0	17.521	By MS/MS	By MS/MS	By MS/MS	By MS/MS	206550000	8003300	11540000	103410000	83598000	12150000	470780	678830	6082700	4917600	26577000	17323000	256490000	46723000	2	3	15	12	32			24.6637	24.0462	27.9343	25.4776	FALSE	FALSE	-2.351	0.0428927	0.22246
GSPATP00027500001	GSPATP00027500001;GSPATP00018687001	gene=GSPATG00027500001	2	16	16	2	16	16	0	0	24.2	93.026	805	0	53.75	By MS/MS	By MS/MS			152440000	69646000	82792000	0	0	2989000	1365600	1623400	0	0	70197000	70943000	0	0	17	22	0	0	39			26.0649	26.0802	0	0	TRUE	FALSE
GSPATP00027503001;GSPATP00018691001	GSPATP00027503001;GSPATP00018691001;GSPATP00018692001	gene=GSPATG00027503001;gene=GSPATG00018691001	3	15	15	7	11	11	13	14	33.6	53.44	494	0	57.187	By MS/MS	By MS/MS	By MS/MS	By MS/MS	580690000	70886000	170940000	70848000	268020000	26395000	3222100	7769900	3220300	12183000	138040000	139510000	122340000	109260000	13	18	10	23	64			27.0405	27.0558	26.8663	26.7032	FALSE	FALSE	0.2634	0.397252	0.64774
GSPATP00027522001	GSPATP00027522001;GSPATP00018709001	gene=GSPATG00027522001	2	4	4	4	3	3	1	1	14	46.134	400	0	6.5746	By MS/MS	By MS/MS	By matching	By MS/MS	16853000	5430300	8913100	818820	1690700	766040	246830	405140	37219	76849	5729400	7388500	0	0	1	3	0	1	5			22.45	22.8169	0	0	TRUE	FALSE
GSPATP00027609001;GSPATP00032809001	GSPATP00027609001;GSPATP00032809001	gene=GSPATG00027609001;gene=GSPATG00032809001	2	1	1	1	1	1	0	0	1.6	127.83	1079	0	2.3387	By MS/MS	By matching			1351800	784170	567640	0	0	25996	15080	10916	0	0	919170	1202200	0	0	1	0	0	0	1			19.81	20.1972	0	0	TRUE	FALSE
GSPATP00027750001	GSPATP00027750001	gene=GSPATG00027750001	1	8	8	3	5	5	8	8	18.5	47.038	417	0	29.012	By MS/MS	By MS/MS	By MS/MS	By MS/MS	110430000	12414000	15334000	26856000	55826000	5521500	620690	766700	1342800	2791300	19195000	18142000	30685000	36562000	4	3	4	8	19			24.1942	24.1128	24.871	25.1238	FALSE	FALSE	-0.8439	0.0354532	0.207515
GSPATP00027766001	GSPATP00027766001	gene=GSPATG00027766001	1	25	25	6	20	20	21	22	47.8	60.021	561	0	164.47	By MS/MS	By MS/MS	By MS/MS	By MS/MS	756410000	146830000	222890000	120220000	266470000	21011000	4078600	6191300	3339400	7402000	144500000	181170000	231380000	241470000	19	18	20	28	85			27.1065	27.4328	27.7857	27.8473	FALSE	FALSE	-0.54685	0.128577	0.375902
GSPATP00027803001;GSPATP00015772001	GSPATP00027803001;GSPATP00015772001	gene=GSPATG00027803001;gene=GSPATG00015772001	2	12	12	5	8	6	10	11	64	23.151	200	0	135.62	By MS/MS	By MS/MS	By MS/MS	By MS/MS	761120000	150210000	107690000	151920000	351300000	84569000	16690000	11966000	16880000	39034000	112780000	80197000	83494000	114890000	6	5	4	10	25			26.7489	26.257	26.3152	26.7757	FALSE	FALSE	-0.0425	0.909064	0.957048
GSPATP00027828001;GSPATP00012994001;GSPATP00008423001;GSPATP00015793001	GSPATP00027828001;GSPATP00012994001;GSPATP00008423001;GSPATP00015793001	gene=GSPATG00027828001;gene=GSPATG00012994001;gene=GSPATG00008423001;gene=GSPATG00015793001	4	2	2	2	2	2	0	0	12.4	18.57	161	0.00078555	1.9976	By MS/MS	By MS/MS			4428500	1958100	2470400	0	0	402590	178010	224580	0	0	1471800	2936200	0	0	1	2	0	0	3			20.4892	21.4855	0	0	TRUE	FALSE
GSPATP00027872001;GSPATP00013053001	GSPATP00027872001;GSPATP00013053001	gene=GSPATG00027872001;gene=GSPATG00013053001	2	19	19	3	17	16	14	16	42	58.148	538	0	102.55	By MS/MS	By MS/MS	By MS/MS	By MS/MS	350000000	76454000	105220000	57707000	110620000	10606000	2316800	3188500	1748700	3352300	91248000	106720000	82733000	94616000	14	12	8	18	52			26.4433	26.6693	26.302	26.4956	FALSE	FALSE	0.1575	0.616796	0.800749
GSPATP00027882001;GSPATP00015869001;GSPATP00015195001;GSPATP00007529001	GSPATP00027882001;GSPATP00015869001;GSPATP00015195001;GSPATP00007529001	gene=GSPATG00027882001;gene=GSPATG00015869001;gene=GSPATG00015195001;gene=GSPATG00007529001	4	7	7	3	5	5	7	6	46.3	16.543	147	0	197.17	By MS/MS	By MS/MS	By MS/MS	By MS/MS	1061200000	165650000	183770000	179050000	532770000	106120000	16565000	18377000	17905000	53277000	126450000	87164000	118140000	197110000	6	6	5	9	26			26.914	26.3772	26.8159	27.5544	FALSE	FALSE	-0.53955	0.242222	0.493036
GSPATP00027904001;GSPATP00015894001	GSPATP00027904001;GSPATP00015894001	gene=GSPATG00027904001;gene=GSPATG00015894001	2	1	1	1	0	0	1	0	13.7	12.347	102	0.0080483	1.2986			By MS/MS		2428800	0	0	2428800	0	607200	0	0	607200	0	0	0	1629200	0	0	0	1	0	1			0	0	20.6357	18.6732	FALSE	TRUE
GSPATP00027959001	GSPATP00027959001;GSPATP00025374001	gene=GSPATG00027959001	2	35	5	5	3	4	5	4	60.7	72.273	651	0	41.811	By matching	By MS/MS	By MS/MS	By MS/MS	66105000	5994300	13253000	13090000	33767000	2003200	181650	401620	396680	1023200	10315000	19598000	24046000	28441000	0	3	4	3	10			23.2982	24.2242	24.5193	24.7615	FALSE	FALSE	-0.8792	0.0898923	0.313769
GSPATP00027995001;GSPATP00014063001;GSPATP00036089001	GSPATP00027995001;GSPATP00014063001;GSPATP00036089001	gene=GSPATG00027995001;gene=GSPATG00014063001;gene=GSPATG00036089001	3	9	9	2	8	8	9	9	43.4	26.787	221	0	183.4	By MS/MS	By MS/MS	By MS/MS	By MS/MS	419980000	72810000	92864000	126430000	127880000	32306000	5600800	7143400	9725100	9836900	44904000	42813000	85042000	46142000	9	5	12	10	36			25.4203	25.3515	26.3417	25.4596	FALSE	FALSE	-0.51475	0.254811	0.507411
GSPATP00027998001	GSPATP00027998001	gene=GSPATG00027998001	1	6	3	1	3	3	2	3	53.5	14.522	129	0	46.553	By MS/MS	By MS/MS	By MS/MS	By MS/MS	228200000	53424000	44776000	32605000	97399000	25356000	5936000	4975100	3622700	10822000	30164000	21543000	30644000	35499000	3	3	2	3	11			24.8463	24.3607	24.8691	25.0813	FALSE	FALSE	-0.3717	0.308657	0.560728
GSPATP00028014001;GSPATP00014083001	GSPATP00028014001;GSPATP00014083001	gene=GSPATG00028014001;gene=GSPATG00014083001	2	4	4	2	2	2	2	3	11.3	47.669	416	0	4.458	By MS/MS	By MS/MS	By MS/MS	By MS/MS	16649000	2353100	4134700	4743800	5417600	756780	106960	187940	215630	246260	2942900	3606600	6991500	5242900	1	2	1	2	6			21.4888	21.7822	22.7372	22.3219	FALSE	FALSE	-0.89405	0.0410918	0.221896
GSPATP00028016001;GSPATP00014084001	GSPATP00028016001;GSPATP00014084001	gene=GSPATG00028016001;gene=GSPATG00014084001	2	5	5	1	4	3	3	5	64.2	9.2277	81	0	202.82	By MS/MS	By MS/MS	By MS/MS	By MS/MS	940690000	140340000	160430000	149390000	490530000	134380000	20048000	22918000	21342000	70076000	85027000	94860000	87155000	167970000	3	3	4	7	17			26.3414	26.4993	26.3771	27.3236	FALSE	FALSE	-0.43	0.350294	0.60297
GSPATP00028047001;GSPATP00014117001	GSPATP00028047001;GSPATP00014117001;GSPATP00028052001;GSPATP00014120001	gene=GSPATG00028047001;gene=GSPATG00014117001	4	3	3	2	3	2	1	1	8.9	38.372	350	0	7.248	By MS/MS	By MS/MS	By MS/MS	By MS/MS	12233000	7225800	4029600	313040	664800	582540	344090	191890	14907	31657	3227200	1964700	1371900	1665800	2	0	1	1	4			21.6219	20.9059	20.3877	20.6678	FALSE	FALSE	0.73615	0.107289	0.340405
GSPATP00028055001	GSPATP00028055001	gene=GSPATG00028055001	1	2	2	2	2	2	0	0	5.4	39.382	351	0.0098103	1.2271	By MS/MS	By MS/MS			5070700	2458000	2612700	0	0	266880	129370	137510	0	0	4593200	4437200	0	0	1	1	0	0	2			22.1311	22.0812	0	0	TRUE	FALSE
GSPATP00028063001;GSPATP00014131001;GSPATP00025475001	GSPATP00028063001;GSPATP00014131001;GSPATP00025475001	gene=GSPATG00028063001;gene=GSPATG00014131001;gene=GSPATG00025475001	3	2	2	2	1	1	2	2	8.1	43.204	397	0	6.1924	By MS/MS	By MS/MS	By MS/MS	By MS/MS	11911000	864230	844050	4137900	6064900	744440	54014	52753	258620	379060	2315800	1733000	4821200	5099100	1	1	2	3	7			21.1431	20.7248	22.201	22.2818	FALSE	FALSE	-1.30745	0.00908751	0.120903
GSPATP00028153001;GSPATP00034952001;GSPATP00021241001	GSPATP00028153001;GSPATP00034952001;GSPATP00021241001	gene=GSPATG00028153001;gene=GSPATG00034952001;gene=GSPATG00021241001	3	7	7	7	7	7	7	6	40.6	18.423	165	0	131.3	By MS/MS	By MS/MS	By MS/MS	By MS/MS	2399800000	464730000	605300000	399640000	930110000	266640000	51636000	67255000	44404000	103350000	326180000	313890000	294220000	392960000	9	7	8	11	35			28.2811	28.2257	28.1323	28.5498	FALSE	FALSE	-0.08765	0.78908	0.894873
GSPATP00028289001;GSPATP00032608001;GSPATP00031976001	GSPATP00028289001;GSPATP00032608001;GSPATP00031976001	gene=GSPATG00028289001;gene=GSPATG00032608001;gene=GSPATG00031976001	3	15	15	4	7	10	15	15	26.9	73.061	639	0	61.522	By MS/MS	By MS/MS	By MS/MS	By MS/MS	1102900000	144380000	197330000	400970000	360190000	36763000	4812700	6577800	13366000	12006000	274410000	270200000	597490000	334010000	13	15	32	28	88			28.0318	28.0095	29.1543	28.3153	FALSE	FALSE	-0.71415	0.127248	0.375902
GSPATP00028321001;GSPATP00028360001	GSPATP00028321001;GSPATP00028360001	gene=GSPATG00028321001;gene=GSPATG00028360001	2	2	2	2	0	0	2	2	4	64.504	572	0.0048815	1.4494			By matching	By MS/MS	5920000	0	0	2086000	3834000	211430	0	0	74501	136930	0	0	4250800	3372800	0	0	0	2	2			0	0	22.0193	21.6855	FALSE	TRUE
GSPATP00028373001	GSPATP00028373001	gene=GSPATG00028373001	1	3	3	3	0	0	2	3	4.4	123.24	1057	0	3.8637			By matching	By MS/MS	4849800	0	0	819970	4029800	79505	0	0	13442	66063	0	0	649750	1169700	0	0	0	3	3			0	0	19.3095	20.1577	FALSE	TRUE
GSPATP00028404001	GSPATP00028404001	gene=GSPATG00028404001	1	3	3	3	3	3	0	0	10.5	39.88	351	0	31.582	By MS/MS	By MS/MS			16669000	9400300	7268700	0	0	724740	408710	316030	0	0	11577000	15274000	0	0	3	3	0	0	6			23.4648	23.8646	0	0	TRUE	FALSE
GSPATP00028468001;GSPATP00029005001;GSPATP00018129001;GSPATP00031113001	GSPATP00028468001;GSPATP00029005001;GSPATP00018129001;GSPATP00031113001	gene=GSPATG00028468001;gene=GSPATG00029005001;gene=GSPATG00018129001;gene=GSPATG00031113001	4	1	1	1	1	1	1	0	4.8	33.457	289	0.00079618	2.0663	By MS/MS	By matching	By MS/MS		6078800	2378000	2067400	1633400	0	405260	158540	137830	108890	0	4675800	3321400	4347000	0	1	0	1	0	2			22.1568	21.6634	22.0516	18.7788	FALSE	FALSE	1.4949	0.234543	0.482678
GSPATP00028537001	GSPATP00028537001;GSPATP00031183001;GSPATP00029072001	gene=GSPATG00028537001	3	3	3	3	1	1	2	3	6.6	55.621	501	0	2.7205	By matching	By MS/MS	By matching	By MS/MS	8836300	427100	532810	1428200	6448200	304700	14727	18373	49250	222350	1200800	1284600	1700100	4487700	0	1	0	3	4			20.1956	20.2929	20.6972	22.0975	FALSE	FALSE	-1.1531	0.0838469	0.304591
GSPATP00028542001	GSPATP00028542001	gene=GSPATG00028542001	1	6	2	2	1	1	2	2	20.2	38.308	352	0	19.254	By MS/MS	By MS/MS	By MS/MS	By MS/MS	27810000	1618300	2741800	10787000	12662000	1738100	101140	171360	674220	791380	6435100	8908300	24119000	16099000	1	1	2	2	6			22.6175	23.0867	24.5237	23.9405	FALSE	FALSE	-1.38	0.0142357	0.148688
GSPATP00028555001	GSPATP00028555001	gene=GSPATG00028555001	1	6	6	4	3	4	6	6	15.5	52.814	457	0	16.728	By MS/MS	By MS/MS	By MS/MS	By MS/MS	97398000	10960000	18205000	27375000	40858000	4638000	521910	866930	1303600	1945600	17214000	19679000	33016000	32778000	2	4	5	5	16			24.0371	24.2302	24.9767	24.9662	FALSE	FALSE	-0.8378	0.0339209	0.204864
GSPATP00028587001	GSPATP00028587001;GSPATP00031230001	gene=GSPATG00028587001	2	3	3	3	0	0	3	3	22.8	19.807	167	0	7.7945			By MS/MS	By MS/MS	35002000	0	0	20450000	14552000	4375300	0	0	2556200	1819000	0	0	11890000	6036100	0	0	4	2	6			0	0	23.5032	22.5252	FALSE	TRUE
GSPATP00028657001	GSPATP00028657001	gene=GSPATG00028657001	1	8	8	8	8	7	0	0	12.7	82.771	719	0	21.208	By MS/MS	By MS/MS			78708000	27543000	51164000	0	0	1830400	640550	1189900	0	0	46412000	44572000	0	0	11	16	0	0	27			25.468	25.4096	0	0	TRUE	FALSE
GSPATP00028711001;GSPATP00035871001;GSPATP00028869001	GSPATP00028711001;GSPATP00035871001;GSPATP00028869001	gene=GSPATG00028711001;gene=GSPATG00035871001;gene=GSPATG00028869001	3	1	1	1	1	1	0	0	1.9	63.991	538	0.0021978	1.6853	By MS/MS	By MS/MS			4885300	1998400	2887000	0	0	168460	68909	99550	0	0	2242200	2220300	0	0	1	1	0	0	2			21.0965	21.0823	0	0	TRUE	FALSE
GSPATP00028747001	GSPATP00028747001	gene=GSPATG00028747001	1	2	2	2	1	0	1	1	16	23.835	206	0	6.3647	By MS/MS		By matching	By MS/MS	7260400	1855500	0	2679000	2725800	907550	231940	0	334880	340730	0	0	1797100	1103900	1	0	0	1	2			0	0	20.7772	20.0742	FALSE	TRUE
GSPATP00028751001	GSPATP00028751001	gene=GSPATG00028751001	1	29	7	7	2	3	7	6	46.1	95.577	837	0	13.948	By matching	By MS/MS	By MS/MS	By MS/MS	62912000	1581100	7432100	22476000	31423000	1429800	35934	168910	510810	714160	1822700	7867000	17244000	19057000	0	4	7	8	19			20.7976	22.9074	24.0396	24.1838	FALSE	FALSE	-2.2592	0.0290242	0.187635
GSPATP00028780001	GSPATP00028780001	gene=GSPATG00028780001	1	3	3	3	1	1	3	3	6.6	54.724	470	0.00079428	2.0579	By matching	By MS/MS	By MS/MS	By MS/MS	12455000	1708800	1711100	3745400	5289500	541510	74295	74396	162840	229980	2679200	2954000	3542700	2602000	0	1	0	2	3			21.3534	21.4942	21.7564	21.3112	FALSE	FALSE	-0.11	0.742965	0.86392
GSPATP00028835001	GSPATP00028835001	gene=GSPATG00028835001	1	7	7	3	7	7	1	0	19.1	53.526	472	0	14.825	By MS/MS	By MS/MS	By MS/MS		90614000	41953000	48161000	500340	0	3236200	1498300	1720000	17869	0	51036000	34589000	980630	0	10	11	1	0	22			25.605	25.0438	19.9033	19.5071	FALSE	FALSE	5.6192	2.42599e-05	0.00492402
GSPATP00028852001	GSPATP00028852001	gene=GSPATG00028852001	1	2	2	2	2	2	2	2	13.5	16.955	156	0	3.852	By MS/MS	By MS/MS	By MS/MS	By MS/MS	158380000	30337000	37374000	35331000	55333000	31675000	6067300	7474900	7066200	11067000	18454000	19161000	22885000	22851000	2	2	3	2	9			24.1374	24.1917	24.4479	24.4458	FALSE	FALSE	-0.2823	0.360122	0.613344
GSPATP00028888001	GSPATP00028888001	gene=GSPATG00028888001	1	1	1	1	1	1	0	0	5.5	25.53	220	0	2.2671	By matching	By MS/MS			3836300	1706500	2129800	0	0	319690	142210	177480	0	0	1348600	1792800	0	0	0	1	0	0	1			20.363	20.7738	0	0	TRUE	FALSE
GSPATP00028946001	GSPATP00028946001	gene=GSPATG00028946001	1	2	2	2	2	2	0	0	2.2	152.02	1282	0.0080808	1.3187	By MS/MS	By MS/MS			2215000	1441000	774020	0	0	36916	24016	12900	0	0	1764800	1047500	0	0	1	1	0	0	2			20.7511	19.9985	0	0	TRUE	FALSE
GSPATP00029008001	GSPATP00029008001	gene=GSPATG00029008001	1	6	6	6	4	3	6	6	15.7	55.627	498	0	28.774	By MS/MS	By MS/MS	By MS/MS	By MS/MS	68211000	10692000	6901400	11157000	39461000	3100500	486000	313700	507120	1793700	14039000	12852000	20821000	28383000	4	4	5	7	20			23.7429	23.6155	24.3115	24.7585	FALSE	FALSE	-0.8558	0.0441014	0.223674
GSPATP00029012001	GSPATP00029012001	gene=GSPATG00029012001	1	4	1	1	1	1	1	1	14.4	36.372	305	0.008615	1.2673	By matching	By MS/MS	By MS/MS	By MS/MS	15961000	2909700	2466100	4268900	6316100	840040	153140	129800	224680	332430	5936000	4110800	11788000	7476400	0	1	1	2	4			22.5011	21.971	23.4908	22.8339	FALSE	FALSE	-0.9263	0.0649958	0.272448
GSPATP00029025001	GSPATP00029025001;GSPATP00031138001	gene=GSPATG00029025001	2	12	12	12	9	9	10	10	16.4	102.86	883	0	12.268	By MS/MS	By MS/MS	By matching	By MS/MS	57314000	14080000	17194000	7853200	18188000	1081400	265660	324410	148170	343160	14656000	13109000	5809800	9602000	5	6	0	10	21			23.805	23.6441	22.4701	23.1949	FALSE	FALSE	0.89205	0.061186	0.265902
GSPATP00029044001;GSPATP00038837001;GSPATP00018168001	GSPATP00029044001;GSPATP00038837001;GSPATP00018168001	gene=GSPATG00029044001;gene=GSPATG00038837001;gene=GSPATG00018168001	3	2	2	2	0	0	2	2	7.9	40.201	355	0.00078678	2.0056			By MS/MS	By MS/MS	7516000	0	0	5008600	2507400	536860	0	0	357760	179100	0	0	10252000	4781100	0	0	1	2	3			0	0	23.2894	22.1889	FALSE	TRUE
GSPATP00029046001;GSPATP00018170001;GSPATP00038835001	GSPATP00029046001;GSPATP00018170001;GSPATP00038835001	gene=GSPATG00029046001;gene=GSPATG00018170001;gene=GSPATG00038835001	3	4	4	4	0	0	4	0	8.1	53.902	455	0.00079114	2.0267			By MS/MS		5834200	0	0	5834200	0	233370	0	0	233370	0	0	0	7299600	0	0	0	4	0	4			0	0	22.7994	19.3696	FALSE	TRUE
GSPATP00029121001	GSPATP00029121001	gene=GSPATG00029121001	1	1	1	1	1	1	0	1	1.5	83.79	734	0	3.4975	By MS/MS	By MS/MS		By MS/MS	2847200	953380	1082200	0	811630	63271	21186	24048	0	18036	1163800	1113500	0	967450	0	1	0	0	1			20.1504	20.0867	18.8955	19.8838	FALSE	FALSE	0.7289	0.147876	0.398095
GSPATP00029130001	GSPATP00029130001	gene=GSPATG00029130001	1	3	3	3	2	3	3	3	16.1	24.788	211	0	81.88	By MS/MS	By MS/MS	By MS/MS	By MS/MS	253410000	44074000	74020000	53949000	81367000	31676000	5509300	9252500	6743600	10171000	39285000	34896000	34581000	30198000	2	3	3	3	11			25.2275	25.0566	25.0435	24.8479	FALSE	FALSE	0.19635	0.530845	0.742149
GSPATP00029226001	GSPATP00029226001	gene=GSPATG00029226001	1	9	9	9	9	8	0	0	10.2	124.81	1034	0	10.953	By MS/MS	By MS/MS			36382000	21082000	15300000	0	0	577500	334640	242860	0	0	24668000	21462000	0	0	8	3	0	0	11			24.5561	24.3553	0	0	TRUE	FALSE
GSPATP00029319001;GSPATP00024721001	GSPATP00029319001;GSPATP00024721001	gene=GSPATG00029319001;gene=GSPATG00024721001	2	4	4	4	4	3	3	3	21.3	19.903	174	0	6.6209	By MS/MS	By MS/MS	By MS/MS	By MS/MS	79941000	23355000	20405000	18894000	17286000	7267300	2123200	1855000	1717600	1571400	11429000	9145100	12014000	7638400	5	2	1	3	11			23.4462	23.1246	23.5182	22.8648	FALSE	FALSE	0.0939	0.807169	0.900362
GSPATP00029339001;GSPATP00024762001	GSPATP00029339001;GSPATP00024762001	gene=GSPATG00029339001;gene=GSPATG00024762001	2	9	2	1	2	2	2	2	46.3	17.088	149	0	6.4137	By MS/MS	By MS/MS	By MS/MS	By MS/MS	270720000	84338000	49208000	53305000	83873000	45121000	14056000	8201400	8884200	13979000	50701000	31079000	32942000	44298000	2	2	2	2	8			25.5955	24.8894	24.9734	25.4007	FALSE	FALSE	0.0554	0.891407	0.951684
GSPATP00029375001	GSPATP00029375001	gene=GSPATG00029375001	1	2	2	2	0	0	2	2	6.1	45.205	394	0.0007593	1.8453			By MS/MS	By MS/MS	7205500	0	0	2445200	4760300	288220	0	0	97808	190410	0	0	4256600	4968000	0	0	1	2	3			0	0	22.0213	22.2442	FALSE	TRUE
GSPATP00029381001	GSPATP00029381001	gene=GSPATG00029381001	1	2	2	2	2	2	0	0	2.2	116.05	981	0.0043197	1.5868	By matching	By MS/MS			2038900	585880	1453000	0	0	31858	9154.3	22704	0	0	559110	1112200	0	0	0	2	0	0	2			19.0928	20.085	0	0	TRUE	FALSE
GSPATP00029492001;GSPATP00024814001	GSPATP00029492001;GSPATP00024814001	gene=GSPATG00029492001;gene=GSPATG00024814001	2	4	4	4	0	0	4	3	10.3	50.022	439	0	4.8043			By MS/MS	By matching	8905500	0	0	7097300	1808200	356220	0	0	283890	72327	0	0	18146000	3493600	0	0	4	0	4			0	0	24.1131	21.7363	FALSE	TRUE
GSPATP00029493001	GSPATP00029493001	gene=GSPATG00029493001	1	5	5	1	4	5	4	4	26	32.286	281	0	48.294	By MS/MS	By MS/MS	By MS/MS	By MS/MS	141110000	29739000	52257000	17900000	41216000	12828000	2703500	4750700	1627300	3746900	22378000	44871000	29378000	33302000	5	5	4	4	18			24.4156	25.4193	24.8082	24.9891	FALSE	FALSE	0.0188	0.966925	0.986263
GSPATP00029494001	GSPATP00029494001	gene=GSPATG00029494001	1	8	1	1	1	1	1	1	44.9	18.299	158	0	28.53	By MS/MS	By MS/MS	By MS/MS	By MS/MS	56695000	10815000	12727000	9377000	23776000	8099300	1545100	1818200	1339600	3396500	6139800	6247500	6551400	9952800	1	2	1	2	6			22.5498	22.5748	22.6434	23.2467	FALSE	FALSE	-0.38275	0.31287	0.562478
GSPATP00029529001	GSPATP00029529001	gene=GSPATG00029529001	1	4	4	1	4	4	3	3	18.8	30.342	256	0	24.947	By MS/MS	By MS/MS	By MS/MS	By MS/MS	136980000	36288000	57548000	21676000	21468000	8561300	2268000	3596800	1354700	1341800	28573000	25141000	31826000	18314000	3	7	5	3	18			24.7681	24.5835	24.9237	24.1264	FALSE	FALSE	0.15075	0.711014	0.850992
GSPATP00029554001	GSPATP00029554001	gene=GSPATG00029554001	1	5	5	3	5	5	3	3	11.8	70.805	644	0	9.1187	By MS/MS	By MS/MS	By MS/MS	By MS/MS	55800000	15667000	22563000	6026000	11544000	1641200	460780	663620	177240	339540	17670000	19166000	18008000	11348000	5	6	3	5	19			24.0748	24.192	24.1021	23.4359	FALSE	FALSE	0.3644	0.35171	0.60297
GSPATP00029566001	GSPATP00029566001;GSPATP00024880001	gene=GSPATG00029566001	2	27	27	12	16	18	27	25	50.3	70.495	634	0	212.2	By MS/MS	By MS/MS	By MS/MS	By MS/MS	3936800000	617970000	731910000	1266500000	1320500000	135750000	21309000	25238000	43671000	45534000	891060000	863670000	2485500000	903960000	35	39	69	62	205			29.7309	29.6859	31.2109	29.7517	FALSE	FALSE	-0.7729	0.218259	0.4817
GSPATP00029600001;GSPATP00024904001	GSPATP00029600001;GSPATP00024904001	gene=GSPATG00029600001;gene=GSPATG00024904001	2	9	9	2	9	7	8	9	46.3	17.19	149	0	99.033	By MS/MS	By MS/MS	By MS/MS	By MS/MS	1127800000	289530000	166790000	128490000	542960000	161110000	41362000	23827000	18355000	77566000	153460000	165920000	125860000	181040000	8	7	7	11	33			27.1933	27.3059	26.9072	27.4317	FALSE	FALSE	0.08015	0.816943	0.905741
GSPATP00029648001	GSPATP00029648001	gene=GSPATG00029648001	1	1	1	1	1	1	0	0	3.1	51.864	456	0.00075758	1.8353	By MS/MS	By matching			3261700	1615800	1646000	0	0	163090	80789	82299	0	0	1623400	1411800	0	0	1	0	0	0	1			20.6306	20.4291	0	0	TRUE	FALSE
GSPATP00029670001;GSPATP00022707001	GSPATP00029670001;GSPATP00022707001	gene=GSPATG00029670001;gene=GSPATG00022707001	2	6	6	6	4	4	5	5	8.2	89.286	769	0	5.6324	By matching	By MS/MS	By MS/MS	By MS/MS	43339000	6814000	10561000	6874100	19090000	1007900	158470	245600	159860	443960	11560000	11885000	11574000	16742000	0	3	2	3	8			23.4626	23.5026	23.4644	23.997	FALSE	FALSE	-0.2481	0.484032	0.719431
GSPATP00029675001;GSPATP00022711001	GSPATP00029675001;GSPATP00022711001	gene=GSPATG00029675001;gene=GSPATG00022711001	2	3	3	1	3	3	3	3	23.1	12.571	108	0	16.008	By MS/MS	By MS/MS	By MS/MS	By MS/MS	371240000	86110000	32648000	92333000	160150000	92809000	21527000	8162100	23083000	40037000	52814000	26775000	63485000	64925000	4	2	3	3	12			25.6544	24.6744	25.9199	25.9523	FALSE	FALSE	-0.7717	0.12839	0.375902
GSPATP00029688001;GSPATP00022723001;GSPATP00033770001	GSPATP00029688001;GSPATP00022723001;GSPATP00033770001	gene=GSPATG00029688001;gene=GSPATG00022723001;gene=GSPATG00033770001	3	4	1	1	1	1	1	1	28	13.814	118	0	4.2619	By matching	By MS/MS	By MS/MS	By MS/MS	77520000	15152000	11670000	19843000	30855000	12920000	2525400	1945000	3307200	5142500	10105000	6626100	13335000	13909000	0	1	1	1	3			23.2686	22.6597	23.6687	23.7295	FALSE	FALSE	-0.73495	0.0858508	0.30756
GSPATP00029722001;GSPATP00022756001	GSPATP00029722001;GSPATP00022756001	gene=GSPATG00029722001;gene=GSPATG00022756001	2	15	1	1	1	1	1	1	52.2	30.388	274	0	6.2928	By MS/MS	By MS/MS	By MS/MS	By MS/MS	242010000	54005000	58694000	40483000	88824000	15125000	3375300	3668400	2530200	5551500	107680000	67582000	35474000	36402000	2	1	3	2	8			26.6822	26.0101	25.0803	25.1175	FALSE	FALSE	1.24725	0.0176904	0.157552
GSPATP00029767001	GSPATP00029767001	gene=GSPATG00029767001	1	18	18	5	13	16	17	17	42.9	64.685	585	0	192.74	By MS/MS	By MS/MS	By MS/MS	By MS/MS	968210000	197790000	295720000	164200000	310500000	33387000	6820400	10197000	5662000	10707000	246690000	292520000	196950000	226040000	18	27	26	35	106			27.8781	28.124	27.5533	27.752	FALSE	FALSE	0.3484	0.295034	0.547687
GSPATP00029772001;GSPATP00022814001;GSPATP00021544001;GSPATP00008856001;GSPATP00007640001;GSPATP00003399001;GSPATP00001042001;GSPATP00000039001	GSPATP00029772001;GSPATP00022814001;GSPATP00021544001;GSPATP00008856001;GSPATP00007640001;GSPATP00003399001;GSPATP00001042001;GSPATP00000039001	gene=GSPATG00029772001;gene=GSPATG00022814001;gene=GSPATG00021544001;gene=GSPATG00008856001;gene=GSPATG00007640001;gene=GSPATG00003399001;gene=GSPATG00001042001;gene=GSPATG00000039001	8	8	8	8	8	8	5	5	50.7	16.815	146	0	118.07	By MS/MS	By MS/MS	By MS/MS	By MS/MS	1368100000	345080000	346070000	218770000	458180000	152010000	38342000	38452000	24308000	50908000	197040000	194080000	155920000	204420000	8	16	9	12	45			27.5539	27.5321	27.2162	27.607	FALSE	FALSE	0.1314	0.686026	0.834933
GSPATP00029781001	GSPATP00029781001	gene=GSPATG00029781001	1	5	1	1	1	1	0	0	15.6	46.861	411	0.0098168	1.228	By MS/MS	By matching	By matching	By matching	1723700	717510	1006200	0	0	90723	37764	52959	0	0	767720	824960	0	0	1	0	0	0	1			19.5502	19.654	0	0	TRUE	FALSE
GSPATP00029794001	GSPATP00029794001	gene=GSPATG00029794001	1	7	7	7	7	7	1	1	18	45.335	395	0	18.142	By MS/MS	By MS/MS	By MS/MS	By matching	95289000	37182000	54966000	1322600	1819100	3970400	1549200	2290200	55109	75796	37681000	47153000	2780700	1834400	5	5	1	0	11			25.1673	25.4908	21.407	20.8069	FALSE	FALSE	4.2221	9.2316e-05	0.0105933
GSPATP00029834001	GSPATP00029834001	gene=GSPATG00029834001	1	1	1	1	1	1	0	0	7.4	24.495	216	0.001487	1.7377	By MS/MS	By matching			4386700	1999600	2387100	0	0	438670	199960	238710	0	0	1198100	1217700	0	0	1	0	0	0	1			20.1923	20.2157	0	0	TRUE	FALSE
GSPATP00029852001	GSPATP00029852001;GSPATP00030222001	gene=GSPATG00029852001	2	3	3	3	2	2	3	3	20.6	28.222	243	0	10.5	By MS/MS	By MS/MS	By MS/MS	By MS/MS	35919000	3993900	7325700	7207000	17393000	2993300	332830	610470	600590	1449400	6197100	6256600	5602000	9375200	2	2	3	4	11			22.5632	22.5769	22.4175	23.1604	FALSE	FALSE	-0.2189	0.578007	0.771236
GSPATP00029879001	GSPATP00029879001	gene=GSPATG00029879001	1	9	9	1	6	8	4	4	29.6	33.167	301	0	67.774	By MS/MS	By MS/MS	By MS/MS	By MS/MS	187940000	46113000	89685000	14206000	37940000	10441000	2561900	4982500	789230	2107800	47663000	56028000	21741000	29869000	3	7	3	4	17			25.5064	25.7396	24.3739	24.8321	FALSE	FALSE	1.02	0.0267319	0.18462
GSPATP00029882001	GSPATP00029882001	gene=GSPATG00029882001	1	8	8	5	6	8	0	0	41.1	26.409	224	0	33.846	By MS/MS	By MS/MS			122220000	57137000	65080000	0	0	8729800	4081200	4648600	0	0	45577000	51279000	0	0	7	9	0	0	16			25.4418	25.6119	0	0	TRUE	FALSE
GSPATP00029951001;GSPATP00038674001;GSPATP00021427001	GSPATP00029951001;GSPATP00038674001;GSPATP00021427001	gene=GSPATG00029951001;gene=GSPATG00038674001;gene=GSPATG00021427001	3	1	1	1	0	0	0	1	0.6	199.97	1706	0	2.5339				By MS/MS	3513400	0	0	0	3513400	35134	0	0	0	35134	0	0	0	2480600	0	0	0	1	1			0	0	19.573	21.2423	FALSE	TRUE
GSPATP00029960001	GSPATP00029960001	gene=GSPATG00029960001	1	2	2	2	0	2	0	0	7	32.232	284	0.0074174	1.3359		By MS/MS			711810	0	711810	0	0	47454	0	47454	0	0	0	599170	0	0	0	2	0	0	2			18.5786	19.1926	0	0	TRUE	FALSE
GSPATP00029968001	GSPATP00029968001	gene=GSPATG00029968001	1	2	2	2	1	0	0	2	5.3	55.701	488	0	2.1809	By MS/MS			By MS/MS	144350000	6561800	0	0	137790000	4656500	211670	0	0	4444900	39724000	0	0	55036000	1	0	0	2	3			25.2435	19.7661	18.7395	25.7139	FALSE	FALSE	0.2781	0.926634	0.962497
GSPATP00030095001	GSPATP00030095001	gene=GSPATG00030095001	1	7	7	7	7	6	0	0	13.4	85.408	737	0	25.156	By MS/MS	By MS/MS			31890000	15658000	16233000	0	0	911150	447360	463790	0	0	17740000	15806000	0	0	5	7	0	0	12			24.0805	23.914	0	0	TRUE	FALSE
GSPATP00030164001;GSPATP00029912001	GSPATP00030164001;GSPATP00029912001	gene=GSPATG00030164001;gene=GSPATG00029912001	2	1	1	1	0	1	1	0	2.3	69.279	600	0.0074274	1.3387		By MS/MS	By MS/MS		591910	0	0	591910	0	15998	0	0	15998	0	0	0	1163000	0	0	1	1	0	2			0	0	20.1494	19.7904	FALSE	TRUE
GSPATP00030191001	GSPATP00030191001	gene=GSPATG00030191001	1	7	4	4	4	4	0	0	39.5	26.297	223	0	9.8623	By MS/MS	By MS/MS			19159000	9345500	9813800	0	0	1368500	667540	700990	0	0	7666700	7585900	0	0	3	4	0	0	7			22.8702	22.8549	0	0	TRUE	FALSE
GSPATP00030236001	GSPATP00030236001	gene=GSPATG00030236001	1	2	2	2	1	2	0	0	4.7	62.222	527	0	17.441	By matching	By MS/MS			8157300	3205100	4952200	0	0	302120	118710	183420	0	0	3220200	4247600	0	0	0	2	0	0	2			21.6187	22.0182	0	0	TRUE	FALSE
GSPATP00030239001	GSPATP00030239001;GSPATP00029831001	gene=GSPATG00030239001	2	4	4	4	3	3	2	2	9	47.383	420	0	3.2666	By matching	By MS/MS	By MS/MS	By MS/MS	30014000	8369500	11326000	4212800	6105800	1250600	348730	471920	175540	254410	8754500	7760200	8717100	5403500	0	3	1	1	5			23.0616	22.8877	23.0554	22.3655	FALSE	FALSE	0.2642	0.497932	0.72098
GSPATP00030241001;GSPATP00029829001	GSPATP00030241001;GSPATP00029829001	gene=GSPATG00030241001;gene=GSPATG00029829001	2	1	1	1	0	0	0	1	3.5	32.765	283	0.0055021	1.3979				By MS/MS	0	0	0	0	0	0	0	0	0	0	0	0	0	0	0	0	0	1	1			0	0	0	0	TRUE	TRUE
GSPATP00030253001	GSPATP00030253001	gene=GSPATG00030253001	1	6	6	6	1	1	4	6	5	188.96	1700	0	20.713	By MS/MS	By MS/MS	By MS/MS	By MS/MS	14863000	925360	586390	3650600	9701000	530830	33048	20942	130380	346460	1744400	1997400	1333400	2808200	1	1	0	6	8			20.7343	20.9297	20.3467	21.4212	FALSE	FALSE	-0.05195	0.912468	0.957048
GSPATP00030301001	GSPATP00030301001	gene=GSPATG00030301001	1	4	4	2	3	3	3	3	17.4	27.474	235	0	6.5135	By MS/MS	By MS/MS	By MS/MS	By MS/MS	122640000	29002000	45140000	20080000	28415000	13626000	3222400	5015500	2231100	3157200	17364000	23645000	12928000	11738000	3	3	3	2	11			24.0496	24.495	23.624	23.4847	FALSE	FALSE	0.71795	0.0745733	0.28318
GSPATP00030325001	GSPATP00030325001	gene=GSPATG00030325001	1	2	2	2	0	0	1	2	10.6	34.753	301	0	11.427			By matching	By MS/MS	7563700	0	0	1427000	6136600	581820	0	0	109770	472050	0	0	3199000	2505100	0	0	0	2	2			0	0	21.6092	21.2564	FALSE	TRUE
GSPATP00030383001	GSPATP00030383001	gene=GSPATG00030383001	1	1	1	1	1	1	0	0	2.5	46.402	398	0	2.3487	By MS/MS	By MS/MS			3296000	1217200	2078800	0	0	193880	71602	122280	0	0	2393300	3339700	0	0	1	1	0	0	2			21.1906	21.6713	0	0	TRUE	FALSE
GSPATP00030387001;PTETP13300003001	GSPATP00030387001;PTETP13300003001	gene=GSPATG00030387001;gene=PTETG13300003001	2	3	3	1	2	2	3	3	13.4	35.08	305	0	4.8714	By MS/MS	By MS/MS	By MS/MS	By MS/MS	18340000	2214100	2854300	5197200	8074200	1146200	138380	178390	324820	504640	7865900	8267700	10789000	8133100	2	1	3	1	7			22.9072	22.9791	23.3631	22.9554	FALSE	FALSE	-0.2161	0.516548	0.733435
GSPATP00030389001	GSPATP00030389001;GSPATP00032881001	gene=GSPATG00030389001	2	3	3	3	2	3	3	3	18.7	23.543	198	0	67.339	By MS/MS	By MS/MS	By MS/MS	By MS/MS	101260000	18313000	29685000	24340000	28922000	12658000	2289100	3710700	3042500	3615300	14498000	13266000	11920000	8521800	2	2	3	3	10			23.7894	23.6612	23.5069	23.0227	FALSE	FALSE	0.4605	0.214102	0.4817
GSPATP00030435001;GSPATP00024541001	GSPATP00030435001;GSPATP00024541001	gene=GSPATG00030435001;gene=GSPATG00024541001	2	5	2	2	2	2	0	0	5	109.37	922	0	2.2544	By MS/MS	By MS/MS			5620700	2233600	3387000	0	0	106050	42144	63906	0	0	2163700	3127800	0	0	1	2	0	0	3			21.0451	21.5767	0	0	TRUE	FALSE
GSPATP00030447001;GSPATP00024550001;GSPATP00024439001;GSPATP00018909001;GSPATP00004884001;GSPATP00003214001;GSPATP00002646001;GSPATP00001397001	GSPATP00030447001;GSPATP00024550001;GSPATP00024439001;GSPATP00018909001;GSPATP00004884001;GSPATP00003214001;GSPATP00002646001;GSPATP00001397001	gene=GSPATG00030447001;gene=GSPATG00024550001;gene=GSPATG00024439001;gene=GSPATG00018909001;gene=GSPATG00004884001;gene=GSPATG00003214001;gene=GSPATG00002646001;gene=GSPATG00001397001	8	8	8	8	8	8	5	5	56.9	11.365	102	0	250.27	By MS/MS	By MS/MS	By MS/MS	By MS/MS	984380000	310140000	426160000	182190000	65884000	164060000	51690000	71027000	30365000	10981000	190890000	186190000	156870000	39048000	10	13	6	5	34			27.5082	27.4722	27.225	25.2187	FALSE	FALSE	1.26835	0.133281	0.382533
GSPATP00030488001;GSPATP00024602001;GSPATP00024487001	GSPATP00030488001;GSPATP00024602001;GSPATP00024487001;GSPATP00018957001	gene=GSPATG00030488001;gene=GSPATG00024602001;gene=GSPATG00024487001	4	5	5	5	2	3	3	4	22.8	29.339	250	0	5.6626	By MS/MS	By MS/MS	By MS/MS	By MS/MS	14939000	2640800	3418100	3917100	4962500	933660	165050	213630	244820	310160	6280500	7696900	8577700	6104200	1	3	3	3	10			22.5824	22.8758	23.0322	22.5414	FALSE	FALSE	-0.0577	0.869865	0.937249
GSPATP00030491001	GSPATP00030491001	gene=GSPATG00030491001	1	1	1	1	1	1	1	1	3.4	31.237	266	0	2.1225	By MS/MS	By MS/MS	By matching	By MS/MS	8500400	2474300	2836400	1280300	1909300	653870	190330	218190	98487	146870	2701400	2687000	2059700	1443000	2	1	0	1	4			21.3653	21.3576	20.974	20.4606	FALSE	FALSE	0.64415	0.105587	0.3401
GSPATP00030538001	GSPATP00030538001;GSPATP00024649001	gene=GSPATG00030538001	2	4	4	4	4	4	1	2	16.3	28.859	245	0	4.4147	By MS/MS	By MS/MS	By matching	By MS/MS	56776000	13693000	19910000	9585400	13588000	4055500	978050	1422200	684670	970580	9992700	10822000	13389000	7111000	1	2	0	1	4			23.2524	23.3675	23.6745	22.7616	FALSE	FALSE	0.0919	0.830477	0.914801
GSPATP00030541001;GSPATP00024658001	GSPATP00030541001;GSPATP00024658001	gene=GSPATG00030541001;gene=GSPATG00024658001	2	6	6	6	3	4	3	3	18	46.132	401	0	10.441	By MS/MS	By MS/MS	By MS/MS	By MS/MS	18919000	4609000	4207800	5106800	4995700	700720	170700	155850	189140	185030	5747100	5088400	6171200	6314200	3	3	2	3	11			22.4544	22.2788	22.5571	22.5902	FALSE	FALSE	-0.20705	0.50071	0.722723
GSPATP00030544001	GSPATP00030544001	gene=GSPATG00030544001	1	12	12	2	7	9	8	10	32.4	33.76	312	0	28.145	By MS/MS	By MS/MS	By MS/MS	By MS/MS	568700000	95774000	151890000	103190000	217840000	33453000	5633800	8934700	6070200	12814000	97782000	133710000	145940000	124980000	10	11	9	13	43			26.5431	26.9945	27.1208	26.8971	FALSE	FALSE	-0.24015	0.491105	0.719848
GSPATP00030563001	GSPATP00030563001	gene=GSPATG00030563001	1	3	3	1	3	3	0	0	5.4	62.7	521	0	3.9789	By MS/MS	By MS/MS			11804000	4083200	7720800	0	0	491830	170130	321700	0	0	4411100	6313700	0	0	1	3	0	0	4			22.0727	22.5901	0	0	TRUE	FALSE
GSPATP00030569001	GSPATP00030569001	gene=GSPATG00030569001	1	8	1	1	0	0	0	1	13.9	72.892	625	0.0043541	1.6325	By matching	By matching	By matching	By MS/MS	4852500	0	0	0	4852500	151640	0	0	0	151640	0	0	0	4407700	0	0	0	1	1			0	0	19.9072	22.0716	FALSE	TRUE
GSPATP00030579001;GSPATP00024697001;GSPATP00004216001	GSPATP00030579001;GSPATP00024697001;GSPATP00004216001	gene=GSPATG00030579001;gene=GSPATG00024697001;gene=GSPATG00004216001	3	4	4	4	4	4	1	1	17.4	29.111	259	0	7.5842	By MS/MS	By MS/MS	By matching	By MS/MS	74701000	27243000	44329000	648370	2481400	6791000	2476600	4029900	58942	225590	33680000	47864000	2622900	4716100	3	4	0	1	8			25.0054	25.5124	21.3227	22.1692	FALSE	FALSE	3.51295	0.000486447	0.0239544
GSPATP00030613001	GSPATP00030613001	gene=GSPATG00030613001	1	5	5	5	5	5	1	1	11.9	51.348	437	0	4.8595	By MS/MS	By MS/MS	By matching	By MS/MS	20007000	7976100	9866500	950150	1214000	1000300	398800	493320	47508	60698	6906500	7864900	1759400	2229000	3	3	0	1	7			22.7195	22.907	20.7467	21.088	FALSE	FALSE	1.8959	0.00180173	0.051971
GSPATP00030628001;GSPATP00026413001	GSPATP00030628001;GSPATP00026413001;GSPATP00023280001	gene=GSPATG00030628001;gene=GSPATG00026413001	3	3	3	3	3	3	1	1	6.2	73.149	642	0	5.7912	By MS/MS	By MS/MS	By matching	By MS/MS	15544000	5120900	6145500	1282800	2995000	457180	150620	180750	37728	88088	3933600	3944600	4324500	3578600	1	2	0	1	4			21.9074	21.9114	22.0441	21.771	FALSE	FALSE	0.00185	0.995203	0.99883
GSPATP00030633001;GSPATP00026406001	GSPATP00030633001;GSPATP00026406001	gene=GSPATG00030633001;gene=GSPATG00026406001	2	5	5	5	0	0	4	5	12.4	43.531	387	0	5.0388			By MS/MS	By MS/MS	24969000	0	0	5319000	19650000	1189000	0	0	253290	935690	0	0	8443400	14334000	0	0	1	5	6			0	0	23.0094	23.7729	FALSE	TRUE
GSPATP00030639001;GSPATP00026399001	GSPATP00030639001;GSPATP00026399001	gene=GSPATG00030639001;gene=GSPATG00026399001	2	8	2	2	2	2	1	1	25.4	34.454	303	0	11.364	By MS/MS	By MS/MS	By MS/MS	By MS/MS	16467000	2901700	7128600	3697100	2739700	1266700	223210	548360	284390	210740	1902800	5789400	6571000	2287600	1	2	1	1	5			20.8597	22.465	22.6477	21.1254	FALSE	FALSE	-0.2242	0.781528	0.889025
GSPATP00030643001;GSPATP00026397001	GSPATP00030643001;GSPATP00026397001	gene=GSPATG00030643001;gene=GSPATG00026397001	2	5	5	5	4	5	0	0	17	46.724	405	0	12.114	By MS/MS	By MS/MS			24304000	7828600	16476000	0	0	1056700	340370	716330	0	0	9241800	12509000	0	0	1	5	0	0	6			23.1397	23.5765	0	0	TRUE	FALSE
GSPATP00030676001	GSPATP00030676001	gene=GSPATG00030676001	1	2	2	1	0	0	2	2	14.3	25.737	230	0	3.4261			By matching	By MS/MS	19150000	0	0	4499500	14651000	1473100	0	0	346120	1127000	0	0	3251400	5700200	0	0	0	2	2			0	0	21.6326	22.4426	FALSE	TRUE
GSPATP00030684001	GSPATP00030684001	gene=GSPATG00030684001	1	4	4	4	4	4	1	2	22.6	25.745	230	0	47.232	By MS/MS	By MS/MS	By matching	By MS/MS	163770000	48098000	80772000	7018300	27879000	18196000	5344300	8974700	779810	3097700	98937000	78972000	19549000	15608000	3	6	0	3	12			26.56	26.2348	24.2206	23.8958	FALSE	FALSE	2.3392	0.000817934	0.031286
GSPATP00030706001;GSPATP00026308001	GSPATP00030706001;GSPATP00026308001	gene=GSPATG00030706001;gene=GSPATG00026308001	2	16	16	2	5	6	14	15	30.4	60.348	546	0	33.478	By MS/MS	By MS/MS	By MS/MS	By MS/MS	166350000	23257000	34382000	37838000	70872000	5040800	704750	1041900	1146600	2147600	37355000	49022000	57311000	48924000	5	4	6	14	29			25.1548	25.5469	25.7723	25.544	FALSE	FALSE	-0.3073	0.375179	0.626208
GSPATP00030713001;GSPATP00023395001;GSPATP00021716001	GSPATP00030713001;GSPATP00023395001;GSPATP00021716001	gene=GSPATG00030713001;gene=GSPATG00023395001;gene=GSPATG00021716001	3	1	1	1	1	0	0	0	5.3	24.712	207	0	2.6485	By MS/MS				0	0	0	0	0	0	0	0	0	0	0	0	0	0	1	0	0	0	1			0	0	0	0	TRUE	TRUE
GSPATP00030731001	GSPATP00030731001	gene=GSPATG00030731001	1	13	13	13	13	13	0	0	16.5	114.62	985	0	22.236	By MS/MS	By MS/MS			113670000	44893000	68781000	0	0	2066800	816240	1250600	0	0	56179000	55923000	0	0	7	16	0	0	23			25.7435	25.7369	0	0	TRUE	FALSE
GSPATP00030763001	GSPATP00030763001	gene=GSPATG00030763001	1	7	7	7	6	7	0	0	8.4	105	883	0	9.7036	By MS/MS	By MS/MS			47120000	22541000	24579000	0	0	981660	469600	512060	0	0	23202000	19950000	0	0	3	8	0	0	11			24.4677	24.2499	0	0	TRUE	FALSE
GSPATP00030773001	GSPATP00030773001	gene=GSPATG00030773001	1	8	8	4	7	7	7	7	53.1	23.417	209	0	323.31	By MS/MS	By MS/MS	By MS/MS	By MS/MS	498240000	124790000	166750000	83382000	123320000	41520000	10399000	13896000	6948500	10277000	57029000	86401000	66923000	63349000	10	11	6	10	37			25.7652	26.3645	25.996	25.9168	FALSE	FALSE	0.10845	0.763047	0.873589
GSPATP00030800001;GSPATP00025562001	GSPATP00030800001;GSPATP00025562001;GSPATP00001278001	gene=GSPATG00030800001;gene=GSPATG00025562001	3	3	3	3	0	0	2	3	7.3	48.421	454	0	2.6542			By MS/MS	By MS/MS	30287000	0	0	5477100	24810000	1893000	0	0	342320	1550600	0	0	12589000	17252000	0	0	1	3	4			0	0	23.5857	24.0403	FALSE	TRUE
GSPATP00030809001;GSPATP00025568001	GSPATP00030809001;GSPATP00025568001	gene=GSPATG00030809001;gene=GSPATG00025568001	2	3	3	3	1	2	1	2	14.3	29.552	258	0	2.655	By matching	By MS/MS	By matching	By MS/MS	8868700	2407400	2716000	631930	3113400	633480	171960	194000	45138	222390	1949800	1530500	1186700	2516000	0	2	0	2	4			20.8949	20.5456	20.1785	21.2627	FALSE	FALSE	-0.00035	0.999424	0.999424
GSPATP00030810001;GSPATP00025569001	GSPATP00030810001;GSPATP00025569001	gene=GSPATG00030810001;gene=GSPATG00025569001	2	2	2	2	1	1	2	2	3.8	81.494	707	0	2.5035	By matching	By MS/MS	By matching	By MS/MS	6103200	786060	1049200	1123500	3144300	156490	20155	26904	28809	80623	1824300	2115000	1429000	2181400	0	1	0	2	3			20.7989	21.0122	20.4466	21.0568	FALSE	FALSE	0.15385	0.677375	0.834672
GSPATP00030820001	GSPATP00030820001	gene=GSPATG00030820001	1	4	4	4	4	4	0	0	6	74.629	621	0	5.4283	By MS/MS	By MS/MS			21400000	9445200	11955000	0	0	668750	295160	373590	0	0	12654000	12014000	0	0	3	3	0	0	6			23.5931	23.5182	0	0	TRUE	FALSE
GSPATP00030838001;GSPATP00025604001;GSPATP00020840001;GSPATP00004722001;GSPATP00003033001	GSPATP00030838001;GSPATP00025604001;GSPATP00020840001;GSPATP00004722001;GSPATP00003033001;GSPATP00021859001	gene=GSPATG00030838001;gene=GSPATG00025604001;gene=GSPATG00020840001;gene=GSPATG00004722001;gene=GSPATG00003033001	6	5	5	5	5	5	1	2	59.4	7.7669	69	0	20.665	By MS/MS	By MS/MS	By MS/MS	By MS/MS	477660000	151610000	248510000	12518000	65031000	95533000	30322000	49701000	2503500	13006000	84057000	111510000	11738000	37542000	6	8	1	4	19			26.3249	26.7326	23.4847	25.162	FALSE	FALSE	2.2054	0.0174069	0.157552
GSPATP00030871001;GSPATP00025634001	GSPATP00030871001;GSPATP00025634001	gene=GSPATG00030871001;gene=GSPATG00025634001	2	3	3	3	0	0	2	3	13.5	37.292	325	0	2.7902			By matching	By MS/MS	11695000	0	0	4089400	7605400	687930	0	0	240550	447380	0	0	10473000	10756000	0	0	0	4	4			0	0	23.3202	23.3586	FALSE	TRUE
GSPATP00030915001;GSPATP00025686001;PTETP700008001;PTETP1100007001	GSPATP00030915001;GSPATP00025686001;PTETP700008001;PTETP1100007001	gene=GSPATG00030915001;gene=GSPATG00025686001;gene=PTETG700008001;gene=PTETG1100007001	4	4	4	1	1	2	2	1	17.3	28.989	248	0	5.5415	By matching	By MS/MS	By MS/MS	By MS/MS	7958300	189460	3983200	1679200	2106500	497390	11842	248950	104950	131650	0	0	2400400	1414600	0	2	2	1	5			0	0	21.1948	20.432	FALSE	TRUE
GSPATP00030936001;GSPATP00029804001	GSPATP00030936001;GSPATP00029804001	gene=GSPATG00030936001;gene=GSPATG00029804001	2	8	8	8	8	8	0	0	4.7	239.04	2066	0	11.118	By MS/MS	By MS/MS			25079000	11797000	13283000	0	0	220000	103480	116520	0	0	9666900	17307000	0	0	9	6	0	0	15			23.2046	24.0449	0	0	TRUE	FALSE
GSPATP00030993001	GSPATP00030993001	gene=GSPATG00030993001	1	1	1	1	1	1	0	0	9.8	26.042	224	0	5.4175	By matching	By MS/MS			4110500	2710500	1400000	0	0	373680	246410	127270	0	0	2142000	1178500	0	0	0	1	0	0	1			21.0305	20.1685	0	0	TRUE	FALSE
GSPATP00031180001	GSPATP00031180001	gene=GSPATG00031180001	1	2	2	2	1	2	0	0	2.7	109.11	926	0.00077942	1.9629	By matching	By MS/MS			4101500	1602800	2498700	0	0	77386	30241	47145	0	0	1784200	1643900	0	0	0	2	0	0	2			20.7668	20.6487	0	0	TRUE	FALSE
GSPATP00031195001;GSPATP00028548001	GSPATP00031195001;GSPATP00028548001;GSPATP00019803001;GSPATP00009305001	gene=GSPATG00031195001;gene=GSPATG00028548001	4	3	3	3	3	3	3	3	20.4	22.819	206	0	16.93	By MS/MS	By MS/MS	By MS/MS	By MS/MS	65454000	16737000	12997000	15348000	20372000	4675300	1195500	928360	1096300	1455200	10073000	6632900	10211000	8287000	3	1	3	3	10			23.264	22.6612	23.2836	22.9824	FALSE	FALSE	-0.1704	0.650555	0.82019
GSPATP00031198001;GSPATP00028551001	GSPATP00031198001;GSPATP00028551001;PTETP8000002001	gene=GSPATG00031198001;gene=GSPATG00028551001	3	13	13	9	11	13	10	10	42.1	39.45	354	0	158.71	By MS/MS	By MS/MS	By MS/MS	By MS/MS	931580000	139450000	490600000	162800000	138720000	46579000	6972700	24530000	8139800	6936200	99866000	215970000	138620000	70608000	6	17	11	8	42			26.5735	27.6863	27.0466	26.0733	FALSE	FALSE	0.56995	0.35029	0.60297
GSPATP00031200001	GSPATP00031200001	gene=GSPATG00031200001	1	4	2	2	2	2	1	1	10.1	52.884	457	0.00079681	2.0667	By matching	By MS/MS	By MS/MS	By matching	9051300	2327500	1828400	1870400	3025100	476390	122500	96232	98443	159210	2192300	1312600	2554400	2935300	0	2	1	0	3			21.064	20.324	21.2846	21.4851	FALSE	FALSE	-0.69085	0.124712	0.374136
GSPATP00031271001;GSPATP00029993001	GSPATP00031271001;GSPATP00029993001	gene=GSPATG00031271001;gene=GSPATG00029993001	2	13	13	5	9	10	10	11	32.6	54.781	473	0	24.569	By MS/MS	By MS/MS	By MS/MS	By MS/MS	432850000	96780000	110850000	89122000	136100000	17314000	3871200	4434100	3564900	5443900	144540000	85677000	112250000	85694000	8	14	12	17	51			27.1069	26.3524	26.7421	26.3527	FALSE	FALSE	0.18225	0.660889	0.824316
GSPATP00031323001;GSPATP00030051001	GSPATP00031323001;GSPATP00030051001	gene=GSPATG00031323001;gene=GSPATG00030051001	2	6	6	6	1	1	6	6	18.6	52.541	474	0	21.514	By MS/MS	By MS/MS	By MS/MS	By MS/MS	68290000	2309600	4999300	25938000	35042000	2731600	92385	199970	1037500	1401700	3121800	3684200	32833000	20957000	1	2	5	7	15			21.5739	21.8129	24.9686	24.3209	FALSE	FALSE	-2.95135	0.000495788	0.0239544
GSPATP00031325001	GSPATP00031325001	gene=GSPATG00031325001	1	5	5	5	5	5	0	0	3.9	165.85	1405	0	5.4183	By MS/MS	By MS/MS			12001000	8386600	3614100	0	0	173920	121550	52379	0	0	8325300	7143600	0	0	5	2	0	0	7			22.9891	22.7682	0	0	TRUE	FALSE
GSPATP00031334001;GSPATP00030062001	GSPATP00031334001;GSPATP00030062001	gene=GSPATG00031334001;gene=GSPATG00030062001	2	19	19	19	12	13	18	17	55	55.155	496	0	67.945	By MS/MS	By MS/MS	By MS/MS	By MS/MS	623620000	83977000	128180000	177940000	233520000	23985000	3229900	4930100	6843800	8981500	108930000	136200000	187600000	159610000	14	15	17	25	71			26.6988	27.0212	27.4831	27.25	FALSE	FALSE	-0.50655	0.161681	0.416076
GSPATP00031340001;GSPATP00030068001	GSPATP00031340001;GSPATP00030068001	gene=GSPATG00031340001;gene=GSPATG00030068001	2	5	5	5	4	5	3	3	20.7	37.389	319	0	9.7958	By MS/MS	By MS/MS	By MS/MS	By MS/MS	58924000	16796000	26763000	7627000	7738500	3682700	1049700	1672700	476690	483660	27598000	29223000	31214000	16836000	4	5	3	1	13			24.7181	24.8006	24.8957	24.005	FALSE	FALSE	0.309	0.476669	0.717024
GSPATP00031352001;GSPATP00030084001	GSPATP00031352001;GSPATP00030084001	gene=GSPATG00031352001;gene=GSPATG00030084001	2	1	1	1	1	1	0	0	1.9	73.027	618	0.0098361	1.2315	By MS/MS	By matching			1731400	966950	764480	0	0	64127	35813	28314	0	0	971510	655710	0	0	1	0	0	0	1			19.8899	19.3227	0	0	TRUE	FALSE
GSPATP00031400001;GSPATP00034491001	GSPATP00031400001;GSPATP00034491001	gene=GSPATG00031400001;gene=GSPATG00034491001	2	1	1	1	0	0	1	1	13	16.036	138	0	32.619			By matching	By MS/MS	4633000	0	0	2234300	2398700	772170	0	0	372390	399780	0	0	1498800	971420	0	0	0	1	1			0	0	20.5154	19.8897	FALSE	TRUE
GSPATP00031401001;GSPATP00034490001	GSPATP00031401001;GSPATP00034490001;GSPATP00039657001	gene=GSPATG00031401001;gene=GSPATG00034490001	3	6	6	6	4	4	3	3	32	19.929	175	0	21.056	By MS/MS	By MS/MS	By MS/MS	By MS/MS	151710000	40474000	35359000	36213000	39660000	12642000	3372800	2946600	3017700	3305000	21301000	22353000	23587000	16127000	1	3	2	3	9			24.3444	24.414	24.4915	23.943	FALSE	FALSE	0.16195	0.645788	0.82019
GSPATP00031455001;GSPATP00034446001	GSPATP00031455001;GSPATP00034446001	gene=GSPATG00031455001;gene=GSPATG00034446001	2	3	3	3	1	1	3	2	12.7	31.827	268	0	3.067	By matching	By MS/MS	By MS/MS	By matching	14700000	1907100	2369400	7397500	3026300	918770	119200	148090	462340	189150	7855100	7974000	9915600	3625200	0	1	3	0	4			22.9052	22.9269	23.2413	21.7896	FALSE	FALSE	0.4006	0.49574	0.719848
GSPATP00031519001	GSPATP00031519001	gene=GSPATG00031519001	1	11	2	2	0	1	1	1	27	48.289	411	0	2.5953	By matching	By MS/MS	By matching	By MS/MS	9512100	0	4795100	2409800	2307100	432370	0	217960	109540	104870	0	0	2508400	2391900	0	1	0	1	2			0	0	21.2583	21.1897	FALSE	TRUE
GSPATP00031530001;GSPATP00025345001	GSPATP00031530001;GSPATP00025345001	gene=GSPATG00031530001;gene=GSPATG00025345001	2	8	3	3	3	3	2	2	21.9	46.094	425	0	66.768	By MS/MS	By MS/MS	By MS/MS	By MS/MS	56734000	10978000	13868000	16046000	15841000	2182100	422220	533400	617170	609270	12680000	10702000	27946000	8091800	3	7	6	8	24			23.5961	23.3514	24.7361	22.948	FALSE	FALSE	-0.3683	0.593115	0.777828
GSPATP00031542001	GSPATP00031542001	gene=GSPATG00031542001	1	10	10	4	8	9	4	3	11.5	98.014	877	0	33.289	By MS/MS	By MS/MS	By MS/MS	By MS/MS	93579000	28283000	48390000	6951500	9954400	2282400	689830	1180200	169550	242790	29519000	33630000	19504000	17835000	6	8	6	3	23			24.8151	25.0032	24.2173	24.0882	FALSE	FALSE	0.7564	0.0485181	0.23963
GSPATP00031567001	GSPATP00031567001	gene=GSPATG00031567001	1	18	18	2	16	15	17	17	38.1	45.962	407	0	155.37	By MS/MS	By MS/MS	By MS/MS	By MS/MS	3175400000	496090000	602750000	1011300000	1065400000	151210000	23623000	28702000	48155000	50731000	705170000	542320000	1540600000	1550200000	19	21	35	40	115			29.3934	29.0146	30.5208	30.5298	FALSE	FALSE	-1.3213	0.00802769	0.113231
GSPATP00031570001	GSPATP00031570001	gene=GSPATG00031570001	1	9	9	2	8	9	0	0	14.1	83.123	732	0	15.621	By MS/MS	By MS/MS			52751000	18664000	34087000	0	0	1318800	466590	852180	0	0	26685000	32230000	0	0	5	8	0	0	13			24.6695	24.9419	0	0	TRUE	FALSE
GSPATP00031593001;GSPATP00025415001	GSPATP00031593001;GSPATP00025415001	gene=GSPATG00031593001;gene=GSPATG00025415001	2	8	1	1	1	1	1	1	40.7	26.741	221	0	4.7538	By MS/MS	By MS/MS	By MS/MS	By MS/MS	48122000	10304000	8747300	17779000	11292000	3701700	792620	672870	1367600	868620	6515100	4839200	11468000	4312500	2	1	2	2	7			22.6354	22.2063	23.4511	22.0401	FALSE	FALSE	-0.32475	0.581717	0.77387
GSPATP00031594001	GSPATP00031594001	gene=GSPATG00031594001	1	6	1	1	1	1	1	1	53.5	14.466	129	0	34.191	By MS/MS	By MS/MS	By MS/MS	By MS/MS	38823000	6724000	7417300	7561000	17121000	4313700	747110	824140	840110	1902300	4028800	3783700	5071900	6933600	1	1	1	1	4			21.9419	21.8514	22.2741	22.7252	FALSE	FALSE	-0.603	0.1164	0.354644
GSPATP00031608001;GSPATP00025430001	GSPATP00031608001;GSPATP00025430001	gene=GSPATG00031608001;gene=GSPATG00025430001	2	5	1	1	1	1	1	1	64.2	9.2027	81	0	203.49	By MS/MS	By MS/MS	By MS/MS	By MS/MS	157420000	25042000	32214000	18804000	81359000	22489000	3577400	4602000	2686300	11623000	15016000	17063000	13097000	33380000	1	1	1	1	4			23.84	24.0244	23.6427	24.9925	FALSE	FALSE	-0.3854	0.492685	0.719848
GSPATP00031615001;GSPATP00025439001;GSPATP00033005001;GSPATP00026240001;GSPATP00026058001	GSPATP00031615001;GSPATP00025439001;GSPATP00033005001;GSPATP00026240001;GSPATP00026058001	gene=GSPATG00031615001;gene=GSPATG00025439001;gene=GSPATG00033005001;gene=GSPATG00026240001;gene=GSPATG00026058001	5	2	2	2	2	2	2	2	11	20.314	181	0	14.789	By MS/MS	By MS/MS	By MS/MS	By MS/MS	116130000	16230000	33431000	35186000	31288000	11613000	1623000	3343100	3518600	3128800	9016600	15688000	20158000	11953000	3	3	4	3	13			23.1042	23.9032	24.2648	23.5109	FALSE	FALSE	-0.38415	0.433793	0.678286
GSPATP00031617001	GSPATP00031617001	gene=GSPATG00031617001	1	4	2	2	1	1	2	2	18.4	25.768	228	0	2.8504	By MS/MS	By MS/MS	By MS/MS	By MS/MS	21662000	4088600	5493600	5524100	6556100	1666300	314510	422580	424930	504320	3745700	5360700	7256500	3517200	1	2	1	2	6			21.8368	22.354	22.7908	21.746	FALSE	FALSE	-0.173	0.726966	0.857682
GSPATP00031619001	GSPATP00031619001	gene=GSPATG00031619001	1	1	1	1	0	1	0	1	5.8	31.571	292	0.0048985	1.4624		By MS/MS		By MS/MS	1770500	0	1058700	0	711820	110660	0	66169	0	44489	0	891190	0	478040	0	1	0	1	2			19.5042	19.7654	18.7115	18.8668	FALSE	FALSE	0.84565	0.036763	0.207515
GSPATP00031681001	GSPATP00031681001	gene=GSPATG00031681001	1	2	2	2	0	1	1	1	7.5	33.151	293	0	2.3878		By MS/MS	By MS/MS	By MS/MS	2038900	0	0	779560	1259400	107310	0	0	41029	66282	0	0	1114400	845740	0	1	1	1	3			0	0	20.0878	19.6899	FALSE	TRUE
GSPATP00031694001;GSPATP00007459001;GSPATP00014955001	GSPATP00031694001;GSPATP00007459001;GSPATP00014955001	gene=GSPATG00031694001;gene=GSPATG00007459001;gene=GSPATG00014955001	3	3	3	3	2	1	2	1	25	15.724	132	0	4.7573	By MS/MS	By MS/MS	By MS/MS	By matching	11116000	431750	4633600	4705000	1345300	1389500	53968	579200	588130	168170	0	0	1247400	1402400	1	1	2	0	4			0	0	20.2505	20.4195	FALSE	TRUE
GSPATP00031730001;GSPATP00014990001	GSPATP00031730001;GSPATP00014990001	gene=GSPATG00031730001;gene=GSPATG00014990001	2	8	2	2	1	1	0	2	23.7	22.991	198	0	18.822	By MS/MS	By matching	By matching	By MS/MS	14559000	3322500	4431600	0	6804500	1617600	369170	492410	0	756060	1990700	2260700	0	2755700	1	0	0	2	3			20.9248	21.1083	18.0895	21.394	FALSE	FALSE	1.2748	0.300947	0.550337
GSPATP00031763001;GSPATP00027774001;GSPATP00015740001;GSPATP00015313001;GSPATP00008478001;GSPATP00007381001;GSPATP00012949001	GSPATP00031763001;GSPATP00027774001;GSPATP00015740001;GSPATP00015313001;GSPATP00008478001;GSPATP00007381001;GSPATP00012949001	gene=GSPATG00031763001;gene=GSPATG00027774001;gene=GSPATG00015740001;gene=GSPATG00015313001;gene=GSPATG00008478001;gene=GSPATG00007381001;gene=GSPATG00012949001	7	4	2	2	2	2	2	2	21	21.694	181	0	15.197	By MS/MS	By MS/MS	By MS/MS	By MS/MS	134610000	33421000	26955000	25770000	48463000	33652000	8355300	6738700	6442600	12116000	20209000	15698000	15804000	20165000	2	1	1	2	6			24.2685	23.9041	23.9138	24.2654	FALSE	FALSE	-0.0033	0.992255	0.99883
GSPATP00031771001;GSPATP00015030001	GSPATP00031771001;GSPATP00015030001	gene=GSPATG00031771001;gene=GSPATG00015030001	2	2	2	2	2	2	0	0	7.7	37.472	312	0	6.3725	By matching	By MS/MS			12737000	5547300	7189500	0	0	979750	426710	553040	0	0	6011400	5818500	0	0	0	2	0	0	2			22.5193	22.4722	0	0	TRUE	FALSE
GSPATP00031793001	GSPATP00031793001	gene=GSPATG00031793001	1	25	25	25	10	10	17	21	23.4	164.43	1435	0	35.577	By MS/MS	By MS/MS	By MS/MS	By MS/MS	97386000	23956000	13754000	19069000	40607000	1159400	285190	163740	227010	483420	28943000	35974000	10087000	8705900	9	7	9	15	40			24.7867	25.1005	23.266	23.0536	FALSE	FALSE	1.7838	0.0023024	0.0524634
GSPATP00031806001;GSPATP00027823001;GSPATP00015788001;GSPATP00015359001;GSPATP00007331001;GSPATP00015071001	GSPATP00031806001;GSPATP00027823001;GSPATP00015788001;GSPATP00015359001;GSPATP00007331001;GSPATP00015071001	gene=GSPATG00031806001;gene=GSPATG00027823001;gene=GSPATG00015788001;gene=GSPATG00015359001;gene=GSPATG00007331001;gene=GSPATG00015071001	6	7	7	7	7	7	7	7	56.7	17.528	164	0	127.75	By MS/MS	By MS/MS	By MS/MS	By MS/MS	1915600000	294970000	432180000	365560000	822930000	191560000	29497000	43218000	36556000	82293000	183590000	251380000	236790000	310480000	7	8	6	8	29			27.4519	27.9053	27.819	28.2099	FALSE	FALSE	-0.33585	0.368676	0.621376
GSPATP00031829001	GSPATP00031829001	gene=GSPATG00031829001	1	2	2	2	0	1	1	2	9.2	32.304	271	0.0049226	1.4877		By MS/MS	By matching	By MS/MS	5750700	0	1405900	474240	3870500	359420	0	87872	29640	241910	0	1280600	1287700	1892500	0	1	0	2	3			19.0721	20.2884	20.2964	20.8519	FALSE	FALSE	-0.8939	0.143798	0.394048
GSPATP00031885001	GSPATP00031885001	gene=GSPATG00031885001	1	2	2	1	1	1	0	1	6.4	37.946	329	0	2.763	By MS/MS	By MS/MS		By MS/MS	7864200	2916800	3843000	0	1104400	327680	121530	160130	0	46016	5265700	5105700	0	0	1	1	0	1	3			22.3282	22.2837	0	0	TRUE	FALSE
GSPATP00031943001;GSPATP00021479001;GSPATP00007730001;GSPATP00029689001;GSPATP00022725001;GSPATP00033748001	GSPATP00031943001;GSPATP00021479001;GSPATP00007730001;GSPATP00029689001;GSPATP00022725001;GSPATP00033748001	gene=GSPATG00031943001;gene=GSPATG00021479001;gene=GSPATG00007730001;gene=GSPATG00029689001;gene=GSPATG00022725001;gene=GSPATG00033748001	6	9	9	9	9	9	8	8	47.8	27.612	232	0	255.75	By MS/MS	By MS/MS	By MS/MS	By MS/MS	346360000	82928000	93929000	83982000	85518000	34636000	8292800	9392900	8398200	8551800	82361000	53587000	77090000	55774000	8	12	11	12	43			26.2955	25.6754	26.2	25.7331	FALSE	FALSE	0.0189	0.961753	0.982236
GSPATP00031958001	GSPATP00031958001	gene=GSPATG00031958001	1	3	3	3	3	3	3	2	36.4	12.324	107	0	62.6	By MS/MS	By MS/MS	By MS/MS	By MS/MS	92678000	22955000	23578000	17320000	28826000	18536000	4591000	4715500	3464000	5765100	13043000	10833000	10748000	14450000	3	3	3	2	11			23.6368	23.3689	23.3576	23.7846	FALSE	FALSE	-0.06825	0.841059	0.914801
GSPATP00031964001;GSPATP00033724001	GSPATP00031964001;GSPATP00033724001	gene=GSPATG00031964001;gene=GSPATG00033724001	2	5	5	5	5	5	3	3	15.1	48.483	418	0	13.216	By MS/MS	By MS/MS	By MS/MS	By MS/MS	52393000	16081000	28072000	3236900	5002800	2095700	643230	1122900	129480	200110	17537000	16945000	8785400	7769100	4	4	3	3	14			24.0639	24.0144	23.0667	22.8893	FALSE	FALSE	1.06115	0.0145606	0.148688
GSPATP00032062001;GSPATP00035142001;GSPATP00018830001;GSPATP00018368001	GSPATP00032062001;GSPATP00035142001;GSPATP00018830001;GSPATP00018368001	gene=GSPATG00032062001;gene=GSPATG00035142001;gene=GSPATG00018830001;gene=GSPATG00018368001	4	5	5	5	4	4	4	4	17.4	36.419	311	0	9.2537	By MS/MS	By MS/MS	By MS/MS	By MS/MS	120170000	27663000	48107000	24185000	20214000	8011200	1844200	3207100	1612300	1347600	57585000	73736000	54552000	24845000	2	6	6	4	18			25.7792	26.1359	25.7011	24.5665	FALSE	FALSE	0.82375	0.144489	0.394764
GSPATP00032076001	GSPATP00032076001	gene=GSPATG00032076001	1	1	1	1	1	1	1	1	2.3	50.79	436	0	3.0487	By matching	By MS/MS	By MS/MS	By MS/MS	6673500	1095200	2517400	1241600	1819200	370750	60847	139860	68980	101070	1231700	2390700	1612200	1829600	0	1	0	1	2			20.2322	21.189	20.6206	20.8031	FALSE	FALSE	-0.00125	0.997742	0.99883
GSPATP00032125001	GSPATP00032125001	gene=GSPATG00032125001	1	14	14	3	13	13	8	10	22.3	91.001	785	0	29.186	By MS/MS	By MS/MS	By MS/MS	By MS/MS	163190000	40176000	58137000	12516000	52357000	3626400	892810	1291900	278140	1163500	41088000	46225000	30560000	42867000	14	17	4	13	48			25.2922	25.4622	24.8651	25.3534	FALSE	FALSE	0.26795	0.448029	0.690085
GSPATP00032141001	GSPATP00032141001;GSPATP00037733001	gene=GSPATG00032141001	2	22	2	2	2	2	1	1	25.4	122.29	1077	0.0007837	1.9935	By MS/MS	By MS/MS	By MS/MS	By MS/MS	15020000	5395800	4811800	1493700	3319200	258970	93030	82962	25754	57228	4192300	4083100	1456200	2128500	3	2	1	1	7			21.9993	21.9612	20.4738	21.0214	FALSE	FALSE	1.23265	0.0143898	0.148688
GSPATP00032183001;GSPATP00027528001;GSPATP00018715001	GSPATP00032183001;GSPATP00027528001;GSPATP00018715001	gene=GSPATG00032183001;gene=GSPATG00027528001;gene=GSPATG00018715001	3	4	4	4	2	1	3	3	19.7	21.679	188	0	16.572	By MS/MS	By matching	By MS/MS	By MS/MS	91913000	17669000	13606000	27113000	33525000	9191300	1766900	1360600	2711300	3352500	10860000	11659000	14674000	12099000	2	0	2	2	6			23.3725	23.4749	23.8068	23.5284	FALSE	FALSE	-0.2439	0.446803	0.689354
GSPATP00032184001	GSPATP00032184001	gene=GSPATG00032184001	1	1	1	1	1	1	1	1	3	41.325	368	0.0049192	1.4867	By matching	By MS/MS	By matching	By MS/MS	8343400	1953400	2350600	1534600	2504800	397310	93020	111930	73075	119280	2593200	2533700	2108600	2356800	0	1	0	1	2			21.3063	21.2728	21.0079	21.1684	FALSE	FALSE	0.2014	0.510605	0.728083
GSPATP00032205001	GSPATP00032205001	gene=GSPATG00032205001	1	12	1	1	1	1	1	1	30.8	53.703	494	0	2.746	By matching	By MS/MS	By MS/MS	By MS/MS	39257000	1945300	6866700	11241000	19204000	1706800	84579	298550	488730	834970	2561800	5638000	18059000	10023000	0	1	2	3	6			21.2887	22.4268	24.1062	23.2568	FALSE	FALSE	-1.82375	0.0201872	0.165949
GSPATP00032261001;GSPATP00034840001	GSPATP00032261001;GSPATP00034840001	gene=GSPATG00032261001;gene=GSPATG00034840001	2	3	3	3	3	3	0	0	9.7	37.786	339	0	8.414	By MS/MS	By MS/MS			16623000	6817800	9805500	0	0	977840	401050	576790	0	0	13437000	15721000	0	0	1	3	0	0	4			23.6797	23.9062	0	0	TRUE	FALSE
GSPATP00032313001	GSPATP00032313001	gene=GSPATG00032313001	1	11	11	7	4	6	10	9	24.8	50.372	423	0	27.227	By MS/MS	By MS/MS	By MS/MS	By MS/MS	123590000	14671000	26002000	28072000	54841000	4577300	543360	963050	1039700	2031100	20389000	29385000	29923000	43721000	3	7	8	9	27			24.2813	24.8086	24.8348	25.3818	FALSE	FALSE	-0.56335	0.191208	0.455919
GSPATP00032317001	GSPATP00032317001	gene=GSPATG00032317001	1	1	1	1	1	1	0	0	5.8	28.563	241	0.0049261	1.4908	By matching	By MS/MS			3134800	873350	2261400	0	0	241140	67181	173960	0	0	2180600	1847700	0	0	0	2	0	0	2			21.0563	20.8173	0	0	TRUE	FALSE
GSPATP00032321001	GSPATP00032321001	gene=GSPATG00032321001	1	2	1	1	1	1	0	0	13.6	26.809	236	0.0048951	1.4591	By MS/MS	By MS/MS	By matching	By matching	10933000	4060100	6873200	0	0	1093300	406010	687320	0	0	2332100	4090200	0	0	1	1	0	0	2			21.1532	21.9637	0	0	TRUE	FALSE
GSPATP00032322001;GSPATP00003709001;GSPATP00000402001	GSPATP00032322001;GSPATP00003709001;GSPATP00000402001	gene=GSPATG00032322001;gene=GSPATG00003709001;gene=GSPATG00000402001	3	1	1	1	1	1	0	0	12.5	11.47	96	0.0014815	1.7184	By matching	By MS/MS			9987500	5071700	4915800	0	0	2496900	1267900	1229000	0	0	0	2507700	0	0	0	0	0	0	0			19.1107	21.2579	0	0	TRUE	FALSE
GSPATP00032333001;GSPATP00000713001	GSPATP00032333001;GSPATP00000713001	gene=GSPATG00032333001;gene=GSPATG00000713001	2	2	2	2	2	2	0	0	6.9	49.645	418	0	2.451	By MS/MS	By matching			5109200	1984800	3124400	0	0	268910	104460	164440	0	0	2640100	1980200	0	0	2	0	0	0	2			21.3322	20.9172	0	0	TRUE	FALSE
GSPATP00032357001;GSPATP00032358001;GSPATP00032353001	GSPATP00032357001;GSPATP00032358001;GSPATP00032353001	gene=GSPATG00032357001;gene=GSPATG00032358001;gene=GSPATG00032353001	3	1	1	1	0	0	1	1	6.4	28.513	250	0	3.0521			By MS/MS	By MS/MS	4344800	0	0	1266400	3078400	362070	0	0	105540	256530	0	0	849510	1246700	0	0	1	1	2			0	0	19.6963	20.2497	FALSE	TRUE
GSPATP00032366001	GSPATP00032366001	gene=GSPATG00032366001	1	1	1	1	0	0	1	1	2.3	67.461	574	0.00075415	1.8284			By MS/MS	By MS/MS	12769000	0	0	4766300	8002600	364830	0	0	136180	228650	0	0	3119900	3236500	0	0	2	2	4			0	0	21.5731	21.626	FALSE	TRUE
GSPATP00032375001	GSPATP00032375001	gene=GSPATG00032375001	1	6	3	3	2	2	3	3	29	35.048	290	0	68.511	By MS/MS	By MS/MS	By MS/MS	By MS/MS	261520000	13845000	26630000	29636000	191410000	26152000	1384500	2663000	2963600	19141000	54865000	46398000	34200000	51059000	2	4	2	4	12			25.7094	25.4676	25.0275	25.6057	FALSE	FALSE	0.2719	0.466424	0.708903
GSPATP00032413001;GSPATP00014483001;GSPATP00011007001;GSPATP00000622001	GSPATP00032413001;GSPATP00014483001;GSPATP00011007001;GSPATP00000622001	gene=GSPATG00032413001;gene=GSPATG00014483001;gene=GSPATG00011007001;gene=GSPATG00000622001	4	3	3	3	3	3	2	2	30.2	13.608	116	0	3.6391	By MS/MS	By MS/MS	By MS/MS	By MS/MS	49225000	22207000	13903000	11286000	1829500	7032100	3172400	1986100	1612300	261360	7524300	6459000	9952800	4772700	2	3	2	1	8			22.8431	22.6229	23.2467	22.1864	FALSE	FALSE	0.01645	0.972072	0.988604
GSPATP00032439001;GSPATP00039066001	GSPATP00032439001;GSPATP00039066001	gene=GSPATG00032439001;gene=GSPATG00039066001	2	3	3	3	1	1	3	2	15.1	41.752	365	0	8.2322	By MS/MS	By matching	By MS/MS	By MS/MS	12389000	1647600	807770	5976300	3957500	953010	126740	62136	459710	304420	2486500	1095400	3325900	1347400	1	0	2	1	4			21.2457	20.063	21.6653	20.3617	FALSE	FALSE	-0.35915	0.594871	0.779018
GSPATP00032453001	GSPATP00032453001	gene=GSPATG00032453001	1	2	1	1	0	0	1	1	11.5	25.754	218	0.00079554	2.0658	By matching	By matching	By matching	By MS/MS	2749200	0	0	1252800	1496400	211480	0	0	96367	115110	0	0	0	606030	0	0	0	0	0			0	0	19.626	19.209	FALSE	TRUE
GSPATP00032455001	GSPATP00032455001	gene=GSPATG00032455001	1	5	5	4	2	2	4	4	22.5	25.582	218	0	6.0519	By MS/MS	By MS/MS	By MS/MS	By MS/MS	70631000	9824100	12675000	22579000	25553000	4708700	654940	845030	1505300	1703500	7973300	8106300	11978000	9788700	2	2	3	3	10			22.9267	22.9506	23.5139	23.2227	FALSE	FALSE	-0.42965	0.206034	0.475225
GSPATP00032488001;GSPATP00033952001	GSPATP00032488001;GSPATP00033952001	gene=GSPATG00032488001;gene=GSPATG00033952001	2	2	2	2	1	2	1	1	5.4	59.668	520	0	3.1772	By MS/MS	By MS/MS	By matching	By MS/MS	5589700	1527700	2341500	332630	1387900	199630	54562	83623	11880	49567	1884100	1228000	560590	1547400	1	1	0	1	3			20.8454	20.2279	19.0966	20.5614	FALSE	FALSE	0.70765	0.280538	0.533197
GSPATP00032501001	GSPATP00032501001	gene=GSPATG00032501001	1	11	11	2	11	11	10	10	32.4	37.513	315	0	39.501	By MS/MS	By MS/MS	By MS/MS	By MS/MS	662090000	167130000	206930000	122900000	165130000	36783000	9285300	11496000	6827600	9173600	316660000	309730000	286950000	162720000	14	15	20	25	74			28.2384	28.2064	28.0962	27.2778	FALSE	FALSE	0.5354	0.223634	0.4817
GSPATP00032536001;GSPATP00033901001	GSPATP00032536001;GSPATP00033901001	gene=GSPATG00032536001;gene=GSPATG00033901001	2	3	3	3	3	3	0	0	4	99.292	865	0	4.9772	By MS/MS	By MS/MS			10239000	3377600	6861000	0	0	217840	71863	145980	0	0	5529300	5786700	0	0	2	3	0	0	5			22.3987	22.4643	0	0	TRUE	FALSE
GSPATP00032555001;GSPATP00038768001	GSPATP00032555001;GSPATP00038768001	gene=GSPATG00032555001;gene=GSPATG00038768001	2	27	16	16	8	8	13	16	50.3	68.632	578	0	323.31	By MS/MS	By MS/MS	By MS/MS	By MS/MS	1015900000	170560000	177140000	131690000	536470000	35030000	5881500	6108200	4541100	18499000	275240000	228150000	204390000	391890000	23	19	27	48	117			28.0361	27.7654	27.6067	28.5459	FALSE	FALSE	-0.17555	0.694109	0.840623
GSPATP00032567001	GSPATP00032567001	gene=GSPATG00032567001	1	5	2	1	2	2	2	1	53.7	12.196	108	0	24.793	By MS/MS	By MS/MS	By MS/MS	By MS/MS	150380000	60546000	59939000	10005000	19895000	37596000	15136000	14985000	2501300	4973700	25445000	20145000	10131000	31214000	2	1	1	1	5			24.6009	24.2639	23.2723	24.8957	FALSE	FALSE	0.3484	0.588712	0.775543
GSPATP00032590001	GSPATP00032590001;GSPATP00039791001	gene=GSPATG00032590001	2	16	7	7	6	6	6	6	54.7	23.691	201	0	130.09	By MS/MS	By MS/MS	By MS/MS	By MS/MS	1881600000	383800000	417770000	287950000	792100000	268800000	54828000	59682000	41135000	113160000	330260000	357980000	236070000	340910000	14	13	16	27	70			28.299	28.4153	27.8146	28.3448	FALSE	FALSE	0.27745	0.438803	0.682142
GSPATP00032674001;GSPATP00028379001	GSPATP00032674001;GSPATP00028379001	gene=GSPATG00032674001;gene=GSPATG00028379001	2	2	2	2	0	0	2	1	3.3	74.618	703	0.0014826	1.7192			By MS/MS	By MS/MS	11356000	0	0	2433700	8922100	1032300	0	0	221250	811100	0	0	0	8406600	0	0	1	0	1			0	0	19.1356	23.0031	FALSE	TRUE
GSPATP00032710001	GSPATP00032710001	gene=GSPATG00032710001	1	6	6	6	4	4	6	5	21.8	28.207	243	0	51.97	By MS/MS	By MS/MS	By MS/MS	By MS/MS	201560000	31577000	23651000	51230000	95098000	15504000	2429000	1819300	3940800	7315200	29575000	24236000	37945000	47501000	3	4	5	4	16			24.8179	24.5306	25.1774	25.5015	FALSE	FALSE	-0.6652	0.0879058	0.309193
GSPATP00032818001	GSPATP00032818001	gene=GSPATG00032818001	1	5	5	5	5	4	0	0	23	20.93	183	0	6.474	By MS/MS	By MS/MS			53227000	28727000	24500000	0	0	4435600	2393900	2041700	0	0	16010000	13700000	0	0	4	4	0	0	8			23.9325	23.7077	0	0	TRUE	FALSE
GSPATP00032822001	GSPATP00032822001	gene=GSPATG00032822001	1	2	2	2	2	1	0	0	3.4	86.785	735	0	30.028	By MS/MS	By MS/MS			6967600	2359900	4607600	0	0	188310	63782	124530	0	0	3140600	4680300	0	0	2	1	0	0	3			21.5826	22.1582	0	0	TRUE	FALSE
GSPATP00032830001;GSPATP00027589001	GSPATP00032830001;GSPATP00027589001	gene=GSPATG00032830001;gene=GSPATG00027589001	2	4	4	4	3	3	2	2	10.8	57.605	500	0	5.6666	By MS/MS	By MS/MS	By matching	By MS/MS	20822000	5851400	7238300	2191500	5541100	671690	188760	233490	70692	178750	4563700	5843900	3331700	6123300	1	2	0	2	5			22.1218	22.4785	21.6678	22.5459	FALSE	FALSE	0.1933	0.660283	0.824316
GSPATP00032840001;GSPATP00027576001	GSPATP00032840001;GSPATP00027576001	gene=GSPATG00032840001;gene=GSPATG00027576001	2	23	23	5	17	19	21	20	65.5	33.008	290	0	138.35	By MS/MS	By MS/MS	By MS/MS	By MS/MS	3334200000	654260000	773130000	458620000	1448200000	196130000	38486000	45478000	26978000	85186000	547540000	724840000	580740000	954670000	24	37	26	43	130			29.0284	29.4331	29.1133	29.8304	FALSE	FALSE	-0.2411	0.559198	0.754917
GSPATP00032965001	GSPATP00032965001	gene=GSPATG00032965001	1	3	1	1	1	1	0	0	12.8	27.535	235	0	2.6763	By MS/MS	By MS/MS	By matching	By matching	12644000	4821600	7822000	0	0	1404800	535730	869110	0	0	2888900	3990200	0	0	1	1	0	0	2			21.4621	21.928	0	0	TRUE	FALSE
GSPATP00032973001	GSPATP00032973001;GSPATP00030292001	gene=GSPATG00032973001	2	13	13	13	10	11	9	7	73.8	18.829	160	0	150.48	By MS/MS	By MS/MS	By MS/MS	By MS/MS	319510000	83453000	117030000	68851000	50175000	22822000	5960900	8359600	4917900	3583900	54365000	49111000	45490000	27243000	10	10	8	5	33			25.6962	25.5495	25.439	24.6994	FALSE	FALSE	0.55365	0.196429	0.465948
GSPATP00032993001;GSPATP00032992001	GSPATP00032993001;GSPATP00032992001;GSPATP00032991001;GSPATP00036152001;GSPATP00032994001	gene=GSPATG00032993001;gene=GSPATG00032992001	5	18	2	2	2	2	2	2	31.5	58.823	521	0	7.2335	By MS/MS	By MS/MS	By MS/MS	By MS/MS	79220000	13384000	17192000	14841000	33802000	2330000	393650	505660	436510	994180	11683000	15041000	16715000	20148000	2	2	2	3	9			23.4779	23.8424	23.9946	24.2641	FALSE	FALSE	-0.4692	0.198129	0.466365
GSPATP00032995001	GSPATP00032995001	gene=GSPATG00032995001	1	2	2	2	2	1	1	2	5	63.08	562	0	2.6012	By MS/MS	By MS/MS	By matching	By MS/MS	10326000	2312700	1758400	789050	5465400	382430	85654	65126	29224	202420	2057000	2958400	2610500	2860900	2	1	0	2	5			20.9721	21.4964	21.3159	21.448	FALSE	FALSE	-0.1477	0.672561	0.83209
GSPATP00033026001	GSPATP00033026001	gene=GSPATG00033026001	1	1	1	1	0	0	1	0	1.6	126.29	1060	0.0049157	1.4853			By MS/MS		556320	0	0	556320	0	8429	0	0	8429	0	0	0	403740	0	0	0	1	0	1			0	0	18.6231	18.1941	FALSE	TRUE
GSPATP00033038001	GSPATP00033038001	gene=GSPATG00033038001	1	1	1	1	1	1	1	1	3.1	46.099	385	0	3.1376	By matching	By MS/MS	By MS/MS	By MS/MS	247060000	107970000	42765000	48398000	47931000	10294000	4498800	1781900	2016600	1997100	55422000	16925000	27443000	24438000	0	3	2	1	6			25.724	24.0127	24.7099	24.5426	FALSE	FALSE	0.2421	0.712634	0.851821
GSPATP00033040001	GSPATP00033040001	gene=GSPATG00033040001	1	6	6	6	6	6	3	3	31.4	19.673	169	0	53.422	By MS/MS	By MS/MS	By MS/MS	By MS/MS	174420000	67432000	71616000	15713000	19655000	14535000	5619300	5968000	1309400	1637900	35786000	31076000	19164000	12541000	6	4	3	2	15			25.0929	24.8893	24.1919	23.5801	FALSE	FALSE	1.1051	0.0257675	0.181958
GSPATP00033061001;GSPATP00036124001	GSPATP00033061001;GSPATP00036124001	gene=GSPATG00033061001;gene=GSPATG00036124001	2	5	5	5	2	2	4	3	8.5	74.368	656	0	3.7272	By matching	By MS/MS	By MS/MS	By MS/MS	18168000	1843100	3442400	4118700	8763400	454190	46077	86061	102970	219090	4737700	8001000	3848700	5667000	0	2	1	3	6			22.1758	22.9317	21.8759	22.4342	FALSE	FALSE	0.3987	0.378384	0.630411
GSPATP00033079001	GSPATP00033079001;GSPATP00036093001	gene=GSPATG00033079001	2	6	1	1	1	1	1	1	53.5	14.507	129	0	18.495	By MS/MS	By MS/MS	By MS/MS	By MS/MS	50390000	10294000	9789100	9756100	20550000	5598900	1143800	1087700	1084000	2283400	6168000	4993600	6544300	8322600	1	1	0	1	3			22.5564	22.2516	22.6418	22.9886	FALSE	FALSE	-0.4112	0.251672	0.504442
GSPATP00033128001	GSPATP00033128001	gene=GSPATG00033128001	1	2	2	2	2	2	0	0	4.9	66.151	571	0	2.2655	By matching	By MS/MS			5072300	1807700	3264600	0	0	174910	62334	112570	0	0	1721800	2894600	0	0	0	2	0	0	2			20.7155	21.4649	0	0	TRUE	FALSE
GSPATP00033141001;GSPATP00013859001	GSPATP00033141001;GSPATP00013859001	gene=GSPATG00033141001;gene=GSPATG00013859001	2	9	2	2	1	1	2	2	27.9	41.702	369	0	3.2021	By MS/MS	By MS/MS	By MS/MS	By MS/MS	22212000	4135800	6965700	6490400	4620100	1388200	258490	435350	405650	288760	2810600	4030200	3782400	1633000	1	1	2	2	6			21.4224	21.9424	21.8509	20.6391	FALSE	FALSE	0.4374	0.429676	0.678286
GSPATP00033210001	GSPATP00033210001	gene=GSPATG00033210001	1	1	1	1	0	1	0	0	1.2	172.45	1451	0.0048713	1.4412		By MS/MS			1342100	0	1342100	0	0	19173	0	19173	0	0	0	1409100	0	0	0	1	0	0	1			19.7243	20.4263	0	0	TRUE	FALSE
GSPATP00033240001;GSPATP00013965001	GSPATP00033240001;GSPATP00013965001	gene=GSPATG00033240001;gene=GSPATG00013965001	2	10	2	2	1	1	1	2	48.3	16.684	147	0	5.7393	By MS/MS	By MS/MS	By matching	By MS/MS	41226000	9201900	7950700	7168600	16905000	5153300	1150200	993840	896070	2113100	5992100	4068400	5226100	6420400	1	1	0	2	4			22.5146	21.956	22.3173	22.6142	FALSE	FALSE	-0.23045	0.53497	0.742515
GSPATP00033253001	GSPATP00033253001	gene=GSPATG00033253001	1	10	10	10	10	9	0	0	12.6	114.03	978	0	90.674	By MS/MS	By MS/MS			65138000	33901000	31238000	0	0	1163200	605370	557820	0	0	31344000	29204000	0	0	10	7	0	0	17			24.9017	24.7997	0	0	TRUE	FALSE
GSPATP00033257001	GSPATP00033257001	gene=GSPATG00033257001	1	7	2	2	1	1	2	1	20.6	43.368	393	0	3.22	By MS/MS	By MS/MS	By MS/MS	By MS/MS	19546000	1598600	1088600	10986000	5873100	1221600	99910	68041	686620	367070	1837200	1873000	3674500	3876200	1	0	1	0	2			20.8091	20.8369	21.8091	21.8862	FALSE	FALSE	-1.02465	0.0155366	0.149735
GSPATP00033274001	GSPATP00033274001	gene=GSPATG00033274001	1	2	2	2	2	2	0	0	9.4	33.583	298	0	2.5577	By MS/MS	By MS/MS			5043900	2425000	2618900	0	0	252200	121250	130950	0	0	5511900	2058700	0	0	1	1	0	0	2			22.3941	20.9733	0	0	TRUE	FALSE
GSPATP00033275001	GSPATP00033275001	gene=GSPATG00033275001	1	9	9	8	5	5	9	9	33.6	38.276	321	0	72.313	By MS/MS	By MS/MS	By MS/MS	By MS/MS	1337300000	155820000	189650000	252700000	739090000	111440000	12985000	15805000	21058000	61591000	291190000	243010000	254480000	326420000	22	20	20	30	92			28.1174	27.8564	27.923	28.2822	FALSE	FALSE	-0.1157	0.727519	0.857682
GSPATP00033374001	GSPATP00033374001	gene=GSPATG00033374001	1	2	1	1	0	0	1	1	11.1	29.312	253	0	2.2253			By MS/MS	By matching	3876000	0	0	1443000	2433000	430670	0	0	160330	270330	0	0	2062700	1633900	0	0	1	0	1			0	0	20.9761	20.6399	FALSE	TRUE
GSPATP00033384001	GSPATP00033384001	gene=GSPATG00033384001	1	4	4	4	1	2	3	4	5.7	104.61	907	0	4.8414	By MS/MS	By MS/MS	By MS/MS	By MS/MS	9857700	728130	2493600	967160	5668800	205370	15169	51950	20149	118100	1940700	2634200	851070	2200400	1	2	1	4	8			20.8881	21.3289	19.6989	21.0693	FALSE	FALSE	0.7244	0.239904	0.490494
GSPATP00033404001	GSPATP00033404001	gene=GSPATG00033404001	1	1	1	1	1	1	0	0	3.2	54.257	495	0.00437	1.6643	By matching	By MS/MS			1531900	744280	787660	0	0	52826	25665	27161	0	0	747800	675590	0	0	0	1	0	0	1			19.5123	19.3658	0	0	TRUE	FALSE
GSPATP00033416001	GSPATP00033416001	gene=GSPATG00033416001	1	8	3	2	2	2	2	2	18.6	49.237	425	0	4.2156	By MS/MS	By MS/MS	By MS/MS	By MS/MS	35126000	4972500	8040700	11892000	10221000	1756300	248620	402040	594600	511040	7920800	9819000	16131000	8763500	1	2	3	4	10			22.9172	23.2271	23.9433	23.0631	FALSE	FALSE	-0.43105	0.342586	0.596763
GSPATP00033421001	GSPATP00033421001	gene=GSPATG00033421001	1	7	7	7	5	5	3	3	34	26.949	244	0	34.844	By MS/MS	By MS/MS	By MS/MS	By MS/MS	68737000	28717000	28896000	6003700	5120300	4043300	1689200	1699800	353160	301190	15534000	12644000	6516600	7845000	5	5	3	3	16			23.8889	23.5919	22.6357	22.9033	FALSE	FALSE	0.9709	0.0262721	0.184105
GSPATP00033453001;GSPATP00019420001;GSPATP00010278001	GSPATP00033453001;GSPATP00019420001;GSPATP00010278001;GSPATP00036420001	gene=GSPATG00033453001;gene=GSPATG00019420001;gene=GSPATG00010278001	4	3	3	2	3	2	0	0	14.3	15.832	140	0	3.1853	By MS/MS	By MS/MS			166410000	75055000	91360000	0	0	41604000	18764000	22840000	0	0	42846000	49910000	0	0	2	2	0	0	4			25.3527	25.5728	0	0	TRUE	FALSE
GSPATP00033458001	GSPATP00033458001	gene=GSPATG00033458001	1	7	1	1	1	1	1	1	30.4	21.561	191	0	18.229	By MS/MS	By MS/MS	By matching	By MS/MS	28632000	5213100	7959200	5368400	10091000	4090300	744730	1137000	766920	1441600	3123500	4060200	3601100	4086900	1	1	0	1	3			21.5747	21.9531	21.78	21.9626	FALSE	FALSE	-0.1074	0.743461	0.86392
GSPATP00033460001;GSPATP00010273001;GSPATP00019430001;GSPATP00017279001	GSPATP00033460001;GSPATP00010273001;GSPATP00019430001;GSPATP00017279001	gene=GSPATG00033460001;gene=GSPATG00010273001;gene=GSPATG00019430001;gene=GSPATG00017279001	4	1	1	1	1	1	1	1	5.5	21.138	182	0	2.1651	By MS/MS	By MS/MS	By MS/MS	By MS/MS	22426000	4000900	6118400	4526700	7779800	2491800	444540	679830	502960	864430	2397200	3121100	3036500	3150700	1	1	1	1	4			21.1929	21.5736	21.534	21.5872	FALSE	FALSE	-0.17735	0.586996	0.775543
GSPATP00033515001	GSPATP00033515001	gene=GSPATG00033515001	1	47	47	47	43	43	0	0	30.7	200.71	1750	0	110.51	By MS/MS	By MS/MS			613740000	286520000	327220000	0	0	6819300	3183500	3635800	0	0	317020000	396820000	0	0	62	61	0	0	123			28.24	28.5639	0	0	TRUE	FALSE
GSPATP00033527001;GSPATP00010198001	GSPATP00033527001;GSPATP00010198001	gene=GSPATG00033527001;gene=GSPATG00010198001	2	6	6	6	6	6	2	2	16.6	50.772	452	0	14.97	By MS/MS	By MS/MS	By MS/MS	By MS/MS	59922000	22510000	31147000	3383500	2881400	2219300	833720	1153600	125320	106720	21098000	23861000	6813100	5056900	5	8	2	2	17			24.3306	24.5082	22.6999	22.2698	FALSE	FALSE	1.93455	0.00191974	0.051971
GSPATP00033550001	GSPATP00033550001	gene=GSPATG00033550001	1	2	2	2	0	0	2	1	12.5	23.759	200	0	3.8033			By MS/MS	By MS/MS	1817100	0	0	1817100	0	201900	0	0	201900	0	0	0	1218900	0	0	0	2	1	3			0	0	20.2171	19.1318	FALSE	TRUE
GSPATP00033554001;GSPATP00023776001;GSPATP00027726001	GSPATP00033554001;GSPATP00023776001;GSPATP00027726001;GSPATP00035581001	gene=GSPATG00033554001;gene=GSPATG00023776001;gene=GSPATG00027726001	4	10	10	10	10	10	5	5	24	56.695	475	0	29.327	By MS/MS	By MS/MS	By MS/MS	By MS/MS	186230000	49019000	85377000	23686000	28143000	7759400	2042500	3557400	986930	1172600	58277000	71836000	33877000	26612000	7	12	5	7	31			25.7964	26.0982	25.0138	24.6656	FALSE	FALSE	1.1076	0.0181588	0.15876
GSPATP00033608001	GSPATP00033608001	gene=GSPATG00033608001	1	5	1	1	1	1	0	0	11	39.912	354	0.0079947	1.2824	By matching	By MS/MS	By matching	By matching	5326100	1793500	3532600	0	0	253630	85407	168220	0	0	1074600	1802000	0	0	0	1	0	0	1			20.0354	20.7812	0	0	TRUE	FALSE
GSPATP00033610001;GSPATP00023827001	GSPATP00033610001;GSPATP00023827001	gene=GSPATG00033610001;gene=GSPATG00023827001	2	23	23	23	22	22	23	23	51.2	44.847	406	0	323.31	By MS/MS	By MS/MS	By MS/MS	By MS/MS	7367400000	1578300000	1903700000	1252200000	2633200000	350830000	75157000	90652000	59629000	125390000	1885400000	1761300000	2554200000	1935800000	65	86	70	92	313			30.8122	30.714	31.2502	30.8503	FALSE	FALSE	-0.28715	0.396362	0.647438
GSPATP00033657001;GSPATP00035500001;GSPATP00034541001	GSPATP00033657001;GSPATP00035500001;GSPATP00034541001	gene=GSPATG00033657001;gene=GSPATG00035500001;gene=GSPATG00034541001	3	4	4	3	4	4	0	0	26.9	16.928	145	0	33.333	By MS/MS	By MS/MS			58349000	33240000	25109000	0	0	8335600	4748600	3587000	0	0	17411000	12905000	0	0	3	3	0	0	6			24.0535	23.6214	0	0	TRUE	FALSE
GSPATP00033710001	GSPATP00033710001	gene=GSPATG00033710001	1	13	2	2	1	1	2	2	22.1	74.887	655	0	2.8827	By MS/MS	By MS/MS	By MS/MS	By MS/MS	53731000	4821900	10849000	18820000	19240000	1791000	160730	361620	627330	641340	11244000	15803000	21247000	12054000	1	1	4	2	8			23.4227	23.9137	24.3408	23.523	FALSE	FALSE	-0.2637	0.553732	0.751403
GSPATP00033732001	GSPATP00033732001	gene=GSPATG00033732001	1	5	5	5	5	5	4	4	43	12.32	107	0	39.938	By MS/MS	By MS/MS	By MS/MS	By MS/MS	184460000	56775000	47493000	22380000	57813000	30744000	9462500	7915500	3730000	9635500	31364000	22287000	16460000	26721000	4	3	3	4	14			24.9026	24.4097	23.9725	24.6715	FALSE	FALSE	0.33415	0.433955	0.678286
GSPATP00033741001;GSPATP00031950001	GSPATP00033741001;GSPATP00031950001	gene=GSPATG00033741001;gene=GSPATG00031950001	2	3	3	3	3	2	2	2	35	11.997	103	0	13.387	By MS/MS	By MS/MS	By MS/MS	By MS/MS	60609000	19453000	12814000	11344000	16999000	8658500	2779000	1830500	1620600	2428400	11337000	7352600	8201900	7366700	3	1	2	2	8			23.4345	22.8098	22.9675	22.8126	FALSE	FALSE	0.2321	0.534555	0.742515
GSPATP00033750001;GSPATP00031941001	GSPATP00033750001;GSPATP00031941001	gene=GSPATG00033750001;gene=GSPATG00031941001	2	3	3	3	2	2	2	3	5.8	64.492	573	0	3.2624	By matching	By MS/MS	By MS/MS	By MS/MS	24631000	4990400	11576000	2442500	5622500	703750	142580	330740	69787	160640	6192000	10956000	3716300	4937900	0	2	0	2	4			22.562	23.3852	21.8254	22.2355	FALSE	FALSE	0.94315	0.0699349	0.278242
GSPATP00033778001;GSPATP00031914001;GSPATP00021462001	GSPATP00033778001;GSPATP00031914001;GSPATP00021462001	gene=GSPATG00033778001;gene=GSPATG00031914001;gene=GSPATG00021462001	3	3	1	1	1	0	1	1	23.1	12.555	108	0	2.6143	By MS/MS	By matching	By MS/MS	By MS/MS	71167000	23854000	0	13048000	34265000	17792000	5963600	0	3262000	8566200	14293000	0	8752600	13877000	1	0	1	1	3			23.7688	19.7047	23.0613	23.7262	FALSE	FALSE	-1.657	0.277457	0.531857
GSPATP00033811001;GSPATP00028388001	GSPATP00033811001;GSPATP00028388001	gene=GSPATG00033811001;gene=GSPATG00028388001	2	1	1	1	1	1	0	0	3.5	39.706	341	0.0080699	1.3152	By MS/MS	By MS/MS			4083800	1527200	2556600	0	0	185630	69419	116210	0	0	3002900	4107300	0	0	1	1	0	0	2			21.5179	21.9698	0	0	TRUE	FALSE
GSPATP00033846001	GSPATP00033846001	gene=GSPATG00033846001	1	16	16	7	16	16	15	15	54.7	23.565	201	0	220.44	By MS/MS	By MS/MS	By MS/MS	By MS/MS	5827300000	1235400000	1331700000	833930000	2426300000	832470000	176480000	190250000	119130000	346610000	1072100000	969430000	670310000	1087100000	32	32	35	58	157			29.9978	29.8526	29.3203	30.0178	FALSE	FALSE	0.25615	0.510706	0.728083
GSPATP00033870001	GSPATP00033870001	gene=GSPATG00033870001	1	5	1	1	0	0	1	1	53.7	12.223	108	0	4.55	By matching	By matching	By MS/MS	By MS/MS	32863000	0	0	11081000	21782000	8215800	0	0	2770200	5445600	0	0	7433000	8821600	0	0	1	1	2			0	0	22.8255	23.0726	FALSE	TRUE
GSPATP00033877001;GSPATP00038771001;GSPATP00032558001	GSPATP00033877001;GSPATP00038771001;GSPATP00032558001	gene=GSPATG00033877001;gene=GSPATG00038771001;gene=GSPATG00032558001	3	2	2	2	2	2	1	1	6.7	50.754	448	0	4.3768	By MS/MS	By MS/MS	By matching	By MS/MS	9246100	3374800	4239400	1106000	525920	330220	120530	151410	39500	18783	2207800	2230500	3418400	917270	2	5	0	1	8			21.0742	21.0889	21.7049	19.807	FALSE	FALSE	0.3256	0.648903	0.82019
GSPATP00033880001	GSPATP00033880001	gene=GSPATG00033880001	1	32	32	21	20	23	23	27	53.7	69.07	581	0	319.49	By MS/MS	By MS/MS	By MS/MS	By MS/MS	2678800000	544780000	648760000	341600000	1143700000	86413000	17574000	20928000	11019000	36892000	990470000	739400000	424750000	775740000	34	43	33	68	178			29.8835	29.4618	28.662	29.531	FALSE	FALSE	0.57615	0.228102	0.4817
GSPATP00033920001;GSPATP00030889001;GSPATP00025652001;GSPATP00021910001;GSPATP00020761001;GSPATP00015506001;GSPATP00013536001;GSPATP00012074001;GSPATP00016818001;GSPATP00032514001	GSPATP00033920001;GSPATP00030889001;GSPATP00025652001;GSPATP00021910001;GSPATP00020761001;GSPATP00015506001;GSPATP00013536001;GSPATP00012074001;GSPATP00016818001;GSPATP00032514001	gene=GSPATG00033920001;gene=GSPATG00030889001;gene=GSPATG00025652001;gene=GSPATG00021910001;gene=GSPATG00020761001;gene=GSPATG00015506001;gene=GSPATG00013536001;gene=GSPATG00012074001;gene=GSPATG00016818001;gene=GSPATG00032514001	10	9	9	9	9	9	9	9	67.7	14.864	130	0	183.14	By MS/MS	By MS/MS	By MS/MS	By MS/MS	2921100000	640920000	664470000	492870000	1122800000	324570000	71213000	73830000	54763000	124760000	387740000	355620000	315320000	453640000	14	16	10	15	55			28.5305	28.4058	28.2322	28.757	FALSE	FALSE	-0.02645	0.939039	0.966831
GSPATP00033936001;GSPATP00032497001	GSPATP00033936001;GSPATP00032497001	gene=GSPATG00033936001;gene=GSPATG00032497001	2	9	9	9	7	7	6	8	35.4	33.901	305	0	10.124	By MS/MS	By MS/MS	By MS/MS	By MS/MS	180160000	37737000	56522000	20642000	65259000	10009000	2096500	3140100	1146800	3625500	27141000	47573000	46827000	41239000	6	8	3	6	23			24.694	25.5036	25.4808	25.2975	FALSE	FALSE	-0.29035	0.487069	0.719431
GSPATP00033946001	GSPATP00033946001	gene=GSPATG00033946001	1	10	10	0	6	6	10	10	48.7	29.045	267	0	55.727	By MS/MS	By MS/MS	By MS/MS	By MS/MS	1320600000	185120000	319180000	209280000	607030000	101590000	14240000	24552000	16099000	46695000	227740000	247970000	335180000	385070000	8	14	11	22	55			27.7628	27.8856	28.3204	28.5205	FALSE	FALSE	-0.59625	0.095915	0.322527
GSPATP00033967001;GSPATP00032471001	GSPATP00033967001;GSPATP00032471001	gene=GSPATG00033967001;gene=GSPATG00032471001	2	8	8	8	8	8	1	1	11.9	108.26	945	0	14.798	By MS/MS	By MS/MS	By matching	By MS/MS	38303000	18247000	18912000	479600	664370	683980	325830	337720	8564.3	11864	14917000	17294000	586600	632430	5	7	0	1	13			23.8305	24.0438	19.162	19.2705	FALSE	FALSE	4.7209	2.0741e-05	0.00492402
GSPATP00033987001	GSPATP00033987001	gene=GSPATG00033987001	1	1	1	1	0	1	0	0	2.2	58.511	509	0	3.7898		By MS/MS			868190	0	868190	0	0	29937	0	29937	0	0	0	744660	0	0	0	0	0	0	0			20.0595	19.5062	0	0	TRUE	FALSE
GSPATP00033989001;GSPATP00011977001;GSPATP00032447001;GSPATP00015408001	GSPATP00033989001;GSPATP00011977001;GSPATP00032447001;GSPATP00015408001	gene=GSPATG00033989001;gene=GSPATG00011977001;gene=GSPATG00032447001;gene=GSPATG00015408001	4	2	1	1	0	0	1	1	11.7	29.708	257	0	3.6207	By matching	By matching	By MS/MS	By MS/MS	2645400	0	0	1566600	1078800	176360	0	0	104440	71923	0	0	2239400	724520	0	0	1	1	2			0	0	21.0947	19.4667	FALSE	TRUE
GSPATP00034004001	GSPATP00034004001	gene=GSPATG00034004001	1	3	3	3	2	2	1	2	7.7	40.118	349	0	3.2519	By MS/MS	By MS/MS	By matching	By MS/MS	7847900	1868600	2324900	707840	2946700	341210	81241	101080	30776	128120	3696600	3225000	2921900	3933000	2	1	0	2	5			21.8178	21.6209	21.4785	21.9072	FALSE	FALSE	0.0265	0.936819	0.966831
GSPATP00034014001;GSPATP00037295001	GSPATP00034014001;GSPATP00037295001	gene=GSPATG00034014001;gene=GSPATG00037295001	2	1	1	1	1	1	0	0	7.9	14.142	126	0.0080268	1.2973	By matching	By MS/MS			2502400	1180300	1322100	0	0	278040	131140	146900	0	0	707190	674430	0	0	0	1	0	0	1			19.4317	19.3633	0	0	TRUE	FALSE
GSPATP00034034001	GSPATP00034034001	gene=GSPATG00034034001	1	2	2	2	0	0	2	2	1.2	191.05	1773	0.00078431	1.994			By matching	By MS/MS	8680500	0	0	2740500	5940000	394570	0	0	124570	270000	0	0	1335400	2379500	0	0	0	2	2			0	0	20.3488	21.1822	FALSE	TRUE
GSPATP00034099001;GSPATP00037219001	GSPATP00034099001;GSPATP00037219001	gene=GSPATG00034099001;gene=GSPATG00037219001	2	2	2	2	2	2	2	1	2	131.23	1123	0	2.7939	By MS/MS	By MS/MS	By MS/MS	By MS/MS	9895800	2304500	3025700	1096200	3469400	167720	39060	51283	18579	58803	2771500	3384500	2106400	2084900	3	2	2	3	10			21.4022	21.6905	21.0063	20.9915	FALSE	FALSE	0.54745	0.123567	0.371918
[truncated: 357 more rows]

## Sheet: peptide evidence
Leading razor protein	Proteins	Sequence	Length	Modifications	Modified sequence	Oxidation (M) Probabilities	Oxidation (M) Score Diffs	Acetyl (Protein N-term)	Oxidation (M)	Missed cleavages	Type	Raw file	Fraction	Experiment	MS/MS m/z	Charge	m/z	Mass	Mass Error [ppm]	Retention time	Calibrated retention time	Calibrated retention time start	Calibrated retention time finish	Match score	PEP	MS/MS Count	MS/MS Scan Number	Score	Delta score	Combinatorics	Intensity	Potential contaminant
[truncated: 74,027 more rows]

[truncated: 1 more sheets: figures]
