# Supplementary material for: Chromatin remodeling is required for sRNA‐guided DNA elimination in Paramecium
Source: EMBO J. 2022 Oct 11;41(22):e111839. doi: 10.15252/embj.2022111839 (PMC9670198; doi:10.15252/embj.2022111839)
Supplement: Supplementary file 3 — Dataset EV1 [file EMBJ-41-e111839-s004.zip › Dataset_EV1/README.txt]

EV1. Masspectrometry analysis of ISWI1-3XFLAG-HA compared to WT 
non-injected control sample pulldowns.
