# Supplementary material for: Chromatin remodeling is required for sRNA‐guided DNA elimination in Paramecium
Source: EMBO J. 2022 Oct 11;41(22):e111839. doi: 10.15252/embj.2022111839 (PMC9670198; doi:10.15252/embj.2022111839)
Supplement: Supplementary file 4 — Dataset EV2 [file EMBJ-41-e111839-s009.zip]

Archive with 13 entries (12 files):
- Dataset_EV2/
- Dataset_EV2/NOWA1_MILORD.gff3.gz
- __MACOSX/Dataset_EV2/._NOWA1_MILORD.gff3.gz
- Dataset_EV2/ND7-b_MILORD.gff3.gz
- __MACOSX/Dataset_EV2/._ND7-b_MILORD.gff3.gz
- Dataset_EV2/DCL23_MILORD.gff3.gz
- __MACOSX/Dataset_EV2/._DCL23_MILORD.gff3.gz
- Dataset_EV2/ISWI1-b_MILORD.gff3.gz
- __MACOSX/Dataset_EV2/._ISWI1-b_MILORD.gff3.gz
- Dataset_EV2/README.txt
- __MACOSX/Dataset_EV2/._README.txt
- Dataset_EV2/CAF1_MILORD.gff3.gz
- __MACOSX/Dataset_EV2/._CAF1_MILORD.gff3.gz
