# Supplementary material for: Chromatin remodeling is required for sRNA‐guided DNA elimination in Paramecium
Source: EMBO J. 2022 Oct 11;41(22):e111839. doi: 10.15252/embj.2022111839 (PMC9670198; doi:10.15252/embj.2022111839)
Supplement: Supplementary file 4 — Dataset EV2 [file EMBJ-41-e111839-s009.zip › Dataset_EV2/README.txt]

EV2. Annotated MILORD components for alternative and cryptic excision in 
PtCAF1-KD, DCL2/3-KD, ISWI1b-KD, ND7b-KD, and Nowa1-KD
