# Supplementary material for: Chromatin remodeling is required for sRNA‐guided DNA elimination in Paramecium
Source: EMBO J. 2022 Oct 11;41(22):e111839. doi: 10.15252/embj.2022111839 (PMC9670198; doi:10.15252/embj.2022111839)
Supplement: Supplementary file 5 — Dataset EV3 [file EMBJ-41-e111839-s005.zip]

Archive with 7 entries (6 files):
- Dataset_EV3/
- Dataset_EV3/.DS_Store
- __MACOSX/Dataset_EV3/._.DS_Store
- Dataset_EV3/DNase-seq_analysis.ipynb
- __MACOSX/Dataset_EV3/._DNase-seq_analysis.ipynb
- Dataset_EV3/README.txt
- __MACOSX/Dataset_EV3/._README.txt
