# Supplementary material for: Chromatin remodeling is required for sRNA‐guided DNA elimination in Paramecium
Source: EMBO J. 2022 Oct 11;41(22):e111839. doi: 10.15252/embj.2022111839 (PMC9670198; doi:10.15252/embj.2022111839)
Supplement: Supplementary file 5 — Dataset EV3 [file EMBJ-41-e111839-s005.zip › Dataset_EV3/DNase-seq_analysis.ipynb]

# %% [code]
import pandas
import matplotlib
import scipy
import numpy as np
import matplotlib.pyplot as plt
from scipy.stats import ks_2samp # KS test

# %% [code]
#Set basic graph properties
%config InlineBackend.figure_format = "retina"
font = {'size' : 16}
matplotlib.rcParams['font.family'] = ['Arial', 'sans-serif']
matplotlib.rc('font', **font)
plt.rcParams['figure.figsize'] = [10, 5]

# %% [code]
#Read read mapping data into dataframe:

#ISWI/PGM-KD and ND7/PGM-KD
df = pandas.read_csv("ISWI1.IES_read_counts.txt", sep=" ")

#NOWA1/2/PGM-KD and NOWA1/2/PGM-KD
#df = pandas.read_csv("NOWA1.IES_read_counts.txt", sep=" ")

# %% [code]
#Check contents of dataframe:
df[:3]

# %% [code]
#Specification of knockdown MAC DNA-seq vs. DNase-seq library (control and experiment) columns:

#ISWI1/PGM-KD and ND7/PGM-KD
MAC_exp = "ISWPGM_MAC"
MAC_ctrl = "PGM_MAC"
nuc_exp = "I1Pg18"
nuc_ctrl = "Pg18"

#NOWA1/2/PGM-KD and NOWA1/2/PGM-KD
#Uncomment below and comment the ISWI1 variables above:
#MAC_exp = "N1Pgm_N1_MP"
#MAC_ctrl = "EV_PGM_N1_MP"
#nuc_exp = "EV_Pg"
#nuc_ctrl = "NOWA1_Pg"

#shorter variable names for calculations
d_c = df[MAC_ctrl]
n_c = df[nuc_ctrl]
d_e = df[MAC_exp]
n_e = df[nuc_exp]

# %% [code]
#Summary statistics of reads mapped to IESs:
D_c, D_e = sum(d_c), sum(d_e)
N_c, N_e = sum(n_c), sum(n_e)

print(D_c, D_e, D_c/D_e)
print(N_c, N_e, N_c/N_e)

# %% [code]
#Read IES retention scores into dataframe
#df_irs = pandas.read_csv("all_TOU1.tab", sep="\t")
df_irs = pandas.read_csv("ies_retention_plus_ISWI1.tab", sep="\t")

# %% [code]
#Combine IES retention score dataframe together with IES read mapping dataframe:

chosen_irs = df_irs[["ID", "ISWI1_b", "PTCAF1", "PGM", "DCL2/3/5", "NOWA1/2_a"]]

merged_df = pandas.merge(df, chosen_irs, left_on=["IES"], right_on=["ID"], how="inner")
df = merged_df.drop(columns=["ID"]).rename(columns={"ISWI1_b": "ISWI1_IRS"})

# %% [code]
#add DNA-seq normalized nucleosome densities to data frame:

df["r_c"] = (n_c/N_c)/(d_c/D_c)
df["r_e"] = (n_e/N_e)/(d_e/D_e)

# %% [code]
df[:3]

# %% [code]
#Plot IES retention scores histograms: 

plt.rcParams['figure.figsize'] = [12, 8]
font = {'size' : 28}
matplotlib.rcParams['font.family'] = ['Arial', 'sans-serif']
matplotlib.rc('font', **font)

n, bins, patches = plt.hist((df_irs["CTRL_ISWI1_a"], df_irs["ISWI1_a"], df_irs["ISWI1_b"], df_irs["NOWA1/2_b"]), bins=np.arange(0, 1, 0.05), 
                            ec='white', color=('lightgrey', 'lightblue', 'navy', 'orange'), label=["ND7-KD", "ISWI1-KDa", "ISWI1-KDb", "NOWA1/2-KD"])

#title = plt.title("ISWI1-KD IES retention score histogram")
xl = plt.xlabel("IES retention score")
yl = plt.ylabel("IESs")

plt.axis(xmin=0, xmax=1.01)
plt.tight_layout()
plt.savefig("retention_score_hist.pdf", transparent="True")

# %% [code]
#Histograms of nucleosome densities
c_a = [d for d in df["r_c"] if not np.isnan(d) and not np.isinf(d)]
e_a = [d for d in df["r_e"] if not np.isnan(d) and not np.isinf(d)]

plt.hist((c_a, e_a), bins=np.arange(0, 5, 0.1), label=["EV", "ISWI1"])
plt.title("Total")
plt.xlabel("Normalized nucleosome density")
plt.ylabel("Number of IESs")
l = plt.legend()

#Summary stats and check on number of measurements after filtering of "nan" and "inf" values resulting from division by 0
print(np.mean(c_a), np.mean(e_a))
print(len(c_a), len(e_a))

# %% [code]
#Nucleosome densities for different specified IRS thresholds

#Knockdown to filter on IRS:
KD_filter=df["ISWI1_IRS"]
#KD_filter=df["NOWA1/2_a"]
#KD_filter=df["DCL2/3/5"]

#IRS threshold to select on:
IRS_threshold = 0.2

#IES length range for peak 1
len_min = 26
len_max = 31

c_a_l = [d for d, irs in zip(df["r_c"], KD_filter) if not np.isnan(d) and not np.isinf(d) and irs < IRS_threshold]
e_a_l = [d for d, irs in zip(df["r_e"], KD_filter) if not np.isnan(d) and not np.isinf(d) and irs < IRS_threshold]
c_a_h = [d for d, irs in zip(df["r_c"], KD_filter) if not np.isnan(d) and not np.isinf(d) and irs >= IRS_threshold]
e_a_h = [d for d, irs in zip(df["r_e"], KD_filter) if not np.isnan(d) and not np.isinf(d) and irs >= IRS_threshold]

#Selection of IESs for the peak specified by len_min and len_max:
c_a_l_r = [d for d, irs, il in zip(df["r_c"], KD_filter, df["IES_length"]) 
         if not np.isnan(d) and not np.isinf(d) and irs < IRS_threshold and il >= len_min and il <= len_max]
e_a_l_r = [d for d, irs, il in zip(df["r_e"], KD_filter, df["IES_length"]) 
         if not np.isnan(d) and not np.isinf(d) and irs < IRS_threshold and il >= len_min and il <= len_max]
c_a_h_r = [d for d, irs, il in zip(df["r_c"], KD_filter, df["IES_length"]) 
         if not np.isnan(d) and not np.isinf(d) and irs >= IRS_threshold and il >= len_min and il <= len_max]
e_a_h_r = [d for d, irs, il in zip(df["r_e"], KD_filter, df["IES_length"]) 
         if not np.isnan(d) and not np.isinf(d) and irs >= IRS_threshold and il >= len_min and il <= len_max]

len_min = 150
len_max = 200

#Selection of longer IESs:
c_a_l_r_long = [d for d, irs, il in zip(df["r_c"], KD_filter, df["IES_length"]) 
         if not np.isnan(d) and not np.isinf(d) and irs < IRS_threshold and il >= len_min and il <= len_max]
e_a_l_r_long = [d for d, irs, il in zip(df["r_e"], KD_filter, df["IES_length"]) 
         if not np.isnan(d) and not np.isinf(d) and irs < IRS_threshold and il >= len_min and il <= len_max]
c_a_h_r_long = [d for d, irs, il in zip(df["r_c"], KD_filter, df["IES_length"]) 
         if not np.isnan(d) and not np.isinf(d) and irs >= IRS_threshold and il >= len_min and il <= len_max]
e_a_h_r_long = [d for d, irs, il in zip(df["r_e"], KD_filter, df["IES_length"]) 
         if not np.isnan(d) and not np.isinf(d) and irs >= IRS_threshold and il >= len_min and il <= len_max]

# %% [code]
#KS two sample tests between control and experimental knockdown
l_ks = ks_2samp(c_a_l, e_a_l)
h_ks = ks_2samp(c_a_h, e_a_h)
l_r_ks = ks_2samp(c_a_l_r, e_a_l_r)
h_r_ks = ks_2samp(c_a_h_r, e_a_h_r)
l_r_ks_long = ks_2samp(c_a_l_r_long, e_a_l_r_long)
h_r_ks_long = ks_2samp(c_a_h_r_long, e_a_h_r_long)

#KS two sample tests between weakly (IRS < 0.2) and more strongly retained IESs (IRS >=0.2)
c_ks = ks_2samp(c_a_l, c_a_h)
e_ks = ks_2samp(e_a_l, e_a_h)
c_r_ks = ks_2samp(c_a_l_r, c_a_h_r)
e_r_ks = ks_2samp(e_a_l_r, e_a_h_r)
c_r_ks_long = ks_2samp(c_a_l_r_long, c_a_h_r_long)
e_r_ks_long = ks_2samp(e_a_l_r_long, e_a_h_r_long)

# %% [code]
#KS statistics for comparisons above:

print(c_ks)
print(e_ks)
print(c_r_ks)
print(e_r_ks)
print(c_r_ks_long)
print(e_r_ks_long)

# %% [code]
#Distributions of nucleosome densities according to KD of choice IRS and IES length

#Name of IES retention score knockdown used for threshold:
KD="ISWI1-KDb"

#Knockdown experiment names (for ISWI1):
ctrl_KD="ND7/PGM-KD"
exp_KD="ISWI1/PGM-KD"

#Knockdown experiment names (for NOWA1/2):
#ctrl_KD="ND7/PGM-KD"
#exp_KD="NOWA1/2/PGM-KD"

font = {'size' : 16}
matplotlib.rcParams['font.family'] = ['Arial', 'sans-serif']
matplotlib.rc('font', **font)
plt.rcParams['figure.figsize'] = [12, 8]
fig, axes = plt.subplots(3, 2)
ax1, ax2 = axes[0]
ax3, ax4 = axes[1]
ax5, ax6 = axes[2]

h1 = ax1.hist((c_a_l, e_a_l), bins=np.arange(0, 5, 0.1), label=[ctrl_KD, exp_KD], color=['orange', 'dodgerblue'])
ax1.set_title(f"{KD} IRS < {IRS_threshold}", fontsize=16)
ax1.text(0.60, 0.45, 'KS statistic: %.3f\np-value: %.2e' % (l_ks[0], l_ks[1]), transform=ax1.transAxes, verticalalignment='top')
ty1 = ax1.set(ylabel="Number of IESs")
ax1.axis(xmin=0)

h2 = ax2.hist((c_a_h, e_a_h), bins=np.arange(0, 5, 0.1), label=[ctrl_KD, exp_KD], color=['orange', 'dodgerblue'])
ax2.set_title(f"{KD} IRS >= {IRS_threshold}", fontsize=16)
ax2.text(0.60, 0.45, 'KS statistic: %.3f\np-value: %.2e' % (h_ks[0], h_ks[1]), transform=ax2.transAxes, verticalalignment='top')
ax2.axis(xmin=0)

h3 = ax3.hist((c_a_l_r, e_a_l_r), bins=np.arange(0, 5, 0.1), label=[ctrl_KD, exp_KD], color=['orange', 'dodgerblue'])
ax3.set_title(f"{KD} IRS < {IRS_threshold}, IES length 26-31 bp", fontsize=16)
ty3 = ax3.set(ylabel="Number of IESs")
ax3.text(0.60, 0.45, 'KS statistic: %.3f\np-value: %.2e' % (l_r_ks[0], l_r_ks[1]), transform=ax3.transAxes, verticalalignment='top')
ax3.axis(xmin=0)

h4 = ax4.hist((c_a_h_r, e_a_h_r), bins=np.arange(0, 5, 0.1), label=[ctrl_KD, exp_KD], color=['orange', 'dodgerblue'])
ax4.set_title(f"{KD} IRS >= {IRS_threshold}, IES length 26-31 bp", fontsize=16)
ax4.axis(xmin=0)
ax4.text(0.60, 0.45, 'KS statistic: %.3f\np-value: %.2e' % (h_r_ks[0], h_r_ks[1]), transform=ax4.transAxes, verticalalignment='top')

h5 = ax5.hist((c_a_l_r_long, e_a_l_r_long), bins=np.arange(0, 5, 0.1), label=[ctrl_KD, exp_KD], color=['orange', 'dodgerblue'])
ax5.set_title(f"{KD} IRS < {IRS_threshold}, IES length 150-200 bp", fontsize=16)
tx5 = ax5.set(xlabel="DNA-seq normalized IES nucleosome density")
ty5 = ax5.set(ylabel="Number of IESs")
ax5.text(0.60, 0.45, 'KS statistic: %.3f\np-value: %.2e' % (l_r_ks_long[0], l_r_ks_long[1]), transform=ax5.transAxes, verticalalignment='top')
ax5.axis(xmin=0)

h6 = ax6.hist((c_a_h_r_long, e_a_h_r_long), bins=np.arange(0, 5, 0.1), label=[ctrl_KD, exp_KD], color=['orange', 'dodgerblue'])
ax6.set_title(f"{KD} IRS >= {IRS_threshold}, IES length 150-200 bp", fontsize=16)
tx6 = ax6.set(xlabel="DNA-seq normalized IES nucleosome density")
ax6.axis(xmin=0)
ax6.text(0.60, 0.45, 'KS statistic: %.3f\np-value: %.2e' % (h_r_ks_long[0], h_r_ks_long[1]), transform=ax6.transAxes, verticalalignment='top')

l = ax2.legend(fontsize=15)
plt.tight_layout()
plt.savefig("nucleosome_densities.pdf")
