# Supplementary material for: Chromatin remodeling is required for sRNA‐guided DNA elimination in Paramecium
Source: EMBO J. 2022 Oct 11;41(22):e111839. doi: 10.15252/embj.2022111839 (PMC9670198; doi:10.15252/embj.2022111839)
Supplement: Supplementary file 5 — Dataset EV3 [file EMBJ-41-e111839-s005.zip › Dataset_EV3/README.txt]

Jupyter notebook for calculations and graphs generated for DNase-seq 
analysis
