# Supplementary material for: Chromatin remodeling is required for sRNA‐guided DNA elimination in Paramecium
Source: EMBO J. 2022 Oct 11;41(22):e111839. doi: 10.15252/embj.2022111839 (PMC9670198; doi:10.15252/embj.2022111839)
Supplement: Supplementary file 6 — Dataset EV4 [file EMBJ-41-e111839-s011.zip › Dataset_EV4/ISWI1.IES_read_counts.txt]

IES IES_length PGM_MAC Pg18 ISWPGM_MAC I1Pg18
IESPGM.PTET51.1.75.55795 66 7 21 21 44
IESPGM.PTET51.1.67.91089 26 15 12 12 51
IESPGM.PTET51.1.7.268537 82 16 6 60 69
IESPGM.PTET51.1.27.424742 26 4 22 11 35
IESPGM.PTET51.1.114.159508 67 17 1 37 4
IESPGM.PTET51.1.157.79297 28 8 7 8 18
IESPGM.PTET51.1.3.771791 46 19 27 35 55
IESPGM.PTET51.1.6.86374 27 12 18 27 59
IESPGM.PTET51.1.18.567696 56 32 59 51 45
IESPGM.PTET51.1.111.260572 28 29 28 42 71
IESPGM.PTET51.1.56.67031 242 39 74 68 185
IESPGM.PTET51.1.10.552921 131 38 6 65 39
IESPGM.PTET51.1.176.103815 29 19 11 12 19
IESPGM.PTET51.1.3.795310 47 19 13 31 46
IESPGM.PTET51.1.107.41323 58 15 46 19 46
IESPGM.PTET51.1.66.340264 44 9 20 27 67
IESPGM.PTET51.1.31.303081 27 30 3 40 13
IESPGM.PTET51.1.46.402070 125 22 42 19 72
IESPGM.PTET51.1.39.417779 27 10 3 20 53
IESPGM.PTET51.1.100.137987 127 51 63 58 45
IESPGM.PTET51.1.109.51065 25 81 198 45 170
IESPGM.PTET51.1.137.20784 26 13 22 20 61
IESPGM.PTET51.1.21.84015 68 26 57 34 102
IESPGM.PTET51.1.35.74704 46 25 2 19 8
IESPGM.PTET51.1.99.211414 344 57 120 106 249
IESPGM.PTET51.1.168.41627 29 8 14 11 17
IESPGM.PTET51.1.106.48302 45 27 7 18 26
IESPGM.PTET51.1.5.165641 240 51 10 63 45
IESPGM.PTET51.1.14.227478 100 40 68 39 162
IESPGM.PTET51.1.27.8885 60 20 4 26 10
IESPGM.PTET51.1.29.326467 27 23 8 22 45
IESPGM.PTET51.1.39.63621 30 9 10 22 7
IESPGM.PTET51.1.155.71148 79 30 21 38 70
IESPGM.PTET51.1.67.28808 116 26 31 37 88
IESPGM.PTET51.1.4.437669 66 19 6 46 28
IESPGM.PTET51.1.32.190905 27 11 12 11 51
IESPGM.PTET51.1.34.192403 147 20 7 50 20
IESPGM.PTET51.1.40.248877 90 23 37 21 83
IESPGM.PTET51.1.79.303902 43 8 23 37 73
IESPGM.PTET51.1.556.47349 27 15 7 34 53
IESPGM.PTET51.1.198.17574 27 38 97 50 98
IESPGM.PTET51.1.27.218008 29 15 5 23 20
IESPGM.PTET51.1.84.344740 223 39 38 69 145
IESPGM.PTET51.1.80.136183 76 25 21 51 107
IESPGM.PTET51.1.111.187963 110 31 30 41 147
IESPGM.PTET51.1.9.677950 66 19 28 44 100
IESPGM.PTET51.1.1.689205 27 22 0 33 9
IESPGM.PTET51.1.168.41334 75 6 3 11 7
IESPGM.PTET51.1.152.8194 43 4 24 12 31
IESPGM.PTET51.1.55.449999 79 17 29 30 126
IESPGM.PTET51.1.35.15816 57 19 12 30 19
IESPGM.PTET51.1.45.257870 28 23 14 33 39
IESPGM.PTET51.1.32.332609 113 30 42 41 116
IESPGM.PTET51.1.27.424160 26 4 9 2 20
IESPGM.PTET51.1.114.163460 138 40 39 62 109
IESPGM.PTET51.1.46.432466 108 24 31 47 97
IESPGM.PTET51.1.161.105053 26 17 19 28 61
IESPGM.PTET51.1.23.414008 44 20 55 24 96
IESPGM.PTET51.1.8.169630 27 23 3 23 5
IESPGM.PTET51.1.156.125470 69 20 6 25 66
IESPGM.PTET51.1.47.388519 49 7 1 5 1
IESPGM.PTET51.1.135.173263 71 9 10 15 21
IESPGM.PTET51.1.38.143671 413 56 70 88 143
IESPGM.PTET51.1.121.76924 44 23 35 31 54
IESPGM.PTET51.1.51.212775 63 14 5 41 30
IESPGM.PTET51.1.31.403740 87 25 6 37 26
IESPGM.PTET51.1.11.654926 107 22 30 50 102
IESPGM.PTET51.1.34.55231 138 66 59 119 109
IESPGM.PTET51.1.79.304932 48 8 17 17 12
IESPGM.PTET51.1.68.171564 27 20 13 14 27
IESPGM.PTET51.1.142.11233 59 13 3 35 10
IESPGM.PTET51.1.32.187102 27 12 12 20 13
IESPGM.PTET51.1.6.612126 126 27 19 64 34
IESPGM.PTET51.1.62.201806 240 43 23 58 134
IESPGM.PTET51.1.65.194450 187 41 15 76 13
IESPGM.PTET51.1.19.467786 28 20 3 27 11
IESPGM.PTET51.1.19.136693 44 17 29 25 26
IESPGM.PTET51.1.86.75582 44 18 49 21 97
IESPGM.PTET51.1.15.459955 114 25 26 46 98
IESPGM.PTET51.1.145.105884 65 18 9 39 44
IESPGM.PTET51.1.21.311405 26 15 46 33 69
IESPGM.PTET51.1.44.224220 48 28 23 20 26
IESPGM.PTET51.1.28.354077 45 12 15 19 36
IESPGM.PTET51.1.3.263346 98 16 8 48 61
IESPGM.PTET51.1.338.7453 39 13 16 17 36
IESPGM.PTET51.1.158.37808 27 3 7 5 9
IESPGM.PTET51.1.171.57883 29 13 8 39 25
IESPGM.PTET51.1.57.218712 107 23 22 47 75
IESPGM.PTET51.1.124.178202 75 16 8 29 26
IESPGM.PTET51.1.114.289117 27 12 25 24 51
IESPGM.PTET51.1.57.421201 104 29 25 31 127
IESPGM.PTET51.1.132.137242 55 11 26 37 89
IESPGM.PTET51.1.60.357856 66 16 39 41 97
IESPGM.PTET51.1.54.275674 28 16 36 23 75
IESPGM.PTET51.1.66.370384 56 16 17 30 19
IESPGM.PTET51.1.115.164948 80 20 33 51 96
IESPGM.PTET51.1.6.140678 198 38 66 47 145
IESPGM.PTET51.1.131.106544 27 12 39 29 69
IESPGM.PTET51.1.579.2191 5314 340 677 701 2001
IESPGM.PTET51.1.84.344459 27 4 6 5 23
IESPGM.PTET51.1.52.49343 46 7 1 24 19
IESPGM.PTET51.1.51.339452 30 12 4 14 0
IESPGM.PTET51.1.7.343772 38 24 13 45 20
IESPGM.PTET51.1.9.474416 205 44 29 79 123
IESPGM.PTET51.1.98.309432 2003 226 541 407 1230
IESPGM.PTET51.1.37.341316 54 22 3 31 23
IESPGM.PTET51.1.82.238340 30 22 3 36 10
IESPGM.PTET51.1.5.538053 45 20 24 28 40
IESPGM.PTET51.1.144.202719 31 17 9 25 15
IESPGM.PTET51.1.16.489060 29 22 24 26 58
IESPGM.PTET51.1.89.278803 27 16 21 30 42
IESPGM.PTET51.1.42.249912 26 20 3 29 7
IESPGM.PTET51.1.112.230606 49 16 9 35 74
IESPGM.PTET51.1.97.270598 48 37 24 26 94
IESPGM.PTET51.1.159.88286 28 4 1 3 4
IESPGM.PTET51.1.13.326368 44 21 26 30 99
IESPGM.PTET51.1.171.123016 47 14 11 38 58
IESPGM.PTET51.1.117.168795 235 23 10 54 47
IESPGM.PTET51.1.60.155632 43 23 8 29 9
IESPGM.PTET51.1.66.135706 99 26 6 40 8
IESPGM.PTET51.1.15.401627 192 35 30 62 97
IESPGM.PTET51.1.57.319548 27 17 0 20 28
IESPGM.PTET51.1.10.248446 27 20 14 35 41
IESPGM.PTET51.1.14.401489 26 16 9 26 64
IESPGM.PTET51.1.158.12697 26 5 4 8 17
IESPGM.PTET51.1.152.116038 44 23 43 41 101
IESPGM.PTET51.1.107.41911 29 8 10 16 40
IESPGM.PTET51.1.164.198658 87 9 31 31 73
IESPGM.PTET51.1.148.65418 29 6 1 13 12
IESPGM.PTET51.1.2.794425 28 4 22 15 77
IESPGM.PTET51.1.46.301837 66 25 11 33 77
IESPGM.PTET51.1.163.207211 44 13 5 29 29
IESPGM.PTET51.1.85.174271 85 25 16 38 53
IESPGM.PTET51.1.44.126790 193 61 38 74 102
IESPGM.PTET51.1.38.14624 104 28 49 37 25
IESPGM.PTET51.1.9.516335 57 7 9 25 31
IESPGM.PTET51.1.265.3674 76 36 45 40 158
IESPGM.PTET51.1.24.374015 76 26 5 22 2
IESPGM.PTET51.1.18.43689 28 13 8 22 36
IESPGM.PTET51.1.8.111011 31 17 9 28 30
IESPGM.PTET51.1.100.210584 63 11 8 27 27
IESPGM.PTET51.1.13.35589 27 33 35 34 67
IESPGM.PTET51.1.20.65716 46 20 33 34 65
IESPGM.PTET51.1.74.153364 29 6 10 20 48
IESPGM.PTET51.1.26.218434 754 91 126 113 294
IESPGM.PTET51.1.156.154250 108 15 20 39 99
IESPGM.PTET51.1.108.278234 25 21 35 24 61
IESPGM.PTET51.1.167.176799 255 48 56 53 139
IESPGM.PTET51.1.186.9665 62 34 36 38 77
IESPGM.PTET51.1.129.128312 26 14 24 39 81
IESPGM.PTET51.1.48.188820 72 24 18 45 38
IESPGM.PTET51.1.97.35748 154 49 33 52 87
IESPGM.PTET51.1.165.99236 61 15 1 40 8
IESPGM.PTET51.1.38.416596 29 24 26 23 58
IESPGM.PTET51.1.7.614343 28 14 11 27 43
IESPGM.PTET51.1.48.363274 42 21 6 37 29
IESPGM.PTET51.1.24.173407 27 9 1 29 7
IESPGM.PTET51.1.103.23349 27 22 16 19 17
IESPGM.PTET51.1.23.114354 227 62 38 90 45
IESPGM.PTET51.1.143.231648 28 27 35 38 61
IESPGM.PTET51.1.78.128444 121 28 14 55 58
IESPGM.PTET51.1.162.73826 45 16 17 36 39
IESPGM.PTET51.1.75.82810 78 6 21 18 64
IESPGM.PTET51.1.152.13453 72 23 34 40 70
IESPGM.PTET51.1.27.483957 224 42 23 56 81
IESPGM.PTET51.1.44.253316 56 15 24 37 71
IESPGM.PTET51.1.68.243892 276 51 27 86 45
IESPGM.PTET51.1.4.75615 83 32 27 57 73
IESPGM.PTET51.1.55.51958 28 5 9 16 35
IESPGM.PTET51.1.107.13586 26 11 21 14 34
IESPGM.PTET51.1.161.104613 26 19 24 29 57
IESPGM.PTET51.1.72.249182 67 18 7 41 27
IESPGM.PTET51.1.52.299756 67 27 37 33 56
IESPGM.PTET51.1.134.171349 73 22 37 56 79
IESPGM.PTET51.1.44.457591 28 17 7 24 17
IESPGM.PTET51.1.72.176410 27 16 7 25 9
IESPGM.PTET51.1.139.54635 105 17 5 27 13
IESPGM.PTET51.1.107.250739 65 19 7 23 6
IESPGM.PTET51.1.107.38110 29 24 16 19 30
IESPGM.PTET51.1.131.107286 28 11 11 28 27
IESPGM.PTET51.1.37.198479 125 33 28 48 122
IESPGM.PTET51.1.204.2302 31 7 20 20 31
IESPGM.PTET51.1.20.66745 129 29 10 45 36
IESPGM.PTET51.1.132.237907 28 7 17 31 36
IESPGM.PTET51.1.30.38849 38 21 15 32 35
IESPGM.PTET51.1.25.74847 66 27 40 29 68
IESPGM.PTET51.1.1.703203 28 3 4 5 13
IESPGM.PTET51.1.1.907778 67 21 13 38 49
IESPGM.PTET51.1.145.204931 28 14 20 17 38
IESPGM.PTET51.1.114.193589 96 26 6 29 41
IESPGM.PTET51.1.47.290055 44 16 29 25 62
IESPGM.PTET51.1.183.35306 27 11 21 17 47
IESPGM.PTET51.1.7.43008 44 26 52 52 94
IESPGM.PTET51.1.397.3837 26 20 44 24 85
IESPGM.PTET51.1.128.159883 26 18 14 32 41
IESPGM.PTET51.1.2.606083 95 32 12 39 84
IESPGM.PTET51.1.163.196730 26 8 1 3 24
IESPGM.PTET51.1.112.257509 69 11 4 27 7
IESPGM.PTET51.1.112.93604 67 5 8 15 14
IESPGM.PTET51.1.89.322315 27 14 5 28 8
IESPGM.PTET51.1.80.194072 114 23 11 60 18
IESPGM.PTET51.1.57.88887 29 11 15 20 66
IESPGM.PTET51.1.153.120448 47 19 19 32 22
IESPGM.PTET51.1.64.135 26 11 14 13 36
IESPGM.PTET51.1.86.5694 48 27 50 24 64
IESPGM.PTET51.1.76.99536 63 43 108 41 92
IESPGM.PTET51.1.63.363160 54 19 7 32 41
IESPGM.PTET51.1.75.22609 47 18 8 23 30
IESPGM.PTET51.1.3.840731 76 23 19 49 40
IESPGM.PTET51.1.167.82663 31 13 10 19 13
IESPGM.PTET51.1.31.332450 88 18 6 46 69
IESPGM.PTET51.1.27.525582 26 20 32 41 77
IESPGM.PTET51.1.118.169696 138 38 19 51 97
IESPGM.PTET51.1.113.24226 118 13 33 20 44
IESPGM.PTET51.1.142.227829 27 9 4 14 2
IESPGM.PTET51.1.40.118699 136 38 22 58 54
IESPGM.PTET51.1.10.382887 109 25 54 37 129
IESPGM.PTET51.1.68.297805 165 25 34 36 104
IESPGM.PTET51.1.92.301441 44 4 3 2 18
IESPGM.PTET51.1.1.704238 78 19 11 49 104
IESPGM.PTET51.1.89.180323 80 22 2 21 7
IESPGM.PTET51.1.53.98359 28 8 9 20 49
IESPGM.PTET51.1.37.312543 96 20 9 26 29
IESPGM.PTET51.1.144.20247 27 12 17 21 58
IESPGM.PTET51.1.56.68386 26 27 36 31 78
IESPGM.PTET51.1.8.473542 116 28 29 58 113
IESPGM.PTET51.1.8.139238 86 23 1 22 7
IESPGM.PTET51.1.73.354699 59 17 11 39 71
IESPGM.PTET51.1.177.81502 114 21 26 36 26
IESPGM.PTET51.1.72.181984 124 28 30 31 67
IESPGM.PTET51.1.16.489948 145 31 41 68 72
IESPGM.PTET51.1.127.74854 29 8 9 17 29
IESPGM.PTET51.1.75.182301 44 16 60 36 100
IESPGM.PTET51.1.29.285588 99 34 21 36 61
IESPGM.PTET51.1.24.174168 70 30 6 43 77
IESPGM.PTET51.1.121.75905 47 21 34 46 60
IESPGM.PTET51.1.132.137839 28 20 25 23 30
IESPGM.PTET51.1.23.272311 108 37 19 47 62
IESPGM.PTET51.1.174.129088 153 42 46 59 79
IESPGM.PTET51.1.128.188971 71 21 40 46 36
IESPGM.PTET51.1.15.227645 78 20 35 38 74
IESPGM.PTET51.1.307.8580 29 7 13 8 27
IESPGM.PTET51.1.64.336296 31 8 5 8 29
IESPGM.PTET51.1.181.28964 89 10 1 13 6
IESPGM.PTET51.1.3.695547 242 46 48 65 99
IESPGM.PTET51.1.98.170087 77 20 22 36 81
IESPGM.PTET51.1.65.192110 75 22 12 28 32
IESPGM.PTET51.1.124.17582 119 37 36 39 108
IESPGM.PTET51.1.24.345226 75 34 15 63 45
IESPGM.PTET51.1.167.82374 98 11 0 32 2
IESPGM.PTET51.1.123.177026 78 17 16 31 56
IESPGM.PTET51.1.52.81056 125 5 1 6 9
IESPGM.PTET51.1.282.6720 29 2 1 3 0
IESPGM.PTET51.1.1.131682 57 16 12 29 27
IESPGM.PTET51.1.160.95099 29 7 5 22 18
IESPGM.PTET51.1.76.357363 93 43 30 46 73
IESPGM.PTET51.1.103.243668 97 24 23 43 111
IESPGM.PTET51.1.68.168356 26 15 10 18 30
IESPGM.PTET51.1.5.106746 98 18 25 59 95
IESPGM.PTET51.1.100.105510 27 13 25 34 69
IESPGM.PTET51.1.67.266500 67 20 1 46 25
IESPGM.PTET51.1.4.508951 26 21 7 24 14
IESPGM.PTET51.1.27.453845 161 24 15 56 36
IESPGM.PTET51.1.167.174740 50 28 24 39 103
IESPGM.PTET51.1.58.48591 47 16 16 26 39
IESPGM.PTET51.1.47.388526 69 13 9 13 21
IESPGM.PTET51.1.22.241301 46 14 0 31 42
IESPGM.PTET51.1.89.223567 45 19 37 39 80
IESPGM.PTET51.1.107.151699 27 20 6 34 34
IESPGM.PTET51.1.154.19240 28 8 3 14 10
IESPGM.PTET51.1.2.359602 44 21 48 38 103
IESPGM.PTET51.1.13.587192 50 12 8 28 30
IESPGM.PTET51.1.109.178038 35 21 15 22 17
IESPGM.PTET51.1.68.172895 29 6 9 15 19
IESPGM.PTET51.1.8.298803 89 41 22 38 66
IESPGM.PTET51.1.92.327318 26 0 0 0 0
IESPGM.PTET51.1.1.51993 84 20 32 54 56
IESPGM.PTET51.1.73.219529 70 27 20 31 66
IESPGM.PTET51.1.102.209144 74 19 3 26 33
IESPGM.PTET51.1.48.132559 29 17 11 24 21
IESPGM.PTET51.1.54.272018 29 19 28 35 78
IESPGM.PTET51.1.90.182500 44 12 20 28 43
IESPGM.PTET51.1.198.3595 26 19 26 32 57
IESPGM.PTET51.1.176.549 168 29 27 44 54
IESPGM.PTET51.1.20.109793 106 14 15 53 104
IESPGM.PTET51.1.129.24072 27 19 12 32 59
IESPGM.PTET51.1.22.15812 736 127 135 154 324
IESPGM.PTET51.1.135.95232 79 28 52 36 79
IESPGM.PTET51.1.115.236090 45 2 8 8 18
IESPGM.PTET51.1.16.286110 87 15 23 52 63
IESPGM.PTET51.1.99.139840 77 12 11 33 51
IESPGM.PTET51.1.166.93893 65 10 2 27 3
IESPGM.PTET51.1.134.20964 108 29 19 32 69
IESPGM.PTET51.1.25.116448 44 21 27 22 61
IESPGM.PTET51.1.86.144033 140 34 13 26 26
IESPGM.PTET51.1.61.387249 103 24 5 61 33
IESPGM.PTET51.1.141.79462 29 12 12 20 18
IESPGM.PTET51.1.2.810779 44 28 6 26 41
IESPGM.PTET51.1.14.400155 44 16 28 27 52
IESPGM.PTET51.1.77.31903 29 8 1 7 5
IESPGM.PTET51.1.7.299679 85 43 31 41 88
IESPGM.PTET51.1.157.19957 26 14 21 34 68
IESPGM.PTET51.1.123.248325 60 21 14 29 60
IESPGM.PTET51.1.66.309290 188 32 41 48 97
IESPGM.PTET51.1.149.209823 45 25 32 26 89
IESPGM.PTET51.1.60.254104 27 35 71 60 172
IESPGM.PTET51.1.164.112583 47 24 19 24 66
IESPGM.PTET51.1.38.373361 86 40 19 46 29
IESPGM.PTET51.1.416.1694 55 20 25 44 70
IESPGM.PTET51.1.183.67792 74 22 4 32 22
IESPGM.PTET51.1.132.68971 56 6 7 30 47
IESPGM.PTET51.1.18.393258 192 38 14 36 22
IESPGM.PTET51.1.81.206314 57 25 42 21 75
IESPGM.PTET51.1.88.176213 44 2 4 3 14
IESPGM.PTET51.1.59.96867 87 20 2 29 17
IESPGM.PTET51.1.164.109071 107 47 20 40 101
IESPGM.PTET51.1.24.215916 163 31 67 50 97
IESPGM.PTET51.1.165.73376 56 16 3 28 23
IESPGM.PTET51.1.32.191659 28 17 9 12 18
IESPGM.PTET51.1.121.7561 148 30 19 32 52
IESPGM.PTET51.1.40.175537 30 15 2 22 6
IESPGM.PTET51.1.92.186352 80 41 35 51 76
IESPGM.PTET51.1.138.93320 86 29 67 47 143
IESPGM.PTET51.1.146.28670 28 11 16 19 11
IESPGM.PTET51.1.192.18055 1645 165 369 275 582
IESPGM.PTET51.1.42.248603 118 25 19 39 37
IESPGM.PTET51.1.61.100266 73 25 53 35 93
IESPGM.PTET51.1.148.195516 26 18 9 30 18
IESPGM.PTET51.1.7.444596 26 11 3 24 5
IESPGM.PTET51.1.64.392107 75 2 3 5 3
IESPGM.PTET51.1.66.99968 26 21 16 40 42
IESPGM.PTET51.1.32.233571 55 25 21 43 78
IESPGM.PTET51.1.6.266028 27 13 25 24 49
IESPGM.PTET51.1.44.30274 114 34 75 45 156
IESPGM.PTET51.1.1.593683 85 22 2 23 17
IESPGM.PTET51.1.3.708960 187 45 38 57 90
IESPGM.PTET51.1.150.94499 56 27 48 32 54
IESPGM.PTET51.1.9.515021 48 18 33 26 55
IESPGM.PTET51.1.32.334381 105 23 18 54 78
IESPGM.PTET51.1.162.135615 28 20 14 16 30
IESPGM.PTET51.1.495.2223 44 13 15 27 79
IESPGM.PTET51.1.39.373524 76 20 32 39 86
IESPGM.PTET51.1.48.44013 46 21 2 27 37
IESPGM.PTET51.1.18.405935 45 10 7 30 33
IESPGM.PTET51.1.160.95975 30 8 37 26 79
IESPGM.PTET51.1.57.278370 28 15 14 27 37
IESPGM.PTET51.1.91.70878 47 20 13 28 37
IESPGM.PTET51.1.155.122538 26 19 4 34 31
IESPGM.PTET51.1.155.123859 80 14 2 11 3
IESPGM.PTET51.1.150.757 28 8 6 19 39
IESPGM.PTET51.1.45.77966 66 20 34 31 93
IESPGM.PTET51.1.155.182457 50 16 1 28 6
IESPGM.PTET51.1.126.9401 27 9 2 22 7
IESPGM.PTET51.1.94.192391 118 39 30 46 106
IESPGM.PTET51.1.119.82381 66 11 20 14 17
IESPGM.PTET51.1.399.3111 47 14 17 14 69
IESPGM.PTET51.1.30.501619 93 14 14 41 76
IESPGM.PTET51.1.120.146598 69 72 92 112 174
IESPGM.PTET51.1.81.167792 77 22 5 52 28
IESPGM.PTET51.1.48.229707 89 29 32 39 100
IESPGM.PTET51.1.109.150112 74 20 27 38 59
IESPGM.PTET51.1.84.169430 67 35 25 54 71
IESPGM.PTET51.1.18.465874 26 27 40 39 82
IESPGM.PTET51.1.124.119035 55 29 15 36 52
IESPGM.PTET51.1.30.10369 74 25 28 15 42
IESPGM.PTET51.1.7.674274 85 18 37 38 90
IESPGM.PTET51.1.35.76196 91 23 54 31 98
IESPGM.PTET51.1.152.120290 96 25 1 57 20
IESPGM.PTET51.1.148.236117 95 5 2 7 12
IESPGM.PTET51.1.4.536433 29 27 13 22 17
IESPGM.PTET51.1.86.174445 47 16 29 23 54
IESPGM.PTET51.1.3.770781 88 15 27 42 93
IESPGM.PTET51.1.42.150720 102 25 18 49 30
IESPGM.PTET51.1.129.131540 101 19 13 60 99
IESPGM.PTET51.1.67.237712 56 22 4 22 6
IESPGM.PTET51.1.18.405644 156 35 23 68 76
IESPGM.PTET51.1.19.396790 76 21 40 43 75
IESPGM.PTET51.1.40.118996 29 17 3 24 3
IESPGM.PTET51.1.175.74569 26 19 44 31 72
IESPGM.PTET51.1.2.288918 92 20 52 75 207
IESPGM.PTET51.1.54.244546 81 28 11 51 53
IESPGM.PTET51.1.84.299918 51 29 9 32 38
IESPGM.PTET51.1.109.77532 77 14 6 30 5
IESPGM.PTET51.1.164.23346 76 14 8 29 46
IESPGM.PTET51.1.108.279274 28 12 7 26 32
IESPGM.PTET51.1.56.421950 48 15 12 29 38
IESPGM.PTET51.1.78.23499 27 8 6 20 43
IESPGM.PTET51.1.38.343542 156 37 19 45 27
IESPGM.PTET51.1.403.4327 181 24 61 42 113
IESPGM.PTET51.1.85.142114 49 31 20 34 36
IESPGM.PTET51.1.22.213854 141 24 26 39 55
IESPGM.PTET51.1.138.95381 81 20 25 40 62
IESPGM.PTET51.1.26.33829 152 37 1 60 19
IESPGM.PTET51.1.18.161521 44 20 42 14 43
IESPGM.PTET51.1.44.400888 47 9 9 17 32
IESPGM.PTET51.1.109.279431 43 18 9 39 49
IESPGM.PTET51.1.54.169600 27 17 23 34 41
IESPGM.PTET51.1.97.165822 28 19 21 14 48
IESPGM.PTET51.1.96.163028 57 21 5 43 28
IESPGM.PTET51.1.171.26462 32 11 9 23 19
IESPGM.PTET51.1.134.138311 103 3 2 0 1
IESPGM.PTET51.1.32.259150 285 32 26 83 91
IESPGM.PTET51.1.63.259146 68 13 25 54 74
IESPGM.PTET51.1.103.172393 29 8 7 11 9
IESPGM.PTET51.1.132.68399 28 9 1 27 10
IESPGM.PTET51.1.38.197016 69 31 17 31 42
IESPGM.PTET51.1.52.81351 77 20 32 39 88
IESPGM.PTET51.1.150.4241 29 14 7 14 33
IESPGM.PTET51.1.32.290703 45 21 18 40 52
IESPGM.PTET51.1.285.7419 26 7 4 6 15
IESPGM.PTET51.1.91.227966 27 66 91 79 54
IESPGM.PTET51.1.395.1620 28 0 1 3 13
IESPGM.PTET51.1.169.147163 28 19 23 39 83
IESPGM.PTET51.1.67.60253 26 18 51 31 61
IESPGM.PTET51.1.163.196749 45 5 8 12 14
IESPGM.PTET51.1.83.138448 27 7 9 28 49
IESPGM.PTET51.1.250.5704 734 41 111 108 291
IESPGM.PTET51.1.29.9497 109 24 6 27 12
IESPGM.PTET51.1.52.311700 26 19 8 26 42
IESPGM.PTET51.1.95.294398 70 34 31 39 83
IESPGM.PTET51.1.48.435591 67 29 10 36 51
IESPGM.PTET51.1.38.113285 28 14 3 15 8
IESPGM.PTET51.1.83.167807 158 24 79 38 140
IESPGM.PTET51.1.44.400599 26 14 17 23 38
IESPGM.PTET51.1.41.221867 80 10 18 27 37
IESPGM.PTET51.1.91.331992 26 20 27 32 59
IESPGM.PTET51.1.59.123087 110 18 35 39 78
IESPGM.PTET51.1.92.301455 57 3 1 6 7
IESPGM.PTET51.1.79.334481 46 9 8 20 57
IESPGM.PTET51.1.3.740960 29 13 1 16 8
IESPGM.PTET51.1.134.47285 74 17 3 37 4
IESPGM.PTET51.1.126.225730 79 28 13 28 27
IESPGM.PTET51.1.62.401406 200 26 7 60 26
IESPGM.PTET51.1.31.361841 79 11 1 19 2
IESPGM.PTET51.1.11.479032 85 18 7 52 13
IESPGM.PTET51.1.120.243000 56 12 5 45 65
IESPGM.PTET51.1.49.93024 48 9 1 17 10
IESPGM.PTET51.1.160.161300 54 19 25 35 76
IESPGM.PTET51.1.24.4848 28 19 17 28 65
IESPGM.PTET51.1.19.134362 29 5 2 8 18
IESPGM.PTET51.1.3.404033 45 15 0 21 7
IESPGM.PTET51.1.4.606106 26 11 22 15 14
IESPGM.PTET51.1.34.394044 28 11 1 17 79
IESPGM.PTET51.1.3.494947 119 25 22 55 40
IESPGM.PTET51.1.29.353208 92 11 5 23 16
IESPGM.PTET51.1.67.241987 81 17 15 44 81
IESPGM.PTET51.1.51.338738 58 8 1 22 4
IESPGM.PTET51.1.35.105619 28 13 12 23 27
IESPGM.PTET51.1.85.54368 39 16 1 49 7
IESPGM.PTET51.1.131.81797 28 13 21 41 39
IESPGM.PTET51.1.36.298699 46 19 36 38 67
IESPGM.PTET51.1.61.330825 242 50 28 74 64
IESPGM.PTET51.1.58.424192 73 25 9 27 28
IESPGM.PTET51.1.294.1393 44 18 29 40 78
IESPGM.PTET51.1.102.268062 27 9 4 27 7
IESPGM.PTET51.1.20.107456 106 15 9 14 40
IESPGM.PTET51.1.86.75899 27 18 15 33 47
IESPGM.PTET51.1.135.173282 27 4 0 6 10
IESPGM.PTET51.1.85.174873 85 22 35 48 81
IESPGM.PTET51.1.61.389890 98 25 20 38 66
IESPGM.PTET51.1.8.168331 27 10 36 28 36
IESPGM.PTET51.1.88.321723 312 38 80 61 179
IESPGM.PTET51.1.28.354094 29 3 0 3 0
IESPGM.PTET51.1.36.94648 109 6 1 32 13
IESPGM.PTET51.1.19.536730 49 15 3 23 5
IESPGM.PTET51.1.85.214444 89 27 33 49 96
IESPGM.PTET51.1.165.11115 26 10 25 12 96
IESPGM.PTET51.1.6.698223 141 34 60 62 133
IESPGM.PTET51.1.36.310925 71 34 46 44 143
IESPGM.PTET51.1.35.311790 45 17 21 21 45
IESPGM.PTET51.1.362.1559 82 33 95 42 155
IESPGM.PTET51.1.31.402442 49 23 41 24 61
IESPGM.PTET51.1.78.158268 67 32 39 25 122
IESPGM.PTET51.1.209.7553 28 16 19 31 61
IESPGM.PTET51.1.691.358 27 13 5 17 31
IESPGM.PTET51.1.30.390770 108 23 20 36 36
IESPGM.PTET51.1.20.340643 68 26 26 51 55
IESPGM.PTET51.1.95.263255 26 9 1 30 11
IESPGM.PTET51.1.29.91253 246 28 42 55 144
IESPGM.PTET51.1.141.18213 28 15 6 25 8
IESPGM.PTET51.1.33.65726 47 22 2 26 24
IESPGM.PTET51.1.168.145241 147 30 20 44 48
IESPGM.PTET51.1.21.107304 299 66 130 77 246
IESPGM.PTET51.1.72.148959 66 25 0 50 11
IESPGM.PTET51.1.121.220674 30 11 4 18 29
IESPGM.PTET51.1.51.91263 76 27 18 35 123
IESPGM.PTET51.1.11.248911 77 21 3 25 3
IESPGM.PTET51.1.66.396549 76 16 32 43 59
IESPGM.PTET51.1.71.318555 29 18 3 28 13
IESPGM.PTET51.1.2.232355 76 11 21 39 105
IESPGM.PTET51.1.105.172118 158 37 24 54 137
IESPGM.PTET51.1.22.413716 73 21 3 34 18
IESPGM.PTET51.1.72.247129 45 5 33 10 23
IESPGM.PTET51.1.57.423883 78 20 27 35 56
IESPGM.PTET51.1.101.140786 44 16 9 31 66
IESPGM.PTET51.1.176.91405 57 27 12 26 48
IESPGM.PTET51.1.430.1426 44 4 21 12 102
IESPGM.PTET51.1.88.176222 389 48 31 90 77
IESPGM.PTET51.1.55.145373 26 18 25 43 24
IESPGM.PTET51.1.9.141019 89 21 45 40 99
IESPGM.PTET51.1.171.85948 60 10 3 33 10
IESPGM.PTET51.1.21.109969 26 20 22 57 72
IESPGM.PTET51.1.52.341823 28 13 16 24 24
IESPGM.PTET51.1.36.165425 26 24 21 29 52
IESPGM.PTET51.1.432.3060 26 19 18 28 35
IESPGM.PTET51.1.120.60984 43 15 23 24 66
IESPGM.PTET51.1.219.11639 60 19 26 24 86
IESPGM.PTET51.1.129.130819 75 23 12 53 109
IESPGM.PTET51.1.42.121647 68 24 47 27 69
IESPGM.PTET51.1.58.149670 40 20 41 37 71
IESPGM.PTET51.1.8.169369 28 20 9 36 37
IESPGM.PTET51.1.16.533171 58 15 20 38 101
IESPGM.PTET51.1.282.6152 131 12 3 21 26
IESPGM.PTET51.1.143.229767 84 29 36 42 60
IESPGM.PTET51.1.250.7493 28 4 17 15 63
IESPGM.PTET51.1.81.266263 106 41 18 40 62
IESPGM.PTET51.1.39.92441 56 25 14 42 58
IESPGM.PTET51.1.28.99244 46 27 24 29 97
IESPGM.PTET51.1.42.451105 27 16 23 30 81
IESPGM.PTET51.1.25.375809 26 10 32 13 48
IESPGM.PTET51.1.99.311806 29 9 11 24 23
IESPGM.PTET51.1.137.15536 173 25 19 60 30
IESPGM.PTET51.1.35.45938 26 7 30 33 53
IESPGM.PTET51.1.120.58798 58 22 7 46 49
IESPGM.PTET51.1.63.158615 76 18 8 50 41
IESPGM.PTET51.1.91.36812 45 22 30 40 64
IESPGM.PTET51.1.54.214169 26 17 10 18 33
IESPGM.PTET51.1.169.147752 28 22 21 24 108
IESPGM.PTET51.1.64.89944 101 23 4 52 65
IESPGM.PTET51.1.40.319593 30 17 46 16 51
IESPGM.PTET51.1.369.5057 28 12 24 28 76
IESPGM.PTET51.1.37.112397 135 19 0 37 6
IESPGM.PTET51.1.108.176124 49 16 5 32 30
IESPGM.PTET51.1.43.283870 75 19 3 33 3
IESPGM.PTET51.1.46.94222 141 29 21 51 25
IESPGM.PTET51.1.17.533332 151 25 13 66 38
IESPGM.PTET51.1.1.186638 70 12 24 12 33
IESPGM.PTET51.1.18.593707 82 31 32 59 88
IESPGM.PTET51.1.8.140707 29 2 6 9 11
IESPGM.PTET51.1.6.208468 65 15 50 41 93
IESPGM.PTET51.1.146.133817 54 27 9 31 23
IESPGM.PTET51.1.34.435816 149 14 4 37 17
IESPGM.PTET51.1.71.117675 26 20 23 30 58
IESPGM.PTET51.1.103.238404 68 11 1 30 14
IESPGM.PTET51.1.95.132627 29 14 4 18 4
IESPGM.PTET51.1.102.241463 67 24 24 40 25
IESPGM.PTET51.1.1.229870 28 2 1 2 9
IESPGM.PTET51.1.36.295619 26 12 39 16 100
IESPGM.PTET51.1.74.152069 30 8 0 17 22
IESPGM.PTET51.1.49.464244 28 8 5 26 15
IESPGM.PTET51.1.2.865720 251 24 33 55 108
IESPGM.PTET51.1.3.463517 50 15 32 52 118
IESPGM.PTET51.1.46.459094 27 11 25 29 84
IESPGM.PTET51.1.112.64559 142 23 23 43 65
IESPGM.PTET51.1.128.260557 58 23 6 34 33
IESPGM.PTET51.1.8.369809 111 0 0 0 0
IESPGM.PTET51.1.73.352343 26 17 17 24 63
IESPGM.PTET51.1.16.188699 117 28 16 56 14
IESPGM.PTET51.1.24.54658 26 14 9 36 38
IESPGM.PTET51.1.143.61581 26 31 32 21 55
IESPGM.PTET51.1.49.203732 30 19 2 41 6
IESPGM.PTET51.1.99.312838 28 14 8 18 14
IESPGM.PTET51.1.38.113580 47 22 4 24 20
IESPGM.PTET51.1.80.134150 57 23 36 34 64
IESPGM.PTET51.1.135.113932 77 12 9 22 22
IESPGM.PTET51.1.65.393306 26 19 24 17 39
IESPGM.PTET51.1.13.324914 28 12 16 21 60
IESPGM.PTET51.1.166.33093 58 26 51 35 169
IESPGM.PTET51.1.53.168131 80 32 13 38 73
IESPGM.PTET51.1.68.168954 56 14 39 13 70
IESPGM.PTET51.1.4.565806 82 31 10 35 4
IESPGM.PTET51.1.48.190743 29 14 3 23 4
IESPGM.PTET51.1.105.244445 27 12 17 17 21
IESPGM.PTET51.1.50.107583 29 24 41 28 71
IESPGM.PTET51.1.134.172394 76 30 37 52 94
IESPGM.PTET51.1.50.69742 74 16 9 16 52
IESPGM.PTET51.1.144.18363 27 6 32 15 39
IESPGM.PTET51.1.159.101872 30 17 31 33 60
IESPGM.PTET51.1.153.221271 54 17 32 26 53
IESPGM.PTET51.1.57.278098 47 19 21 34 78
IESPGM.PTET51.1.65.293524 26 21 17 34 24
IESPGM.PTET51.1.161.104342 29 17 6 15 6
IESPGM.PTET51.1.68.210405 28 9 0 13 10
IESPGM.PTET51.1.13.424409 39 18 3 49 20
IESPGM.PTET51.1.76.185276 30 19 12 30 67
IESPGM.PTET51.1.31.329254 64 18 2 24 20
IESPGM.PTET51.1.107.116904 49 13 0 12 9
IESPGM.PTET51.1.68.80768 45 13 22 21 73
IESPGM.PTET51.1.41.382897 90 14 9 47 20
IESPGM.PTET51.1.49.92000 80 19 0 31 13
IESPGM.PTET51.1.109.80763 30 14 2 18 11
IESPGM.PTET51.1.150.63368 29 13 7 28 17
IESPGM.PTET51.1.128.100546 218 50 23 66 31
IESPGM.PTET51.1.49.465292 30 9 9 16 18
IESPGM.PTET51.1.105.245471 28 23 34 26 45
IESPGM.PTET51.1.192.17621 27 0 0 0 0
IESPGM.PTET51.1.78.188099 65 26 6 38 17
IESPGM.PTET51.1.7.541309 77 8 3 21 14
IESPGM.PTET51.1.282.925 28 10 3 12 9
IESPGM.PTET51.1.48.288047 103 27 11 53 58
IESPGM.PTET51.1.54.414317 48 11 21 36 58
IESPGM.PTET51.1.8.444186 28 21 3 19 17
IESPGM.PTET51.1.88.249878 27 19 24 37 59
IESPGM.PTET51.1.148.95554 26 16 2 18 12
IESPGM.PTET51.1.129.160621 28 3 4 19 34
IESPGM.PTET51.1.135.94510 28 10 4 9 13
IESPGM.PTET51.1.2.866758 47 16 18 38 60
IESPGM.PTET51.1.159.126403 30 16 2 29 24
IESPGM.PTET51.1.181.4748 48 12 1 16 7
IESPGM.PTET51.1.80.104623 46 2 1 8 4
IESPGM.PTET51.1.20.270673 173 23 15 46 20
IESPGM.PTET51.1.44.454802 70 13 6 22 11
IESPGM.PTET51.1.15.157397 100 21 8 35 17
IESPGM.PTET51.1.2.303072 68 27 18 43 59
IESPGM.PTET51.1.70.16871 97 26 19 34 66
IESPGM.PTET51.1.46.96287 44 22 32 18 59
IESPGM.PTET51.1.104.214460 639 105 67 155 142
IESPGM.PTET51.1.3.635627 26 21 37 35 53
IESPGM.PTET51.1.153.60117 48 20 7 27 5
IESPGM.PTET51.1.106.23494 27 9 11 14 16
IESPGM.PTET51.1.139.249768 44 9 16 21 55
IESPGM.PTET51.1.172.46390 69 17 14 34 80
IESPGM.PTET51.1.118.32367 81 17 12 15 39
IESPGM.PTET51.1.152.217763 67 16 7 16 8
IESPGM.PTET51.1.112.261772 67 15 11 35 7
IESPGM.PTET51.1.58.46248 55 18 5 15 13
IESPGM.PTET51.1.103.239149 29 29 22 30 66
IESPGM.PTET51.1.119.169562 44 12 16 25 23
IESPGM.PTET51.1.33.36665 169 29 7 43 27
IESPGM.PTET51.1.36.195239 168 27 17 50 71
IESPGM.PTET51.1.99.271368 90 30 10 38 22
IESPGM.PTET51.1.83.140042 26 6 14 16 50
IESPGM.PTET51.1.96.235656 56 7 6 7 16
IESPGM.PTET51.1.32.432123 111 14 10 30 21
IESPGM.PTET51.1.556.76751 172 45 35 69 75
IESPGM.PTET51.1.111.15554 795 75 152 117 302
IESPGM.PTET51.1.1.200929 45 5 7 9 28
IESPGM.PTET51.1.83.166204 48 10 27 28 55
IESPGM.PTET51.1.85.171216 44 17 19 19 75
IESPGM.PTET51.1.13.283447 86 17 56 30 99
IESPGM.PTET51.1.77.59559 55 20 10 21 48
IESPGM.PTET51.1.28.282948 157 36 11 50 23
IESPGM.PTET51.1.113.55971 27 22 47 35 83
IESPGM.PTET51.1.148.96589 154 12 2 24 20
IESPGM.PTET51.1.16.388550 44 11 14 15 49
IESPGM.PTET51.1.52.270533 26 22 18 22 51
IESPGM.PTET51.1.59.7281 27 4 5 15 37
IESPGM.PTET51.1.94.232540 30 22 34 24 41
IESPGM.PTET51.1.161.24849 47 11 20 27 75
IESPGM.PTET51.1.176.104583 73 4 1 17 18
IESPGM.PTET51.1.60.125252 65 18 15 33 22
IESPGM.PTET51.1.31.57197 72 45 63 62 115
IESPGM.PTET51.1.9.344568 28 21 18 34 56
IESPGM.PTET51.1.104.198121 28 13 0 20 8
IESPGM.PTET51.1.104.12148 26 5 17 13 30
IESPGM.PTET51.1.15.230885 132 6 26 32 41
IESPGM.PTET51.1.124.253190 28 9 9 20 2
IESPGM.PTET51.1.10.551050 157 43 22 49 58
IESPGM.PTET51.1.49.63817 66 20 47 34 103
IESPGM.PTET51.1.48.75177 67 28 18 39 106
IESPGM.PTET51.1.37.109473 138 21 57 58 122
IESPGM.PTET51.1.168.70728 47 5 4 7 4
IESPGM.PTET51.1.56.220777 26 16 33 28 50
IESPGM.PTET51.1.12.479208 30 20 2 27 17
IESPGM.PTET51.1.26.175512 28 22 8 33 24
IESPGM.PTET51.1.144.158634 48 21 13 32 71
IESPGM.PTET51.1.98.166734 58 29 28 35 109
IESPGM.PTET51.1.11.652001 29 22 22 29 65
IESPGM.PTET51.1.47.287443 68 33 17 60 49
IESPGM.PTET51.1.28.179654 31 17 5 19 23
IESPGM.PTET51.1.20.210172 30 25 29 24 48
IESPGM.PTET51.1.51.107168 247 29 52 69 218
IESPGM.PTET51.1.5.639185 28 13 7 33 29
IESPGM.PTET51.1.57.379786 79 37 10 64 30
IESPGM.PTET51.1.121.7874 158 59 63 33 74
IESPGM.PTET51.1.125.253339 44 7 22 25 45
IESPGM.PTET51.1.67.240072 71 16 12 50 74
IESPGM.PTET51.1.90.46129 28 12 23 18 42
IESPGM.PTET51.1.105.113529 68 24 23 32 47
IESPGM.PTET51.1.155.99396 28 16 36 28 40
IESPGM.PTET51.1.168.70434 47 8 15 21 63
IESPGM.PTET51.1.144.160533 84 20 20 51 95
IESPGM.PTET51.1.88.251195 49 6 4 4 6
IESPGM.PTET51.1.152.11110 26 15 6 35 19
IESPGM.PTET51.1.122.10794 87 24 41 33 112
IESPGM.PTET51.1.62.303989 82 17 33 36 120
IESPGM.PTET51.1.9.168506 28 20 56 37 84
IESPGM.PTET51.1.34.163932 93 23 41 45 78
IESPGM.PTET51.1.15.12440 28 10 23 22 58
IESPGM.PTET51.1.148.196851 49 6 4 12 14
IESPGM.PTET51.1.52.268056 120 25 47 63 89
IESPGM.PTET51.1.77.31926 28 5 2 3 4
IESPGM.PTET51.1.158.10065 112 21 20 59 20
IESPGM.PTET51.1.83.213988 54 27 48 28 53
IESPGM.PTET51.1.8.339425 68 17 37 44 117
IESPGM.PTET51.1.14.600921 84 16 6 43 19
IESPGM.PTET51.1.147.20397 68 26 21 51 64
IESPGM.PTET51.1.152.13771 26 5 7 25 5
IESPGM.PTET51.1.148.167498 142 32 12 39 25
IESPGM.PTET51.1.52.298750 60 29 57 41 79
IESPGM.PTET51.1.126.255840 28 6 15 16 15
IESPGM.PTET51.1.42.221142 110 25 45 52 94
IESPGM.PTET51.1.7.509007 77 32 8 39 26
IESPGM.PTET51.1.8.673718 120 30 47 46 115
IESPGM.PTET51.1.72.217919 28 7 0 13 2
IESPGM.PTET51.1.39.64399 80 10 0 32 11
IESPGM.PTET51.1.47.187669 29 18 2 18 7
IESPGM.PTET51.1.143.57344 79 13 6 39 33
IESPGM.PTET51.1.33.103565 55 18 7 25 22
IESPGM.PTET51.1.100.194859 69 13 2 28 16
IESPGM.PTET51.1.93.260159 58 17 3 38 3
IESPGM.PTET51.1.120.25601 76 22 22 40 113
IESPGM.PTET51.1.52.269399 27 13 9 26 54
IESPGM.PTET51.1.86.44767 56 16 29 32 123
IESPGM.PTET51.1.114.292071 26 5 25 18 55
IESPGM.PTET51.1.76.69150 63 41 26 32 12
IESPGM.PTET51.1.163.29606 29 10 33 23 59
IESPGM.PTET51.1.167.174169 29 21 14 27 51
IESPGM.PTET51.1.63.190059 44 21 2 42 24
IESPGM.PTET51.1.174.55691 45 23 39 34 80
IESPGM.PTET51.1.61.130983 28 11 14 31 56
IESPGM.PTET51.1.45.125956 115 14 6 30 17
IESPGM.PTET51.1.109.51683 104 38 91 34 101
IESPGM.PTET51.1.21.543462 28 22 57 26 84
IESPGM.PTET51.1.113.55397 75 15 38 42 84
IESPGM.PTET51.1.117.236436 29 22 37 24 35
IESPGM.PTET51.1.62.403187 28 12 0 20 4
IESPGM.PTET51.1.74.121510 76 18 29 40 45
IESPGM.PTET51.1.374.482 26 15 39 20 169
IESPGM.PTET51.1.144.159374 31 26 87 32 94
IESPGM.PTET51.1.13.484937 64 25 25 46 86
IESPGM.PTET51.1.55.145092 43 21 14 21 49
IESPGM.PTET51.1.138.35756 57 15 1 25 26
IESPGM.PTET51.1.150.3509 27 12 18 15 45
IESPGM.PTET51.1.136.199014 40 17 30 44 87
IESPGM.PTET51.1.153.176145 46 16 2 20 13
IESPGM.PTET51.1.112.127343 69 24 39 35 69
IESPGM.PTET51.1.52.212381 45 19 12 27 22
IESPGM.PTET51.1.17.635471 303 22 123 61 152
IESPGM.PTET51.1.12.222632 265 50 34 71 135
IESPGM.PTET51.1.54.243539 28 19 22 20 55
IESPGM.PTET51.1.38.112564 49 20 35 24 71
IESPGM.PTET51.1.79.289655 28 25 21 27 25
IESPGM.PTET51.1.7.16299 59 20 56 44 75
IESPGM.PTET51.1.139.218042 78 11 4 28 36
IESPGM.PTET51.1.26.552758 30 2 4 6 18
IESPGM.PTET51.1.85.142426 76 30 45 41 127
IESPGM.PTET51.1.76.227785 28 13 7 40 6
IESPGM.PTET51.1.116.205424 55 14 4 15 11
IESPGM.PTET51.1.4.696159 26 1 5 4 11
IESPGM.PTET51.1.41.482 79 32 49 44 113
IESPGM.PTET51.1.166.1852 28 23 27 27 46
IESPGM.PTET51.1.53.298919 97 16 19 26 82
IESPGM.PTET51.1.33.233757 28 16 22 25 48
IESPGM.PTET51.1.43.383373 54 10 8 33 34
IESPGM.PTET51.1.181.56154 45 17 14 16 32
IESPGM.PTET51.1.99.168954 136 38 17 55 74
IESPGM.PTET51.1.38.197325 28 13 5 29 22
IESPGM.PTET51.1.164.166516 30 19 0 24 14
IESPGM.PTET51.1.1.130951 26 18 25 25 70
IESPGM.PTET51.1.1.562852 28 19 3 28 4
IESPGM.PTET51.1.144.19989 26 7 14 18 27
IESPGM.PTET51.1.158.9424 27 4 1 2 1
IESPGM.PTET51.1.36.498569 26 10 14 29 24
IESPGM.PTET51.1.114.202609 47 19 1 15 12
IESPGM.PTET51.1.102.137155 27 5 0 9 12
IESPGM.PTET51.1.41.250075 45 24 12 23 43
IESPGM.PTET51.1.254.9561 27 12 32 14 64
IESPGM.PTET51.1.36.338863 79 28 9 38 85
IESPGM.PTET51.1.153.118577 77 30 25 42 100
IESPGM.PTET51.1.60.284538 82 22 0 56 5
IESPGM.PTET51.1.100.205920 92 7 4 24 14
IESPGM.PTET51.1.6.568633 65 33 9 34 43
IESPGM.PTET51.1.113.161280 144 28 51 47 117
IESPGM.PTET51.1.161.204135 28 5 61 14 128
IESPGM.PTET51.1.14.355640 27 9 18 17 20
IESPGM.PTET51.1.125.179134 30 9 4 28 13
IESPGM.PTET51.1.77.185737 47 16 6 31 32
IESPGM.PTET51.1.129.130246 28 24 2 27 37
IESPGM.PTET51.1.50.70609 44 19 12 15 55
IESPGM.PTET51.1.1.228569 142 32 18 40 43
IESPGM.PTET51.1.5.638744 100 19 32 43 94
IESPGM.PTET51.1.156.30441 27 21 40 37 36
IESPGM.PTET51.1.4.707516 67 25 24 38 50
IESPGM.PTET51.1.76.38306 26 14 16 14 18
IESPGM.PTET51.1.55.345533 64 12 2 31 8
IESPGM.PTET51.1.117.265507 31 15 30 24 72
IESPGM.PTET51.1.71.93652 27 10 10 26 24
IESPGM.PTET51.1.98.136626 29 17 15 32 53
IESPGM.PTET51.1.141.48348 47 10 17 35 63
IESPGM.PTET51.1.395.1938 43 5 32 16 40
IESPGM.PTET51.1.68.170860 105 30 8 41 50
IESPGM.PTET51.1.11.481531 26 17 25 25 99
IESPGM.PTET51.1.51.308349 28 17 2 18 11
IESPGM.PTET51.1.41.347510 67 29 33 44 83
IESPGM.PTET51.1.132.96454 28 17 25 37 98
IESPGM.PTET51.1.125.224564 80 13 2 23 39
IESPGM.PTET51.1.113.190660 65 21 40 35 58
IESPGM.PTET51.1.90.78593 31 19 25 18 51
IESPGM.PTET51.1.48.231333 47 13 5 36 30
IESPGM.PTET51.1.58.382586 81 32 13 31 55
IESPGM.PTET51.1.28.353373 29 0 0 3 1
IESPGM.PTET51.1.17.605948 49 8 28 18 59
IESPGM.PTET51.1.25.74584 44 11 24 16 43
IESPGM.PTET51.1.16.590313 28 22 15 19 55
IESPGM.PTET51.1.167.1054 65 16 19 33 82
IESPGM.PTET51.1.74.181149 28 16 30 26 56
IESPGM.PTET51.1.57.352891 26 13 11 18 64
IESPGM.PTET51.1.81.337263 45 19 27 36 52
IESPGM.PTET51.1.87.63076 27 20 27 25 50
IESPGM.PTET51.1.20.210760 29 34 110 65 158
IESPGM.PTET51.1.111.125718 26 12 21 25 59
IESPGM.PTET51.1.79.157700 29 17 2 27 6
IESPGM.PTET51.1.39.172354 107 22 34 40 49
IESPGM.PTET51.1.125.34448 49 12 1 31 8
IESPGM.PTET51.1.102.266028 29 10 4 4 50
IESPGM.PTET51.1.33.35330 88 21 8 52 70
IESPGM.PTET51.1.127.73858 26 10 5 13 5
IESPGM.PTET51.1.157.155476 55 17 12 40 63
IESPGM.PTET51.1.179.30011 27 13 12 19 12
IESPGM.PTET51.1.104.111004 45 20 28 28 109
IESPGM.PTET51.1.109.121631 146 34 43 39 107
IESPGM.PTET51.1.16.359493 58 31 17 49 29
IESPGM.PTET51.1.100.205635 54 9 2 16 8
IESPGM.PTET51.1.114.289739 506 66 117 107 309
IESPGM.PTET51.1.4.640193 87 27 51 29 80
IESPGM.PTET51.1.101.210178 30 8 1 21 7
IESPGM.PTET51.1.15.286569 26 26 34 29 78
IESPGM.PTET51.1.72.180692 54 11 3 28 19
IESPGM.PTET51.1.16.462497 44 22 3 33 30
IESPGM.PTET51.1.96.235662 27 5 1 5 4
IESPGM.PTET51.1.104.71045 46 15 1 17 5
IESPGM.PTET51.1.102.140088 74 6 2 17 10
IESPGM.PTET51.1.19.506347 82 17 11 31 33
IESPGM.PTET51.1.166.62192 110 23 6 51 13
IESPGM.PTET51.1.81.195273 59 14 3 28 9
IESPGM.PTET51.1.39.214272 2142 262 547 438 1194
IESPGM.PTET51.1.84.239438 27 23 40 21 80
IESPGM.PTET51.1.104.141702 108 24 10 28 67
IESPGM.PTET51.1.4.736603 275 37 84 62 182
IESPGM.PTET51.1.154.122984 212 31 32 46 75
IESPGM.PTET51.1.32.187432 28 9 0 13 3
IESPGM.PTET51.1.4.767166 56 16 4 26 8
IESPGM.PTET51.1.25.74296 49 14 23 25 54
IESPGM.PTET51.1.5.396975 45 19 17 50 82
IESPGM.PTET51.1.168.41371 28 8 6 7 12
IESPGM.PTET51.1.133.237511 27 11 8 26 47
IESPGM.PTET51.1.165.71345 96 11 9 44 32
IESPGM.PTET51.1.11.552814 45 11 0 13 4
IESPGM.PTET51.1.22.341116 76 18 13 36 62
IESPGM.PTET51.1.125.183389 29 13 0 21 13
IESPGM.PTET51.1.47.387231 29 16 0 5 13
IESPGM.PTET51.1.161.192339 26 5 5 5 7
IESPGM.PTET51.1.147.16153 29 6 3 34 21
IESPGM.PTET51.1.132.137570 66 19 9 24 59
IESPGM.PTET51.1.8.311217 60 21 8 40 28
IESPGM.PTET51.1.72.250947 72 24 17 47 77
IESPGM.PTET51.1.84.94099 26 21 24 29 81
IESPGM.PTET51.1.2.228128 517 96 58 124 148
IESPGM.PTET51.1.50.71364 26 16 13 19 44
IESPGM.PTET51.1.6.471781 105 45 75 63 185
IESPGM.PTET51.1.24.3234 57 10 10 12 33
IESPGM.PTET51.1.66.293407 65 14 22 34 55
IESPGM.PTET51.1.17.591503 45 9 27 24 48
IESPGM.PTET51.1.43.381611 28 19 17 23 48
IESPGM.PTET51.1.60.69312 119 32 38 34 84
IESPGM.PTET51.1.57.317211 85 9 3 22 1
IESPGM.PTET51.1.21.266016 68 13 35 27 70
IESPGM.PTET51.1.26.277963 28 17 28 38 40
IESPGM.PTET51.1.172.43900 26 25 8 16 11
IESPGM.PTET51.1.6.368783 111 19 2 26 10
IESPGM.PTET51.1.62.302966 76 21 20 51 71
IESPGM.PTET51.1.50.12454 29 16 31 26 56
IESPGM.PTET51.1.18.334660 26 19 27 26 59
IESPGM.PTET51.1.98.240384 28 7 20 26 24
IESPGM.PTET51.1.19.189905 59 23 30 42 52
IESPGM.PTET51.1.147.20692 79 20 6 50 28
IESPGM.PTET51.1.122.65173 89 17 11 29 9
IESPGM.PTET51.1.4.594613 93 14 9 34 15
IESPGM.PTET51.1.65.395085 44 0 9 2 7
IESPGM.PTET51.1.432.2347 55 29 23 27 64
IESPGM.PTET51.1.92.327347 54 12 10 20 23
IESPGM.PTET51.1.138.64265 78 12 44 28 62
IESPGM.PTET51.1.32.190655 28 15 2 15 9
IESPGM.PTET51.1.46.154607 107 39 72 39 74
IESPGM.PTET51.1.99.111366 27 19 39 31 76
IESPGM.PTET51.1.33.492216 85 18 26 38 64
IESPGM.PTET51.1.57.57778 180 43 93 54 153
IESPGM.PTET51.1.3.232823 106 19 7 53 20
IESPGM.PTET51.1.10.577209 59 22 1 44 21
IESPGM.PTET51.1.42.280355 106 20 19 38 27
IESPGM.PTET51.1.32.231548 59 11 42 32 101
IESPGM.PTET51.1.158.156370 88 26 16 39 75
IESPGM.PTET51.1.22.513518 28 11 4 18 8
IESPGM.PTET51.1.88.176535 26 13 14 29 40
IESPGM.PTET51.1.37.367807 97 23 59 47 83
IESPGM.PTET51.1.17.632100 30 9 33 16 47
IESPGM.PTET51.1.92.84224 48 24 5 26 13
IESPGM.PTET51.1.64.288103 28 11 2 6 10
IESPGM.PTET51.1.5.770230 93 22 35 38 78
IESPGM.PTET51.1.12.424841 67 18 9 37 22
IESPGM.PTET51.1.83.1087 28 22 34 25 63
IESPGM.PTET51.1.62.156125 28 17 43 30 52
IESPGM.PTET51.1.152.72671 130 33 7 63 34
IESPGM.PTET51.1.182.47594 75 24 3 37 9
IESPGM.PTET51.1.47.390458 46 19 17 25 53
IESPGM.PTET51.1.38.197914 49 29 1 39 45
IESPGM.PTET51.1.29.281502 74 14 2 25 7
IESPGM.PTET51.1.7.266501 87 13 2 35 11
IESPGM.PTET51.1.108.177750 27 24 9 37 58
IESPGM.PTET51.1.76.123607 76 17 28 39 84
IESPGM.PTET51.1.12.523010 155 42 27 84 124
IESPGM.PTET51.1.35.15569 27 7 5 29 9
IESPGM.PTET51.1.23.443113 29 12 5 23 7
IESPGM.PTET51.1.43.151356 75 20 17 43 107
IESPGM.PTET51.1.40.277690 77 12 54 32 136
IESPGM.PTET51.1.33.332517 26 11 7 14 18
IESPGM.PTET51.1.56.220495 26 2 6 4 3
IESPGM.PTET51.1.117.106254 54 23 6 35 22
IESPGM.PTET51.1.58.379954 29 20 3 18 6
IESPGM.PTET51.1.30.226242 47 21 33 30 61
IESPGM.PTET51.1.24.417877 59 13 5 24 14
IESPGM.PTET51.1.64.393452 47 7 1 28 32
IESPGM.PTET51.1.34.204835 65 23 32 28 64
IESPGM.PTET51.1.102.195026 48 25 3 33 21
IESPGM.PTET51.1.27.149993 125 29 14 54 77
IESPGM.PTET51.1.34.393913 26 22 16 22 44
IESPGM.PTET51.1.162.72832 29 9 12 25 45
IESPGM.PTET51.1.40.66225 49 16 3 31 8
IESPGM.PTET51.1.83.44068 78 12 24 36 76
IESPGM.PTET51.1.22.343192 436 50 45 87 171
IESPGM.PTET51.1.72.148685 182 36 23 61 47
IESPGM.PTET51.1.76.123313 30 9 1 5 2
IESPGM.PTET51.1.51.31058 103 16 10 33 12
IESPGM.PTET51.1.83.108358 29 21 3 33 3
IESPGM.PTET51.1.11.478908 85 24 18 49 26
IESPGM.PTET51.1.129.257805 146 40 63 75 155
IESPGM.PTET51.1.120.113716 67 13 5 31 15
IESPGM.PTET51.1.92.26342 89 20 27 46 88
IESPGM.PTET51.1.64.392136 75 8 14 9 33
IESPGM.PTET51.1.52.339652 27 10 9 24 48
IESPGM.PTET51.1.3.564634 28 17 16 27 9
IESPGM.PTET51.1.262.792 47 9 30 21 56
IESPGM.PTET51.1.146.27367 28 4 1 5 5
IESPGM.PTET51.1.20.137888 26 22 16 24 62
IESPGM.PTET51.1.374.789 26 1 4 1 6
IESPGM.PTET51.1.102.241774 61 17 33 23 54
IESPGM.PTET51.1.131.106292 28 20 42 20 62
IESPGM.PTET51.1.60.255161 28 22 14 27 57
IESPGM.PTET51.1.51.407106 29 13 14 29 17
IESPGM.PTET51.1.105.28701 32 13 11 26 3
IESPGM.PTET51.1.66.106090 29 18 19 31 22
IESPGM.PTET51.1.132.207557 75 11 21 42 101
IESPGM.PTET51.1.108.218337 67 16 29 46 78
IESPGM.PTET51.1.134.212253 115 15 0 14 7
IESPGM.PTET51.1.33.103579 75 6 0 7 4
IESPGM.PTET51.1.145.36534 49 17 13 24 69
IESPGM.PTET51.1.2.532617 32 16 7 26 24
IESPGM.PTET51.1.105.59267 83 38 12 35 78
IESPGM.PTET51.1.135.112922 78 11 35 28 78
IESPGM.PTET51.1.29.323112 109 14 1 34 15
IESPGM.PTET51.1.52.340215 27 18 17 36 17
IESPGM.PTET51.1.51.340076 29 14 2 22 6
IESPGM.PTET51.1.35.507424 26 18 28 51 85
IESPGM.PTET51.1.102.136138 29 17 31 26 58
IESPGM.PTET51.1.192.16902 26 18 13 17 41
IESPGM.PTET51.1.143.127362 46 10 29 29 65
IESPGM.PTET51.1.68.138271 27 25 35 28 74
IESPGM.PTET51.1.22.473369 26 14 54 26 104
IESPGM.PTET51.1.16.401530 85 35 35 41 85
IESPGM.PTET51.1.4.696169 26 4 4 4 8
IESPGM.PTET51.1.70.144257 113 39 24 61 102
IESPGM.PTET51.1.168.114120 47 22 25 29 54
IESPGM.PTET51.1.76.38608 26 6 9 17 21
IESPGM.PTET51.1.25.477665 54 18 0 20 9
IESPGM.PTET51.1.167.52296 28 3 0 12 8
IESPGM.PTET51.1.41.117841 130 23 17 52 82
IESPGM.PTET51.1.2.865741 67 6 19 14 37
IESPGM.PTET51.1.154.151491 117 13 1 13 8
IESPGM.PTET51.1.93.75935 89 22 16 36 56
IESPGM.PTET51.1.75.82854 27 9 13 15 20
IESPGM.PTET51.1.158.66643 194 33 71 28 114
IESPGM.PTET51.1.67.31199 235 40 43 57 50
IESPGM.PTET51.1.174.22508 48 16 11 22 64
IESPGM.PTET51.1.107.67823 78 24 32 31 70
IESPGM.PTET51.1.2.532326 100 20 8 31 31
IESPGM.PTET51.1.56.376555 26 23 27 33 65
IESPGM.PTET51.1.24.173152 28 16 48 33 77
IESPGM.PTET51.1.75.179411 27 25 61 30 131
IESPGM.PTET51.1.108.280175 26 11 23 23 82
IESPGM.PTET51.1.20.511146 68 34 31 40 35
IESPGM.PTET51.1.120.115773 44 31 29 28 69
IESPGM.PTET51.1.85.3897 139 61 137 105 328
IESPGM.PTET51.1.36.297985 44 15 56 34 102
IESPGM.PTET51.1.14.49822 29 22 5 29 40
IESPGM.PTET51.1.147.205136 275 34 19 49 132
IESPGM.PTET51.1.52.368728 27 9 10 14 34
IESPGM.PTET51.1.34.306385 28 6 4 13 7
IESPGM.PTET51.1.76.40508 136 40 49 54 71
IESPGM.PTET51.1.28.251234 44 24 38 17 65
IESPGM.PTET51.1.5.511788 107 20 34 38 68
IESPGM.PTET51.1.30.356149 38 22 73 45 55
IESPGM.PTET51.1.29.283272 44 13 12 18 38
IESPGM.PTET51.1.285.6109 27 0 0 0 0
IESPGM.PTET51.1.63.389657 45 27 23 31 91
IESPGM.PTET51.1.5.536312 78 11 16 26 52
IESPGM.PTET51.1.4.506932 45 19 21 42 54
IESPGM.PTET51.1.84.241612 246 32 32 74 108
IESPGM.PTET51.1.181.84226 49 16 0 25 22
IESPGM.PTET51.1.163.684 26 3 9 6 12
IESPGM.PTET51.1.97.205425 67 21 12 31 75
IESPGM.PTET51.1.14.356979 76 13 50 41 74
IESPGM.PTET51.1.128.29304 77 12 5 41 12
IESPGM.PTET51.1.155.149466 67 17 5 34 75
IESPGM.PTET51.1.68.297840 26 6 2 12 3
IESPGM.PTET51.1.38.14083 75 15 44 25 111
IESPGM.PTET51.1.123.85972 30 7 0 8 0
IESPGM.PTET51.1.47.200643 65 30 7 31 30
IESPGM.PTET51.1.52.412838 65 14 1 34 5
IESPGM.PTET51.1.157.182515 30 8 0 13 6
IESPGM.PTET51.1.27.424799 66 6 3 13 11
IESPGM.PTET51.1.94.229633 66 21 43 41 90
IESPGM.PTET51.1.120.26357 55 19 8 28 68
IESPGM.PTET51.1.2.330105 56 32 20 37 48
IESPGM.PTET51.1.38.43759 44 6 5 15 32
IESPGM.PTET51.1.6.571868 26 25 17 29 58
IESPGM.PTET51.1.90.255894 28 5 13 32 34
IESPGM.PTET51.1.86.3095 57 10 34 17 38
IESPGM.PTET51.1.26.478856 55 33 24 29 88
IESPGM.PTET51.1.144.130436 26 34 199 61 330
IESPGM.PTET51.1.113.188482 61 19 1 29 11
IESPGM.PTET51.1.49.232822 92 29 7 37 4
IESPGM.PTET51.1.15.529081 86 30 10 50 19
IESPGM.PTET51.1.3.838898 30 17 13 12 13
IESPGM.PTET51.1.78.51275 56 25 1 37 30
IESPGM.PTET51.1.109.178362 26 18 16 20 17
IESPGM.PTET51.1.39.34296 60 23 30 31 106
IESPGM.PTET51.1.31.390087 90 22 2 25 6
IESPGM.PTET51.1.21.310719 100 22 5 37 90
IESPGM.PTET51.1.61.61335 55 9 4 19 12
IESPGM.PTET51.1.65.192444 146 38 38 45 91
IESPGM.PTET51.1.41.55004 32 18 24 45 65
IESPGM.PTET51.1.154.5302 30 29 35 23 87
IESPGM.PTET51.1.29.353230 122 20 25 33 44
IESPGM.PTET51.1.53.111148 78 29 42 30 56
IESPGM.PTET51.1.128.63089 28 25 13 21 26
IESPGM.PTET51.1.2.390046 75 13 0 23 19
IESPGM.PTET51.1.192.19990 26 15 19 32 47
IESPGM.PTET51.1.179.57509 144 38 33 28 72
IESPGM.PTET51.1.285.7157 26 7 11 7 25
IESPGM.PTET51.1.165.98832 27 9 6 37 27
IESPGM.PTET51.1.15.328491 152 45 51 49 119
IESPGM.PTET51.1.123.219273 54 17 27 32 97
IESPGM.PTET51.1.13.425160 44 13 0 14 3
IESPGM.PTET51.1.58.350424 66 16 4 22 37
IESPGM.PTET51.1.134.138056 57 24 11 36 39
IESPGM.PTET51.1.32.188763 27 17 22 26 51
IESPGM.PTET51.1.84.197238 99 19 2 25 5
IESPGM.PTET51.1.112.94693 26 20 27 25 60
IESPGM.PTET51.1.85.316894 79 21 42 38 111
IESPGM.PTET51.1.159.130965 83 29 26 40 108
IESPGM.PTET51.1.51.336123 45 1 0 3 1
IESPGM.PTET51.1.140.119116 26 7 12 34 2
IESPGM.PTET51.1.161.132113 31 6 0 9 2
IESPGM.PTET51.1.123.6136 28 6 12 21 7
IESPGM.PTET51.1.19.134393 108 27 30 37 63
IESPGM.PTET51.1.17.563475 27 10 10 29 56
IESPGM.PTET51.1.100.265270 68 22 8 32 13
IESPGM.PTET51.1.6.538824 26 22 4 39 33
IESPGM.PTET51.1.10.89701 44 8 7 6 31
IESPGM.PTET51.1.141.49095 28 3 0 7 2
IESPGM.PTET51.1.8.372466 44 25 27 33 79
IESPGM.PTET51.1.49.332020 26 25 34 33 56
IESPGM.PTET51.1.66.97945 75 17 3 23 1
IESPGM.PTET51.1.42.177658 360 74 60 109 145
IESPGM.PTET51.1.174.127942 870 119 266 193 528
IESPGM.PTET51.1.14.325833 43 6 31 13 18
IESPGM.PTET51.1.111.75497 28 16 24 25 31
IESPGM.PTET51.1.47.126716 28 15 6 18 33
IESPGM.PTET51.1.174.52628 71 10 1 35 24
IESPGM.PTET51.1.127.225907 105 30 24 63 57
IESPGM.PTET51.1.97.106677 28 7 6 11 2
IESPGM.PTET51.1.89.72670 115 24 22 61 98
IESPGM.PTET51.1.35.193621 27 16 2 15 3
IESPGM.PTET51.1.31.327805 67 11 3 23 23
IESPGM.PTET51.1.134.17782 196 41 73 58 119
IESPGM.PTET51.1.74.33855 28 16 30 23 30
IESPGM.PTET51.1.45.74621 76 16 17 57 63
IESPGM.PTET51.1.83.168570 184 38 23 55 97
IESPGM.PTET51.1.33.159254 66 15 10 43 53
IESPGM.PTET51.1.82.339788 122 24 15 42 51
IESPGM.PTET51.1.3.188729 51 37 19 33 33
IESPGM.PTET51.1.62.260768 65 17 24 31 96
IESPGM.PTET51.1.65.395097 65 0 0 0 0
IESPGM.PTET51.1.99.241857 31 19 27 38 46
IESPGM.PTET51.1.81.163112 27 19 14 38 32
IESPGM.PTET51.1.20.541269 86 14 36 48 103
IESPGM.PTET51.1.8.34462 56 17 2 26 22
IESPGM.PTET51.1.52.340807 28 13 25 35 43
IESPGM.PTET51.1.59.120307 28 13 4 20 5
IESPGM.PTET51.1.48.158759 24 2 2 2 1
IESPGM.PTET51.1.131.45119 60 24 4 29 33
IESPGM.PTET51.1.39.269511 386 74 111 61 186
IESPGM.PTET51.1.129.127623 93 27 8 43 76
IESPGM.PTET51.1.136.115880 84 31 25 29 83
IESPGM.PTET51.1.143.187874 37 17 14 38 46
IESPGM.PTET51.1.61.100595 31 15 18 31 60
IESPGM.PTET51.1.62.160984 45 9 2 30 16
IESPGM.PTET51.1.78.47613 26 13 28 23 66
IESPGM.PTET51.1.45.47598 87 22 3 31 20
IESPGM.PTET51.1.5.708130 29 10 4 19 3
IESPGM.PTET51.1.68.137545 27 3 1 3 2
IESPGM.PTET51.1.117.107581 76 15 10 36 69
IESPGM.PTET51.1.27.349273 136 26 20 42 75
IESPGM.PTET51.1.5.65777 26 29 35 34 102
IESPGM.PTET51.1.168.97933 916 111 142 155 417
IESPGM.PTET51.1.116.193057 30 18 19 26 88
IESPGM.PTET51.1.146.86281 109 26 41 48 129
IESPGM.PTET51.1.41.247161 54 25 20 38 79
IESPGM.PTET51.1.106.3389 75 26 17 19 37
IESPGM.PTET51.1.127.39219 45 13 21 21 49
IESPGM.PTET51.1.93.160681 45 26 4 35 12
IESPGM.PTET51.1.84.93952 56 18 20 30 24
IESPGM.PTET51.1.32.46573 29 10 20 22 47
IESPGM.PTET51.1.53.241049 67 9 1 33 28
IESPGM.PTET51.1.96.292800 28 11 19 16 42
IESPGM.PTET51.1.38.14964 80 20 38 32 45
IESPGM.PTET51.1.83.271281 28 22 11 28 24
IESPGM.PTET51.1.126.254839 26 11 13 21 32
IESPGM.PTET51.1.69.339321 28 12 3 23 4
IESPGM.PTET51.1.69.66052 27 20 23 30 11
IESPGM.PTET51.1.68.47166 58 26 32 26 37
IESPGM.PTET51.1.86.14089 59 15 28 36 82
IESPGM.PTET51.1.149.138299 83 13 10 47 68
IESPGM.PTET51.1.46.93222 112 22 8 47 48
IESPGM.PTET51.1.150.214389 48 25 20 48 58
IESPGM.PTET51.1.169.56908 3272 466 891 659 1764
IESPGM.PTET51.1.73.351638 106 20 51 34 94
IESPGM.PTET51.1.139.116207 65 12 2 36 34
IESPGM.PTET51.1.56.244027 44 10 2 25 12
IESPGM.PTET51.1.148.196875 86 11 1 16 2
IESPGM.PTET51.1.76.124644 68 22 21 46 84
IESPGM.PTET51.1.90.16614 64 12 3 28 25
IESPGM.PTET51.1.9.314762 28 19 9 33 44
IESPGM.PTET51.1.47.287175 84 20 9 45 29
IESPGM.PTET51.1.167.51273 29 15 3 16 4
IESPGM.PTET51.1.58.151893 88 24 42 46 90
IESPGM.PTET51.1.9.399520 71 17 12 24 15
IESPGM.PTET51.1.96.265792 113 14 10 26 15
IESPGM.PTET51.1.3.693805 28 15 21 12 40
IESPGM.PTET51.1.46.257798 106 32 54 47 119
IESPGM.PTET51.1.51.307628 106 25 0 34 4
IESPGM.PTET51.1.4.493231 26 18 10 24 16
IESPGM.PTET51.1.35.135762 302 51 46 66 108
IESPGM.PTET51.1.58.147047 82 12 2 27 31
IESPGM.PTET51.1.38.110238 115 36 40 35 128
IESPGM.PTET51.1.85.343036 87 40 32 29 115
IESPGM.PTET51.1.71.8491 30 16 10 25 30
IESPGM.PTET51.1.35.263604 45 19 34 22 93
IESPGM.PTET51.1.161.189712 29 22 19 19 29
IESPGM.PTET51.1.281.6699 53 24 9 23 95
IESPGM.PTET51.1.76.72686 45 20 20 31 52
IESPGM.PTET51.1.91.284541 108 22 28 34 101
IESPGM.PTET51.1.4.636254 26 25 16 37 15
IESPGM.PTET51.1.110.123220 61 24 32 39 46
IESPGM.PTET51.1.9.543417 105 39 2 49 8
IESPGM.PTET51.1.18.405977 154 21 18 23 19
IESPGM.PTET51.1.91.325433 30 6 0 6 2
IESPGM.PTET51.1.31.290870 26 13 37 38 68
IESPGM.PTET51.1.84.169769 26 18 19 24 53
IESPGM.PTET51.1.18.41098 74 10 21 25 35
IESPGM.PTET51.1.18.361125 99 22 32 42 122
IESPGM.PTET51.1.89.177739 102 24 32 35 134
IESPGM.PTET51.1.79.262193 122 8 6 40 21
IESPGM.PTET51.1.152.97238 46 17 21 40 88
IESPGM.PTET51.1.27.482683 77 23 4 30 14
IESPGM.PTET51.1.15.72092 27 20 2 25 13
IESPGM.PTET51.1.6.711517 80 31 38 50 90
IESPGM.PTET51.1.27.51724 57 28 49 41 76
IESPGM.PTET51.1.11.419713 56 18 29 34 62
IESPGM.PTET51.1.45.123022 39 25 12 28 52
IESPGM.PTET51.1.72.318456 72 14 7 31 7
IESPGM.PTET51.1.54.199171 789 105 208 106 501
IESPGM.PTET51.1.53.110414 28 23 28 30 39
IESPGM.PTET51.1.146.104176 223 31 19 42 102
IESPGM.PTET51.1.17.603612 50 14 6 40 24
IESPGM.PTET51.1.106.274148 47 16 15 36 48
IESPGM.PTET51.1.75.254381 175 30 35 44 80
IESPGM.PTET51.1.21.399598 66 26 6 35 12
IESPGM.PTET51.1.52.341567 28 17 3 28 14
IESPGM.PTET51.1.27.422453 27 11 2 25 7
IESPGM.PTET51.1.3.592708 191 61 77 50 147
IESPGM.PTET51.1.3.103099 107 39 9 50 36
IESPGM.PTET51.1.56.317965 27 20 42 33 77
IESPGM.PTET51.1.17.80946 97 28 24 65 59
IESPGM.PTET51.1.33.361301 76 18 10 39 20
IESPGM.PTET51.1.3.504439 229 46 26 70 33
IESPGM.PTET51.1.41.116532 70 19 3 36 21
IESPGM.PTET51.1.104.213754 44 12 11 31 54
IESPGM.PTET51.1.128.227833 28 11 28 21 42
IESPGM.PTET51.1.9.197301 85 29 22 67 42
IESPGM.PTET51.1.99.311547 26 12 25 19 29
IESPGM.PTET51.1.5.93235 26 17 0 35 29
IESPGM.PTET51.1.72.220866 27 14 21 22 15
IESPGM.PTET51.1.76.12161 77 14 1 21 16
IESPGM.PTET51.1.36.438370 27 9 12 29 37
IESPGM.PTET51.1.27.48218 30 8 3 28 17
IESPGM.PTET51.1.2.905325 207 32 42 69 75
IESPGM.PTET51.1.110.224056 55 11 0 35 44
IESPGM.PTET51.1.60.14392 29 11 4 27 3
IESPGM.PTET51.1.131.16326 26 14 20 34 34
IESPGM.PTET51.1.43.119355 29 19 7 37 55
IESPGM.PTET51.1.13.525240 102 19 3 27 26
IESPGM.PTET51.1.12.223681 138 28 49 38 115
IESPGM.PTET51.1.35.405015 27 16 2 13 15
IESPGM.PTET51.1.2.489256 26 19 11 22 32
IESPGM.PTET51.1.52.408306 76 21 29 29 99
IESPGM.PTET51.1.133.54418 97 33 25 43 63
IESPGM.PTET51.1.139.251961 27 24 40 17 71
IESPGM.PTET51.1.98.296366 113 18 21 33 45
IESPGM.PTET51.1.167.80365 28 17 12 17 27
IESPGM.PTET51.1.148.95878 39 22 18 25 22
IESPGM.PTET51.1.7.671812 31 15 18 25 32
IESPGM.PTET51.1.303.413 29 17 17 26 58
IESPGM.PTET51.1.41.87185 45 20 22 39 69
IESPGM.PTET51.1.14.48515 79 29 54 46 145
IESPGM.PTET51.1.104.70032 59 21 7 33 51
IESPGM.PTET51.1.149.211180 58 9 9 26 61
IESPGM.PTET51.1.161.103050 26 17 9 25 38
IESPGM.PTET51.1.298.671 58 14 19 24 36
IESPGM.PTET51.1.31.388197 208 26 26 52 92
IESPGM.PTET51.1.134.138352 27 8 9 15 15
IESPGM.PTET51.1.144.188481 29 20 17 24 73
IESPGM.PTET51.1.109.221432 78 25 26 48 87
IESPGM.PTET51.1.22.443866 109 29 8 29 35
IESPGM.PTET51.1.52.409330 28 19 4 31 10
IESPGM.PTET51.1.120.25041 26 14 30 15 48
IESPGM.PTET51.1.103.140536 79 22 29 34 84
IESPGM.PTET51.1.2.358911 110 27 39 57 106
IESPGM.PTET51.1.122.147981 75 17 58 54 105
IESPGM.PTET51.1.46.386062 28 14 10 19 34
IESPGM.PTET51.1.35.194097 73 27 35 30 75
IESPGM.PTET51.1.96.191120 29 14 8 13 47
IESPGM.PTET51.1.80.74929 27 19 35 36 53
IESPGM.PTET51.1.54.56034 32 21 27 33 55
IESPGM.PTET51.1.105.169516 47 23 7 32 30
IESPGM.PTET51.1.114.229819 28 20 10 22 30
IESPGM.PTET51.1.58.280160 119 21 85 26 139
IESPGM.PTET51.1.320.7833 54 22 59 41 124
IESPGM.PTET51.1.99.312578 28 12 19 14 45
IESPGM.PTET51.1.93.301943 26 12 20 21 36
IESPGM.PTET51.1.124.9885 76 27 13 40 41
IESPGM.PTET51.1.90.46733 49 15 14 29 16
IESPGM.PTET51.1.178.97220 86 9 4 38 25
IESPGM.PTET51.1.33.131047 28 13 29 12 78
IESPGM.PTET51.1.32.492678 28 10 3 25 13
IESPGM.PTET51.1.41.277288 45 12 30 27 61
IESPGM.PTET51.1.16.256046 27 22 5 23 8
IESPGM.PTET51.1.168.66507 54 11 7 41 59
IESPGM.PTET51.1.64.189 44 8 12 7 60
IESPGM.PTET51.1.170.9605 27 10 3 27 22
IESPGM.PTET51.1.3.489121 27 9 13 14 20
IESPGM.PTET51.1.21.141998 27 19 31 37 77
IESPGM.PTET51.1.7.668309 29 3 9 5 17
IESPGM.PTET51.1.101.107194 47 13 44 19 82
IESPGM.PTET51.1.19.466792 100 20 20 30 57
IESPGM.PTET51.1.30.357188 208 47 37 67 162
IESPGM.PTET51.1.10.246734 74 13 4 26 5
IESPGM.PTET51.1.79.156404 170 36 17 50 119
IESPGM.PTET51.1.19.505041 48 14 33 29 70
IESPGM.PTET51.1.83.266014 79 14 30 35 38
IESPGM.PTET51.1.59.65478 46 21 23 24 73
IESPGM.PTET51.1.156.152835 46 13 15 24 34
IESPGM.PTET51.1.461.1099 28 19 61 16 113
IESPGM.PTET51.1.29.279910 27 16 28 24 77
IESPGM.PTET51.1.16.286742 44 23 9 30 63
IESPGM.PTET51.1.54.170209 88 24 20 46 68
IESPGM.PTET51.1.86.142021 82 34 8 24 47
IESPGM.PTET51.1.124.44642 28 11 6 27 20
IESPGM.PTET51.1.158.66071 26 11 42 23 72
IESPGM.PTET51.1.83.107630 73 17 2 44 52
IESPGM.PTET51.1.48.259862 28 14 8 37 32
IESPGM.PTET51.1.49.332325 29 17 5 13 28
IESPGM.PTET51.1.97.234500 67 18 4 27 27
IESPGM.PTET51.1.16.490554 187 43 17 40 40
IESPGM.PTET51.1.86.12034 29 18 8 23 6
IESPGM.PTET51.1.29.88368 26 18 3 29 9
IESPGM.PTET51.1.7.367915 77 25 34 38 134
IESPGM.PTET51.1.4.795220 78 17 30 34 74
IESPGM.PTET51.1.124.118615 91 14 3 27 15
IESPGM.PTET51.1.63.288256 131 21 10 45 10
IESPGM.PTET51.1.2.503836 26 19 25 28 35
IESPGM.PTET51.1.122.146373 67 11 6 36 77
IESPGM.PTET51.1.113.54978 77 37 38 33 151
IESPGM.PTET51.1.150.31227 54 10 1 28 12
IESPGM.PTET51.1.22.297048 59 26 38 30 74
IESPGM.PTET51.1.72.349896 68 38 18 35 68
IESPGM.PTET51.1.121.4213 31 16 35 31 48
IESPGM.PTET51.1.108.277845 27 21 28 25 54
IESPGM.PTET51.1.64.332816 60 8 16 23 57
IESPGM.PTET51.1.351.6719 29 18 51 23 75
IESPGM.PTET51.1.59.118416 44 11 2 25 3
IESPGM.PTET51.1.45.356398 199 42 79 79 132
IESPGM.PTET51.1.161.133446 27 9 5 23 10
IESPGM.PTET51.1.168.70750 28 6 5 5 8
IESPGM.PTET51.1.108.175401 84 25 9 56 53
IESPGM.PTET51.1.153.86013 45 16 8 28 20
IESPGM.PTET51.1.12.379744 95 13 11 19 7
IESPGM.PTET51.1.34.233043 66 19 13 26 45
IESPGM.PTET51.1.47.301178 66 15 3 20 1
IESPGM.PTET51.1.65.263732 29 21 30 23 49
IESPGM.PTET51.1.42.221758 27 15 39 25 77
IESPGM.PTET51.1.176.103293 29 9 3 16 16
IESPGM.PTET51.1.18.129550 26 14 34 21 58
IESPGM.PTET51.1.156.58686 84 22 8 30 24
IESPGM.PTET51.1.99.197777 28 10 8 25 11
IESPGM.PTET51.1.114.132961 28 7 7 20 12
IESPGM.PTET51.1.94.35363 76 15 10 34 59
IESPGM.PTET51.1.136.113544 55 13 1 39 7
IESPGM.PTET51.1.28.176019 45 21 5 29 34
IESPGM.PTET51.1.16.533796 331 51 64 94 128
IESPGM.PTET51.1.166.28149 46 21 33 35 106
IESPGM.PTET51.1.55.144380 28 21 6 30 34
IESPGM.PTET51.1.16.532476 48 16 7 40 8
IESPGM.PTET51.1.161.134789 27 10 0 26 7
IESPGM.PTET51.1.92.287799 57 24 0 36 17
IESPGM.PTET51.1.51.397080 56 9 4 38 40
IESPGM.PTET51.1.101.306318 30 28 28 33 25
IESPGM.PTET51.1.5.236982 44 19 16 36 59
IESPGM.PTET51.1.30.94416 28 20 5 30 14
IESPGM.PTET51.1.45.255297 57 21 33 43 83
IESPGM.PTET51.1.88.276358 29 7 5 8 3
IESPGM.PTET51.1.1.859009 100 27 16 33 66
IESPGM.PTET51.1.171.84958 67 26 16 38 67
IESPGM.PTET51.1.241.11975 26 32 28 33 47
IESPGM.PTET51.1.38.13948 27 10 24 21 24
IESPGM.PTET51.1.16.388589 58 14 33 24 20
IESPGM.PTET51.1.52.339961 28 3 28 24 74
IESPGM.PTET51.1.49.160800 236 48 23 74 119
IESPGM.PTET51.1.127.41100 57 14 5 26 16
IESPGM.PTET51.1.85.273085 65 21 13 38 41
IESPGM.PTET51.1.556.104228 65 8 6 26 12
IESPGM.PTET51.1.64.204689 88 22 11 39 22
IESPGM.PTET51.1.84.141260 57 14 10 35 21
IESPGM.PTET51.1.28.177045 30 10 3 36 15
IESPGM.PTET51.1.98.295928 30 16 7 35 7
IESPGM.PTET51.1.150.2501 27 6 19 19 66
IESPGM.PTET51.1.85.139524 28 22 12 23 23
IESPGM.PTET51.1.109.46145 65 20 17 26 61
IESPGM.PTET51.1.135.141133 125 22 21 44 21
IESPGM.PTET51.1.74.321103 162 20 32 26 79
IESPGM.PTET51.1.128.61628 28 10 2 16 4
IESPGM.PTET51.1.162.68314 26 17 27 32 68
IESPGM.PTET51.1.17.388748 27 14 6 21 23
IESPGM.PTET51.1.109.150748 99 28 49 54 105
IESPGM.PTET51.1.48.228720 65 24 20 30 67
IESPGM.PTET51.1.99.71526 102 116 217 130 300
IESPGM.PTET51.1.44.56776 44 27 14 40 52
IESPGM.PTET51.1.86.2647 26 15 28 21 35
IESPGM.PTET51.1.32.461241 112 30 11 49 8
IESPGM.PTET51.1.48.301045 28 20 34 16 123
IESPGM.PTET51.1.99.111094 49 15 18 43 63
IESPGM.PTET51.1.8.170274 27 17 5 22 27
IESPGM.PTET51.1.139.148097 28 27 22 37 27
IESPGM.PTET51.1.299.3295 95 33 27 37 63
IESPGM.PTET51.1.172.74196 47 14 29 33 53
IESPGM.PTET51.1.13.555071 45 17 27 41 38
IESPGM.PTET51.1.121.74054 126 23 4 52 8
IESPGM.PTET51.1.85.23261 29 14 8 27 46
IESPGM.PTET51.1.89.39640 29 27 21 23 43
IESPGM.PTET51.1.24.315453 269 49 27 63 124
IESPGM.PTET51.1.74.181751 28 18 23 28 28
IESPGM.PTET51.1.104.108707 57 28 32 43 58
IESPGM.PTET51.1.171.149233 347 47 76 100 166
IESPGM.PTET51.1.165.198852 72 14 2 16 2
IESPGM.PTET51.1.37.240569 274 42 50 63 94
IESPGM.PTET51.1.114.42723 96 28 18 46 106
IESPGM.PTET51.1.66.263602 193 23 72 63 161
IESPGM.PTET51.1.40.446445 78 18 13 41 52
IESPGM.PTET51.1.146.205599 76 15 4 21 6
IESPGM.PTET51.1.123.217818 49 20 31 28 29
IESPGM.PTET51.1.84.32413 46 29 28 35 83
IESPGM.PTET51.1.1.75259 49 19 5 31 4
IESPGM.PTET51.1.64.334879 202 32 5 43 62
IESPGM.PTET51.1.165.99588 82 28 7 49 49
IESPGM.PTET51.1.106.275768 70 10 17 38 27
IESPGM.PTET51.1.65.102408 106 36 9 51 28
IESPGM.PTET51.1.90.284392 45 20 24 35 49
IESPGM.PTET51.1.62.186849 51 10 3 29 16
IESPGM.PTET51.1.115.229108 82 23 26 48 82
IESPGM.PTET51.1.89.176420 86 24 32 35 75
IESPGM.PTET51.1.95.204094 29 7 1 13 2
IESPGM.PTET51.1.39.169748 131 19 10 42 93
IESPGM.PTET51.1.168.68297 56 17 13 30 12
IESPGM.PTET51.1.3.606867 26 16 13 26 17
IESPGM.PTET51.1.12.221637 31 22 25 24 51
IESPGM.PTET51.1.24.374071 29 11 10 14 17
IESPGM.PTET51.1.19.204074 107 20 18 34 77
IESPGM.PTET51.1.161.102309 30 12 18 32 53
IESPGM.PTET51.1.150.4871 27 9 9 23 28
IESPGM.PTET51.1.26.176280 77 9 2 16 2
IESPGM.PTET51.1.155.151943 35 20 4 34 12
IESPGM.PTET51.1.38.12042 46 13 27 27 36
IESPGM.PTET51.1.55.75512 47 17 42 47 105
IESPGM.PTET51.1.52.195338 59 28 34 38 89
IESPGM.PTET51.1.39.29038 80 8 6 33 17
IESPGM.PTET51.1.1.186674 75 14 8 10 34
IESPGM.PTET51.1.34.435851 26 8 19 13 7
IESPGM.PTET51.1.134.74921 87 15 37 46 72
IESPGM.PTET51.1.176.102830 57 9 10 22 34
IESPGM.PTET51.1.172.44664 90 20 6 37 33
IESPGM.PTET51.1.12.179879 106 21 38 56 76
IESPGM.PTET51.1.151.81556 49 13 5 30 19
IESPGM.PTET51.1.37.367244 80 22 25 31 13
IESPGM.PTET51.1.178.70332 57 10 9 13 33
IESPGM.PTET51.1.118.194410 447 91 118 138 212
IESPGM.PTET51.1.141.49986 26 8 6 0 1
IESPGM.PTET51.1.63.403373 90 27 13 29 96
IESPGM.PTET51.1.134.239759 65 15 21 27 67
IESPGM.PTET51.1.32.200426 95 12 5 24 9
IESPGM.PTET51.1.39.58413 26 20 28 24 87
IESPGM.PTET51.1.28.380704 45 13 14 20 20
IESPGM.PTET51.1.106.276798 130 39 16 47 96
IESPGM.PTET51.1.121.44527 136 40 35 57 92
IESPGM.PTET51.1.116.105966 44 13 14 15 13
IESPGM.PTET51.1.81.134641 27 15 0 16 7
IESPGM.PTET51.1.139.121785 27 17 13 26 46
IESPGM.PTET51.1.78.50559 44 27 22 30 101
IESPGM.PTET51.1.30.65936 39 10 8 28 10
IESPGM.PTET51.1.156.123770 79 13 1 34 7
IESPGM.PTET51.1.16.630201 80 26 35 32 67
IESPGM.PTET51.1.157.8646 47 8 21 22 55
IESPGM.PTET51.1.167.169505 138 37 12 49 74
IESPGM.PTET51.1.123.217231 46 15 1 11 7
IESPGM.PTET51.1.103.267805 49 23 5 32 26
IESPGM.PTET51.1.83.138785 27 9 36 26 62
IESPGM.PTET51.1.148.135060 55 5 3 27 54
IESPGM.PTET51.1.171.84084 28 23 12 18 10
IESPGM.PTET51.1.89.177457 26 19 14 25 46
IESPGM.PTET51.1.2.158488 833 136 189 212 455
IESPGM.PTET51.1.226.9616 106 20 25 38 57
IESPGM.PTET51.1.16.402878 96 17 16 34 50
IESPGM.PTET51.1.63.101660 208 56 86 66 199
IESPGM.PTET51.1.14.253527 26 23 48 37 62
IESPGM.PTET51.1.107.66527 45 14 30 21 64
IESPGM.PTET51.1.94.203788 28 13 30 30 48
IESPGM.PTET51.1.113.24579 64 14 24 21 63
IESPGM.PTET51.1.123.5102 26 13 5 24 15
IESPGM.PTET51.1.87.28005 146 26 44 65 121
IESPGM.PTET51.1.114.288738 28 10 51 27 58
IESPGM.PTET51.1.166.1591 27 18 6 29 33
IESPGM.PTET51.1.31.460644 28 19 42 29 78
IESPGM.PTET51.1.156.149621 28 6 1 10 4
IESPGM.PTET51.1.165.137036 88 14 12 42 96
IESPGM.PTET51.1.36.306701 51 12 38 27 60
IESPGM.PTET51.1.90.279410 98 24 21 34 14
IESPGM.PTET51.1.23.170514 86 32 44 50 94
IESPGM.PTET51.1.156.181057 29 6 6 11 10
IESPGM.PTET51.1.39.58127 45 7 20 11 38
IESPGM.PTET51.1.148.205316 67 21 13 36 44
IESPGM.PTET51.1.142.186994 27 10 1 18 6
IESPGM.PTET51.1.79.190482 29 16 0 33 1
IESPGM.PTET51.1.127.69035 76 12 1 27 9
IESPGM.PTET51.1.63.227315 319 96 9 107 38
IESPGM.PTET51.1.13.91452 116 18 8 38 23
IESPGM.PTET51.1.113.230245 49 42 8 38 47
IESPGM.PTET51.1.126.79520 58 17 18 34 27
IESPGM.PTET51.1.139.79229 46 19 4 31 43
IESPGM.PTET51.1.53.110139 87 13 7 32 12
IESPGM.PTET51.1.94.190954 28 8 2 10 2
IESPGM.PTET51.1.20.295848 87 13 7 34 25
IESPGM.PTET51.1.62.359984 28 26 3 27 10
IESPGM.PTET51.1.85.171542 60 18 46 48 98
IESPGM.PTET51.1.123.85993 60 13 17 18 30
IESPGM.PTET51.1.25.73295 44 33 56 28 83
IESPGM.PTET51.1.48.463990 87 23 27 50 53
IESPGM.PTET51.1.108.85121 81 31 31 36 93
IESPGM.PTET51.1.12.122593 26 13 15 16 48
IESPGM.PTET51.1.120.54413 27 10 5 22 15
IESPGM.PTET51.1.24.169802 132 13 13 50 57
IESPGM.PTET51.1.21.241494 86 19 29 33 69
IESPGM.PTET51.1.86.98417 26 8 5 14 4
IESPGM.PTET51.1.50.263509 130 25 29 66 120
IESPGM.PTET51.1.60.123238 44 8 16 19 53
IESPGM.PTET51.1.95.53526 58 15 23 34 121
IESPGM.PTET51.1.160.159450 59 21 46 36 68
IESPGM.PTET51.1.31.460352 85 33 17 49 87
IESPGM.PTET51.1.168.40374 30 8 10 22 28
IESPGM.PTET51.1.85.109120 47 11 18 38 40
IESPGM.PTET51.1.5.597595 29 12 6 22 15
IESPGM.PTET51.1.88.147490 75 27 48 39 71
IESPGM.PTET51.1.10.9489 117 30 19 51 72
IESPGM.PTET51.1.92.328983 85 8 18 14 17
IESPGM.PTET51.1.26.476238 108 45 50 32 87
IESPGM.PTET51.1.154.46604 68 19 3 37 43
IESPGM.PTET51.1.1.258988 98 17 22 23 36
IESPGM.PTET51.1.161.192360 28 5 5 5 11
IESPGM.PTET51.1.97.293421 68 18 8 37 72
IESPGM.PTET51.1.16.184609 28 30 1 25 42
IESPGM.PTET51.1.32.45850 44 15 25 33 90
IESPGM.PTET51.1.17.529714 131 17 17 41 62
IESPGM.PTET51.1.176.62676 46 20 24 31 56
IESPGM.PTET51.1.119.271280 29 7 2 10 1
IESPGM.PTET51.1.84.343788 73 21 35 51 45
IESPGM.PTET51.1.2.894855 29 24 16 14 41
IESPGM.PTET51.1.74.379738 114 23 27 28 98
IESPGM.PTET51.1.3.705917 60 15 17 22 26
IESPGM.PTET51.1.2.66696 255 58 74 69 240
IESPGM.PTET51.1.37.107162 86 41 3 42 9
IESPGM.PTET51.1.100.264269 27 11 17 18 32
IESPGM.PTET51.1.37.110677 48 24 4 33 52
IESPGM.PTET51.1.32.186142 27 10 15 21 36
IESPGM.PTET51.1.106.17816 26 11 22 15 46
IESPGM.PTET51.1.6.265342 27 16 14 20 39
IESPGM.PTET51.1.121.114348 30 17 7 38 32
IESPGM.PTET51.1.102.194317 98 19 16 43 90
IESPGM.PTET51.1.161.51600 97 23 8 42 66
IESPGM.PTET51.1.9.139459 45 15 3 12 10
IESPGM.PTET51.1.143.184221 27 20 40 37 45
IESPGM.PTET51.1.112.227744 29 6 9 17 30
IESPGM.PTET51.1.18.127217 770 93 156 129 287
IESPGM.PTET51.1.382.5916 110 29 115 41 140
IESPGM.PTET51.1.33.187621 27 16 17 25 49
IESPGM.PTET51.1.115.89568 45 11 8 24 4
IESPGM.PTET51.1.118.237074 183 27 18 77 78
IESPGM.PTET51.1.145.10981 78 20 34 50 79
IESPGM.PTET51.1.29.152662 220 49 15 46 35
IESPGM.PTET51.1.51.337469 76 11 3 23 6
IESPGM.PTET51.1.17.631103 114 30 35 34 81
IESPGM.PTET51.1.145.190240 27 14 14 26 33
IESPGM.PTET51.1.33.162785 81 34 18 53 45
IESPGM.PTET51.1.130.26246 127 16 23 43 46
IESPGM.PTET51.1.86.39231 93 33 22 43 105
IESPGM.PTET51.1.105.57232 26 19 20 26 56
IESPGM.PTET51.1.36.164424 26 26 32 28 69
IESPGM.PTET51.1.107.68291 28 17 31 17 46
IESPGM.PTET51.1.54.172587 29 15 34 23 56
IESPGM.PTET51.1.168.96925 30 2 2 3 3
IESPGM.PTET51.1.12.419011 76 21 21 37 106
IESPGM.PTET51.1.42.379299 27 13 2 24 6
IESPGM.PTET51.1.133.26953 27 22 4 24 8
IESPGM.PTET51.1.184.23132 69 26 37 34 81
IESPGM.PTET51.1.44.223269 221 47 73 64 158
IESPGM.PTET51.1.19.163792 44 14 5 33 17
IESPGM.PTET51.1.117.166494 58 34 28 24 73
IESPGM.PTET51.1.141.123833 29 21 11 31 16
IESPGM.PTET51.1.80.234561 58 12 0 22 1
IESPGM.PTET51.1.351.5116 26 21 32 31 68
IESPGM.PTET51.1.141.77176 290 62 60 76 149
IESPGM.PTET51.1.146.190402 29 2 1 6 9
IESPGM.PTET51.1.168.11872 78 9 9 24 66
IESPGM.PTET51.1.108.278887 27 15 13 28 14
IESPGM.PTET51.1.118.140492 59 28 60 58 97
IESPGM.PTET51.1.23.241523 79 24 30 47 58
IESPGM.PTET51.1.96.304334 54 23 12 21 35
IESPGM.PTET51.1.129.126324 26 20 29 28 46
IESPGM.PTET51.1.54.443137 27 25 23 46 58
IESPGM.PTET51.1.125.32710 28 14 12 26 36
IESPGM.PTET51.1.71.63570 28 22 11 31 26
IESPGM.PTET51.1.170.119841 29 13 0 12 5
IESPGM.PTET51.1.399.2436 57 13 31 37 55
IESPGM.PTET51.1.160.59908 27 13 24 27 67
IESPGM.PTET51.1.145.202921 46 29 30 25 60
IESPGM.PTET51.1.15.69184 44 8 36 39 65
IESPGM.PTET51.1.94.259771 75 27 60 47 110
IESPGM.PTET51.1.15.72698 26 13 18 33 37
IESPGM.PTET51.1.24.416583 101 18 19 40 80
IESPGM.PTET51.1.79.331740 84 25 14 26 66
IESPGM.PTET51.1.63.361759 60 28 19 30 69
IESPGM.PTET51.1.3.810992 45 15 14 36 65
IESPGM.PTET51.1.99.197497 28 17 16 30 59
IESPGM.PTET51.1.507.287 29 2 3 21 17
IESPGM.PTET51.1.106.274450 27 8 18 22 60
IESPGM.PTET51.1.532.2226 27 7 7 7 15
IESPGM.PTET51.1.83.107061 59 16 3 29 1
IESPGM.PTET51.1.35.43637 54 16 2 19 18
IESPGM.PTET51.1.70.43050 28 15 9 26 67
IESPGM.PTET51.1.115.129624 65 20 43 41 64
IESPGM.PTET51.1.160.92363 223 48 53 63 106
IESPGM.PTET51.1.140.149546 44 25 12 29 51
IESPGM.PTET51.1.41.275536 29 17 3 23 5
IESPGM.PTET51.1.27.418223 75 21 35 36 88
IESPGM.PTET51.1.152.98867 65 20 2 25 2
IESPGM.PTET51.1.40.447773 29 17 23 20 54
IESPGM.PTET51.1.146.131513 47 26 23 18 41
IESPGM.PTET51.1.146.26071 89 14 1 13 2
IESPGM.PTET51.1.120.55179 28 15 34 20 28
IESPGM.PTET51.1.154.177952 74 22 7 35 31
IESPGM.PTET51.1.135.243295 57 8 3 14 9
IESPGM.PTET51.1.111.44370 65 9 35 32 65
IESPGM.PTET51.1.83.237548 44 10 5 22 26
IESPGM.PTET51.1.19.535159 56 20 22 20 62
IESPGM.PTET51.1.53.11585 27 16 19 36 46
IESPGM.PTET51.1.29.283883 80 25 33 51 26
IESPGM.PTET51.1.38.97107 27 15 21 27 44
IESPGM.PTET51.1.121.245272 88 12 25 35 41
IESPGM.PTET51.1.98.52041 30 17 3 22 9
IESPGM.PTET51.1.30.460782 105 31 60 61 172
IESPGM.PTET51.1.59.277702 78 22 15 36 73
IESPGM.PTET51.1.39.270119 82 19 24 42 93
IESPGM.PTET51.1.65.291515 179 33 84 63 170
IESPGM.PTET51.1.24.344841 358 75 18 113 37
IESPGM.PTET51.1.44.323926 47 19 22 50 106
IESPGM.PTET51.1.152.41853 38 24 2 40 8
IESPGM.PTET51.1.55.139708 26 25 42 26 65
IESPGM.PTET51.1.147.104644 30 28 20 29 52
IESPGM.PTET51.1.96.289319 46 9 26 14 46
IESPGM.PTET51.1.137.113114 29 30 14 26 17
IESPGM.PTET51.1.16.602151 70 31 15 26 45
IESPGM.PTET51.1.50.39386 103 17 5 51 46
IESPGM.PTET51.1.106.214229 77 30 15 53 72
IESPGM.PTET51.1.51.58273 28 8 22 22 63
IESPGM.PTET51.1.101.99755 74 29 16 29 68
IESPGM.PTET51.1.53.208026 27 22 25 41 46
IESPGM.PTET51.1.119.140364 29 14 20 21 39
IESPGM.PTET51.1.103.136307 184 24 18 60 61
IESPGM.PTET51.1.159.125711 30 20 2 33 27
IESPGM.PTET51.1.160.62834 27 12 19 20 38
IESPGM.PTET51.1.132.105146 50 28 3 47 27
IESPGM.PTET51.1.37.369896 186 39 42 53 106
IESPGM.PTET51.1.3.864900 31 18 4 18 36
IESPGM.PTET51.1.83.308822 29 0 0 0 1
IESPGM.PTET51.1.83.13245 104 21 20 46 116
IESPGM.PTET51.1.62.126647 81 23 8 50 41
IESPGM.PTET51.1.89.278582 29 13 7 21 8
IESPGM.PTET51.1.2.432860 77 26 48 38 121
IESPGM.PTET51.1.7.367057 196 25 46 60 138
IESPGM.PTET51.1.18.287502 114 22 32 45 123
IESPGM.PTET51.1.80.73912 28 14 22 36 42
IESPGM.PTET51.1.119.167847 206 34 71 65 183
IESPGM.PTET51.1.133.140699 76 30 31 46 115
IESPGM.PTET51.1.101.193424 27 5 5 5 1
IESPGM.PTET51.1.2.835077 44 21 24 40 80
IESPGM.PTET51.1.55.139413 74 19 16 36 46
IESPGM.PTET51.1.184.54570 112 19 21 44 76
IESPGM.PTET51.1.40.475523 29 10 14 8 46
IESPGM.PTET51.1.91.325459 27 5 2 4 2
IESPGM.PTET51.1.14.557592 101 38 12 54 67
IESPGM.PTET51.1.185.14846 26 15 2 21 10
IESPGM.PTET51.1.65.334754 30 5 20 13 34
IESPGM.PTET51.1.61.426410 975 126 313 194 564
IESPGM.PTET51.1.123.82313 70 18 49 45 115
IESPGM.PTET51.1.103.140847 74 21 34 27 57
IESPGM.PTET51.1.49.201124 26 14 5 29 9
IESPGM.PTET51.1.158.154937 55 4 8 3 11
IESPGM.PTET51.1.2.302387 27 21 9 23 45
IESPGM.PTET51.1.2.460903 82 23 53 52 123
IESPGM.PTET51.1.63.287534 66 18 1 27 4
IESPGM.PTET51.1.150.3256 27 11 7 16 20
IESPGM.PTET51.1.70.14866 55 22 13 30 33
IESPGM.PTET51.1.170.34645 28 16 9 24 52
IESPGM.PTET51.1.78.256042 194 51 5 103 27
IESPGM.PTET51.1.49.229928 47 16 10 33 61
IESPGM.PTET51.1.181.83229 81 28 3 51 60
IESPGM.PTET51.1.89.322679 79 27 38 37 52
IESPGM.PTET51.1.70.74785 58 15 15 42 46
IESPGM.PTET51.1.25.445818 27 25 22 28 62
IESPGM.PTET51.1.254.8282 26 13 35 15 53
IESPGM.PTET51.1.113.100069 139 41 26 60 50
IESPGM.PTET51.1.403.4386 26 6 8 18 24
IESPGM.PTET51.1.143.184811 75 19 34 41 59
IESPGM.PTET51.1.102.270892 76 27 21 27 58
IESPGM.PTET51.1.21.469887 29 18 23 27 33
IESPGM.PTET51.1.49.262384 26 32 37 42 86
IESPGM.PTET51.1.33.129167 44 23 26 31 67
IESPGM.PTET51.1.103.197273 78 24 14 39 25
IESPGM.PTET51.1.102.211980 66 12 13 39 19
IESPGM.PTET51.1.30.66973 30 5 4 17 4
IESPGM.PTET51.1.63.185110 80 27 7 55 43
IESPGM.PTET51.1.19.28285 28 15 3 31 17
IESPGM.PTET51.1.68.236613 59 27 4 37 48
IESPGM.PTET51.1.175.68610 44 5 3 9 5
IESPGM.PTET51.1.53.341435 28 6 8 12 32
IESPGM.PTET51.1.158.154645 44 6 36 20 66
IESPGM.PTET51.1.84.137320 30 11 2 14 11
IESPGM.PTET51.1.85.239905 28 13 19 31 68
IESPGM.PTET51.1.14.179914 103 26 3 51 31
IESPGM.PTET51.1.2.864161 26 10 55 19 112
IESPGM.PTET51.1.27.319183 61 20 35 42 82
IESPGM.PTET51.1.39.61350 28 16 7 23 27
IESPGM.PTET51.1.18.188751 27 14 3 35 18
IESPGM.PTET51.1.109.118456 30 12 3 31 19
IESPGM.PTET51.1.31.255215 27 23 4 22 47
IESPGM.PTET51.1.76.254271 45 22 28 48 58
IESPGM.PTET51.1.116.193662 85 16 13 45 33
IESPGM.PTET51.1.136.214958 47 14 30 33 98
IESPGM.PTET51.1.96.99900 26 22 23 27 54
IESPGM.PTET51.1.28.219854 57 26 35 37 77
IESPGM.PTET51.1.192.16352 63 19 5 27 8
IESPGM.PTET51.1.122.64161 55 18 23 48 81
IESPGM.PTET51.1.117.204015 70 24 9 36 22
IESPGM.PTET51.1.135.94561 86 8 14 20 26
IESPGM.PTET51.1.24.141012 99 23 2 38 17
IESPGM.PTET51.1.23.413038 29 6 7 26 15
IESPGM.PTET51.1.137.72719 67 25 27 38 66
IESPGM.PTET51.1.37.340949 29 17 6 12 35
IESPGM.PTET51.1.8.140177 28 7 3 20 1
IESPGM.PTET51.1.57.376453 67 25 39 42 76
IESPGM.PTET51.1.61.428786 106 38 46 50 51
IESPGM.PTET51.1.32.160288 84 24 25 29 84
IESPGM.PTET51.1.8.168979 28 8 10 7 26
IESPGM.PTET51.1.164.77315 119 27 41 51 112
IESPGM.PTET51.1.58.250947 27 8 1 11 11
IESPGM.PTET51.1.130.26545 26 4 12 12 10
IESPGM.PTET51.1.17.604373 77 18 9 25 80
IESPGM.PTET51.1.169.144702 28 9 2 8 6
IESPGM.PTET51.1.136.25181 76 11 1 25 13
IESPGM.PTET51.1.60.356880 92 33 18 58 62
IESPGM.PTET51.1.21.308558 49 17 6 33 45
IESPGM.PTET51.1.35.407091 67 20 2 36 26
IESPGM.PTET51.1.165.138079 131 33 26 58 127
IESPGM.PTET51.1.145.94720 28 18 21 11 31
IESPGM.PTET51.1.16.227851 101 52 89 78 176
IESPGM.PTET51.1.2.331162 45 19 25 31 67
IESPGM.PTET51.1.57.173206 26 11 47 17 97
IESPGM.PTET51.1.20.236654 118 30 9 33 27
IESPGM.PTET51.1.25.175699 47 14 19 19 34
IESPGM.PTET51.1.1.156572 75 18 18 26 36
IESPGM.PTET51.1.137.143238 120 40 13 53 32
IESPGM.PTET51.1.20.34352 48 15 2 17 3
IESPGM.PTET51.1.48.260758 27 15 10 25 30
IESPGM.PTET51.1.50.68189 102 29 23 47 79
IESPGM.PTET51.1.37.238976 629 105 104 155 387
IESPGM.PTET51.1.43.422523 45 16 2 13 52
IESPGM.PTET51.1.97.91319 29 7 7 18 2
IESPGM.PTET51.1.2.764389 30 21 4 24 11
IESPGM.PTET51.1.36.305108 119 27 43 52 117
IESPGM.PTET51.1.95.203371 45 20 17 29 44
IESPGM.PTET51.1.57.115632 43 17 27 28 53
IESPGM.PTET51.1.18.128548 298 58 104 64 174
IESPGM.PTET51.1.24.3273 27 0 0 0 4
IESPGM.PTET51.1.136.114880 111 20 16 44 74
IESPGM.PTET51.1.157.122025 45 12 1 18 18
IESPGM.PTET51.1.104.138235 121 33 15 43 98
IESPGM.PTET51.1.7.265511 210 45 54 67 123
IESPGM.PTET51.1.73.218259 70 30 23 41 37
IESPGM.PTET51.1.11.619909 75 23 27 45 66
IESPGM.PTET51.1.49.463855 28 20 7 29 29
IESPGM.PTET51.1.168.96933 268 31 41 56 88
IESPGM.PTET51.1.12.379767 122 16 18 40 77
IESPGM.PTET51.1.4.406894 27 9 1 17 4
IESPGM.PTET51.1.45.73315 50 19 12 35 17
IESPGM.PTET51.1.108.30783 66 20 19 37 79
IESPGM.PTET51.1.55.142059 28 7 4 18 7
IESPGM.PTET51.1.36.294915 55 30 60 41 143
IESPGM.PTET51.1.19.435965 28 3 0 10 0
IESPGM.PTET51.1.74.92799 28 19 12 29 56
IESPGM.PTET51.1.43.178850 27 30 33 36 92
IESPGM.PTET51.1.149.207541 55 11 13 23 22
IESPGM.PTET51.1.153.114213 26 10 22 38 18
IESPGM.PTET51.1.43.419018 26 13 1 23 21
IESPGM.PTET51.1.105.242716 136 10 42 15 97
IESPGM.PTET51.1.70.242019 85 39 47 47 107
IESPGM.PTET51.1.115.162363 26 21 13 38 12
IESPGM.PTET51.1.33.161479 129 22 12 52 6
IESPGM.PTET51.1.171.149541 46 10 11 17 17
IESPGM.PTET51.1.144.76869 64 20 5 30 29
IESPGM.PTET51.1.26.421583 95 25 73 38 94
IESPGM.PTET51.1.37.470846 28 3 1 15 5
IESPGM.PTET51.1.43.321424 30 18 3 28 8
IESPGM.PTET51.1.32.46898 26 12 13 14 13
IESPGM.PTET51.1.6.538563 129 37 55 60 158
IESPGM.PTET51.1.31.185840 27 18 23 37 61
IESPGM.PTET51.1.5.64482 103 12 32 51 91
IESPGM.PTET51.1.13.250002 258 63 65 100 200
IESPGM.PTET51.1.133.238584 87 13 24 32 120
IESPGM.PTET51.1.126.49714 46 16 16 38 61
IESPGM.PTET51.1.8.367803 99 26 3 33 6
IESPGM.PTET51.1.35.194994 69 23 3 14 10
IESPGM.PTET51.1.139.176462 28 19 16 29 95
IESPGM.PTET51.1.49.464883 29 6 2 7 8
IESPGM.PTET51.1.71.317291 221 37 33 69 109
IESPGM.PTET51.1.7.471987 67 18 52 38 89
IESPGM.PTET51.1.50.105875 120 27 15 31 42
IESPGM.PTET51.1.22.370240 79 13 17 46 75
IESPGM.PTET51.1.40.244826 126 12 4 31 6
IESPGM.PTET51.1.155.122894 65 21 4 29 65
IESPGM.PTET51.1.130.159342 26 15 4 40 7
IESPGM.PTET51.1.54.28898 31 25 40 27 62
IESPGM.PTET51.1.109.2312 103 20 51 20 78
IESPGM.PTET51.1.55.143089 28 13 13 39 39
IESPGM.PTET51.1.25.71541 3342 341 873 521 1737
IESPGM.PTET51.1.68.137578 26 9 3 10 9
IESPGM.PTET51.1.141.48970 27 15 17 33 68
IESPGM.PTET51.1.79.100448 96 27 16 34 37
IESPGM.PTET51.1.44.279823 27 14 3 30 10
IESPGM.PTET51.1.119.165500 27 21 21 17 31
IESPGM.PTET51.1.151.51188 105 14 22 25 17
IESPGM.PTET51.1.139.221890 91 21 1 22 2
IESPGM.PTET51.1.155.121577 27 10 1 26 12
IESPGM.PTET51.1.74.220318 26 4 0 8 0
IESPGM.PTET51.1.6.566621 117 22 8 47 32
IESPGM.PTET51.1.165.98282 30 19 27 27 52
IESPGM.PTET51.1.152.113901 26 15 3 21 1
IESPGM.PTET51.1.27.148697 66 27 19 39 101
IESPGM.PTET51.1.9.415899 59 22 36 28 82
IESPGM.PTET51.1.123.53250 110 49 19 54 56
IESPGM.PTET51.1.31.390995 75 25 17 55 39
IESPGM.PTET51.1.126.152440 48 18 1 32 9
IESPGM.PTET51.1.14.223136 57 20 17 28 81
IESPGM.PTET51.1.213.12748 68 0 7 6 21
IESPGM.PTET51.1.77.124813 151 26 12 53 41
IESPGM.PTET51.1.64.289175 27 23 19 16 61
IESPGM.PTET51.1.2.604089 67 46 85 56 105
IESPGM.PTET51.1.32.72004 30 5 1 0 2
IESPGM.PTET51.1.22.371271 136 23 9 39 49
IESPGM.PTET51.1.10.275558 27 23 14 26 52
IESPGM.PTET51.1.51.265447 79 18 41 36 51
IESPGM.PTET51.1.2.588039 108 39 39 34 40
IESPGM.PTET51.1.135.109746 26 17 10 28 66
IESPGM.PTET51.1.3.733405 28 10 4 20 7
IESPGM.PTET51.1.27.448933 48 23 29 38 54
IESPGM.PTET51.1.103.108277 48 23 3 27 19
IESPGM.PTET51.1.91.317 128 61 262 56 288
IESPGM.PTET51.1.44.381212 95 28 33 41 26
IESPGM.PTET51.1.135.169666 49 17 28 39 75
IESPGM.PTET51.1.96.233942 30 15 9 27 17
IESPGM.PTET51.1.96.293861 46 16 7 13 14
IESPGM.PTET51.1.3.664180 65 23 29 31 115
IESPGM.PTET51.1.38.467205 69 19 3 35 13
IESPGM.PTET51.1.83.238583 71 15 8 28 38
IESPGM.PTET51.1.93.287390 28 18 13 29 37
IESPGM.PTET51.1.86.11616 76 18 11 17 31
IESPGM.PTET51.1.5.566178 65 26 31 36 33
IESPGM.PTET51.1.4.536799 28 16 15 21 9
IESPGM.PTET51.1.134.111489 66 8 0 22 0
IESPGM.PTET51.1.168.175697 78 15 1 10 17
IESPGM.PTET51.1.147.206787 76 14 0 21 3
IESPGM.PTET51.1.15.39683 27 19 4 25 31
IESPGM.PTET51.1.135.63139 135 11 24 49 95
IESPGM.PTET51.1.5.740763 68 16 8 50 45
IESPGM.PTET51.1.71.90012 27 18 14 29 49
IESPGM.PTET51.1.153.146970 29 14 57 22 70
IESPGM.PTET51.1.37.164012 79 10 7 24 9
IESPGM.PTET51.1.53.439343 96 23 19 70 78
IESPGM.PTET51.1.88.81277 84 25 27 51 70
IESPGM.PTET51.1.150.108603 83 25 14 41 85
IESPGM.PTET51.1.151.4385 29 21 30 29 72
IESPGM.PTET51.1.47.458286 308 76 93 73 150
IESPGM.PTET51.1.176.59760 29 13 0 20 5
IESPGM.PTET51.1.89.40247 46 21 19 32 45
IESPGM.PTET51.1.44.452803 51 5 8 15 29
IESPGM.PTET51.1.57.274601 155 53 46 52 105
IESPGM.PTET51.1.87.316352 27 15 3 24 11
IESPGM.PTET51.1.4.766471 84 36 20 46 126
IESPGM.PTET51.1.38.239586 77 28 19 42 102
IESPGM.PTET51.1.4.334571 26 21 38 29 70
IESPGM.PTET51.1.176.57108 319 32 61 66 195
IESPGM.PTET51.1.121.114945 31 28 12 37 33
IESPGM.PTET51.1.161.79546 75 20 2 37 38
IESPGM.PTET51.1.10.58305 68 17 17 32 20
IESPGM.PTET51.1.150.167207 26 13 1 32 6
IESPGM.PTET51.1.128.91762 106 25 14 51 39
IESPGM.PTET51.1.63.388355 81 18 13 47 49
IESPGM.PTET51.1.139.118296 90 25 26 36 72
IESPGM.PTET51.1.66.203107 27 8 5 31 42
IESPGM.PTET51.1.161.131414 30 12 5 27 15
IESPGM.PTET51.1.123.246612 97 18 1 24 9
IESPGM.PTET51.1.29.250408 50 9 4 20 2
IESPGM.PTET51.1.51.436233 28 23 7 26 46
IESPGM.PTET51.1.162.164772 75 16 23 36 84
IESPGM.PTET51.1.152.214132 30 15 3 22 15
IESPGM.PTET51.1.4.706245 145 9 18 26 26
IESPGM.PTET51.1.94.185115 26 33 52 31 71
IESPGM.PTET51.1.8.207210 28 21 15 21 13
IESPGM.PTET51.1.6.204708 45 21 23 35 80
IESPGM.PTET51.1.141.76432 44 18 20 37 66
IESPGM.PTET51.1.336.3843 54 18 12 22 72
IESPGM.PTET51.1.178.71387 28 13 2 16 4
IESPGM.PTET51.1.139.250673 44 9 1 13 3
IESPGM.PTET51.1.432.1639 26 12 26 31 51
IESPGM.PTET51.1.74.121276 71 18 6 40 28
IESPGM.PTET51.1.152.70952 68 24 40 51 91
IESPGM.PTET51.1.22.542061 73 43 19 37 90
IESPGM.PTET51.1.90.153784 29 8 1 14 9
IESPGM.PTET51.1.17.562463 126 6 20 16 24
IESPGM.PTET51.1.5.666833 44 13 11 17 54
IESPGM.PTET51.1.75.47508 29 9 5 20 39
IESPGM.PTET51.1.29.381912 26 22 32 37 67
IESPGM.PTET51.1.131.103528 28 10 1 29 5
IESPGM.PTET51.1.2.429072 28 14 5 26 9
IESPGM.PTET51.1.126.81732 58 27 49 40 106
IESPGM.PTET51.1.175.68623 196 36 49 45 82
IESPGM.PTET51.1.61.255078 62 13 13 31 41
IESPGM.PTET51.1.40.275970 47 15 6 20 6
IESPGM.PTET51.1.282.4746 44 1 3 17 30
IESPGM.PTET51.1.20.496162 209 58 57 59 78
IESPGM.PTET51.1.78.260596 185 57 7 70 33
IESPGM.PTET51.1.131.203018 30 16 20 23 48
IESPGM.PTET51.1.105.57836 57 7 25 11 30
IESPGM.PTET51.1.8.572083 64 23 36 21 52
IESPGM.PTET51.1.88.318861 48 8 0 22 6
IESPGM.PTET51.1.60.11921 26 16 30 30 56
IESPGM.PTET51.1.3.634360 75 18 17 40 10
IESPGM.PTET51.1.118.57244 108 28 10 60 39
IESPGM.PTET51.1.121.4534 84 22 32 35 87
IESPGM.PTET51.1.75.352727 809 94 186 149 449
IESPGM.PTET51.1.18.358815 46 23 34 47 53
IESPGM.PTET51.1.65.131228 30 9 8 25 18
IESPGM.PTET51.1.44.449007 49 13 4 38 77
IESPGM.PTET51.1.174.23281 55 10 5 29 8
IESPGM.PTET51.1.165.108843 69 31 35 32 90
IESPGM.PTET51.1.123.146837 79 17 21 37 51
IESPGM.PTET51.1.181.54731 27 10 3 21 15
IESPGM.PTET51.1.45.152145 77 18 26 49 48
IESPGM.PTET51.1.3.562913 26 23 37 34 83
IESPGM.PTET51.1.146.159457 29 17 4 16 9
IESPGM.PTET51.1.67.307762 94 36 16 29 83
IESPGM.PTET51.1.82.83082 87 27 22 39 88
IESPGM.PTET51.1.17.589653 77 9 23 36 73
IESPGM.PTET51.1.3.865657 29 12 7 22 29
IESPGM.PTET51.1.17.486204 29 25 8 35 47
IESPGM.PTET51.1.69.371373 59 31 50 28 92
IESPGM.PTET51.1.51.336161 88 7 1 10 8
IESPGM.PTET51.1.73.321262 3281 406 915 570 1884
IESPGM.PTET51.1.162.68929 27 8 5 5 13
IESPGM.PTET51.1.42.218569 75 11 41 39 71
IESPGM.PTET51.1.44.252937 28 8 7 14 39
IESPGM.PTET51.1.110.254182 46 23 28 41 103
IESPGM.PTET51.1.36.367690 54 26 25 31 105
IESPGM.PTET51.1.69.337301 134 38 19 42 55
IESPGM.PTET51.1.169.85131 48 19 1 34 10
IESPGM.PTET51.1.71.6765 26 14 10 37 15
IESPGM.PTET51.1.119.237230 46 10 21 29 44
IESPGM.PTET51.1.12.352291 30 8 1 13 8
IESPGM.PTET51.1.227.614 29 14 3 25 33
IESPGM.PTET51.1.96.304644 45 19 21 26 36
IESPGM.PTET51.1.133.135435 104 16 19 32 76
IESPGM.PTET51.1.74.148173 29 20 23 24 74
IESPGM.PTET51.1.64.288445 88 28 18 31 24
IESPGM.PTET51.1.25.68627 273 46 70 53 134
IESPGM.PTET51.1.49.231253 55 17 7 27 43
IESPGM.PTET51.1.98.267897 27 16 54 30 59
IESPGM.PTET51.1.107.97981 29 13 2 17 8
IESPGM.PTET51.1.11.550227 28 16 10 39 38
IESPGM.PTET51.1.105.241400 26 13 26 25 62
IESPGM.PTET51.1.85.22240 57 24 40 40 67
IESPGM.PTET51.1.145.157822 80 17 9 38 18
IESPGM.PTET51.1.79.302679 46 8 2 12 7
IESPGM.PTET51.1.85.197122 236 32 36 61 89
IESPGM.PTET51.1.21.337634 122 20 49 50 130
IESPGM.PTET51.1.51.235045 208 30 9 47 30
IESPGM.PTET51.1.125.219615 48 2 8 15 19
IESPGM.PTET51.1.171.151726 75 11 24 20 32
IESPGM.PTET51.1.163.30801 27 7 4 8 25
IESPGM.PTET51.1.83.194305 119 36 37 42 52
IESPGM.PTET51.1.19.229524 45 21 34 42 114
IESPGM.PTET51.1.84.239196 28 31 3 27 8
IESPGM.PTET51.1.162.192232 55 19 28 34 103
IESPGM.PTET51.1.2.729009 27 6 31 16 63
IESPGM.PTET51.1.82.235056 101 28 56 42 108
IESPGM.PTET51.1.29.86900 28 22 41 28 50
IESPGM.PTET51.1.12.276012 76 47 48 72 48
IESPGM.PTET51.1.150.1505 28 8 5 16 28
IESPGM.PTET51.1.139.176768 28 11 10 25 40
IESPGM.PTET51.1.129.18726 27 25 2 20 7
IESPGM.PTET51.1.145.132988 29 10 8 38 49
IESPGM.PTET51.1.64.187340 46 21 38 31 96
IESPGM.PTET51.1.150.32286 28 8 1 25 7
IESPGM.PTET51.1.43.150061 52 19 29 53 108
IESPGM.PTET51.1.47.327070 26 29 32 39 49
IESPGM.PTET51.1.152.70377 28 8 16 18 9
IESPGM.PTET51.1.17.47354 27 23 20 39 38
IESPGM.PTET51.1.146.190421 30 4 2 5 5
IESPGM.PTET51.1.21.82633 60 10 9 43 37
IESPGM.PTET51.1.48.402178 50 20 16 43 69
IESPGM.PTET51.1.66.405621 29 8 1 17 1
IESPGM.PTET51.1.565.2023 47 7 11 12 14
IESPGM.PTET51.1.33.332561 75 4 1 16 25
IESPGM.PTET51.1.10.476151 29 11 7 15 27
IESPGM.PTET51.1.380.3713 27 3 28 7 21
IESPGM.PTET51.1.150.137114 26 17 24 27 68
IESPGM.PTET51.1.135.170834 70 11 3 23 19
IESPGM.PTET51.1.64.288155 27 10 6 16 12
IESPGM.PTET51.1.59.247318 108 24 28 65 25
IESPGM.PTET51.1.79.186848 26 26 9 40 31
IESPGM.PTET51.1.4.806616 112 20 19 51 87
IESPGM.PTET51.1.5.710365 30 13 13 30 48
IESPGM.PTET51.1.10.648846 29 27 39 29 85
IESPGM.PTET51.1.150.62986 79 13 4 36 12
IESPGM.PTET51.1.89.250388 66 15 44 29 78
IESPGM.PTET51.1.154.176947 60 11 2 25 11
IESPGM.PTET51.1.2.358070 46 14 44 35 48
IESPGM.PTET51.1.136.139428 46 29 30 28 73
IESPGM.PTET51.1.18.401006 29 18 14 19 22
IESPGM.PTET51.1.556.16293 26 11 36 24 88
IESPGM.PTET51.1.51.264429 164 32 55 49 89
IESPGM.PTET51.1.96.303039 26 20 16 20 64
IESPGM.PTET51.1.111.153246 48 15 23 46 48
IESPGM.PTET51.1.140.122085 31 22 61 30 76
IESPGM.PTET51.1.16.560250 46 9 9 11 31
IESPGM.PTET51.1.27.174415 45 1 4 0 0
IESPGM.PTET51.1.2.327510 88 28 53 41 88
IESPGM.PTET51.1.27.480354 28 19 25 31 61
IESPGM.PTET51.1.93.225118 65 6 7 14 6
IESPGM.PTET51.1.15.153050 58 18 20 34 72
IESPGM.PTET51.1.75.7508 29 6 29 18 41
IESPGM.PTET51.1.95.258615 28 13 17 25 63
IESPGM.PTET51.1.29.221324 44 12 2 20 29
IESPGM.PTET51.1.106.46612 45 14 13 21 30
IESPGM.PTET51.1.19.188348 26 3 2 2 23
IESPGM.PTET51.1.8.59050 56 22 3 25 19
IESPGM.PTET51.1.152.39975 76 30 13 35 16
IESPGM.PTET51.1.80.159628 66 26 6 27 24
IESPGM.PTET51.1.48.331756 94 24 17 36 42
IESPGM.PTET51.1.89.97264 29 2 0 4 1
IESPGM.PTET51.1.170.91205 31 23 8 26 25
IESPGM.PTET51.1.32.72011 28 2 2 5 13
IESPGM.PTET51.1.8.366201 110 34 23 45 106
IESPGM.PTET51.1.88.21659 44 15 10 43 76
IESPGM.PTET51.1.37.308654 182 25 24 70 54
IESPGM.PTET51.1.176.132397 129 28 51 38 77
IESPGM.PTET51.1.24.171146 58 19 13 29 65
IESPGM.PTET51.1.103.77924 30 4 2 9 10
IESPGM.PTET51.1.160.59635 110 17 24 69 142
IESPGM.PTET51.1.5.737553 98 18 29 29 85
IESPGM.PTET51.1.120.199845 70 15 4 19 26
IESPGM.PTET51.1.1.829210 105 30 6 52 33
IESPGM.PTET51.1.17.501815 219 28 15 77 56
IESPGM.PTET51.1.102.265328 45 17 22 29 59
IESPGM.PTET51.1.85.140137 57 4 19 17 20
IESPGM.PTET51.1.8.88729 27 21 17 32 20
IESPGM.PTET51.1.10.114526 103 22 21 31 82
IESPGM.PTET51.1.46.324108 27 19 11 17 57
IESPGM.PTET51.1.1.561881 26 12 4 33 14
IESPGM.PTET51.1.75.80552 45 13 18 34 76
IESPGM.PTET51.1.154.17836 72 21 42 37 53
IESPGM.PTET51.1.39.109560 57 15 29 32 36
IESPGM.PTET51.1.89.220859 75 31 50 49 104
IESPGM.PTET51.1.112.88122 118 24 37 44 122
IESPGM.PTET51.1.101.98453 31 26 1 30 3
IESPGM.PTET51.1.160.128044 204 22 5 58 89
IESPGM.PTET51.1.4.393789 28 23 30 24 64
IESPGM.PTET51.1.18.67296 28 12 2 17 15
IESPGM.PTET51.1.82.265155 45 20 2 25 7
IESPGM.PTET51.1.65.394988 262 34 108 50 163
IESPGM.PTET51.1.16.385826 67 27 34 34 57
IESPGM.PTET51.1.116.104671 29 20 17 13 29
IESPGM.PTET51.1.4.72039 149 41 26 64 44
IESPGM.PTET51.1.147.75680 30 20 29 33 79
IESPGM.PTET51.1.117.70067 28 11 22 25 96
IESPGM.PTET51.1.631.1304 162 1 3 1 6
IESPGM.PTET51.1.131.134384 199 38 35 54 119
IESPGM.PTET51.1.56.245097 107 0 0 0 0
IESPGM.PTET51.1.67.85739 136 25 32 50 126
IESPGM.PTET51.1.150.28628 66 22 33 35 38
IESPGM.PTET51.1.31.227481 27 19 46 37 80
IESPGM.PTET51.1.155.97982 97 18 24 40 104
IESPGM.PTET51.1.23.210401 77 22 10 45 65
IESPGM.PTET51.1.68.167997 97 12 10 33 62
IESPGM.PTET51.1.115.62989 77 25 58 61 109
IESPGM.PTET51.1.179.28462 65 15 7 19 66
IESPGM.PTET51.1.172.71414 26 18 25 22 60
IESPGM.PTET51.1.112.93982 46 20 7 28 6
IESPGM.PTET51.1.10.6137 44 14 11 15 35
IESPGM.PTET51.1.178.70367 109 18 19 20 40
IESPGM.PTET51.1.48.74793 27 27 15 38 45
IESPGM.PTET51.1.127.70225 105 15 18 51 57
IESPGM.PTET51.1.118.195766 83 20 8 45 15
IESPGM.PTET51.1.39.111460 29 22 46 28 73
IESPGM.PTET51.1.48.187594 28 23 5 27 24
IESPGM.PTET51.1.35.134191 29 21 31 19 50
IESPGM.PTET51.1.66.292703 44 18 3 21 14
IESPGM.PTET51.1.32.402077 81 33 32 42 70
IESPGM.PTET51.1.66.263347 55 15 31 41 46
IESPGM.PTET51.1.133.235808 154 21 51 59 150
IESPGM.PTET51.1.101.193448 26 19 10 15 26
IESPGM.PTET51.1.42.75843 88 24 25 37 69
IESPGM.PTET51.1.23.343096 193 34 14 59 34
IESPGM.PTET51.1.74.181498 28 19 41 19 89
IESPGM.PTET51.1.96.190116 100 16 10 34 14
IESPGM.PTET51.1.281.2600 27 6 12 16 31
IESPGM.PTET51.1.96.71708 75 18 30 36 134
IESPGM.PTET51.1.100.48715 172 21 5 30 5
IESPGM.PTET51.1.7.438667 27 15 3 23 22
IESPGM.PTET51.1.114.230720 127 24 30 43 106
IESPGM.PTET51.1.153.215914 27 15 43 21 42
IESPGM.PTET51.1.95.261547 48 22 16 26 66
IESPGM.PTET51.1.3.463290 210 39 12 93 30
IESPGM.PTET51.1.119.271896 28 4 6 2 2
IESPGM.PTET51.1.29.349031 78 18 7 17 9
IESPGM.PTET51.1.20.465905 79 21 4 32 25
IESPGM.PTET51.1.97.104646 304 44 29 69 118
IESPGM.PTET51.1.158.66699 26 0 0 0 1
IESPGM.PTET51.1.6.570889 29 41 3 20 17
IESPGM.PTET51.1.82.296880 90 13 1 23 2
IESPGM.PTET51.1.43.380916 28 20 35 20 37
IESPGM.PTET51.1.90.322507 27 13 15 19 45
IESPGM.PTET51.1.115.261427 87 16 40 49 103
IESPGM.PTET51.1.158.155984 45 3 16 24 16
IESPGM.PTET51.1.36.91340 136 36 30 37 117
IESPGM.PTET51.1.83.309877 26 3 3 1 6
IESPGM.PTET51.1.15.284277 60 19 5 44 4
IESPGM.PTET51.1.27.450553 49 16 40 39 64
IESPGM.PTET51.1.176.102577 78 21 17 34 29
IESPGM.PTET51.1.130.26856 26 2 4 12 2
IESPGM.PTET51.1.87.1722 46 21 20 29 74
IESPGM.PTET51.1.58.145616 120 14 5 21 7
IESPGM.PTET51.1.94.190983 230 47 50 56 181
IESPGM.PTET51.1.71.144174 44 21 2 22 10
IESPGM.PTET51.1.39.58159 26 0 0 0 0
IESPGM.PTET51.1.15.9319 46 31 77 28 95
IESPGM.PTET51.1.86.13686 52 13 20 30 57
IESPGM.PTET51.1.119.236509 47 42 95 91 199
IESPGM.PTET51.1.320.5217 26 29 55 41 83
IESPGM.PTET51.1.34.79415 67 19 50 32 77
IESPGM.PTET51.1.99.311297 28 12 4 18 8
IESPGM.PTET51.1.432.203 26 7 9 18 6
IESPGM.PTET51.1.70.73193 57 16 29 52 60
IESPGM.PTET51.1.152.67453 26 13 2 36 20
IESPGM.PTET51.1.143.183203 26 11 29 14 52
IESPGM.PTET51.1.96.293292 26 6 22 33 36
IESPGM.PTET51.1.31.23010 131 35 53 44 139
IESPGM.PTET51.1.131.16075 28 12 2 29 12
IESPGM.PTET51.1.55.199069 29 19 23 38 39
IESPGM.PTET51.1.121.199425 76 14 5 38 118
IESPGM.PTET51.1.157.123653 72 21 7 42 48
IESPGM.PTET51.1.35.189422 28 11 10 22 18
IESPGM.PTET51.1.41.447062 114 36 65 53 147
IESPGM.PTET51.1.29.380608 120 24 23 52 33
IESPGM.PTET51.1.62.256568 67 17 29 41 82
IESPGM.PTET51.1.124.217115 28 16 4 33 22
IESPGM.PTET51.1.77.226396 45 11 1 21 15
IESPGM.PTET51.1.167.141900 37 27 0 41 14
IESPGM.PTET51.1.43.380625 27 6 0 7 1
IESPGM.PTET51.1.77.8702 38 14 38 35 55
IESPGM.PTET51.1.83.208778 26 8 3 25 5
IESPGM.PTET51.1.11.81450 30 25 20 24 70
IESPGM.PTET51.1.79.185801 55 16 3 22 14
IESPGM.PTET51.1.14.630790 87 25 34 54 117
IESPGM.PTET51.1.2.703147 28 15 14 39 63
IESPGM.PTET51.1.137.69228 117 18 12 53 34
IESPGM.PTET51.1.146.188824 30 16 6 25 51
IESPGM.PTET51.1.55.374978 45 23 38 30 102
IESPGM.PTET51.1.160.88122 81 27 36 37 79
IESPGM.PTET51.1.31.356064 80 14 26 47 86
IESPGM.PTET51.1.153.88989 47 13 5 18 12
IESPGM.PTET51.1.105.241702 27 6 7 21 43
IESPGM.PTET51.1.96.133578 26 19 10 37 93
IESPGM.PTET51.1.86.38231 47 13 11 15 45
IESPGM.PTET51.1.33.158272 74 14 8 30 35
IESPGM.PTET51.1.158.154376 67 19 26 29 44
IESPGM.PTET51.1.9.412534 56 13 7 32 6
IESPGM.PTET51.1.5.564426 26 16 28 24 63
IESPGM.PTET51.1.80.131415 28 16 12 25 51
IESPGM.PTET51.1.12.41745 87 13 6 23 9
IESPGM.PTET51.1.64.202372 202 27 16 83 43
IESPGM.PTET51.1.143.27298 54 13 49 44 151
IESPGM.PTET51.1.25.41151 45 5 14 15 42
IESPGM.PTET51.1.12.523656 70 24 19 36 62
IESPGM.PTET51.1.2.733845 86 34 3 42 14
IESPGM.PTET51.1.125.148050 79 20 3 24 5
IESPGM.PTET51.1.64.332855 30 2 0 7 2
IESPGM.PTET51.1.113.21815 76 19 35 26 119
IESPGM.PTET51.1.60.254778 28 26 16 32 51
IESPGM.PTET51.1.533.1006 195 0 0 1 0
IESPGM.PTET51.1.138.31415 60 13 4 34 49
IESPGM.PTET51.1.40.275694 46 15 35 21 42
IESPGM.PTET51.1.18.359855 44 17 20 36 51
IESPGM.PTET51.1.5.363819 27 16 5 28 5
IESPGM.PTET51.1.133.83233 170 40 68 50 100
IESPGM.PTET51.1.42.145809 85 28 16 48 63
IESPGM.PTET51.1.84.308428 28 20 30 31 81
IESPGM.PTET51.1.32.290498 79 23 48 28 68
IESPGM.PTET51.1.110.180102 30 16 6 34 77
IESPGM.PTET51.1.155.146705 118 17 1 36 16
IESPGM.PTET51.1.22.468146 44 9 0 15 11
IESPGM.PTET51.1.9.512029 45 18 6 21 13
IESPGM.PTET51.1.78.356728 26 20 27 24 82
IESPGM.PTET51.1.109.147561 198 36 35 59 105
IESPGM.PTET51.1.98.205030 60 16 8 27 47
IESPGM.PTET51.1.112.124326 28 10 24 40 48
IESPGM.PTET51.1.19.162482 47 25 8 36 20
IESPGM.PTET51.1.156.221510 26 4 26 9 24
IESPGM.PTET51.1.19.435983 45 6 7 11 22
IESPGM.PTET51.1.45.178026 115 29 6 34 57
IESPGM.PTET51.1.26.87525 103 19 7 30 14
IESPGM.PTET51.1.19.593063 80 16 14 29 47
IESPGM.PTET51.1.2.256240 67 13 2 25 18
IESPGM.PTET51.1.12.321745 28 17 5 16 19
IESPGM.PTET51.1.35.43955 29 0 0 0 0
IESPGM.PTET51.1.41.416216 97 42 32 40 136
IESPGM.PTET51.1.151.1000 28 0 0 0 0
IESPGM.PTET51.1.66.36444 47 24 14 15 53
IESPGM.PTET51.1.27.420734 28 1 9 11 2
IESPGM.PTET51.1.130.56956 56 15 3 30 24
IESPGM.PTET51.1.139.220865 78 14 18 51 71
IESPGM.PTET51.1.179.57269 45 22 6 18 30
IESPGM.PTET51.1.117.67141 98 23 3 29 1
IESPGM.PTET51.1.8.137850 107 25 35 46 110
IESPGM.PTET51.1.38.194307 54 13 17 46 98
IESPGM.PTET51.1.37.237383 65 20 48 31 68
IESPGM.PTET51.1.103.167479 93 16 10 28 11
IESPGM.PTET51.1.127.7219 29 8 1 33 1
IESPGM.PTET51.1.37.137897 77 21 19 21 47
IESPGM.PTET51.1.28.349759 68 25 27 41 105
IESPGM.PTET51.1.8.341661 102 27 4 37 16
IESPGM.PTET51.1.168.112101 58 26 11 30 42
IESPGM.PTET51.1.285.5716 26 3 10 2 18
IESPGM.PTET51.1.150.139765 28 18 9 26 36
IESPGM.PTET51.1.171.81037 79 16 12 26 34
IESPGM.PTET51.1.76.36606 28 0 0 0 1
IESPGM.PTET51.1.40.94614 27 16 38 26 86
IESPGM.PTET51.1.418.587 117 16 31 36 73
IESPGM.PTET51.1.44.321601 28 28 18 36 44
IESPGM.PTET51.1.125.90319 26 9 4 29 21
IESPGM.PTET51.1.110.282259 22 9 23 11 21
IESPGM.PTET51.1.58.320949 26 18 31 28 36
IESPGM.PTET51.1.38.110576 26 19 18 22 74
IESPGM.PTET51.1.80.302200 45 17 5 15 15
IESPGM.PTET51.1.8.33198 47 8 4 20 19
IESPGM.PTET51.1.79.230948 80 16 53 58 87
IESPGM.PTET51.1.9.372384 92 15 3 26 2
IESPGM.PTET51.1.19.188354 57 6 5 5 7
IESPGM.PTET51.1.25.70241 106 27 71 27 108
IESPGM.PTET51.1.101.39840 85 3 0 6 10
IESPGM.PTET51.1.17.591279 117 21 19 33 56
IESPGM.PTET51.1.65.101122 4836 701 1257 853 2710
IESPGM.PTET51.1.115.233978 47 21 3 21 34
IESPGM.PTET51.1.89.97272 29 4 2 9 9
IESPGM.PTET51.1.66.193395 44 23 27 18 57
IESPGM.PTET51.1.18.94312 29 12 1 21 11
IESPGM.PTET51.1.2.691054 44 13 10 39 53
IESPGM.PTET51.1.22.368075 184 34 47 53 71
IESPGM.PTET51.1.148.133028 54 9 10 16 13
IESPGM.PTET51.1.51.164654 26 20 11 27 36
IESPGM.PTET51.1.168.172046 150 12 12 46 7
IESPGM.PTET51.1.399.3492 55 3 5 12 13
IESPGM.PTET51.1.48.429378 77 20 5 50 40
IESPGM.PTET51.1.156.181674 59 20 13 27 27
IESPGM.PTET51.1.31.431591 90 21 44 43 84
IESPGM.PTET51.1.81.294678 99 18 19 33 48
IESPGM.PTET51.1.76.122039 66 14 0 29 23
IESPGM.PTET51.1.47.384503 28 18 8 37 37
IESPGM.PTET51.1.63.184400 45 7 30 27 98
IESPGM.PTET51.1.96.290216 98 12 6 33 14
IESPGM.PTET51.1.121.273639 30 19 13 26 25
IESPGM.PTET51.1.25.144280 107 21 11 40 80
IESPGM.PTET51.1.14.249318 26 11 29 29 72
IESPGM.PTET51.1.126.153785 61 14 4 26 53
IESPGM.PTET51.1.53.412177 74 28 4 47 10
IESPGM.PTET51.1.43.453980 27 31 25 26 45
IESPGM.PTET51.1.29.279080 27 15 34 30 47
IESPGM.PTET51.1.150.2253 27 12 13 15 27
IESPGM.PTET51.1.114.100839 245 44 52 66 149
IESPGM.PTET51.1.78.300764 50 23 41 35 108
IESPGM.PTET51.1.42.421944 50 20 23 47 47
IESPGM.PTET51.1.74.58161 26 19 47 49 75
IESPGM.PTET51.1.15.154389 101 37 7 54 43
IESPGM.PTET51.1.20.306363 164 38 41 41 104
IESPGM.PTET51.1.24.544149 66 21 21 28 29
IESPGM.PTET51.1.136.23444 49 15 2 28 57
IESPGM.PTET51.1.95.301415 46 16 11 29 65
IESPGM.PTET51.1.152.39691 74 10 3 26 6
IESPGM.PTET51.1.19.592918 88 6 3 19 15
IESPGM.PTET51.1.17.560427 28 22 13 33 20
IESPGM.PTET51.1.115.192797 26 12 16 22 49
IESPGM.PTET51.1.404.4191 44 19 42 30 58
IESPGM.PTET51.1.94.63178 91 14 48 44 147
IESPGM.PTET51.1.131.14026 29 14 7 25 72
IESPGM.PTET51.1.2.330747 74 11 21 23 43
IESPGM.PTET51.1.114.101864 65 26 15 32 45
IESPGM.PTET51.1.105.90893 47 13 4 30 64
IESPGM.PTET51.1.79.287083 87 22 30 40 81
IESPGM.PTET51.1.79.331170 27 13 9 15 12
IESPGM.PTET51.1.8.267755 27 8 6 12 16
IESPGM.PTET51.1.64.402233 134 21 17 31 37
IESPGM.PTET51.1.138.174859 153 30 18 52 134
IESPGM.PTET51.1.284.3007 56 15 22 29 52
IESPGM.PTET51.1.147.74373 49 33 10 40 61
IESPGM.PTET51.1.83.206727 28 13 15 12 40
IESPGM.PTET51.1.89.280492 96 16 28 52 119
IESPGM.PTET51.1.55.17981 52 18 28 32 54
IESPGM.PTET51.1.19.27285 55 24 2 27 19
IESPGM.PTET51.1.93.125054 74 12 29 44 92
IESPGM.PTET51.1.168.40998 29 6 2 12 12
IESPGM.PTET51.1.113.51642 72 15 13 42 65
IESPGM.PTET51.1.161.189471 44 2 9 5 7
IESPGM.PTET51.1.104.10458 29 11 2 13 13
IESPGM.PTET51.1.1.526508 27 14 13 18 52
IESPGM.PTET51.1.85.171873 44 17 29 47 91
IESPGM.PTET51.1.11.378895 158 22 28 61 153
IESPGM.PTET51.1.10.447668 137 32 18 62 71
IESPGM.PTET51.1.113.228385 58 23 7 37 35
IESPGM.PTET51.1.16.184933 251 57 39 84 109
IESPGM.PTET51.1.101.68933 78 15 9 47 35
IESPGM.PTET51.1.32.331975 26 12 11 36 16
IESPGM.PTET51.1.171.81915 78 28 42 37 102
IESPGM.PTET51.1.11.648419 56 7 12 25 7
IESPGM.PTET51.1.1.257992 169 36 14 55 23
IESPGM.PTET51.1.94.33646 26 16 27 28 85
IESPGM.PTET51.1.100.23889 26 19 8 26 9
IESPGM.PTET51.1.146.24631 26 11 3 12 3
IESPGM.PTET51.1.29.453364 49 24 8 23 8
IESPGM.PTET51.1.16.26719 56 20 12 26 20
IESPGM.PTET51.1.160.62575 44 6 8 9 42
IESPGM.PTET51.1.147.205196 30 5 36 18 38
IESPGM.PTET51.1.4.361312 242 25 62 38 118
IESPGM.PTET51.1.24.141333 211 43 44 83 85
IESPGM.PTET51.1.37.337755 108 17 18 30 32
IESPGM.PTET51.1.127.40700 99 44 26 48 69
IESPGM.PTET51.1.87.113142 82 22 10 49 57
IESPGM.PTET51.1.57.53123 97 41 30 35 72
IESPGM.PTET51.1.38.270862 28 21 44 28 75
IESPGM.PTET51.1.10.474402 26 14 4 10 6
IESPGM.PTET51.1.12.351575 220 39 35 81 97
IESPGM.PTET51.1.157.122637 30 21 11 23 12
IESPGM.PTET51.1.37.466918 55 12 13 34 40
IESPGM.PTET51.1.9.469539 48 6 4 13 1
IESPGM.PTET51.1.2.663894 59 22 11 30 36
IESPGM.PTET51.1.104.239671 51 33 18 40 24
IESPGM.PTET51.1.90.16088 106 22 30 45 76
IESPGM.PTET51.1.166.112394 28 14 5 30 10
IESPGM.PTET51.1.5.436887 28 12 17 33 71
IESPGM.PTET51.1.70.3607 27 15 56 32 81
IESPGM.PTET51.1.128.255946 66 20 45 25 98
IESPGM.PTET51.1.17.562487 27 6 7 5 9
IESPGM.PTET51.1.43.34534 75 29 31 38 38
IESPGM.PTET51.1.4.693432 28 15 7 20 24
IESPGM.PTET51.1.75.323072 61 28 37 47 55
IESPGM.PTET51.1.80.187117 26 15 49 29 116
IESPGM.PTET51.1.121.3232 27 20 47 20 70
IESPGM.PTET51.1.25.3394 107 18 34 19 65
IESPGM.PTET51.1.39.298071 29 1 2 1 3
IESPGM.PTET51.1.89.10440 28 20 36 39 38
IESPGM.PTET51.1.50.392709 58 21 21 44 65
IESPGM.PTET51.1.156.219917 90 1 7 0 11
IESPGM.PTET51.1.83.165254 39 28 10 22 38
IESPGM.PTET51.1.25.68936 30 14 17 19 22
IESPGM.PTET51.1.116.191053 285 58 44 73 164
IESPGM.PTET51.1.88.174547 79 26 16 50 64
IESPGM.PTET51.1.57.316250 28 13 1 29 5
IESPGM.PTET51.1.157.149827 43 13 26 36 40
IESPGM.PTET51.1.11.677505 70 23 21 24 64
IESPGM.PTET51.1.100.51654 66 12 26 25 80
IESPGM.PTET51.1.27.517309 78 14 8 44 19
IESPGM.PTET51.1.85.21231 47 24 22 32 60
IESPGM.PTET51.1.107.95638 271 31 44 52 135
IESPGM.PTET51.1.146.102759 75 17 21 41 37
IESPGM.PTET51.1.287.6621 66 22 37 28 90
IESPGM.PTET51.1.74.32884 96 26 46 48 106
IESPGM.PTET51.1.26.345915 90 33 10 40 59
IESPGM.PTET51.1.16.531495 26 8 6 20 13
IESPGM.PTET51.1.68.46483 29 13 18 29 37
IESPGM.PTET51.1.31.487879 86 18 5 29 33
IESPGM.PTET51.1.6.23752 26 13 32 21 29
IESPGM.PTET51.1.169.144737 26 6 3 13 6
IESPGM.PTET51.1.56.446281 48 6 8 20 20
IESPGM.PTET51.1.29.177520 196 27 8 42 25
IESPGM.PTET51.1.30.224253 48 21 3 42 17
IESPGM.PTET51.1.399.2760 78 13 25 22 47
IESPGM.PTET51.1.15.95204 26 10 25 29 107
IESPGM.PTET51.1.118.58295 57 16 7 28 12
IESPGM.PTET51.1.9.139498 44 12 12 22 36
IESPGM.PTET51.1.115.291847 28 15 9 21 23
IESPGM.PTET51.1.45.284995 104 49 50 57 72
IESPGM.PTET51.1.6.436755 581 100 172 182 369
IESPGM.PTET51.1.115.229737 47 10 15 26 50
IESPGM.PTET51.1.116.161521 57 18 26 22 43
IESPGM.PTET51.1.418.886 28 20 14 19 19
IESPGM.PTET51.1.43.7830 95 24 19 59 75
IESPGM.PTET51.1.127.154398 123 25 14 54 51
IESPGM.PTET51.1.120.111726 30 6 6 10 8
IESPGM.PTET51.1.37.466337 27 4 1 4 1
IESPGM.PTET51.1.12.318241 27 20 32 44 18
IESPGM.PTET51.1.63.358575 77 31 13 46 60
IESPGM.PTET51.1.71.88727 30 13 3 19 7
IESPGM.PTET51.1.151.3653 55 22 39 29 106
IESPGM.PTET51.1.125.91641 60 20 7 32 14
IESPGM.PTET51.1.100.191243 44 11 5 13 9
IESPGM.PTET51.1.123.246059 32 6 17 32 13
IESPGM.PTET51.1.102.136786 27 19 15 28 66
IESPGM.PTET51.1.80.261615 56 21 20 30 88
IESPGM.PTET51.1.12.450918 28 24 36 33 63
IESPGM.PTET51.1.162.69979 29 1 1 5 0
IESPGM.PTET51.1.118.193703 140 24 4 53 30
IESPGM.PTET51.1.74.219768 29 16 22 38 17
IESPGM.PTET51.1.37.136585 130 35 17 58 20
IESPGM.PTET51.1.124.145406 75 9 1 20 8
IESPGM.PTET51.1.14.352613 44 25 64 24 56
IESPGM.PTET51.1.68.338197 341 42 84 90 227
IESPGM.PTET51.1.152.35000 47 11 5 33 10
IESPGM.PTET51.1.2.732244 29 29 24 27 40
IESPGM.PTET51.1.14.452102 27 28 26 40 28
IESPGM.PTET51.1.128.813 44 16 30 34 64
IESPGM.PTET51.1.37.466043 59 16 3 30 4
IESPGM.PTET51.1.179.60495 115 33 25 45 57
IESPGM.PTET51.1.74.322470 89 26 36 25 115
IESPGM.PTET51.1.109.175617 28 31 37 28 73
IESPGM.PTET51.1.71.113048 49 23 4 25 13
IESPGM.PTET51.1.121.42516 78 34 20 32 72
IESPGM.PTET51.1.105.26719 90 28 16 29 27
IESPGM.PTET51.1.28.118181 58 29 9 48 58
IESPGM.PTET51.1.79.285019 58 16 11 33 10
IESPGM.PTET51.1.285.5728 165 0 0 0 0
IESPGM.PTET51.1.135.91803 31 23 40 26 78
IESPGM.PTET51.1.104.107413 44 18 34 24 80
IESPGM.PTET51.1.3.732403 26 11 30 36 69
IESPGM.PTET51.1.305.2931 641 36 41 86 316
IESPGM.PTET51.1.147.72324 29 12 9 33 43
IESPGM.PTET51.1.123.147599 54 21 0 20 6
IESPGM.PTET51.1.70.12828 82 13 7 37 58
IESPGM.PTET51.1.41.315127 44 5 10 6 11
IESPGM.PTET51.1.53.397747 284 60 21 58 68
IESPGM.PTET51.1.57.23014 28 19 6 23 33
IESPGM.PTET51.1.49.463597 28 7 9 18 41
IESPGM.PTET51.1.60.279028 28 31 31 38 73
IESPGM.PTET51.1.41.320983 44 9 5 27 14
IESPGM.PTET51.1.34.188837 38 5 0 24 10
IESPGM.PTET51.1.96.129929 91 37 58 55 148
IESPGM.PTET51.1.24.112564 65 13 8 35 32
IESPGM.PTET51.1.9.296110 130 26 52 59 102
IESPGM.PTET51.1.49.200428 135 9 7 34 45
IESPGM.PTET51.1.161.202154 63 25 24 18 88
IESPGM.PTET51.1.46.224634 87 32 23 39 40
IESPGM.PTET51.1.139.245426 29 5 3 18 5
IESPGM.PTET51.1.88.20356 27 14 9 22 16
IESPGM.PTET51.1.25.72898 26 14 33 27 57
IESPGM.PTET51.1.161.203477 44 4 2 9 6
IESPGM.PTET51.1.151.78386 126 61 74 84 93
IESPGM.PTET51.1.14.352326 26 18 42 25 77
IESPGM.PTET51.1.156.179491 60 23 5 36 19
IESPGM.PTET51.1.71.89463 30 15 19 14 47
IESPGM.PTET51.1.16.426714 296 59 19 73 94
IESPGM.PTET51.1.40.344051 45 8 15 28 68
IESPGM.PTET51.1.19.292391 162 29 13 63 33
IESPGM.PTET51.1.183.59518 84 19 17 17 22
IESPGM.PTET51.1.69.108098 79 18 6 21 13
IESPGM.PTET51.1.24.172489 57 23 22 25 89
IESPGM.PTET51.1.25.214853 28 63 71 57 114
IESPGM.PTET51.1.140.86078 197 41 47 79 101
IESPGM.PTET51.1.75.176106 59 26 2 22 6
IESPGM.PTET51.1.56.212208 55 10 2 6 0
IESPGM.PTET51.1.51.393316 96 23 33 31 98
IESPGM.PTET51.1.128.155279 27 35 13 32 68
IESPGM.PTET51.1.124.14896 44 18 26 30 36
IESPGM.PTET51.1.60.225990 47 25 22 23 65
IESPGM.PTET51.1.48.461960 27 36 13 38 15
IESPGM.PTET51.1.23.87702 56 19 34 36 63
IESPGM.PTET51.1.102.166880 49 26 16 41 31
IESPGM.PTET51.1.66.405356 29 19 3 16 17
IESPGM.PTET51.1.95.201936 28 16 13 20 34
IESPGM.PTET51.1.121.15199 26 14 33 25 64
IESPGM.PTET51.1.52.366440 48 13 7 34 9
IESPGM.PTET51.1.127.71859 55 16 26 28 56
IESPGM.PTET51.1.65.292876 44 4 12 12 25
IESPGM.PTET51.1.14.251221 86 33 30 33 67
IESPGM.PTET51.1.131.204948 46 19 7 25 56
IESPGM.PTET51.1.22.438339 91 28 27 47 72
IESPGM.PTET51.1.77.56537 79 15 10 30 21
IESPGM.PTET51.1.122.245455 454 78 50 96 147
IESPGM.PTET51.1.92.326951 80 10 10 27 32
IESPGM.PTET51.1.157.8988 26 22 61 28 80
IESPGM.PTET51.1.53.237738 85 26 19 62 106
IESPGM.PTET51.1.2.692092 66 15 3 28 40
IESPGM.PTET51.1.144.100090 45 18 1 24 53
IESPGM.PTET51.1.25.416475 289 47 24 96 86
IESPGM.PTET51.1.92.324311 26 16 31 18 63
IESPGM.PTET51.1.171.176008 28 19 9 26 20
IESPGM.PTET51.1.138.61230 48 22 23 29 59
IESPGM.PTET51.1.90.122087 47 18 12 34 42
IESPGM.PTET51.1.5.61706 44 31 39 34 91
IESPGM.PTET51.1.70.73798 61 22 11 50 42
IESPGM.PTET51.1.19.261839 56 11 31 23 49
IESPGM.PTET51.1.66.289507 28 14 9 35 25
IESPGM.PTET51.1.16.283403 76 23 22 41 81
IESPGM.PTET51.1.152.114966 68 18 13 39 94
IESPGM.PTET51.1.140.222760 62 20 5 35 35
IESPGM.PTET51.1.34.189888 83 32 17 34 88
IESPGM.PTET51.1.28.71993 48 23 22 50 80
IESPGM.PTET51.1.49.58604 260 62 63 54 112
IESPGM.PTET51.1.29.349347 66 17 9 24 44
IESPGM.PTET51.1.47.224502 28 7 55 21 76
IESPGM.PTET51.1.52.308872 140 31 50 41 155
IESPGM.PTET51.1.40.172824 74 25 11 29 53
IESPGM.PTET51.1.39.368916 28 16 2 11 14
IESPGM.PTET51.1.349.704 28 8 5 7 8
IESPGM.PTET51.1.21.195087 78 13 7 29 50
IESPGM.PTET51.1.56.174691 27 17 2 23 10
IESPGM.PTET51.1.2.905383 27 2 5 12 13
IESPGM.PTET51.1.5.203258 85 32 40 47 175
IESPGM.PTET51.1.112.124920 85 36 33 31 72
IESPGM.PTET51.1.16.486362 346 58 37 105 67
IESPGM.PTET51.1.65.258512 27 17 11 37 55
IESPGM.PTET51.1.7.670849 47 21 38 33 96
IESPGM.PTET51.1.282.2110 27 6 6 7 40
IESPGM.PTET51.1.140.85923 86 11 10 47 67
IESPGM.PTET51.1.7.193224 29 16 3 31 21
IESPGM.PTET51.1.52.411879 85 22 7 30 21
IESPGM.PTET51.1.91.152943 26 13 14 36 77
IESPGM.PTET51.1.2.560434 95 16 5 46 9
IESPGM.PTET51.1.28.379590 120 31 58 43 136
IESPGM.PTET51.1.69.167863 26 11 19 18 50
IESPGM.PTET51.1.1.687249 74 30 7 50 32
IESPGM.PTET51.1.182.72918 46 12 23 11 46
IESPGM.PTET51.1.83.309894 26 0 0 0 0
IESPGM.PTET51.1.284.4046 56 2 4 11 23
IESPGM.PTET51.1.26.374131 48 8 10 15 20
IESPGM.PTET51.1.5.435572 77 20 20 31 120
IESPGM.PTET51.1.36.32749 29 18 2 27 5
IESPGM.PTET51.1.63.328171 27 16 21 27 56
IESPGM.PTET51.1.33.33065 71 15 9 28 51
IESPGM.PTET51.1.74.31862 75 17 35 34 134
IESPGM.PTET51.1.11.173018 26 20 19 34 44
IESPGM.PTET51.1.97.291108 46 4 2 14 4
IESPGM.PTET51.1.44.378900 113 32 30 67 140
IESPGM.PTET51.1.45.279438 87 17 56 45 111
IESPGM.PTET51.1.24.140029 45 13 17 23 77
IESPGM.PTET51.1.640.508 29 0 0 0 1
IESPGM.PTET51.1.110.79144 54 24 2 32 5
IESPGM.PTET51.1.41.244141 44 5 18 8 29
IESPGM.PTET51.1.22.135018 87 18 0 13 12
IESPGM.PTET51.1.37.134519 95 19 4 30 16
IESPGM.PTET51.1.114.187669 27 22 3 37 26
IESPGM.PTET51.1.112.59642 99 20 21 35 108
IESPGM.PTET51.1.6.334909 132 37 37 51 132
IESPGM.PTET51.1.51.193463 26 27 20 20 33
IESPGM.PTET51.1.162.162169 48 24 14 30 66
IESPGM.PTET51.1.161.101910 72 15 5 42 88
IESPGM.PTET51.1.114.288494 28 15 25 24 10
IESPGM.PTET51.1.160.160370 123 35 17 40 91
IESPGM.PTET51.1.19.261257 67 18 30 41 62
IESPGM.PTET51.1.114.96412 132 12 39 18 60
IESPGM.PTET51.1.33.329959 155 34 28 49 97
IESPGM.PTET51.1.136.111231 65 20 44 41 102
IESPGM.PTET51.1.13.222587 47 14 11 22 24
IESPGM.PTET51.1.120.142586 29 4 1 7 3
IESPGM.PTET51.1.45.223740 48 18 7 37 11
IESPGM.PTET51.1.22.308733 27 16 8 26 23
IESPGM.PTET51.1.88.114637 127 31 41 57 86
IESPGM.PTET51.1.39.298083 30 3 1 5 2
IESPGM.PTET51.1.130.26583 28 5 1 2 5
IESPGM.PTET51.1.21.105341 167 47 16 75 30
IESPGM.PTET51.1.134.206026 26 15 5 24 18
IESPGM.PTET51.1.78.17270 73 18 9 40 18
IESPGM.PTET51.1.161.201402 30 10 13 10 1
IESPGM.PTET51.1.34.402108 77 25 32 50 86
IESPGM.PTET51.1.49.129893 115 14 3 24 26
IESPGM.PTET51.1.147.43240 31 5 0 23 12
IESPGM.PTET51.1.534.2129 27 16 24 39 51
IESPGM.PTET51.1.155.180790 27 3 0 6 6
IESPGM.PTET51.1.368.2559 151 25 72 34 129
IESPGM.PTET51.1.17.631444 30 10 25 17 59
IESPGM.PTET51.1.8.609612 49 26 6 41 27
IESPGM.PTET51.1.80.72054 59 13 23 22 59
IESPGM.PTET51.1.4.302439 29 11 23 26 18
IESPGM.PTET51.1.78.18594 44 20 8 27 17
IESPGM.PTET51.1.9.167853 80 0 0 0 0
IESPGM.PTET51.1.25.39277 28 5 1 15 5
IESPGM.PTET51.1.85.82798 28 13 11 29 5
IESPGM.PTET51.1.2.460361 46 20 29 63 84
IESPGM.PTET51.1.105.298444 28 13 7 33 20
IESPGM.PTET51.1.13.623616 27 15 2 17 5
IESPGM.PTET51.1.39.268848 76 33 24 39 48
IESPGM.PTET51.1.125.177727 57 14 30 28 86
IESPGM.PTET51.1.24.499316 108 32 31 35 88
IESPGM.PTET51.1.27.418854 44 11 16 33 67
IESPGM.PTET51.1.49.433196 31 26 6 37 7
IESPGM.PTET51.1.104.239394 85 32 8 29 10
IESPGM.PTET51.1.85.110049 76 17 1 24 12
IESPGM.PTET51.1.136.112260 61 6 10 15 58
IESPGM.PTET51.1.29.149496 92 13 0 14 10
IESPGM.PTET51.1.29.118934 119 20 7 21 32
IESPGM.PTET51.1.33.100255 27 9 2 12 7
IESPGM.PTET51.1.130.26290 28 8 3 9 17
IESPGM.PTET51.1.1.386582 28 15 26 28 77
IESPGM.PTET51.1.134.208374 136 29 15 61 29
IESPGM.PTET51.1.50.37669 49 9 1 19 13
IESPGM.PTET51.1.153.114548 87 25 33 39 77
IESPGM.PTET51.1.3.187470 84 23 24 48 73
IESPGM.PTET51.1.64.328028 83 18 10 13 14
IESPGM.PTET51.1.58.247180 29 15 8 26 17
IESPGM.PTET51.1.165.196852 58 19 5 21 7
IESPGM.PTET51.1.61.225281 50 11 20 42 60
IESPGM.PTET51.1.18.400001 29 5 0 12 1
IESPGM.PTET51.1.134.207056 28 15 30 39 61
IESPGM.PTET51.1.18.529611 104 55 28 31 135
IESPGM.PTET51.1.71.139509 92 21 3 41 19
IESPGM.PTET51.1.11.320289 46 21 13 32 30
IESPGM.PTET51.1.32.155636 47 8 1 24 4
IESPGM.PTET51.1.97.259408 75 7 6 28 36
IESPGM.PTET51.1.8.32186 28 9 1 14 6
IESPGM.PTET51.1.156.83119 87 13 29 31 87
IESPGM.PTET51.1.17.183201 27 3 1 11 7
IESPGM.PTET51.1.2.156773 104 27 24 73 130
IESPGM.PTET51.1.76.282062 51 27 32 41 67
IESPGM.PTET51.1.20.33079 92 16 1 24 7
IESPGM.PTET51.1.120.212547 72 16 4 19 6
IESPGM.PTET51.1.6.105692 227 48 13 63 51
IESPGM.PTET51.1.18.300519 28 20 8 26 13
IESPGM.PTET51.1.161.202451 55 11 0 34 0
IESPGM.PTET51.1.104.271971 94 15 6 15 8
IESPGM.PTET51.1.14.353942 46 18 52 26 91
IESPGM.PTET51.1.133.25682 92 26 32 41 88
IESPGM.PTET51.1.26.244829 29 6 7 16 34
IESPGM.PTET51.1.56.269208 26 0 33 22 30
IESPGM.PTET51.1.56.374866 44 10 9 16 39
IESPGM.PTET51.1.131.15947 28 18 18 39 40
IESPGM.PTET51.1.8.61563 28 14 3 30 17
IESPGM.PTET51.1.113.185746 64 15 2 27 26
IESPGM.PTET51.1.19.459527 27 17 31 26 61
IESPGM.PTET51.1.152.212400 57 30 21 41 78
IESPGM.PTET51.1.59.248666 39 23 29 29 74
IESPGM.PTET51.1.138.33788 105 33 23 40 90
IESPGM.PTET51.1.73.41774 87 33 31 52 132
IESPGM.PTET51.1.20.204526 27 7 20 21 56
IESPGM.PTET51.1.26.474500 58 15 11 34 66
IESPGM.PTET51.1.135.167350 28 15 2 24 3
IESPGM.PTET51.1.23.513754 91 16 26 44 83
IESPGM.PTET51.1.27.174441 26 4 12 3 30
IESPGM.PTET51.1.155.145116 49 16 4 44 18
IESPGM.PTET51.1.57.273901 79 31 47 43 66
IESPGM.PTET51.1.20.91817 86 17 16 38 65
IESPGM.PTET51.1.45.148515 28 23 6 40 7
IESPGM.PTET51.1.58.317457 43 20 36 23 34
IESPGM.PTET51.1.181.1750 3001 184 515 292 982
IESPGM.PTET51.1.123.4717 26 9 6 15 24
IESPGM.PTET51.1.74.280274 76 8 2 15 2
IESPGM.PTET51.1.150.3886 28 9 16 17 35
IESPGM.PTET51.1.284.3310 65 25 24 28 40
IESPGM.PTET51.1.284.4631 26 13 20 27 39
IESPGM.PTET51.1.14.179084 29 25 2 30 14
IESPGM.PTET51.1.52.237583 90 15 21 33 26
IESPGM.PTET51.1.101.39860 48 5 5 9 7
IESPGM.PTET51.1.14.454778 81 28 4 15 22
IESPGM.PTET51.1.141.9328 28 22 24 20 50
IESPGM.PTET51.1.107.144478 30 15 16 26 51
IESPGM.PTET51.1.285.6764 27 8 7 12 15
IESPGM.PTET51.1.25.170308 97 25 3 34 7
IESPGM.PTET51.1.60.122847 85 18 57 26 83
IESPGM.PTET51.1.100.202617 28 22 14 31 47
IESPGM.PTET51.1.88.246888 45 12 15 28 66
IESPGM.PTET51.1.18.100958 137 24 43 31 106
IESPGM.PTET51.1.72.50633 87 24 36 56 91
IESPGM.PTET51.1.178.68492 89 24 25 35 73
IESPGM.PTET51.1.282.2705 98 5 11 19 14
IESPGM.PTET51.1.25.68075 57 14 25 23 65
IESPGM.PTET51.1.24.140614 31 19 7 38 24
IESPGM.PTET51.1.98.77229 28 11 6 25 25
IESPGM.PTET51.1.12.67349 28 22 10 25 9
IESPGM.PTET51.1.19.333291 29 16 21 40 53
IESPGM.PTET51.1.42.45483 104 32 37 59 91
IESPGM.PTET51.1.19.231148 59 33 27 30 90
IESPGM.PTET51.1.176.100546 89 9 1 23 4
IESPGM.PTET51.1.9.237529 436 76 112 139 229
IESPGM.PTET51.1.43.219499 71 28 16 43 54
IESPGM.PTET51.1.76.9687 28 28 19 23 28
IESPGM.PTET51.1.107.113620 30 22 1 24 4
IESPGM.PTET51.1.94.125504 76 27 16 42 83
IESPGM.PTET51.1.33.260852 28 23 12 39 36
IESPGM.PTET51.1.57.274932 114 22 12 49 51
IESPGM.PTET51.1.32.360187 172 36 32 71 65
IESPGM.PTET51.1.251.10569 105 23 59 31 79
IESPGM.PTET51.1.24.242761 26 17 12 25 28
IESPGM.PTET51.1.123.175370 297 42 40 115 79
IESPGM.PTET51.1.130.128532 56 12 9 17 44
IESPGM.PTET51.1.432.813 27 8 12 8 20
IESPGM.PTET51.1.64.401229 46 6 1 22 9
IESPGM.PTET51.1.111.181022 28 0 0 0 0
IESPGM.PTET51.1.154.144806 108 32 23 51 73
IESPGM.PTET51.1.178.132741 212 21 10 54 24
IESPGM.PTET51.1.20.105774 28 23 16 17 41
IESPGM.PTET51.1.35.492323 119 34 40 57 59
IESPGM.PTET51.1.24.138429 26 26 2 34 10
IESPGM.PTET51.1.135.63177 45 8 5 21 27
IESPGM.PTET51.1.112.29557 27 10 15 17 35
IESPGM.PTET51.1.7.640156 220 26 22 70 39
IESPGM.PTET51.1.12.146736 46 15 9 43 25
IESPGM.PTET51.1.34.233980 348 35 87 70 191
IESPGM.PTET51.1.27.345211 306 45 144 41 132
IESPGM.PTET51.1.25.314357 63 30 5 36 42
IESPGM.PTET51.1.26.475539 76 21 25 36 91
IESPGM.PTET51.1.24.197042 58 20 25 28 39
IESPGM.PTET51.1.50.66153 38 18 1 16 7
IESPGM.PTET51.1.64.388841 28 11 2 19 2
IESPGM.PTET51.1.121.112322 28 20 20 30 39
IESPGM.PTET51.1.183.62748 26 14 19 17 17
IESPGM.PTET51.1.39.137630 75 18 25 33 80
IESPGM.PTET51.1.130.191985 100 35 67 55 134
IESPGM.PTET51.1.3.633664 28 21 31 30 87
IESPGM.PTET51.1.6.78729 126 33 66 40 75
IESPGM.PTET51.1.403.3092 44 19 32 25 199
IESPGM.PTET51.1.1.626011 47 25 22 24 33
IESPGM.PTET51.1.65.47697 85 15 13 51 87
IESPGM.PTET51.1.49.460812 29 22 29 29 86
IESPGM.PTET51.1.114.186643 27 13 22 15 62
IESPGM.PTET51.1.17.459793 153 21 13 41 22
IESPGM.PTET51.1.122.89636 29 11 6 15 2
IESPGM.PTET51.1.92.22604 27 22 0 30 2
IESPGM.PTET51.1.83.308879 28 1 2 1 4
IESPGM.PTET51.1.34.402400 30 17 10 25 17
IESPGM.PTET51.1.158.154987 26 2 4 7 9
IESPGM.PTET51.1.183.61117 96 33 46 25 72
IESPGM.PTET51.1.37.440770 98 35 14 50 107
IESPGM.PTET51.1.25.416193 29 6 1 22 14
IESPGM.PTET51.1.85.339735 26 16 26 41 64
IESPGM.PTET51.1.27.144623 67 20 15 55 61
IESPGM.PTET51.1.95.201658 26 16 25 19 47
IESPGM.PTET51.1.37.497493 45 14 16 10 21
IESPGM.PTET51.1.43.451072 28 14 16 26 57
IESPGM.PTET51.1.96.129359 26 4 8 13 20
IESPGM.PTET51.1.93.300969 44 14 25 30 60
IESPGM.PTET51.1.118.235054 94 31 17 44 8
IESPGM.PTET51.1.60.151621 376 38 55 82 127
IESPGM.PTET51.1.3.529034 26 17 3 39 9
IESPGM.PTET51.1.29.251767 84 18 11 32 11
IESPGM.PTET51.1.116.233571 58 15 8 24 30
IESPGM.PTET51.1.136.49336 29 13 1 31 19
IESPGM.PTET51.1.30.89202 26 14 7 19 19
IESPGM.PTET51.1.65.302928 86 24 3 34 9
IESPGM.PTET51.1.18.226007 47 13 7 24 18
IESPGM.PTET51.1.171.147809 27 10 28 45 71
IESPGM.PTET51.1.81.303122 77 27 27 31 85
IESPGM.PTET51.1.150.195300 27 14 22 29 29
IESPGM.PTET51.1.70.138320 327 61 62 93 193
IESPGM.PTET51.1.61.425148 52 30 7 39 9
IESPGM.PTET51.1.3.491675 66 20 18 52 68
IESPGM.PTET51.1.64.328634 28 3 6 6 3
IESPGM.PTET51.1.383.4723 27 4 8 9 42
IESPGM.PTET51.1.11.548653 29 15 3 12 8
IESPGM.PTET51.1.56.199546 76 17 4 32 20
IESPGM.PTET51.1.179.30394 44 8 0 7 4
IESPGM.PTET51.1.22.11521 96 24 25 53 78
IESPGM.PTET51.1.33.202993 81 15 10 41 56
IESPGM.PTET51.1.15.95809 151 28 42 52 125
IESPGM.PTET51.1.144.14919 230 70 44 57 137
IESPGM.PTET51.1.57.169009 26 51 64 57 103
IESPGM.PTET51.1.45.221402 26 10 2 26 13
IESPGM.PTET51.1.55.311100 28 12 8 26 15
IESPGM.PTET51.1.39.58186 26 0 0 0 0
IESPGM.PTET51.1.4.633515 28 12 5 23 20
IESPGM.PTET51.1.130.26887 27 6 3 7 0
IESPGM.PTET51.1.669.719 21 0 0 0 0
IESPGM.PTET51.1.14.425983 26 34 32 30 58
IESPGM.PTET51.1.22.70122 185 31 9 36 24
IESPGM.PTET51.1.18.100080 45 17 3 19 5
IESPGM.PTET51.1.22.470652 48 15 2 30 7
IESPGM.PTET51.1.15.225397 46 15 33 27 52
IESPGM.PTET51.1.47.325033 28 2 13 3 13
IESPGM.PTET51.1.32.186490 27 15 17 36 29
IESPGM.PTET51.1.27.143012 56 22 36 36 94
IESPGM.PTET51.1.30.122419 184 29 21 81 83
IESPGM.PTET51.1.145.190887 65 7 7 27 43
IESPGM.PTET51.1.10.90927 222 35 85 65 157
IESPGM.PTET51.1.117.133932 44 23 6 26 13
IESPGM.PTET51.1.86.98476 146 29 47 43 71
IESPGM.PTET51.1.19.286105 45 19 5 23 23
IESPGM.PTET51.1.45.324874 66 19 26 42 100
IESPGM.PTET51.1.93.284628 44 15 1 18 9
IESPGM.PTET51.1.99.237686 72 24 25 39 70
IESPGM.PTET51.1.8.235310 28 19 8 30 13
IESPGM.PTET51.1.22.164403 28 16 1 23 6
IESPGM.PTET51.1.138.244543 107 20 41 57 85
IESPGM.PTET51.1.23.340330 85 36 32 60 90
IESPGM.PTET51.1.114.12989 47 15 23 40 64
IESPGM.PTET51.1.49.332390 44 23 31 26 101
IESPGM.PTET51.1.369.3375 26 6 5 16 25
IESPGM.PTET51.1.15.96853 44 13 4 22 13
IESPGM.PTET51.1.33.200046 29 26 50 29 68
IESPGM.PTET51.1.116.192395 48 24 48 28 91
IESPGM.PTET51.1.165.97889 60 11 6 29 6
IESPGM.PTET51.1.38.336306 78 15 22 31 23
IESPGM.PTET51.1.150.108064 76 15 23 48 82
IESPGM.PTET51.1.18.457025 28 15 42 11 36
IESPGM.PTET51.1.35.359508 94 25 29 33 52
IESPGM.PTET51.1.54.195118 66 30 37 27 95
IESPGM.PTET51.1.47.22153 65 18 34 33 73
IESPGM.PTET51.1.2.692981 69 26 22 47 96
IESPGM.PTET51.1.162.68966 27 0 0 0 0
IESPGM.PTET51.1.70.170905 106 30 10 25 94
IESPGM.PTET51.1.8.134509 26 14 31 29 61
IESPGM.PTET51.1.72.273213 113 27 22 42 58
IESPGM.PTET51.1.69.92406 30 14 3 14 3
IESPGM.PTET51.1.146.227107 88 21 33 30 105
IESPGM.PTET51.1.48.286966 61 16 7 27 27
IESPGM.PTET51.1.66.103078 28 32 17 35 10
IESPGM.PTET51.1.49.187187 26 15 34 27 58
IESPGM.PTET51.1.137.71155 57 28 8 26 28
IESPGM.PTET51.1.228.8502 26 14 27 43 62
IESPGM.PTET51.1.1.556628 92 21 9 41 39
IESPGM.PTET51.1.38.96408 26 21 45 22 70
IESPGM.PTET51.1.178.102631 29 14 8 26 11
IESPGM.PTET51.1.2.629555 123 25 51 48 61
IESPGM.PTET51.1.51.235080 57 17 28 15 27
IESPGM.PTET51.1.127.123854 474 81 55 104 168
IESPGM.PTET51.1.175.10337 38 18 8 32 9
IESPGM.PTET51.1.136.140625 28 7 5 13 30
IESPGM.PTET51.1.91.223942 46 20 24 33 93
IESPGM.PTET51.1.65.100417 28 20 24 28 44
IESPGM.PTET51.1.81.191839 55 17 1 20 22
IESPGM.PTET51.1.33.89645 108 10 10 42 30
IESPGM.PTET51.1.74.150090 45 17 9 40 52
IESPGM.PTET51.1.38.237863 215 39 15 64 29
IESPGM.PTET51.1.17.355902 151 55 40 56 125
IESPGM.PTET51.1.113.17016 28 8 2 9 8
IESPGM.PTET51.1.182.14772 106 20 0 46 8
IESPGM.PTET51.1.107.35448 29 10 3 27 12
IESPGM.PTET51.1.35.43984 66 13 7 16 25
IESPGM.PTET51.1.180.62311 89 23 2 21 20
IESPGM.PTET51.1.86.170138 133 35 20 29 68
IESPGM.PTET51.1.163.30840 30 0 0 0 0
IESPGM.PTET51.1.107.143453 57 27 4 33 6
IESPGM.PTET51.1.56.414427 75 8 4 38 6
IESPGM.PTET51.1.153.216391 125 27 23 48 84
IESPGM.PTET51.1.65.304695 44 5 2 2 11
IESPGM.PTET51.1.13.522529 26 27 11 29 26
IESPGM.PTET51.1.91.179545 59 7 5 29 41
IESPGM.PTET51.1.160.29268 44 22 44 45 137
IESPGM.PTET51.1.140.251260 30 3 8 14 16
IESPGM.PTET51.1.22.498874 66 20 4 50 11
IESPGM.PTET51.1.46.324430 83 27 18 26 53
IESPGM.PTET51.1.101.70274 100 27 13 37 39
IESPGM.PTET51.1.41.344813 44 18 20 29 68
IESPGM.PTET51.1.88.17152 27 16 25 30 74
IESPGM.PTET51.1.54.369865 68 23 36 56 74
IESPGM.PTET51.1.34.390317 243 38 24 66 44
IESPGM.PTET51.1.167.139459 66 16 28 45 59
IESPGM.PTET51.1.72.21261 26 23 32 21 39
IESPGM.PTET51.1.76.36635 28 2 6 10 7
IESPGM.PTET51.1.51.305354 30 26 12 26 70
IESPGM.PTET51.1.142.119202 78 28 30 37 86
IESPGM.PTET51.1.11.7566 75 14 16 30 9
IESPGM.PTET51.1.64.290389 78 28 9 26 18
IESPGM.PTET51.1.53.235402 85 11 19 38 43
IESPGM.PTET51.1.138.326 41 12 5 6 8
IESPGM.PTET51.1.189.7954 76 17 61 65 204
IESPGM.PTET51.1.66.303220 29 22 6 32 53
IESPGM.PTET51.1.4.492268 26 15 0 33 6
IESPGM.PTET51.1.166.170571 44 17 13 28 74
IESPGM.PTET51.1.130.100031 46 12 8 17 20
IESPGM.PTET51.1.19.259951 96 24 31 49 100
IESPGM.PTET51.1.65.101150 44 14 25 15 30
IESPGM.PTET51.1.56.373248 48 19 9 35 13
IESPGM.PTET51.1.22.508910 51 19 9 29 32
IESPGM.PTET51.1.15.182747 30 30 32 26 83
IESPGM.PTET51.1.80.288825 120 32 17 45 113
IESPGM.PTET51.1.76.37660 221 37 36 74 37
IESPGM.PTET51.1.127.124590 85 23 28 45 80
IESPGM.PTET51.1.8.86105 27 22 15 27 29
IESPGM.PTET51.1.64.403870 45 7 7 10 3
IESPGM.PTET51.1.128.225855 27 26 19 25 35
IESPGM.PTET51.1.156.120448 68 19 11 23 31
IESPGM.PTET51.1.631.1634 30 3 12 10 18
IESPGM.PTET51.1.1.660383 87 15 12 41 93
IESPGM.PTET51.1.123.5750 29 17 26 23 58
IESPGM.PTET51.1.16.586453 104 20 4 28 84
IESPGM.PTET51.1.163.56715 76 35 9 34 58
IESPGM.PTET51.1.74.246214 29 19 25 27 47
IESPGM.PTET51.1.179.30983 77 21 26 48 58
IESPGM.PTET51.1.16.560295 27 10 7 4 25
IESPGM.PTET51.1.139.143002 27 22 3 30 8
IESPGM.PTET51.1.34.48016 56 10 7 24 61
IESPGM.PTET51.1.87.169138 85 31 5 17 3
IESPGM.PTET51.1.2.701415 179 37 6 59 27
IESPGM.PTET51.1.35.161536 77 10 10 35 15
IESPGM.PTET51.1.498.1535 27 17 14 33 47
IESPGM.PTET51.1.35.69561 29 15 23 23 72
IESPGM.PTET51.1.54.140180 64 33 8 48 5
IESPGM.PTET51.1.165.206612 218 20 38 22 90
IESPGM.PTET51.1.120.238119 97 32 53 42 118
IESPGM.PTET51.1.112.256899 45 12 3 14 4
IESPGM.PTET51.1.65.290238 28 18 17 3 33
IESPGM.PTET51.1.77.182459 28 15 1 18 17
IESPGM.PTET51.1.5.391322 27 18 9 38 10
IESPGM.PTET51.1.35.159346 171 30 23 35 71
IESPGM.PTET51.1.96.129656 26 19 30 24 51
IESPGM.PTET51.1.32.226635 107 18 67 53 170
IESPGM.PTET51.1.166.108170 48 16 5 49 12
IESPGM.PTET51.1.75.7254 25 9 8 16 20
IESPGM.PTET51.1.109.43401 2061 221 490 328 926
IESPGM.PTET51.1.19.504360 48 24 6 24 26
IESPGM.PTET51.1.47.254057 66 13 8 35 11
IESPGM.PTET51.1.34.53876 29 22 19 30 41
IESPGM.PTET51.1.33.31027 46 24 6 18 20
IESPGM.PTET51.1.2.729920 30 15 8 20 11
IESPGM.PTET51.1.123.81345 50 16 4 31 33
IESPGM.PTET51.1.49.287555 26 20 20 23 38
IESPGM.PTET51.1.145.101887 117 40 24 42 22
IESPGM.PTET51.1.65.45046 30 9 1 26 8
IESPGM.PTET51.1.58.320393 77 12 6 36 44
IESPGM.PTET51.1.34.291584 48 14 19 37 36
IESPGM.PTET51.1.4.191899 108 21 24 40 52
IESPGM.PTET51.1.134.164414 79 32 29 28 87
IESPGM.PTET51.1.556.13522 27 18 8 21 14
IESPGM.PTET51.1.13.422163 66 28 68 66 89
IESPGM.PTET51.1.28.319984 86 14 25 34 67
IESPGM.PTET51.1.160.28821 54 15 15 33 41
IESPGM.PTET51.1.84.196566 29 14 13 24 7
IESPGM.PTET51.1.37.394032 84 17 1 45 14
IESPGM.PTET51.1.21.23498 59 10 6 39 43
IESPGM.PTET51.1.56.172367 96 11 11 31 11
IESPGM.PTET51.1.10.61864 107 18 1 27 14
IESPGM.PTET51.1.116.233876 26 12 19 29 37
IESPGM.PTET51.1.83.206757 58 16 14 17 35
IESPGM.PTET51.1.50.36926 45 32 20 34 67
IESPGM.PTET51.1.106.74719 49 12 3 19 4
IESPGM.PTET51.1.9.612429 92 21 58 41 127
IESPGM.PTET51.1.157.7393 45 24 78 41 106
IESPGM.PTET51.1.207.2945 38 10 31 29 66
IESPGM.PTET51.1.165.137398 30 20 29 28 55
IESPGM.PTET51.1.2.428078 26 17 6 42 20
IESPGM.PTET51.1.24.469238 26 14 16 23 57
IESPGM.PTET51.1.2.888015 49 8 39 36 100
IESPGM.PTET51.1.1.730347 163 32 37 60 114
IESPGM.PTET51.1.17.153101 29 21 6 30 42
IESPGM.PTET51.1.8.30439 121 18 7 40 38
IESPGM.PTET51.1.100.304171 26 17 1 28 2
IESPGM.PTET51.1.1.12301 27 9 8 18 9
IESPGM.PTET51.1.102.134732 30 16 3 22 9
IESPGM.PTET51.1.84.138997 96 33 18 40 98
IESPGM.PTET51.1.90.278457 56 22 39 29 52
IESPGM.PTET51.1.86.98777 45 16 14 11 54
IESPGM.PTET51.1.95.258076 76 16 36 37 62
IESPGM.PTET51.1.127.6511 28 6 15 14 29
IESPGM.PTET51.1.14.282970 146 32 24 46 63
IESPGM.PTET51.1.88.214436 479 80 52 118 201
IESPGM.PTET51.1.84.206605 104 117 287 147 402
IESPGM.PTET51.1.130.132792 29 20 13 34 66
IESPGM.PTET51.1.75.148945 46 17 28 28 69
IESPGM.PTET51.1.127.7834 28 10 18 21 54
IESPGM.PTET51.1.84.140892 29 14 25 26 46
IESPGM.PTET51.1.25.38265 55 17 20 35 79
IESPGM.PTET51.1.532.1843 30 3 15 7 23
IESPGM.PTET51.1.89.146670 95 27 26 33 88
IESPGM.PTET51.1.24.168847 44 14 26 28 58
IESPGM.PTET51.1.13.350425 30 10 1 22 18
IESPGM.PTET51.1.108.54926 72 18 3 27 7
IESPGM.PTET51.1.126.21849 26 12 39 19 47
IESPGM.PTET51.1.24.270528 67 28 44 25 99
IESPGM.PTET51.1.8.134808 108 16 4 12 15
IESPGM.PTET51.1.254.4819 74 19 40 30 95
IESPGM.PTET51.1.55.109945 279 76 75 79 192
IESPGM.PTET51.1.58.245145 29 33 36 31 17
IESPGM.PTET51.1.9.309849 93 19 42 50 145
IESPGM.PTET51.1.207.3977 230 23 82 60 153
IESPGM.PTET51.1.47.182024 78 10 1 34 32
IESPGM.PTET51.1.47.325043 27 0 0 0 0
IESPGM.PTET51.1.2.659093 41 21 8 39 35
IESPGM.PTET51.1.432.1392 45 6 13 11 7
IESPGM.PTET51.1.59.220464 45 23 14 28 51
IESPGM.PTET51.1.44.248445 85 29 17 47 94
IESPGM.PTET51.1.114.96433 29 6 3 3 12
IESPGM.PTET51.1.70.98075 48 22 17 29 22
IESPGM.PTET51.1.43.175534 194 41 94 60 222
IESPGM.PTET51.1.132.62036 31 11 22 21 63
IESPGM.PTET51.1.14.280024 45 13 3 17 10
IESPGM.PTET51.1.7.712492 86 15 7 29 12
IESPGM.PTET51.1.107.142417 49 29 11 24 61
IESPGM.PTET51.1.83.206177 30 26 10 28 19
IESPGM.PTET51.1.162.68974 26 0 0 0 0
IESPGM.PTET51.1.147.160519 27 5 3 16 18
IESPGM.PTET51.1.50.131910 30 23 14 28 28
IESPGM.PTET51.1.105.171496 27 7 6 28 38
IESPGM.PTET51.1.131.190236 28 7 1 24 7
IESPGM.PTET51.1.172.99677 46 11 9 22 71
IESPGM.PTET51.1.102.133128 28 5 0 4 5
IESPGM.PTET51.1.39.370548 27 16 2 30 30
IESPGM.PTET51.1.41.144383 45 0 0 0 0
IESPGM.PTET51.1.9.513382 49 16 46 31 75
IESPGM.PTET51.1.131.129448 74 17 33 48 88
IESPGM.PTET51.1.62.225751 117 38 51 59 99
IESPGM.PTET51.1.45.71026 104 19 24 28 90
IESPGM.PTET51.1.52.192010 120 39 39 45 76
IESPGM.PTET51.1.51.203506 29 16 40 33 81
IESPGM.PTET51.1.156.118845 85 10 7 29 46
IESPGM.PTET51.1.80.333389 45 26 19 27 42
IESPGM.PTET51.1.17.587066 109 26 25 41 35
IESPGM.PTET51.1.71.4172 26 15 14 17 54
IESPGM.PTET51.1.195.14485 48 7 10 14 15
IESPGM.PTET51.1.126.48741 69 16 11 30 76
IESPGM.PTET51.1.39.469181 74 6 2 15 6
IESPGM.PTET51.1.139.174153 44 20 36 32 128
IESPGM.PTET51.1.598.2145 26 8 12 8 59
IESPGM.PTET51.1.20.234075 26 31 25 40 66
IESPGM.PTET51.1.382.3328 26 19 46 27 80
IESPGM.PTET51.1.86.38278 29 9 2 6 1
IESPGM.PTET51.1.22.496536 105 48 24 38 57
IESPGM.PTET51.1.78.254637 65 29 27 36 91
IESPGM.PTET51.1.24.76503 160 21 38 49 154
IESPGM.PTET51.1.18.65263 1750 243 364 214 499
IESPGM.PTET51.1.126.47424 27 9 6 28 6
IESPGM.PTET51.1.25.67356 26 26 36 39 61
IESPGM.PTET51.1.158.64955 76 4 16 15 9
IESPGM.PTET51.1.134.134305 67 29 14 29 36
IESPGM.PTET51.1.66.389913 47 20 28 34 35
IESPGM.PTET51.1.17.183221 28 9 1 16 6
IESPGM.PTET51.1.84.28243 54 3 0 4 8
IESPGM.PTET51.1.254.6879 30 5 15 8 14
IESPGM.PTET51.1.36.306191 45 22 23 36 72
IESPGM.PTET51.1.1.861277 60 15 2 37 5
IESPGM.PTET51.1.151.111453 30 24 22 31 58
IESPGM.PTET51.1.28.351988 382 70 14 102 73
IESPGM.PTET51.1.166.85937 147 20 35 61 58
IESPGM.PTET51.1.67.188009 26 23 38 44 105
IESPGM.PTET51.1.150.2877 28 15 5 14 10
IESPGM.PTET51.1.67.193863 95 29 25 41 35
IESPGM.PTET51.1.408.4816 222 52 99 97 197
IESPGM.PTET51.1.11.580974 44 20 6 31 45
IESPGM.PTET51.1.156.5834 117 21 18 41 67
IESPGM.PTET51.1.36.129101 118 31 38 58 54
IESPGM.PTET51.1.77.325772 65 15 12 22 53
IESPGM.PTET51.1.97.58649 76 15 12 21 47
IESPGM.PTET51.1.14.178076 127 31 14 51 22
IESPGM.PTET51.1.14.179397 88 20 42 42 109
IESPGM.PTET51.1.23.412947 69 26 47 36 99
IESPGM.PTET51.1.63.386645 44 21 33 28 52
IESPGM.PTET51.1.40.372721 30 21 3 29 8
IESPGM.PTET51.1.102.264343 45 16 16 36 25
IESPGM.PTET51.1.96.287030 110 16 22 27 87
IESPGM.PTET51.1.148.132039 44 0 1 0 1
IESPGM.PTET51.1.76.6017 220 24 25 47 51
IESPGM.PTET51.1.121.109410 30 17 10 33 16
IESPGM.PTET51.1.163.30858 67 10 2 12 16
IESPGM.PTET51.1.97.202415 96 27 15 58 102
IESPGM.PTET51.1.22.308174 72 22 11 41 39
IESPGM.PTET51.1.104.165036 104 25 23 44 47
IESPGM.PTET51.1.147.101023 27 36 48 43 51
IESPGM.PTET51.1.64.300727 115 31 52 39 110
IESPGM.PTET51.1.124.147782 76 40 42 27 70
IESPGM.PTET51.1.106.76199 26 16 14 25 13
IESPGM.PTET51.1.117.37963 28 19 50 16 46
IESPGM.PTET51.1.61.423100 51 19 35 33 66
IESPGM.PTET51.1.15.282242 95 25 25 41 101
IESPGM.PTET51.1.403.3697 26 27 96 73 202
IESPGM.PTET51.1.4.562540 30 11 21 29 22
IESPGM.PTET51.1.151.171082 1017 199 431 262 656
IESPGM.PTET51.1.33.230172 100 26 14 59 98
IESPGM.PTET51.1.336.837 133 0 6 0 9
IESPGM.PTET51.1.52.406333 44 11 32 27 82
IESPGM.PTET51.1.117.203619 70 27 34 39 86
IESPGM.PTET51.1.60.324482 59 15 30 43 88
IESPGM.PTET51.1.61.281406 47 21 27 33 83
IESPGM.PTET51.1.124.98657 26 22 9 27 2
IESPGM.PTET51.1.134.237485 47 20 26 24 100
IESPGM.PTET51.1.135.111992 29 14 28 31 78
IESPGM.PTET51.1.34.52858 59 20 6 26 37
IESPGM.PTET51.1.10.113234 57 26 15 16 28
IESPGM.PTET51.1.126.50353 69 19 32 38 97
IESPGM.PTET51.1.38.407324 76 30 47 65 105
IESPGM.PTET51.1.19.459257 45 10 10 26 34
IESPGM.PTET51.1.90.148568 221 32 22 60 58
IESPGM.PTET51.1.131.229810 28 13 2 27 3
IESPGM.PTET51.1.21.508471 28 21 7 22 11
IESPGM.PTET51.1.4.329065 27 36 51 33 85
IESPGM.PTET51.1.12.10649 48 18 27 24 65
IESPGM.PTET51.1.161.190656 26 0 0 0 0
IESPGM.PTET51.1.23.538308 47 12 38 33 81
IESPGM.PTET51.1.154.143500 54 11 18 36 35
IESPGM.PTET51.1.183.32069 56 12 31 21 67
IESPGM.PTET51.1.2.330780 26 6 12 7 24
IESPGM.PTET51.1.45.322812 179 26 22 47 105
IESPGM.PTET51.1.158.92728 79 21 17 32 57
IESPGM.PTET51.1.28.447812 111 41 45 35 82
IESPGM.PTET51.1.102.56135 28 10 21 15 34
IESPGM.PTET51.1.86.12996 67 11 20 38 54
IESPGM.PTET51.1.66.333937 30 26 41 38 37
IESPGM.PTET51.1.115.190194 46 30 13 29 72
IESPGM.PTET51.1.138.59382 68 34 21 42 66
IESPGM.PTET51.1.36.303404 26 3 12 12 24
IESPGM.PTET51.1.83.98070 28 11 1 22 12
IESPGM.PTET51.1.74.146445 65 20 10 36 35
IESPGM.PTET51.1.160.59391 26 24 53 28 68
IESPGM.PTET51.1.99.11085 120 23 2 22 24
IESPGM.PTET51.1.59.175332 158 35 52 45 137
IESPGM.PTET51.1.70.169192 29 20 32 33 40
IESPGM.PTET51.1.8.266473 64 18 1 22 1
IESPGM.PTET51.1.171.19821 64 15 1 21 12
IESPGM.PTET51.1.130.128559 49 5 6 15 41
IESPGM.PTET51.1.158.151025 99 21 49 29 99
IESPGM.PTET51.1.15.224381 26 13 27 31 90
IESPGM.PTET51.1.143.183839 45 23 57 16 65
IESPGM.PTET51.1.40.213742 109 15 17 39 43
IESPGM.PTET51.1.25.38565 66 12 5 20 20
IESPGM.PTET51.1.62.75049 360 79 53 91 141
IESPGM.PTET51.1.79.126082 109 26 24 55 64
IESPGM.PTET51.1.305.1045 26 4 22 11 46
IESPGM.PTET51.1.13.28373 26 19 29 31 41
IESPGM.PTET51.1.29.146123 76 17 29 47 61
IESPGM.PTET51.1.161.128255 28 9 1 24 15
IESPGM.PTET51.1.9.267950 57 35 70 16 56
IESPGM.PTET51.1.97.162282 30 17 11 13 19
IESPGM.PTET51.1.95.186945 78 18 10 25 67
IESPGM.PTET51.1.148.33386 27 15 23 10 27
IESPGM.PTET51.1.534.2442 28 4 35 14 84
IESPGM.PTET51.1.534.1121 28 14 47 43 98
IESPGM.PTET51.1.83.264048 29 16 41 26 74
IESPGM.PTET51.1.96.232379 27 15 25 26 73
IESPGM.PTET51.1.127.11380 40 25 35 15 66
IESPGM.PTET51.1.120.170940 85 24 4 30 11
IESPGM.PTET51.1.35.98645 27 10 14 27 22
IESPGM.PTET51.1.2.762398 75 20 30 39 72
IESPGM.PTET51.1.17.384405 45 14 27 33 67
IESPGM.PTET51.1.129.75617 31 24 39 31 81
IESPGM.PTET51.1.172.72492 129 13 4 22 12
IESPGM.PTET51.1.16.225866 420 105 151 161 227
IESPGM.PTET51.1.284.4076 27 0 0 0 0
IESPGM.PTET51.1.64.328654 98 7 7 12 13
IESPGM.PTET51.1.184.50803 80 25 39 43 60
IESPGM.PTET51.1.116.262950 100 30 11 42 51
IESPGM.PTET51.1.45.151174 115 33 49 43 86
IESPGM.PTET51.1.56.172086 81 21 37 52 68
IESPGM.PTET51.1.22.570458 81 8 53 21 128
IESPGM.PTET51.1.26.374163 66 7 0 8 8
IESPGM.PTET51.1.67.305456 124 24 22 53 45
IESPGM.PTET51.1.4.361356 26 5 9 20 18
IESPGM.PTET51.1.127.121500 133 38 14 59 58
IESPGM.PTET51.1.120.269561 26 18 48 31 71
IESPGM.PTET51.1.81.160128 26 27 22 26 53
IESPGM.PTET51.1.150.136728 28 14 2 30 11
IESPGM.PTET51.1.47.284478 56 25 4 31 86
IESPGM.PTET51.1.30.121115 65 10 2 18 14
IESPGM.PTET51.1.69.267387 45 21 38 35 94
IESPGM.PTET51.1.80.258722 27 10 2 24 3
IESPGM.PTET51.1.1.959164 27 15 25 33 68
IESPGM.PTET51.1.110.48613 30 20 7 22 10
IESPGM.PTET51.1.105.57896 30 6 7 17 31
IESPGM.PTET51.1.6.291407 77 27 44 44 83
IESPGM.PTET51.1.55.167234 86 37 29 57 64
IESPGM.PTET51.1.42.99123 75 21 16 49 47
IESPGM.PTET51.1.139.174452 86 13 1 16 2
IESPGM.PTET51.1.130.131488 27 8 5 23 20
IESPGM.PTET51.1.151.210213 55 15 13 35 37
IESPGM.PTET51.1.34.463689 28 19 10 33 59
IESPGM.PTET51.1.181.79928 85 25 36 31 79
IESPGM.PTET51.1.151.74011 84 18 43 43 124
IESPGM.PTET51.1.100.162195 69 21 4 42 13
IESPGM.PTET51.1.254.4531 27 10 2 6 13
IESPGM.PTET51.1.154.4378 64 50 73 81 160
IESPGM.PTET51.1.147.157011 48 26 10 25 7
IESPGM.PTET51.1.6.47604 62 18 9 17 7
IESPGM.PTET51.1.138.31757 57 16 20 38 71
IESPGM.PTET51.1.102.263614 108 7 1 23 2
IESPGM.PTET51.1.96.12574 84 25 9 53 66
IESPGM.PTET51.1.4.430305 26 14 28 35 21
IESPGM.PTET51.1.33.186656 95 35 21 41 60
IESPGM.PTET51.1.147.202738 100 26 20 61 38
IESPGM.PTET51.1.71.60253 28 3 7 11 13
IESPGM.PTET51.1.116.75621 88 18 7 43 31
IESPGM.PTET51.1.57.174592 26 10 2 23 5
IESPGM.PTET51.1.640.244 29 0 8 2 19
IESPGM.PTET51.1.65.303681 44 14 32 42 80
IESPGM.PTET51.1.96.304998 44 19 27 19 53
IESPGM.PTET51.1.105.241752 27 12 9 13 28
IESPGM.PTET51.1.5.464987 78 48 88 59 79
IESPGM.PTET51.1.38.95101 108 28 13 39 31
IESPGM.PTET51.1.13.276818 46 3 16 10 20
IESPGM.PTET51.1.52.134743 121 35 31 46 130
IESPGM.PTET51.1.166.106407 70 21 23 45 61
IESPGM.PTET51.1.28.477936 472 80 64 100 132
IESPGM.PTET51.1.7.467492 30 5 0 20 0
IESPGM.PTET51.1.72.316767 47 11 9 21 35
IESPGM.PTET51.1.39.210839 49 9 1 15 2
IESPGM.PTET51.1.101.306699 86 22 46 48 102
IESPGM.PTET51.1.65.290832 26 1 4 3 10
IESPGM.PTET51.1.1.124760 26 22 16 23 9
IESPGM.PTET51.1.95.257935 27 8 3 9 21
IESPGM.PTET51.1.100.259947 97 13 1 16 19
IESPGM.PTET51.1.96.288650 26 11 15 20 62
IESPGM.PTET51.1.2.602094 26 13 18 21 22
IESPGM.PTET51.1.100.232469 26 22 1 33 3
IESPGM.PTET51.1.67.163173 196 39 13 63 82
IESPGM.PTET51.1.40.93631 1790 283 507 390 1052
IESPGM.PTET51.1.659.666 28 15 31 29 59
IESPGM.PTET51.1.38.97765 86 29 18 24 70
IESPGM.PTET51.1.35.98066 129 29 26 49 95
IESPGM.PTET51.1.115.290568 53 20 5 28 11
IESPGM.PTET51.1.158.64964 44 12 10 10 9
IESPGM.PTET51.1.2.801504 28 13 29 29 66
IESPGM.PTET51.1.19.332581 107 14 33 34 30
IESPGM.PTET51.1.13.146045 91 31 9 50 84
IESPGM.PTET51.1.141.8309 29 5 15 24 29
IESPGM.PTET51.1.66.405977 29 13 39 25 84
IESPGM.PTET51.1.106.16266 26 15 14 13 61
IESPGM.PTET51.1.144.43731 48 9 35 24 77
IESPGM.PTET51.1.115.291591 28 12 13 7 30
IESPGM.PTET51.1.30.382818 67 25 33 44 76
IESPGM.PTET51.1.122.173187 74 18 27 39 95
IESPGM.PTET51.1.98.232115 47 12 3 24 26
IESPGM.PTET51.1.72.19384 28 23 14 30 53
IESPGM.PTET51.1.40.113388 28 3 0 6 0
IESPGM.PTET51.1.14.148842 179 36 11 62 29
IESPGM.PTET51.1.10.88488 98 23 6 28 15
IESPGM.PTET51.1.157.219827 26 12 21 29 50
IESPGM.PTET51.1.19.561234 48 15 13 35 43
IESPGM.PTET51.1.96.102779 28 21 8 37 14
IESPGM.PTET51.1.5.432817 82 12 9 37 45
IESPGM.PTET51.1.12.40184 50 19 31 43 87
IESPGM.PTET51.1.178.128504 26 9 3 14 22
IESPGM.PTET51.1.20.188500 29 9 4 6 12
IESPGM.PTET51.1.33.130988 44 4 33 19 27
IESPGM.PTET51.1.25.68392 28 14 32 19 76
IESPGM.PTET51.1.148.88034 77 12 19 39 59
IESPGM.PTET51.1.137.111136 205 36 34 68 104
IESPGM.PTET51.1.7.637254 148 43 39 62 58
IESPGM.PTET51.1.90.119194 89 29 45 36 86
IESPGM.PTET51.1.39.297962 28 15 9 15 10
IESPGM.PTET51.1.25.37831 45 6 1 10 8
IESPGM.PTET51.1.131.159863 77 23 22 40 66
IESPGM.PTET51.1.56.209020 54 14 2 17 13
IESPGM.PTET51.1.65.43008 26 23 31 33 69
IESPGM.PTET51.1.123.3422 28 10 16 9 36
IESPGM.PTET51.1.79.255832 64 19 21 44 59
IESPGM.PTET51.1.27.418599 28 12 6 15 46
IESPGM.PTET51.1.119.136195 78 30 43 28 95
IESPGM.PTET51.1.161.50071 28 20 24 31 44
IESPGM.PTET51.1.101.192766 75 28 13 43 52
IESPGM.PTET51.1.5.160343 117 32 54 49 151
IESPGM.PTET51.1.7.437983 117 19 5 45 49
IESPGM.PTET51.1.35.158335 29 7 20 16 32
IESPGM.PTET51.1.169.171209 32 22 21 15 8
IESPGM.PTET51.1.35.304869 144 33 17 32 18
IESPGM.PTET51.1.42.73842 27 26 32 41 92
IESPGM.PTET51.1.8.365236 28 15 4 20 8
IESPGM.PTET51.1.75.18792 65 24 15 25 80
IESPGM.PTET51.1.13.551613 76 13 27 23 68
IESPGM.PTET51.1.53.135938 31 17 13 33 64
IESPGM.PTET51.1.12.620400 71 7 3 14 8
IESPGM.PTET51.1.170.30008 30 20 0 26 4
IESPGM.PTET51.1.65.129972 29 17 56 33 106
IESPGM.PTET51.1.43.450361 26 10 20 22 33
IESPGM.PTET51.1.40.209504 95 20 8 30 41
IESPGM.PTET51.1.228.9260 27 21 37 24 67
IESPGM.PTET51.1.81.133680 29 27 16 27 34
IESPGM.PTET51.1.48.460974 57 33 72 34 86
IESPGM.PTET51.1.99.104141 79 18 11 37 71
IESPGM.PTET51.1.154.3937 108 45 37 70 55
IESPGM.PTET51.1.89.245734 100 25 85 56 127
IESPGM.PTET51.1.556.72745 90 22 3 41 39
IESPGM.PTET51.1.1.557389 46 13 19 25 86
IESPGM.PTET51.1.114.41492 58 14 27 23 25
IESPGM.PTET51.1.38.66621 45 19 28 42 49
IESPGM.PTET51.1.112.30436 29 18 27 32 20
IESPGM.PTET51.1.79.256862 162 47 24 53 67
IESPGM.PTET51.1.102.103022 458 86 69 111 137
IESPGM.PTET51.1.33.359799 500 86 76 131 159
IESPGM.PTET51.1.92.324648 28 6 11 21 47
IESPGM.PTET51.1.531.370 28 6 9 21 28
IESPGM.PTET51.1.69.307545 80 38 28 54 70
IESPGM.PTET51.1.86.198378 46 17 26 32 88
IESPGM.PTET51.1.20.163393 90 25 10 34 22
IESPGM.PTET51.1.27.344218 179 24 23 59 53
IESPGM.PTET51.1.57.271000 45 32 31 35 83
IESPGM.PTET51.1.39.236123 28 15 29 24 92
IESPGM.PTET51.1.166.135208 99 23 28 30 118
IESPGM.PTET51.1.123.4458 26 9 9 23 50
IESPGM.PTET51.1.16.484050 75 15 16 20 20
IESPGM.PTET51.1.105.26172 28 9 19 11 40
IESPGM.PTET51.1.74.27652 77 14 29 20 67
IESPGM.PTET51.1.192.15690 27 5 17 34 73
IESPGM.PTET51.1.141.118915 48 13 4 31 11
IESPGM.PTET51.1.87.198537 185 37 58 70 184
IESPGM.PTET51.1.121.109139 90 19 59 45 78
IESPGM.PTET51.1.39.367929 49 22 17 32 52
IESPGM.PTET51.1.39.196573 28 6 3 14 1
IESPGM.PTET51.1.31.354043 152 41 9 47 35
IESPGM.PTET51.1.87.342114 74 20 30 44 51
IESPGM.PTET51.1.383.3708 123 21 55 43 76
IESPGM.PTET51.1.55.309528 89 34 19 58 77
IESPGM.PTET51.1.117.65727 87 26 53 40 104
IESPGM.PTET51.1.157.119462 77 18 8 37 88
IESPGM.PTET51.1.86.242489 159 26 11 44 87
IESPGM.PTET51.1.631.1368 29 3 5 10 15
IESPGM.PTET51.1.39.341472 45 17 17 37 100
IESPGM.PTET51.1.31.355368 221 46 18 72 43
IESPGM.PTET51.1.127.6824 26 15 2 26 6
IESPGM.PTET51.1.21.77714 26 20 21 26 78
IESPGM.PTET51.1.12.275630 123 36 48 50 92
IESPGM.PTET51.1.77.123276 68 14 2 23 57
IESPGM.PTET51.1.82.161903 84 23 41 40 118
IESPGM.PTET51.1.35.289558 26 5 12 18 14
IESPGM.PTET51.1.133.206197 28 21 28 25 57
IESPGM.PTET51.1.133.19102 28 20 20 22 43
IESPGM.PTET51.1.40.197705 218 43 9 66 37
IESPGM.PTET51.1.31.526441 27 7 14 16 40
IESPGM.PTET51.1.118.162310 78 23 7 39 18
IESPGM.PTET51.1.59.117773 26 21 18 31 63
IESPGM.PTET51.1.4.302762 44 75 165 87 170
IESPGM.PTET51.1.120.54792 28 24 23 27 44
IESPGM.PTET51.1.115.88899 49 24 3 21 10
IESPGM.PTET51.1.156.175402 50 14 4 13 26
IESPGM.PTET51.1.13.553692 26 13 20 28 40
IESPGM.PTET51.1.157.16992 27 7 47 34 80
IESPGM.PTET51.1.50.229812 117 14 14 81 133
IESPGM.PTET51.1.6.263372 95 25 11 50 43
IESPGM.PTET51.1.126.20542 65 20 30 31 79
IESPGM.PTET51.1.15.249239 27 18 45 37 64
IESPGM.PTET51.1.42.276498 66 25 13 51 48
IESPGM.PTET51.1.152.138217 69 22 39 40 63
IESPGM.PTET51.1.59.345102 28 14 12 47 29
IESPGM.PTET51.1.151.50797 27 35 19 29 20
IESPGM.PTET51.1.143.52016 44 11 18 21 38
IESPGM.PTET51.1.2.226187 169 35 24 69 69
IESPGM.PTET51.1.33.185635 56 16 13 28 34
IESPGM.PTET51.1.69.106666 48 22 3 22 9
IESPGM.PTET51.1.18.603876 27 0 1 2 0
IESPGM.PTET51.1.3.802119 61 22 4 10 10
IESPGM.PTET51.1.9.469587 26 6 21 11 4
IESPGM.PTET51.1.1.527584 75 21 1 35 5
IESPGM.PTET51.1.141.179883 48 21 18 31 72
IESPGM.PTET51.1.52.193939 107 26 32 46 89
IESPGM.PTET51.1.134.206358 141 27 48 49 89
IESPGM.PTET51.1.38.336627 104 32 16 39 9
IESPGM.PTET51.1.16.426175 26 28 7 23 7
IESPGM.PTET51.1.163.205875 85 11 12 33 26
IESPGM.PTET51.1.54.240860 26 13 23 32 36
IESPGM.PTET51.1.110.222957 28 9 15 22 24
IESPGM.PTET51.1.57.215784 77 12 10 32 88
IESPGM.PTET51.1.141.121843 57 26 31 32 75
IESPGM.PTET51.1.65.15556 27 14 4 19 28
IESPGM.PTET51.1.155.116356 27 14 19 23 40
IESPGM.PTET51.1.31.282321 26 6 2 3 11
IESPGM.PTET51.1.54.296248 59 26 45 39 129
IESPGM.PTET51.1.98.76812 29 24 4 25 42
IESPGM.PTET51.1.9.307228 133 48 79 58 119
IESPGM.PTET51.1.34.190197 45 16 36 31 50
IESPGM.PTET51.1.71.4480 98 22 58 56 103
IESPGM.PTET51.1.13.653189 86 27 99 26 85
IESPGM.PTET51.1.165.207377 28 23 33 27 70
IESPGM.PTET51.1.168.65283 28 20 6 18 7
IESPGM.PTET51.1.22.496843 64 19 11 25 62
IESPGM.PTET51.1.99.70862 89 24 27 49 115
IESPGM.PTET51.1.16.86395 26 8 0 19 4
IESPGM.PTET51.1.4.287741 28 20 23 28 69
IESPGM.PTET51.1.103.105244 74 21 27 28 81
IESPGM.PTET51.1.1.284769 117 34 40 51 134
IESPGM.PTET51.1.185.40036 39 20 22 33 74
IESPGM.PTET51.1.180.33270 75 31 51 44 78
IESPGM.PTET51.1.115.288673 109 24 26 39 89
IESPGM.PTET51.1.151.1647 28 18 20 20 18
IESPGM.PTET51.1.29.277350 26 15 16 13 53
IESPGM.PTET51.1.195.14797 26 9 12 14 4
IESPGM.PTET51.1.47.325068 28 3 2 7 12
IESPGM.PTET51.1.307.1515 27 3 5 16 6
IESPGM.PTET51.1.29.319562 188 35 12 65 49
IESPGM.PTET51.1.17.528466 28 12 1 20 9
IESPGM.PTET51.1.105.239868 58 24 5 29 0
IESPGM.PTET51.1.96.302364 49 10 27 20 73
IESPGM.PTET51.1.110.81082 56 21 35 29 60
IESPGM.PTET51.1.41.299705 32 25 5 25 10
IESPGM.PTET51.1.18.457055 26 10 22 8 43
IESPGM.PTET51.1.21.79775 81 22 3 17 11
IESPGM.PTET51.1.121.12156 99 18 30 26 61
IESPGM.PTET51.1.163.104777 98 30 36 35 93
IESPGM.PTET51.1.162.68995 28 7 2 6 12
IESPGM.PTET51.1.40.445784 29 16 12 35 43
IESPGM.PTET51.1.154.113400 116 33 35 53 87
IESPGM.PTET51.1.96.303689 27 17 2 27 21
IESPGM.PTET51.1.123.80924 30 8 13 2 22
IESPGM.PTET51.1.11.548399 76 37 29 27 19
IESPGM.PTET51.1.96.161690 59 23 12 35 21
IESPGM.PTET51.1.33.286173 26 16 23 24 79
IESPGM.PTET51.1.171.50820 53 16 4 32 46
IESPGM.PTET51.1.66.333075 64 8 0 6 3
IESPGM.PTET51.1.3.833847 67 24 12 31 44
IESPGM.PTET51.1.138.30137 45 28 12 28 42
IESPGM.PTET51.1.45.118146 29 17 12 20 16
IESPGM.PTET51.1.101.288015 94 28 60 42 91
IESPGM.PTET51.1.65.290842 27 7 8 6 10
IESPGM.PTET51.1.89.276886 77 15 12 45 95
IESPGM.PTET51.1.116.201123 87 20 28 40 74
IESPGM.PTET51.1.131.13636 28 4 9 13 7
IESPGM.PTET51.1.56.32813 67 24 4 38 27
IESPGM.PTET51.1.76.119164 28 24 19 19 34
IESPGM.PTET51.1.47.149004 28 14 12 38 30
IESPGM.PTET51.1.157.218510 44 6 6 13 33
IESPGM.PTET51.1.97.160515 419 47 75 102 176
IESPGM.PTET51.1.25.36814 48 9 23 31 32
IESPGM.PTET51.1.47.252007 76 10 0 20 23
IESPGM.PTET51.1.1.326391 28 11 25 30 63
IESPGM.PTET51.1.102.203101 66 16 4 34 27
IESPGM.PTET51.1.117.35617 76 13 7 26 8
IESPGM.PTET51.1.132.232315 78 22 30 38 80
IESPGM.PTET51.1.112.58079 47 9 11 32 46
IESPGM.PTET51.1.60.117002 87 8 7 17 19
IESPGM.PTET51.1.37.305346 29 13 19 25 30
IESPGM.PTET51.1.103.195887 38 25 11 25 38
IESPGM.PTET51.1.104.236916 56 8 10 13 18
IESPGM.PTET51.1.5.490100 27 20 7 20 5
IESPGM.PTET51.1.85.208843 28 21 12 29 37
IESPGM.PTET51.1.52.194380 26 17 0 18 8
IESPGM.PTET51.1.139.115282 26 7 4 6 13
IESPGM.PTET51.1.105.25441 107 21 23 32 43
IESPGM.PTET51.1.75.147068 27 21 2 17 13
IESPGM.PTET51.1.108.54368 44 13 2 15 20
IESPGM.PTET51.1.3.401656 26 19 36 26 54
IESPGM.PTET51.1.305.1956 56 10 9 23 102
IESPGM.PTET51.1.45.319904 27 16 12 25 12
IESPGM.PTET51.1.9.370095 87 17 13 32 39
IESPGM.PTET51.1.135.207257 66 21 8 21 31
IESPGM.PTET51.1.5.405798 114 37 39 46 126
IESPGM.PTET51.1.131.14667 28 18 20 41 30
IESPGM.PTET51.1.19.590603 58 14 15 20 63
IESPGM.PTET51.1.5.633125 46 14 9 25 53
IESPGM.PTET51.1.100.261544 68 5 0 9 5
IESPGM.PTET51.1.159.183660 59 15 48 33 109
IESPGM.PTET51.1.53.395136 28 19 29 54 34
IESPGM.PTET51.1.154.114438 75 11 11 27 33
IESPGM.PTET51.1.146.19410 28 14 17 12 19
IESPGM.PTET51.1.124.37416 193 39 17 59 37
IESPGM.PTET51.1.71.2700 28 2 0 24 3
IESPGM.PTET51.1.76.37987 27 26 38 37 64
IESPGM.PTET51.1.100.287707 26 15 7 26 21
IESPGM.PTET51.1.52.193068 67 2 4 13 18
IESPGM.PTET51.1.126.150158 69 12 29 35 106
IESPGM.PTET51.1.140.251298 26 3 1 1 24
IESPGM.PTET51.1.90.318616 28 10 13 14 52
IESPGM.PTET51.1.25.96444 29 23 38 35 72
IESPGM.PTET51.1.3.401363 28 7 4 9 6
IESPGM.PTET51.1.172.69876 49 20 38 42 67
IESPGM.PTET51.1.154.175697 45 13 6 20 40
IESPGM.PTET51.1.70.70170 119 16 14 40 59
IESPGM.PTET51.1.23.412673 96 28 5 42 12
IESPGM.PTET51.1.36.192577 89 17 7 36 24
IESPGM.PTET51.1.98.78585 30 9 1 13 6
IESPGM.PTET51.1.16.526549 127 29 19 32 16
IESPGM.PTET51.1.160.86718 71 19 35 49 82
IESPGM.PTET51.1.287.6095 26 3 15 16 38
IESPGM.PTET51.1.13.277270 29 6 4 13 12
IESPGM.PTET51.1.12.652297 44 12 41 32 104
IESPGM.PTET51.1.121.213777 115 17 4 26 17
IESPGM.PTET51.1.49.30140 28 12 5 15 7
IESPGM.PTET51.1.125.58651 89 24 3 31 13
IESPGM.PTET51.1.73.173332 96 12 2 19 3
IESPGM.PTET51.1.65.128666 138 18 7 31 11
IESPGM.PTET51.1.12.11989 29 14 10 15 31
IESPGM.PTET51.1.101.234695 75 11 6 19 3
IESPGM.PTET51.1.9.569665 228 28 10 84 29
IESPGM.PTET51.1.25.96151 56 21 14 38 47
IESPGM.PTET51.1.46.324176 29 12 4 21 6
IESPGM.PTET51.1.18.558744 80 30 82 47 88
IESPGM.PTET51.1.8.205231 84 22 25 36 82
IESPGM.PTET51.1.3.429871 91 23 7 34 63
IESPGM.PTET51.1.141.9072 28 7 7 22 28
IESPGM.PTET51.1.175.67961 257 45 67 80 137
IESPGM.PTET51.1.93.255886 49 14 2 21 6
IESPGM.PTET51.1.44.48203 117 34 17 45 78
IESPGM.PTET51.1.305.2692 31 0 18 11 38
IESPGM.PTET51.1.20.92889 59 26 28 28 56
IESPGM.PTET51.1.47.81663 57 18 28 30 92
IESPGM.PTET51.1.143.53630 44 21 50 38 93
IESPGM.PTET51.1.61.180325 117 31 11 47 27
IESPGM.PTET51.1.2.832950 54 24 14 33 27
IESPGM.PTET51.1.147.190363 203 42 12 58 66
IESPGM.PTET51.1.66.290425 75 21 28 30 80
IESPGM.PTET51.1.66.65599 85 19 4 31 10
IESPGM.PTET51.1.167.196613 56 15 20 39 80
IESPGM.PTET51.1.7.708250 45 21 20 24 45
IESPGM.PTET51.1.64.300161 141 26 18 33 32
IESPGM.PTET51.1.128.225596 55 13 13 34 7
IESPGM.PTET51.1.9.341596 39 21 12 23 18
IESPGM.PTET51.1.123.5491 30 20 9 18 43
IESPGM.PTET51.1.169.112036 44 16 41 34 91
IESPGM.PTET51.1.69.308581 46 21 32 49 69
IESPGM.PTET51.1.71.314564 46 24 28 47 85
IESPGM.PTET51.1.16.627084 66 19 25 32 46
IESPGM.PTET51.1.16.554312 97 14 13 15 45
IESPGM.PTET51.1.4.430906 55 30 29 33 34
IESPGM.PTET51.1.108.173742 64 33 1 30 5
IESPGM.PTET51.1.62.179614 78 27 15 39 114
IESPGM.PTET51.1.27.17760 305 40 101 88 172
IESPGM.PTET51.1.5.563752 109 17 3 13 6
IESPGM.PTET51.1.178.129275 44 14 12 33 47
IESPGM.PTET51.1.55.207110 29 7 0 10 25
IESPGM.PTET51.1.23.439571 106 17 20 49 42
IESPGM.PTET51.1.149.19839 68 13 3 21 2
IESPGM.PTET51.1.26.60988 57 38 52 45 90
IESPGM.PTET51.1.21.292413 28 10 6 19 15
IESPGM.PTET51.1.18.559778 85 14 1 33 7
IESPGM.PTET51.1.120.107510 29 15 8 24 21
IESPGM.PTET51.1.96.129397 56 5 29 17 44
IESPGM.PTET51.1.26.143189 105 29 73 64 159
IESPGM.PTET51.1.24.471146 64 20 25 37 82
IESPGM.PTET51.1.176.125138 46 11 18 20 51
IESPGM.PTET51.1.47.82696 28 14 32 51 86
IESPGM.PTET51.1.47.225879 26 17 12 9 25
IESPGM.PTET51.1.131.232760 97 21 52 40 123
IESPGM.PTET51.1.154.4687 147 58 119 110 247
IESPGM.PTET51.1.47.183668 65 15 7 25 6
IESPGM.PTET51.1.65.259885 30 13 23 25 74
IESPGM.PTET51.1.84.294901 80 17 13 39 43
IESPGM.PTET51.1.125.116820 117 25 10 54 50
IESPGM.PTET51.1.60.381631 60 17 11 38 49
IESPGM.PTET51.1.20.404421 28 19 30 29 67
IESPGM.PTET51.1.49.210 26 1 4 1 5
IESPGM.PTET51.1.350.2323 127 31 79 39 97
IESPGM.PTET51.1.95.187991 71 22 3 28 12
IESPGM.PTET51.1.38.337970 66 32 33 38 126
IESPGM.PTET51.1.65.328814 98 17 23 26 45
IESPGM.PTET51.1.44.478736 27 22 27 13 39
IESPGM.PTET51.1.104.238394 65 16 15 28 94
IESPGM.PTET51.1.81.101233 103 30 22 49 95
IESPGM.PTET51.1.90.321258 137 23 17 23 30
IESPGM.PTET51.1.126.19685 120 27 50 43 68
IESPGM.PTET51.1.35.39770 55 17 28 17 59
IESPGM.PTET51.1.382.2320 27 7 3 19 5
IESPGM.PTET51.1.27.20985 174 45 43 63 124
IESPGM.PTET51.1.86.208136 28 20 34 33 52
IESPGM.PTET51.1.5.302934 48 19 23 36 60
IESPGM.PTET51.1.21.294764 30 1 0 8 5
IESPGM.PTET51.1.119.45947 88 28 12 69 80
IESPGM.PTET51.1.30.223265 39 24 38 42 32
IESPGM.PTET51.1.43.276669 92 27 8 37 26
IESPGM.PTET51.1.65.160976 47 20 48 34 63
IESPGM.PTET51.1.38.96735 27 11 14 19 5
IESPGM.PTET51.1.34.21443 319 51 25 76 103
IESPGM.PTET51.1.44.418521 26 14 23 22 47
IESPGM.PTET51.1.25.242362 230 19 30 50 131
IESPGM.PTET51.1.40.212157 79 20 6 32 13
IESPGM.PTET51.1.126.248353 81 16 6 29 67
IESPGM.PTET51.1.59.91278 455 87 80 89 167
IESPGM.PTET51.1.153.173483 47 18 17 27 27
IESPGM.PTET51.1.15.178826 99 19 23 31 69
IESPGM.PTET51.1.100.258621 43 12 2 19 10
IESPGM.PTET51.1.67.333533 26 16 49 25 86
IESPGM.PTET51.1.44.250668 85 23 44 37 115
IESPGM.PTET51.1.138.58940 28 14 4 23 3
IESPGM.PTET51.1.8.668559 93 32 6 48 23
IESPGM.PTET51.1.92.224297 26 17 2 32 6
IESPGM.PTET51.1.4.160788 125 28 9 45 91
IESPGM.PTET51.1.111.280406 84 28 38 43 130
IESPGM.PTET51.1.57.139517 27 14 2 28 25
IESPGM.PTET51.1.532.1581 30 4 4 22 14
IESPGM.PTET51.1.71.60273 126 12 5 18 5
IESPGM.PTET51.1.16.483601 27 12 48 26 70
IESPGM.PTET51.1.103.165191 106 27 6 27 22
IESPGM.PTET51.1.29.377168 66 27 12 42 16
IESPGM.PTET51.1.170.87326 46 24 54 33 86
IESPGM.PTET51.1.1.182353 32 6 13 21 20
IESPGM.PTET51.1.3.186494 70 24 22 43 64
IESPGM.PTET51.1.38.438490 313 78 89 106 204
IESPGM.PTET51.1.39.440822 50 13 10 30 13
IESPGM.PTET51.1.59.316907 192 43 78 72 187
IESPGM.PTET51.1.128.223816 413 101 70 102 202
IESPGM.PTET51.1.50.129750 74 16 3 26 9
IESPGM.PTET51.1.159.78011 102 29 45 48 124
IESPGM.PTET51.1.26.25013 74 10 11 13 31
IESPGM.PTET51.1.29.378192 208 29 16 46 57
IESPGM.PTET51.1.46.323440 104 21 18 43 48
IESPGM.PTET51.1.90.147855 129 15 4 39 15
IESPGM.PTET51.1.96.289991 27 4 3 5 13
IESPGM.PTET51.1.130.186734 30 27 43 24 96
IESPGM.PTET51.1.65.391978 26 17 37 22 62
IESPGM.PTET51.1.122.139426 114 41 24 37 61
IESPGM.PTET51.1.66.333089 76 14 7 22 30
IESPGM.PTET51.1.228.9864 26 17 50 31 62
IESPGM.PTET51.1.46.349602 70 16 18 34 49
IESPGM.PTET51.1.12.480197 44 26 30 49 79
IESPGM.PTET51.1.18.400050 61 13 21 36 43
IESPGM.PTET51.1.109.115732 26 21 8 39 26
IESPGM.PTET51.1.59.1232 85 23 33 42 86
IESPGM.PTET51.1.78.73719 92 27 25 47 119
IESPGM.PTET51.1.105.136139 253 41 31 57 121
IESPGM.PTET51.1.161.185110 26 23 34 25 38
IESPGM.PTET51.1.79.184260 27 14 2 26 7
IESPGM.PTET51.1.125.28569 85 15 17 43 37
IESPGM.PTET51.1.158.62344 28 12 10 26 11
IESPGM.PTET51.1.102.159025 31 16 26 30 83
IESPGM.PTET51.1.176.27074 85 98 252 85 260
IESPGM.PTET51.1.118.25157 165 37 67 50 171
IESPGM.PTET51.1.161.50384 30 18 1 15 2
IESPGM.PTET51.1.151.209079 27 18 19 31 43
IESPGM.PTET51.1.97.31194 98 35 45 37 117
IESPGM.PTET51.1.60.117013 46 6 2 10 13
IESPGM.PTET51.1.170.30317 58 26 28 31 27
IESPGM.PTET51.1.110.221067 29 14 15 39 78
IESPGM.PTET51.1.71.56905 45 19 11 35 30
IESPGM.PTET51.1.116.187746 47 10 25 41 77
IESPGM.PTET51.1.49.90672 78 22 17 50 73
IESPGM.PTET51.1.130.22502 57 16 25 26 74
IESPGM.PTET51.1.69.305508 108 19 8 37 11
IESPGM.PTET51.1.5.463082 26 18 3 30 21
IESPGM.PTET51.1.148.132065 31 0 2 0 0
IESPGM.PTET51.1.79.64275 27 17 3 25 6
IESPGM.PTET51.1.104.105128 45 15 5 29 35
IESPGM.PTET51.1.57.372413 82 26 16 42 74
IESPGM.PTET51.1.27.174788 104 34 15 46 56
IESPGM.PTET51.1.4.390172 119 25 54 56 104
IESPGM.PTET51.1.44.250086 68 22 67 47 79
IESPGM.PTET51.1.130.100367 28 18 36 37 83
IESPGM.PTET51.1.31.352002 93 16 3 19 10
IESPGM.PTET51.1.95.81396 48 21 15 36 62
IESPGM.PTET51.1.107.299823 45 18 8 30 66
IESPGM.PTET51.1.139.115297 212 13 10 26 56
IESPGM.PTET51.1.60.323484 99 35 43 70 130
IESPGM.PTET51.1.73.145281 27 7 12 10 28
IESPGM.PTET51.1.2.929520 28 26 50 32 107
IESPGM.PTET51.1.567.1511 49 8 20 17 46
IESPGM.PTET51.1.122.3956 63 19 22 30 55
IESPGM.PTET51.1.116.127519 29 12 7 16 7
IESPGM.PTET51.1.116.229649 67 32 15 44 77
IESPGM.PTET51.1.40.369241 29 14 16 23 66
IESPGM.PTET51.1.2.802556 28 21 4 24 24
IESPGM.PTET51.1.34.491185 27 9 8 31 87
IESPGM.PTET51.1.56.341404 47 15 6 16 34
IESPGM.PTET51.1.101.232042 86 22 9 43 21
IESPGM.PTET51.1.31.80218 44 16 15 33 11
IESPGM.PTET51.1.336.866 27 2 1 10 4
IESPGM.PTET51.1.102.103339 130 48 29 45 71
IESPGM.PTET51.1.45.70908 54 15 6 20 49
IESPGM.PTET51.1.28.317654 60 18 4 32 50
IESPGM.PTET51.1.44.447309 89 28 28 42 84
IESPGM.PTET51.1.534.1734 29 18 17 26 80
IESPGM.PTET51.1.37.464907 45 4 0 3 0
IESPGM.PTET51.1.31.456799 29 11 6 31 75
IESPGM.PTET51.1.192.13346 29 9 0 5 3
IESPGM.PTET51.1.16.585172 65 8 1 21 16
IESPGM.PTET51.1.48.226194 117 13 8 34 16
IESPGM.PTET51.1.13.549461 97 21 41 35 41
IESPGM.PTET51.1.54.194715 261 54 45 69 63
IESPGM.PTET51.1.125.248783 27 18 10 24 20
IESPGM.PTET51.1.102.264084 27 8 11 25 27
IESPGM.PTET51.1.97.190937 48 25 13 43 41
IESPGM.PTET51.1.34.76409 86 18 3 20 12
IESPGM.PTET51.1.89.115276 63 28 8 38 20
IESPGM.PTET51.1.108.274850 27 19 19 22 59
IESPGM.PTET51.1.124.97055 27 22 3 33 17
IESPGM.PTET51.1.75.218377 96 15 2 36 18
IESPGM.PTET51.1.3.284220 28 22 32 37 72
IESPGM.PTET51.1.2.728938 136 17 32 43 31
IESPGM.PTET51.1.39.84212 27 13 12 20 3
IESPGM.PTET51.1.44.448337 64 19 2 21 23
IESPGM.PTET51.1.7.707238 29 4 10 4 26
IESPGM.PTET51.1.20.132853 44 10 27 37 55
IESPGM.PTET51.1.254.3804 567 59 117 103 208
IESPGM.PTET51.1.7.695720 29 1 1 8 9
IESPGM.PTET51.1.5.503824 97 20 11 40 4
IESPGM.PTET51.1.41.143660 85 25 35 37 52
IESPGM.PTET51.1.90.278787 55 14 4 23 6
IESPGM.PTET51.1.33.226834 26 11 4 27 22
IESPGM.PTET51.1.120.137057 67 18 12 24 20
IESPGM.PTET51.1.48.255577 30 14 1 24 8
IESPGM.PTET51.1.49.126570 54 15 8 37 56
IESPGM.PTET51.1.150.110887 28 18 17 38 58
IESPGM.PTET51.1.86.167545 28 6 2 4 0
IESPGM.PTET51.1.9.165837 45 4 5 18 23
IESPGM.PTET51.1.93.98245 48 19 1 27 6
IESPGM.PTET51.1.52.334628 69 19 8 45 57
IESPGM.PTET51.1.349.762 87 9 32 11 83
IESPGM.PTET51.1.32.67403 29 11 2 16 1
IESPGM.PTET51.1.176.126466 43 17 24 21 59
IESPGM.PTET51.1.130.83183 28 26 15 33 33
IESPGM.PTET51.1.85.21884 46 16 22 23 51
IESPGM.PTET51.1.176.9305 89 6 21 19 37
IESPGM.PTET51.1.31.282633 29 16 64 24 94
IESPGM.PTET51.1.2.788569 46 15 38 31 98
IESPGM.PTET51.1.55.296715 28 13 15 37 80
IESPGM.PTET51.1.176.9308 121 0 0 0 1
IESPGM.PTET51.1.26.298203 28 17 14 18 20
IESPGM.PTET51.1.19.301175 30 10 18 31 33
IESPGM.PTET51.1.48.285961 67 23 14 36 33
IESPGM.PTET51.1.104.240592 45 5 0 20 12
IESPGM.PTET51.1.142.150219 46 10 24 30 34
IESPGM.PTET51.1.79.325527 135 36 9 44 71
IESPGM.PTET51.1.156.23521 58 22 3 23 25
IESPGM.PTET51.1.137.109846 73 21 4 28 24
IESPGM.PTET51.1.35.360400 115 30 25 60 50
IESPGM.PTET51.1.33.125737 67 23 27 18 58
IESPGM.PTET51.1.136.237231 95 27 3 36 15
IESPGM.PTET51.1.556.102579 221 30 17 69 56
IESPGM.PTET51.1.59.60720 27 14 24 18 33
IESPGM.PTET51.1.111.150227 26 12 12 13 12
IESPGM.PTET51.1.168.94971 30 16 10 29 69
IESPGM.PTET51.1.62.119100 28 4 3 12 11
IESPGM.PTET51.1.155.115054 64 17 2 39 35
IESPGM.PTET51.1.180.61621 99 34 31 46 92
IESPGM.PTET51.1.66.258719 27 15 5 25 10
IESPGM.PTET51.1.9.310759 123 32 23 49 87
IESPGM.PTET51.1.95.186684 57 13 27 41 81
IESPGM.PTET51.1.22.407255 44 16 37 37 44
IESPGM.PTET51.1.88.112034 68 21 9 39 32
IESPGM.PTET51.1.223.4050 28 6 8 28 27
IESPGM.PTET51.1.68.306963 156 40 10 47 23
IESPGM.PTET51.1.84.307458 71 23 24 36 80
IESPGM.PTET51.1.26.199744 105 33 41 43 95
IESPGM.PTET51.1.556.127105 118 37 4 45 20
IESPGM.PTET51.1.383.3142 30 10 26 22 45
IESPGM.PTET51.1.76.66488 93 24 13 36 79
IESPGM.PTET51.1.80.256112 62 20 45 32 99
IESPGM.PTET51.1.21.435155 98 37 35 38 117
IESPGM.PTET51.1.146.227449 26 31 10 34 58
IESPGM.PTET51.1.22.307470 28 28 17 21 60
IESPGM.PTET51.1.183.31654 26 3 2 4 4
IESPGM.PTET51.1.86.170473 28 25 16 28 15
IESPGM.PTET51.1.41.314453 48 14 17 28 54
IESPGM.PTET51.1.93.283359 97 21 2 34 19
IESPGM.PTET51.1.29.246810 28 16 4 19 5
IESPGM.PTET51.1.55.195304 44 18 27 33 110
IESPGM.PTET51.1.150.1880 29 4 10 9 26
IESPGM.PTET51.1.64.24432 97 20 5 39 12
IESPGM.PTET51.1.164.162528 56 9 9 24 44
IESPGM.PTET51.1.66.404975 26 12 17 12 22
IESPGM.PTET51.1.145.58403 30 16 2 35 12
IESPGM.PTET51.1.21.436180 78 20 38 39 98
IESPGM.PTET51.1.6.231224 27 18 13 28 20
IESPGM.PTET51.1.12.64003 26 9 24 20 58
IESPGM.PTET51.1.33.328387 131 37 47 54 104
IESPGM.PTET51.1.26.239020 30 18 2 13 14
IESPGM.PTET51.1.11.475643 212 27 13 76 33
IESPGM.PTET51.1.34.100765 85 14 45 36 117
IESPGM.PTET51.1.92.279826 84 37 23 26 60
IESPGM.PTET51.1.20.303337 82 18 17 40 28
IESPGM.PTET51.1.223.5080 28 10 2 9 5
IESPGM.PTET51.1.12.215139 67 22 10 35 36
IESPGM.PTET51.1.77.25163 44 26 34 28 65
IESPGM.PTET51.1.141.9967 28 14 7 28 15
IESPGM.PTET51.1.120.20007 26 10 26 19 50
IESPGM.PTET51.1.120.111791 29 1 0 0 5
IESPGM.PTET51.1.15.323757 88 28 10 37 28
IESPGM.PTET51.1.84.87176 29 16 25 29 54
IESPGM.PTET51.1.115.228484 40 15 31 31 74
IESPGM.PTET51.1.139.215084 57 9 20 33 86
IESPGM.PTET51.1.5.734246 183 24 10 47 34
IESPGM.PTET51.1.39.208695 63 22 1 47 21
IESPGM.PTET51.1.94.87334 138 32 59 58 171
IESPGM.PTET51.1.26.25029 106 12 33 20 52
IESPGM.PTET51.1.158.119068 28 14 2 14 7
IESPGM.PTET51.1.11.273735 29 9 10 14 12
IESPGM.PTET51.1.19.590918 88 14 6 24 48
IESPGM.PTET51.1.9.440658 117 14 45 34 155
IESPGM.PTET51.1.149.47011 92 24 33 46 73
IESPGM.PTET51.1.88.243254 87 24 34 45 86
IESPGM.PTET51.1.135.62493 230 31 50 82 75
IESPGM.PTET51.1.77.324789 26 16 13 27 15
IESPGM.PTET51.1.102.103636 29 21 8 13 16
IESPGM.PTET51.1.170.89689 28 19 4 33 9
IESPGM.PTET51.1.34.287360 67 15 4 20 4
IESPGM.PTET51.1.5.158472 82 15 5 33 7
IESPGM.PTET51.1.8.637735 121 34 19 72 61
IESPGM.PTET51.1.75.7884 25 10 15 22 41
IESPGM.PTET51.1.34.226122 108 19 42 58 129
IESPGM.PTET51.1.32.11133 75 28 38 39 112
IESPGM.PTET51.1.58.115876 46 9 8 11 36
IESPGM.PTET51.1.114.283103 82 25 43 34 60
IESPGM.PTET51.1.51.232928 45 14 2 27 39
IESPGM.PTET51.1.47.20710 26 15 23 21 47
IESPGM.PTET51.1.284.3662 47 22 26 26 50
IESPGM.PTET51.1.170.31664 56 18 20 25 46
IESPGM.PTET51.1.137.140837 40 27 20 47 62
IESPGM.PTET51.1.4.659148 119 24 9 34 30
IESPGM.PTET51.1.52.193082 95 13 18 19 40
IESPGM.PTET51.1.696.1738 29 4 8 1 26
IESPGM.PTET51.1.50.433086 92 20 35 41 80
IESPGM.PTET51.1.56.397109 79 21 5 30 8
IESPGM.PTET51.1.147.187453 260 41 25 73 81
IESPGM.PTET51.1.160.85709 26 16 28 19 36
IESPGM.PTET51.1.9.336042 26 5 4 7 10
IESPGM.PTET51.1.2.555221 55 23 39 29 61
IESPGM.PTET51.1.50.232476 109 27 44 47 61
IESPGM.PTET51.1.155.216740 67 28 4 39 30
IESPGM.PTET51.1.82.231305 26 29 32 24 42
IESPGM.PTET51.1.86.240140 27 19 22 17 11
IESPGM.PTET51.1.95.154228 78 30 36 51 52
IESPGM.PTET51.1.22.436052 26 7 3 34 3
IESPGM.PTET51.1.13.522282 28 16 22 29 12
IESPGM.PTET51.1.16.382222 69 22 0 32 4
IESPGM.PTET51.1.79.355350 27 22 15 21 0
IESPGM.PTET51.1.31.79669 75 18 32 45 68
IESPGM.PTET51.1.23.208881 76 13 3 28 29
IESPGM.PTET51.1.65.227146 74 18 35 42 78
IESPGM.PTET51.1.125.58966 28 16 37 38 55
IESPGM.PTET51.1.114.65334 164 35 7 64 11
IESPGM.PTET51.1.8.394620 44 31 26 34 60
IESPGM.PTET51.1.41.315197 28 12 19 25 31
IESPGM.PTET51.1.100.301139 28 11 2 20 6
IESPGM.PTET51.1.57.169640 126 33 44 40 69
IESPGM.PTET51.1.62.15438 72 30 17 49 88
IESPGM.PTET51.1.130.126240 76 17 2 38 33
IESPGM.PTET51.1.5.57529 89 33 21 76 100
IESPGM.PTET51.1.21.134498 29 4 16 23 31
IESPGM.PTET51.1.117.201014 45 25 7 30 54
IESPGM.PTET51.1.83.40658 74 30 26 32 129
IESPGM.PTET51.1.37.305077 28 15 8 26 16
IESPGM.PTET51.1.126.116106 26 4 8 6 15
IESPGM.PTET51.1.14.319939 26 9 35 14 45
IESPGM.PTET51.1.144.42138 46 18 2 39 6
IESPGM.PTET51.1.42.315354 26 18 26 34 57
IESPGM.PTET51.1.179.55854 87 19 19 22 48
IESPGM.PTET51.1.118.54238 48 30 13 42 33
IESPGM.PTET51.1.95.226823 90 21 0 23 9
IESPGM.PTET51.1.85.208578 117 46 61 43 99
IESPGM.PTET51.1.162.95156 46 20 29 25 43
IESPGM.PTET51.1.109.143513 30 17 30 22 61
IESPGM.PTET51.1.209.3894 144 18 19 47 63
IESPGM.PTET51.1.10.242438 368 58 40 95 126
IESPGM.PTET51.1.55.307208 222 47 50 73 167
IESPGM.PTET51.1.116.290172 487 62 75 96 270
IESPGM.PTET51.1.101.161943 28 13 18 34 101
IESPGM.PTET51.1.15.66793 39 15 10 28 29
IESPGM.PTET51.1.30.281457 110 20 0 36 22
IESPGM.PTET51.1.20.289055 44 25 33 34 78
IESPGM.PTET51.1.13.217062 81 31 23 45 57
IESPGM.PTET51.1.7.564228 28 22 4 29 32
IESPGM.PTET51.1.208.1453 70 15 15 26 42
IESPGM.PTET51.1.106.14827 133 17 10 39 22
IESPGM.PTET51.1.86.241190 117 16 21 54 54
IESPGM.PTET51.1.59.174349 27 26 36 30 64
IESPGM.PTET51.1.167.109998 28 28 29 24 80
IESPGM.PTET51.1.64.325002 27 13 1 14 4
IESPGM.PTET51.1.66.330014 82 14 2 28 14
IESPGM.PTET51.1.138.90971 27 14 8 33 12
IESPGM.PTET51.1.69.63680 140 24 35 49 43
IESPGM.PTET51.1.105.106031 87 11 4 16 42
IESPGM.PTET51.1.19.429763 84 21 32 40 73
IESPGM.PTET51.1.136.49685 28 11 33 23 56
IESPGM.PTET51.1.556.97307 108 14 4 18 3
IESPGM.PTET51.1.223.2002 81 5 12 26 15
IESPGM.PTET51.1.656.581 28 24 14 12 41
IESPGM.PTET51.1.61.181669 85 24 34 45 146
IESPGM.PTET51.1.49.286286 70 36 15 45 30
IESPGM.PTET51.1.19.503094 62 25 0 32 18
IESPGM.PTET51.1.53.163718 123 13 8 24 3
IESPGM.PTET51.1.157.146508 107 21 3 45 20
IESPGM.PTET51.1.158.92474 101 23 11 29 18
IESPGM.PTET51.1.21.335960 77 11 4 43 33
IESPGM.PTET51.1.64.285439 75 12 7 28 12
IESPGM.PTET51.1.19.227835 28 6 5 21 21
IESPGM.PTET51.1.61.248405 66 16 16 36 18
IESPGM.PTET51.1.75.218096 29 15 22 45 38
IESPGM.PTET51.1.98.20279 28 11 17 27 30
IESPGM.PTET51.1.112.282051 45 9 17 23 46
IESPGM.PTET51.1.30.249732 27 16 12 29 68
IESPGM.PTET51.1.53.206951 141 36 57 74 107
IESPGM.PTET51.1.12.36559 26 18 36 23 115
IESPGM.PTET51.1.37.464332 100 26 17 39 26
IESPGM.PTET51.1.19.491580 26 12 14 19 69
IESPGM.PTET51.1.88.274699 186 35 46 68 129
IESPGM.PTET51.1.6.332625 211 44 45 83 90
IESPGM.PTET51.1.10.474776 27 19 8 26 15
IESPGM.PTET51.1.10.141041 288 52 73 80 156
IESPGM.PTET51.1.126.16035 29 18 30 33 40
IESPGM.PTET51.1.34.47911 28 18 12 24 67
IESPGM.PTET51.1.33.58266 91 18 19 36 28
IESPGM.PTET51.1.153.199951 77 21 30 33 73
IESPGM.PTET51.1.127.118320 135 26 16 35 82
IESPGM.PTET51.1.28.216274 43 15 10 24 37
IESPGM.PTET51.1.60.380629 139 23 44 46 82
IESPGM.PTET51.1.123.4199 27 5 17 12 33
IESPGM.PTET51.1.9.470483 57 21 13 20 21
IESPGM.PTET51.1.33.186981 29 15 9 28 21
IESPGM.PTET51.1.115.55724 30 14 11 23 107
IESPGM.PTET51.1.66.291477 29 17 14 18 47
IESPGM.PTET51.1.40.314598 75 21 30 32 59
IESPGM.PTET51.1.157.178098 81 16 3 24 5
IESPGM.PTET51.1.161.130192 67 7 4 35 84
IESPGM.PTET51.1.43.420572 54 16 18 31 59
IESPGM.PTET51.1.7.234185 27 5 6 26 26
IESPGM.PTET51.1.6.663407 160 39 49 53 108
IESPGM.PTET51.1.142.149372 28 18 10 27 43
IESPGM.PTET51.1.38.193635 27 13 2 37 40
IESPGM.PTET51.1.136.77435 75 18 2 23 13
IESPGM.PTET51.1.1.454841 88 20 13 38 44
IESPGM.PTET51.1.115.285034 68 24 39 34 106
IESPGM.PTET51.1.62.121302 249 56 63 67 93
IESPGM.PTET51.1.84.27552 84 11 1 29 7
IESPGM.PTET51.1.110.116022 44 13 27 37 62
IESPGM.PTET51.1.97.31793 67 15 35 35 68
IESPGM.PTET51.1.111.177718 44 16 39 29 57
IESPGM.PTET51.1.287.4334 28 20 8 25 27
IESPGM.PTET51.1.106.270142 75 28 8 31 56
IESPGM.PTET51.1.105.296148 58 0 0 1 4
IESPGM.PTET51.1.3.790633 26 18 21 40 43
IESPGM.PTET51.1.141.8945 27 14 23 23 38
IESPGM.PTET51.1.24.210344 26 12 15 27 41
IESPGM.PTET51.1.147.161881 48 12 1 42 65
IESPGM.PTET51.1.19.457518 62 14 33 40 89
IESPGM.PTET51.1.2.731581 29 16 4 21 17
IESPGM.PTET51.1.75.15728 29 9 16 16 35
IESPGM.PTET51.1.3.458987 44 25 44 26 84
IESPGM.PTET51.1.21.294786 46 7 11 9 11
IESPGM.PTET51.1.49.237 26 4 24 6 17
IESPGM.PTET51.1.110.117348 31 16 19 20 55
IESPGM.PTET51.1.91.29333 27 12 16 33 41
IESPGM.PTET51.1.64.124128 59 21 36 48 77
IESPGM.PTET51.1.26.214488 65 21 53 23 100
IESPGM.PTET51.1.47.51866 49 23 36 40 58
IESPGM.PTET51.1.3.829336 41 22 20 30 29
IESPGM.PTET51.1.72.315779 58 17 2 34 102
IESPGM.PTET51.1.86.240730 29 18 23 21 52
IESPGM.PTET51.1.110.118370 26 15 19 19 32
IESPGM.PTET51.1.81.290354 60 15 20 42 125
IESPGM.PTET51.1.69.33862 28 10 10 19 17
IESPGM.PTET51.1.360.306 68 8 18 9 27
IESPGM.PTET51.1.19.230768 97 31 11 55 70
IESPGM.PTET51.1.51.363272 98 25 15 45 26
IESPGM.PTET51.1.162.35805 60 17 28 37 98
IESPGM.PTET51.1.38.10383 132 18 38 44 58
IESPGM.PTET51.1.111.218317 46 16 1 26 3
IESPGM.PTET51.1.96.100463 26 24 39 28 51
IESPGM.PTET51.1.37.492101 47 15 11 20 21
IESPGM.PTET51.1.76.95876 47 9 7 17 48
IESPGM.PTET51.1.135.88952 31 13 34 24 72
IESPGM.PTET51.1.15.349921 81 15 9 23 43
IESPGM.PTET51.1.108.199343 70 17 2 33 2
IESPGM.PTET51.1.100.200620 67 13 17 16 46
IESPGM.PTET51.1.80.259791 29 10 15 32 74
IESPGM.PTET51.1.72.213354 44 14 5 26 73
IESPGM.PTET51.1.34.160695 92 29 1 23 10
IESPGM.PTET51.1.89.63401 96 27 35 55 92
IESPGM.PTET51.1.80.257151 28 24 11 31 40
IESPGM.PTET51.1.78.153875 29 20 41 41 77
IESPGM.PTET51.1.34.286344 48 5 6 14 11
IESPGM.PTET51.1.32.68158 26 17 16 21 70
IESPGM.PTET51.1.95.254012 28 2 0 6 1
IESPGM.PTET51.1.4.764790 64 19 11 43 63
IESPGM.PTET51.1.105.53800 120 17 2 20 14
IESPGM.PTET51.1.152.111938 28 13 20 31 51
IESPGM.PTET51.1.141.45689 29 6 15 40 58
IESPGM.PTET51.1.4.226229 28 1 5 17 3
IESPGM.PTET51.1.66.390817 45 11 10 7 40
IESPGM.PTET51.1.47.281707 45 16 33 35 71
IESPGM.PTET51.1.84.55305 28 9 12 8 18
IESPGM.PTET51.1.5.431513 30 20 2 40 29
IESPGM.PTET51.1.51.432207 29 11 14 44 50
IESPGM.PTET51.1.44.447611 25 8 10 18 19
IESPGM.PTET51.1.14.623846 51 29 13 35 21
IESPGM.PTET51.1.307.1256 27 12 12 15 8
IESPGM.PTET51.1.135.194728 108 16 12 53 37
IESPGM.PTET51.1.90.146243 46 12 2 25 28
IESPGM.PTET51.1.126.75510 55 9 9 26 50
IESPGM.PTET51.1.4.601110 58 27 36 30 48
IESPGM.PTET51.1.70.68597 68 21 30 30 101
IESPGM.PTET51.1.407.2717 26 33 20 34 73
IESPGM.PTET51.1.150.24319 29 13 8 16 23
IESPGM.PTET51.1.95.254019 28 1 0 0 0
IESPGM.PTET51.1.6.129264 27 13 6 27 18
IESPGM.PTET51.1.150.106946 60 17 2 34 12
IESPGM.PTET51.1.1.700283 103 27 11 63 26
IESPGM.PTET51.1.4.559668 96 14 15 41 37
IESPGM.PTET51.1.131.13371 27 23 38 28 53
IESPGM.PTET51.1.15.451312 117 16 5 17 6
IESPGM.PTET51.1.10.140602 26 21 36 26 73
IESPGM.PTET51.1.78.253070 48 20 1 21 5
IESPGM.PTET51.1.114.124712 28 11 37 24 35
IESPGM.PTET51.1.8.26536 68 18 26 34 108
IESPGM.PTET51.1.77.122869 85 18 4 37 15
IESPGM.PTET51.1.31.252532 28 17 7 8 2
IESPGM.PTET51.1.98.131032 57 13 7 33 16
IESPGM.PTET51.1.36.188064 66 16 3 36 23
IESPGM.PTET51.1.168.140541 26 1 8 7 27
IESPGM.PTET51.1.57.272946 26 20 22 32 42
IESPGM.PTET51.1.164.102019 48 10 3 27 5
IESPGM.PTET51.1.106.45681 26 16 26 9 37
IESPGM.PTET51.1.12.116394 29 11 14 32 81
IESPGM.PTET51.1.23.267786 106 15 4 25 17
IESPGM.PTET51.1.18.384029 109 25 18 47 90
IESPGM.PTET51.1.56.297330 26 26 27 21 64
IESPGM.PTET51.1.6.402005 91 18 9 39 42
IESPGM.PTET51.1.72.2517 496 94 247 145 316
IESPGM.PTET51.1.137.41685 28 5 15 24 42
IESPGM.PTET51.1.138.173890 75 30 37 40 92
IESPGM.PTET51.1.178.130739 27 12 13 21 50
IESPGM.PTET51.1.159.19147 76 21 6 46 42
IESPGM.PTET51.1.76.217502 29 23 53 29 115
IESPGM.PTET51.1.141.147459 46 20 9 17 33
IESPGM.PTET51.1.4.663694 45 16 30 26 70
IESPGM.PTET51.1.37.293864 108 28 9 54 36
IESPGM.PTET51.1.15.63113 64 21 2 30 12
IESPGM.PTET51.1.117.161767 38 22 3 29 12
IESPGM.PTET51.1.20.288031 372 66 67 75 161
IESPGM.PTET51.1.84.193245 102 16 45 43 67
IESPGM.PTET51.1.228.9596 44 26 64 40 150
IESPGM.PTET51.1.159.149919 181 55 124 66 198
IESPGM.PTET51.1.72.113282 45 15 12 25 24
IESPGM.PTET51.1.141.8056 28 13 23 15 41
IESPGM.PTET51.1.60.65640 28 15 4 19 25
IESPGM.PTET51.1.44.347837 28 12 3 35 63
IESPGM.PTET51.1.25.65912 44 6 9 12 21
IESPGM.PTET51.1.353.2006 39 29 40 27 120
IESPGM.PTET51.1.167.45983 29 15 4 27 40
IESPGM.PTET51.1.41.138112 77 3 14 19 28
IESPGM.PTET51.1.109.243305 65 28 1 40 56
IESPGM.PTET51.1.19.587126 66 15 15 27 23
IESPGM.PTET51.1.41.369402 77 24 54 35 110
IESPGM.PTET51.1.57.169652 45 22 13 15 54
IESPGM.PTET51.1.165.205646 28 14 10 23 20
IESPGM.PTET51.1.189.25324 26 4 1 12 14
IESPGM.PTET51.1.139.17354 94 11 1 34 30
IESPGM.PTET51.1.223.11671 28 9 30 23 89
IESPGM.PTET51.1.41.52040 58 13 4 34 14
IESPGM.PTET51.1.144.69629 27 16 11 34 34
IESPGM.PTET51.1.8.264154 26 5 18 12 24
IESPGM.PTET51.1.167.110856 50 25 37 39 74
IESPGM.PTET51.1.99.129005 84 14 5 35 15
IESPGM.PTET51.1.156.52040 144 38 21 57 60
IESPGM.PTET51.1.43.146790 54 20 5 23 25
IESPGM.PTET51.1.26.168324 91 29 23 49 90
IESPGM.PTET51.1.9.468883 76 22 4 35 10
IESPGM.PTET51.1.3.22680 118 28 29 49 81
IESPGM.PTET51.1.2.355966 67 31 36 46 108
IESPGM.PTET51.1.409.4065 45 7 7 25 34
IESPGM.PTET51.1.30.9202 44 4 13 10 14
IESPGM.PTET51.1.5.689701 57 18 39 29 67
IESPGM.PTET51.1.55.241487 26 20 61 35 67
IESPGM.PTET51.1.97.290443 28 16 9 27 14
IESPGM.PTET51.1.106.141885 57 24 52 48 69
IESPGM.PTET51.1.111.121469 58 10 22 38 69
IESPGM.PTET51.1.115.27982 28 20 22 35 51
IESPGM.PTET51.1.7.707253 66 0 2 0 1
IESPGM.PTET51.1.64.387883 28 9 1 13 12
IESPGM.PTET51.1.72.344281 28 16 7 23 22
IESPGM.PTET51.1.146.19152 27 10 9 18 30
IESPGM.PTET51.1.64.224201 29 10 2 44 31
IESPGM.PTET51.1.101.191196 44 24 16 38 60
IESPGM.PTET51.1.115.85262 146 47 39 54 35
IESPGM.PTET51.1.139.144388 297 72 33 95 93
IESPGM.PTET51.1.23.336427 175 41 27 73 61
IESPGM.PTET51.1.47.122745 145 48 36 66 56
IESPGM.PTET51.1.119.43916 71 22 9 42 12
IESPGM.PTET51.1.92.122757 44 15 13 27 93
IESPGM.PTET51.1.122.168229 96 22 53 38 109
IESPGM.PTET51.1.55.371672 79 22 1 32 20
IESPGM.PTET51.1.116.156623 29 19 37 39 78
IESPGM.PTET51.1.115.258599 58 16 9 25 40
IESPGM.PTET51.1.10.142664 28 20 22 28 38
IESPGM.PTET51.1.148.188340 30 23 3 25 13
IESPGM.PTET51.1.53.295095 94 22 3 25 23
IESPGM.PTET51.1.66.389388 26 5 4 7 10
IESPGM.PTET51.1.162.188672 85 36 43 38 82
IESPGM.PTET51.1.121.140742 96 10 0 20 3
IESPGM.PTET51.1.45.69767 45 16 31 24 83
IESPGM.PTET51.1.556.97318 52 11 6 11 9
IESPGM.PTET51.1.117.131942 47 18 46 28 64
IESPGM.PTET51.1.86.36250 26 13 14 20 58
IESPGM.PTET51.1.21.433116 77 24 49 46 98
IESPGM.PTET51.1.385.3038 28 14 19 9 52
IESPGM.PTET51.1.174.75827 28 21 39 39 92
IESPGM.PTET51.1.100.257912 45 9 2 5 1
IESPGM.PTET51.1.52.189432 55 16 8 24 61
IESPGM.PTET51.1.20.160914 56 24 18 47 18
IESPGM.PTET51.1.94.86903 120 28 32 58 49
IESPGM.PTET51.1.62.423007 29 15 5 20 14
IESPGM.PTET51.1.1.324660 28 22 4 49 19
IESPGM.PTET51.1.124.215156 47 17 7 35 65
IESPGM.PTET51.1.96.258581 27 18 25 15 54
IESPGM.PTET51.1.137.108838 85 32 23 31 106
IESPGM.PTET51.1.146.22374 28 13 3 20 27
IESPGM.PTET51.1.140.83340 157 30 8 48 28
IESPGM.PTET51.1.107.140416 44 18 1 16 3
IESPGM.PTET51.1.38.95731 26 25 27 33 69
IESPGM.PTET51.1.119.194685 26 13 27 24 50
IESPGM.PTET51.1.123.51870 28 10 17 14 35
IESPGM.PTET51.1.80.155610 47 14 15 20 44
IESPGM.PTET51.1.13.580744 56 23 33 44 58
IESPGM.PTET51.1.101.187824 63 24 4 44 12
IESPGM.PTET51.1.131.130643 118 27 34 43 103
IESPGM.PTET51.1.125.115826 87 18 8 38 13
IESPGM.PTET51.1.33.27713 77 23 3 32 30
IESPGM.PTET51.1.51.302312 58 13 20 19 70
IESPGM.PTET51.1.31.352900 68 16 6 47 20
IESPGM.PTET51.1.158.181773 50 11 17 30 67
IESPGM.PTET51.1.141.220343 78 30 45 44 81
IESPGM.PTET51.1.171.145234 26 16 34 25 36
IESPGM.PTET51.1.181.78630 29 10 2 12 14
IESPGM.PTET51.1.39.436604 26 1 4 6 8
IESPGM.PTET51.1.108.79804 27 0 0 0 0
IESPGM.PTET51.1.147.101951 29 23 13 17 30
IESPGM.PTET51.1.177.45548 409 59 85 136 215
IESPGM.PTET51.1.111.150245 87 8 10 30 36
IESPGM.PTET51.1.42.473304 33 21 50 37 92
IESPGM.PTET51.1.15.176509 143 21 30 38 51
IESPGM.PTET51.1.61.248126 27 18 34 38 68
IESPGM.PTET51.1.21.190021 47 15 0 15 2
IESPGM.PTET51.1.36.389248 60 21 1 27 14
IESPGM.PTET51.1.93.121309 157 43 61 49 122
IESPGM.PTET51.1.79.184872 26 11 5 22 11
IESPGM.PTET51.1.21.46902 30 13 5 40 10
IESPGM.PTET51.1.229.6005 27 7 38 16 48
IESPGM.PTET51.1.53.436640 28 12 17 26 33
IESPGM.PTET51.1.67.131927 26 28 27 35 64
IESPGM.PTET51.1.153.138416 109 28 14 39 81
IESPGM.PTET51.1.29.174238 30 3 1 14 2
IESPGM.PTET51.1.11.546087 120 22 0 26 8
IESPGM.PTET51.1.144.181116 53 28 8 36 31
IESPGM.PTET51.1.25.412442 44 17 4 22 5
IESPGM.PTET51.1.157.147254 56 31 33 39 70
IESPGM.PTET51.1.76.34626 26 13 3 27 12
IESPGM.PTET51.1.17.555535 90 15 24 46 84
IESPGM.PTET51.1.38.336372 26 11 21 22 41
IESPGM.PTET51.1.80.260969 28 9 7 28 47
IESPGM.PTET51.1.29.216151 57 29 14 30 31
IESPGM.PTET51.1.333.791 88 15 17 29 37
IESPGM.PTET51.1.111.180947 65 12 6 21 51
IESPGM.PTET51.1.75.76996 30 21 9 29 31
IESPGM.PTET51.1.22.36123 492 55 73 141 131
IESPGM.PTET51.1.92.322924 28 19 12 9 28
IESPGM.PTET51.1.80.200750 26 21 34 25 85
IESPGM.PTET51.1.122.197025 113 36 3 45 41
IESPGM.PTET51.1.7.736054 65 18 43 23 50
IESPGM.PTET51.1.4.761131 83 23 7 43 10
IESPGM.PTET51.1.1.68910 78 6 1 10 6
IESPGM.PTET51.1.176.55744 58 22 12 33 8
IESPGM.PTET51.1.165.194582 78 19 39 28 42
IESPGM.PTET51.1.126.4153 88 11 5 16 47
IESPGM.PTET51.1.147.160578 30 1 4 10 8
IESPGM.PTET51.1.82.100106 88 16 14 45 24
IESPGM.PTET51.1.34.326219 82 0 16 2 21
IESPGM.PTET51.1.126.148586 47 8 8 6 13
IESPGM.PTET51.1.22.435335 76 25 17 34 49
IESPGM.PTET51.1.41.415285 245 55 38 79 125
IESPGM.PTET51.1.121.39677 49 17 14 22 57
IESPGM.PTET51.1.22.536145 31 28 29 23 72
IESPGM.PTET51.1.2.555829 94 36 43 31 97
IESPGM.PTET51.1.164.46878 78 23 24 48 67
IESPGM.PTET51.1.97.156016 76 22 57 37 92
IESPGM.PTET51.1.26.413611 28 6 6 14 7
IESPGM.PTET51.1.151.1393 30 0 0 0 1
IESPGM.PTET51.1.21.564043 44 13 24 10 39
IESPGM.PTET51.1.52.259105 28 14 7 27 48
IESPGM.PTET51.1.99.289317 27 11 25 37 90
IESPGM.PTET51.1.10.56630 49 15 9 26 81
IESPGM.PTET51.1.40.299295 45 12 26 27 57
IESPGM.PTET51.1.24.468836 27 16 2 19 1
IESPGM.PTET51.1.77.351818 77 17 9 34 48
IESPGM.PTET51.1.25.473392 279 47 18 76 25
IESPGM.PTET51.1.5.490435 57 24 19 25 100
IESPGM.PTET51.1.116.186432 86 22 7 52 40
IESPGM.PTET51.1.65.330452 60 13 7 24 38
IESPGM.PTET51.1.46.58859 59 23 2 39 40
IESPGM.PTET51.1.76.5045 28 2 3 8 1
IESPGM.PTET51.1.16.484975 110 30 17 33 61
IESPGM.PTET51.1.124.144151 29 14 5 33 15
IESPGM.PTET51.1.114.154258 28 15 1 19 6
IESPGM.PTET51.1.17.557887 28 20 12 24 36
IESPGM.PTET51.1.407.1402 27 19 26 34 57
IESPGM.PTET51.1.5.403488 415 75 108 122 279
IESPGM.PTET51.1.65.287371 99 16 42 28 89
IESPGM.PTET51.1.25.35517 63 10 8 20 66
IESPGM.PTET51.1.20.289652 27 19 2 25 14
IESPGM.PTET51.1.57.199176 66 16 1 36 15
IESPGM.PTET51.1.9.568967 44 13 19 43 76
IESPGM.PTET51.1.66.331932 120 33 17 40 91
IESPGM.PTET51.1.53.336571 78 24 6 43 50
IESPGM.PTET51.1.39.84822 84 26 46 28 108
IESPGM.PTET51.1.55.196373 30 7 3 12 7
IESPGM.PTET51.1.83.203422 108 20 56 35 89
IESPGM.PTET51.1.125.246757 116 20 14 23 15
IESPGM.PTET51.1.104.236957 45 14 8 11 48
IESPGM.PTET51.1.5.202897 135 35 32 61 114
IESPGM.PTET51.1.100.261580 28 4 1 7 6
IESPGM.PTET51.1.53.61212 60 21 18 33 90
IESPGM.PTET51.1.5.532354 28 14 20 24 44
IESPGM.PTET51.1.38.96185 26 15 40 32 50
IESPGM.PTET51.1.108.81124 79 22 20 33 80
IESPGM.PTET51.1.170.29493 26 22 7 28 16
IESPGM.PTET51.1.47.382234 28 19 43 28 80
IESPGM.PTET51.1.61.25921 67 34 35 31 48
IESPGM.PTET51.1.152.137817 30 11 2 28 5
IESPGM.PTET51.1.98.76276 67 22 7 35 4
IESPGM.PTET51.1.161.16345 26 23 18 25 49
IESPGM.PTET51.1.74.274927 89 17 26 45 50
IESPGM.PTET51.1.5.559521 170 33 38 59 57
IESPGM.PTET51.1.20.90572 84 18 17 30 50
IESPGM.PTET51.1.25.468702 28 15 0 17 17
IESPGM.PTET51.1.178.128558 26 2 6 6 14
IESPGM.PTET51.1.19.326602 31 8 1 15 3
IESPGM.PTET51.1.151.45564 29 15 7 11 45
IESPGM.PTET51.1.42.374267 45 32 16 34 33
IESPGM.PTET51.1.24.508119 45 22 26 20 39
IESPGM.PTET51.1.98.18686 114 24 1 28 2
IESPGM.PTET51.1.113.74502 45 16 27 26 79
IESPGM.PTET51.1.20.229446 26 27 19 19 50
IESPGM.PTET51.1.131.227522 29 13 10 23 9
IESPGM.PTET51.1.696.1461 124 47 63 30 111
IESPGM.PTET51.1.1.67010 74 20 37 28 67
IESPGM.PTET51.1.43.143134 102 16 16 39 64
IESPGM.PTET51.1.30.9508 26 31 18 24 40
IESPGM.PTET51.1.6.606293 96 22 8 55 46
IESPGM.PTET51.1.36.27557 106 17 19 29 59
IESPGM.PTET51.1.132.60314 93 28 21 47 111
IESPGM.PTET51.1.254.2802 83 4 16 10 14
IESPGM.PTET51.1.5.492493 28 11 2 16 8
IESPGM.PTET51.1.8.536341 26 18 28 28 57
IESPGM.PTET51.1.119.233210 119 37 27 46 82
IESPGM.PTET51.1.92.19753 128 26 21 54 63
IESPGM.PTET51.1.36.362350 96 17 1 28 0
IESPGM.PTET51.1.154.142534 58 25 10 19 46
IESPGM.PTET51.1.28.214233 89 10 0 21 9
IESPGM.PTET51.1.17.425932 63 21 2 28 16
IESPGM.PTET51.1.98.18390 65 23 47 31 71
IESPGM.PTET51.1.4.628316 57 21 3 32 18
IESPGM.PTET51.1.146.23991 67 19 4 16 4
IESPGM.PTET51.1.28.94551 87 18 25 45 125
IESPGM.PTET51.1.142.149972 30 13 4 34 38
IESPGM.PTET51.1.81.302462 99 21 53 29 115
IESPGM.PTET51.1.122.108314 51 15 37 40 73
IESPGM.PTET51.1.55.107934 142 38 68 61 154
IESPGM.PTET51.1.35.201173 27 8 14 23 15
IESPGM.PTET51.1.18.455317 48 20 18 54 18
IESPGM.PTET51.1.56.242973 218 26 10 65 29
IESPGM.PTET51.1.122.273891 68 20 69 35 111
IESPGM.PTET51.1.112.56646 44 20 22 21 58
IESPGM.PTET51.1.121.2887 45 12 11 14 36
IESPGM.PTET51.1.114.184371 61 28 25 33 95
IESPGM.PTET51.1.45.117742 151 27 2 51 49
IESPGM.PTET51.1.88.14411 45 16 33 35 93
IESPGM.PTET51.1.86.165225 26 6 7 11 9
IESPGM.PTET51.1.110.277668 401 62 127 146 213
IESPGM.PTET51.1.98.204984 58 15 4 10 10
IESPGM.PTET51.1.17.586683 76 17 22 29 68
IESPGM.PTET51.1.31.425972 68 21 41 38 62
IESPGM.PTET51.1.96.327811 29 14 23 26 16
IESPGM.PTET51.1.82.158730 86 26 7 33 53
IESPGM.PTET51.1.23.541583 27 14 7 24 12
IESPGM.PTET51.1.53.92945 71 16 7 39 31
IESPGM.PTET51.1.111.146008 28 15 25 30 24
IESPGM.PTET51.1.10.139161 29 22 36 36 76
IESPGM.PTET51.1.51.303935 27 19 15 21 55
IESPGM.PTET51.1.126.45704 29 19 3 16 6
IESPGM.PTET51.1.18.125568 28 18 33 32 50
IESPGM.PTET51.1.133.18124 125 10 14 21 23
IESPGM.PTET51.1.7.293091 27 21 4 37 6
IESPGM.PTET51.1.33.183330 44 15 2 27 34
IESPGM.PTET51.1.28.243301 29 23 8 23 21
IESPGM.PTET51.1.114.125465 26 15 0 35 6
IESPGM.PTET51.1.10.269644 28 20 7 27 6
IESPGM.PTET51.1.29.216741 118 21 28 40 73
IESPGM.PTET51.1.133.189168 46 14 11 27 38
IESPGM.PTET51.1.40.272698 135 17 8 42 51
IESPGM.PTET51.1.59.116794 28 16 0 17 10
IESPGM.PTET51.1.62.119718 113 21 11 39 24
IESPGM.PTET51.1.59.30346 31 11 1 30 22
IESPGM.PTET51.1.29.173211 115 28 26 39 111
IESPGM.PTET51.1.37.334169 54 15 1 24 8
IESPGM.PTET51.1.168.91312 148 21 4 26 12
IESPGM.PTET51.1.116.231289 119 13 3 38 8
IESPGM.PTET51.1.127.5551 28 18 11 28 31
IESPGM.PTET51.1.170.145084 73 15 15 38 26
IESPGM.PTET51.1.131.230439 43 12 11 27 41
IESPGM.PTET51.1.30.147621 47 26 27 53 113
IESPGM.PTET51.1.5.705490 74 8 13 28 72
IESPGM.PTET51.1.112.55036 74 20 3 20 33
IESPGM.PTET51.1.153.140907 93 23 32 52 110
IESPGM.PTET51.1.45.5439 165 39 66 37 114
IESPGM.PTET51.1.155.216183 48 30 9 33 47
IESPGM.PTET51.1.56.311611 316 59 115 61 172
IESPGM.PTET51.1.64.81001 26 24 22 23 88
IESPGM.PTET51.1.145.32857 45 9 24 30 49
IESPGM.PTET51.1.125.216644 30 12 1 32 40
IESPGM.PTET51.1.63.225089 28 13 5 16 35
IESPGM.PTET51.1.33.456839 65 12 4 44 27
IESPGM.PTET51.1.68.203833 30 14 13 23 11
IESPGM.PTET51.1.45.38923 349 60 65 76 88
IESPGM.PTET51.1.33.86323 44 17 9 25 15
IESPGM.PTET51.1.67.162490 83 12 6 20 8
IESPGM.PTET51.1.121.69196 92 16 18 52 58
IESPGM.PTET51.1.36.304495 66 23 3 39 17
IESPGM.PTET51.1.20.86918 77 28 20 25 85
IESPGM.PTET51.1.100.155500 26 11 22 18 45
IESPGM.PTET51.1.25.470021 27 6 4 29 9
IESPGM.PTET51.1.157.2301 44 17 7 10 12
IESPGM.PTET51.1.39.410470 85 19 32 24 91
IESPGM.PTET51.1.158.121552 29 3 9 23 14
IESPGM.PTET51.1.128.153895 198 33 24 85 25
IESPGM.PTET51.1.118.101126 146 30 6 74 12
IESPGM.PTET51.1.32.71974 27 5 1 4 1
IESPGM.PTET51.1.38.36851 47 21 28 26 89
IESPGM.PTET51.1.20.489535 226 53 50 71 137
IESPGM.PTET51.1.36.30197 65 10 24 23 85
IESPGM.PTET51.1.18.154654 103 17 41 33 96
IESPGM.PTET51.1.130.49148 86 21 8 31 19
IESPGM.PTET51.1.132.202269 81 17 0 38 12
IESPGM.PTET51.1.24.194310 30 16 3 29 36
IESPGM.PTET51.1.43.446440 174 31 37 42 67
IESPGM.PTET51.1.16.324097 831 123 159 183 292
IESPGM.PTET51.1.131.200925 51 24 1 26 5
IESPGM.PTET51.1.75.276857 46 16 12 34 64
IESPGM.PTET51.1.6.564964 62 23 8 41 29
IESPGM.PTET51.1.7.736359 80 11 29 21 71
IESPGM.PTET51.1.68.73889 113 34 20 33 62
IESPGM.PTET51.1.5.361572 107 21 14 49 54
IESPGM.PTET51.1.10.339608 27 25 34 32 63
IESPGM.PTET51.1.130.51028 56 11 0 12 41
IESPGM.PTET51.1.34.45001 29 15 8 28 40
IESPGM.PTET51.1.45.247647 29 19 15 26 29
IESPGM.PTET51.1.156.82172 100 25 17 39 39
IESPGM.PTET51.1.122.241435 27 28 38 19 59
IESPGM.PTET51.1.50.257923 28 12 2 13 4
IESPGM.PTET51.1.350.835 76 23 33 37 134
IESPGM.PTET51.1.8.263726 26 23 24 21 80
IESPGM.PTET51.1.29.116673 83 32 8 32 29
IESPGM.PTET51.1.183.31684 73 5 14 13 25
IESPGM.PTET51.1.120.18138 47 11 13 30 29
IESPGM.PTET51.1.66.229099 29 4 1 10 0
IESPGM.PTET51.1.92.48244 46 25 26 39 72
IESPGM.PTET51.1.4.488090 26 28 26 40 45
IESPGM.PTET51.1.19.254305 59 0 3 4 14
IESPGM.PTET51.1.123.51599 29 17 18 31 61
IESPGM.PTET51.1.126.148595 149 2 3 8 3
IESPGM.PTET51.1.106.271190 163 27 30 56 78
IESPGM.PTET51.1.34.50860 27 36 54 34 60
IESPGM.PTET51.1.124.143134 44 18 22 27 61
IESPGM.PTET51.1.100.77898 27 16 58 33 94
IESPGM.PTET51.1.80.358277 87 13 23 11 63
IESPGM.PTET51.1.180.62681 29 8 6 7 9
IESPGM.PTET51.1.81.232785 100 24 4 36 35
IESPGM.PTET51.1.140.84092 28 22 7 37 4
IESPGM.PTET51.1.19.587727 44 17 36 24 49
IESPGM.PTET51.1.40.370421 56 13 34 41 82
IESPGM.PTET51.1.51.187523 28 20 35 39 85
IESPGM.PTET51.1.123.173677 45 4 4 5 18
IESPGM.PTET51.1.60.36574 64 12 4 17 14
IESPGM.PTET51.1.63.122511 27 0 0 0 0
IESPGM.PTET51.1.63.353800 48 14 29 24 68
IESPGM.PTET51.1.161.185447 26 5 4 17 4
IESPGM.PTET51.1.8.507578 108 30 28 40 39
IESPGM.PTET51.1.20.60178 58 14 36 33 66
IESPGM.PTET51.1.39.436032 28 17 5 24 3
IESPGM.PTET51.1.79.32709 49 21 2 46 14
IESPGM.PTET51.1.27.344851 43 20 19 21 59
IESPGM.PTET51.1.122.270501 28 17 28 18 77
IESPGM.PTET51.1.36.462431 29 9 5 12 5
IESPGM.PTET51.1.32.282225 45 18 22 30 91
IESPGM.PTET51.1.144.152919 45 20 3 12 19
IESPGM.PTET51.1.12.446160 27 16 16 29 25
IESPGM.PTET51.1.120.49860 30 18 5 16 23
IESPGM.PTET51.1.123.171039 220 29 18 51 35
IESPGM.PTET51.1.121.136801 156 32 29 50 122
IESPGM.PTET51.1.48.97963 29 15 25 27 60
IESPGM.PTET51.1.66.390838 28 6 1 5 0
IESPGM.PTET51.1.37.203248 92 26 31 48 114
IESPGM.PTET51.1.50.65796 49 10 12 22 44
IESPGM.PTET51.1.1.250007 147 16 7 42 23
IESPGM.PTET51.1.2.902371 56 20 17 42 80
IESPGM.PTET51.1.82.80684 27 30 5 54 14
IESPGM.PTET51.1.30.176409 84 16 39 48 62
IESPGM.PTET51.1.43.447495 179 27 52 50 51
IESPGM.PTET51.1.97.160566 67 9 14 24 31
IESPGM.PTET51.1.11.273765 27 3 1 9 6
IESPGM.PTET51.1.68.98144 45 17 27 30 56
IESPGM.PTET51.1.101.190476 29 14 8 26 49
IESPGM.PTET51.1.61.176105 29 21 30 21 61
IESPGM.PTET51.1.169.108129 58 25 6 29 36
IESPGM.PTET51.1.3.256492 187 38 11 86 44
IESPGM.PTET51.1.161.187797 221 28 43 63 66
IESPGM.PTET51.1.17.625509 55 27 31 13 84
IESPGM.PTET51.1.108.53098 47 6 2 17 4
IESPGM.PTET51.1.16.83654 44 26 57 43 83
IESPGM.PTET51.1.11.644117 28 4 1 10 5
IESPGM.PTET51.1.84.234151 55 26 44 36 67
IESPGM.PTET51.1.157.218569 28 8 4 15 10
IESPGM.PTET51.1.99.65930 30 16 2 20 24
IESPGM.PTET51.1.130.256730 64 26 33 49 39
IESPGM.PTET51.1.104.34644 29 21 2 17 5
IESPGM.PTET51.1.58.67133 77 20 14 37 76
IESPGM.PTET51.1.9.336072 85 10 18 16 45
IESPGM.PTET51.1.29.316821 47 17 10 33 57
IESPGM.PTET51.1.67.158540 59 17 24 36 71
IESPGM.PTET51.1.35.202795 44 17 12 20 38
IESPGM.PTET51.1.30.62686 27 14 4 17 6
IESPGM.PTET51.1.164.192969 141 33 24 43 52
IESPGM.PTET51.1.168.140566 26 4 13 7 18
IESPGM.PTET51.1.67.82163 46 46 84 48 96
IESPGM.PTET51.1.16.322334 130 20 23 45 107
IESPGM.PTET51.1.160.56069 26 23 21 35 57
IESPGM.PTET51.1.109.114163 45 7 3 23 4
IESPGM.PTET51.1.20.289374 45 17 33 41 59
IESPGM.PTET51.1.128.149945 57 13 7 20 52
IESPGM.PTET51.1.157.98723 44 20 7 41 76
IESPGM.PTET51.1.54.411396 28 9 16 16 18
IESPGM.PTET51.1.25.65932 28 7 3 7 10
IESPGM.PTET51.1.2.890867 29 15 4 20 21
IESPGM.PTET51.1.114.124440 90 29 49 46 109
IESPGM.PTET51.1.74.346078 64 17 6 35 12
IESPGM.PTET51.1.86.196088 78 22 17 30 27
IESPGM.PTET51.1.71.297828 109 29 17 50 127
IESPGM.PTET51.1.14.318647 28 9 20 14 61
IESPGM.PTET51.1.96.68896 91 22 73 39 108
IESPGM.PTET51.1.9.495917 75 9 26 43 64
IESPGM.PTET51.1.112.222749 93 17 45 36 110
IESPGM.PTET51.1.59.114450 129 34 37 58 98
IESPGM.PTET51.1.6.694577 78 22 47 36 158
IESPGM.PTET51.1.26.210105 46 14 27 24 70
IESPGM.PTET51.1.96.301956 28 10 1 12 35
IESPGM.PTET51.1.192.13386 49 9 9 15 34
IESPGM.PTET51.1.2.424910 27 17 11 34 30
IESPGM.PTET51.1.72.140025 26 30 5 35 36
IESPGM.PTET51.1.92.222574 29 25 5 26 18
IESPGM.PTET51.1.30.9222 26 5 13 7 32
IESPGM.PTET51.1.92.179492 29 17 2 26 12
IESPGM.PTET51.1.164.191356 27 14 15 26 15
IESPGM.PTET51.1.153.142093 86 26 32 46 108
IESPGM.PTET51.1.37.261710 104 26 21 56 86
IESPGM.PTET51.1.170.4018 324 88 58 82 167
IESPGM.PTET51.1.140.144523 48 17 17 45 20
IESPGM.PTET51.1.385.5690 158 28 30 33 96
IESPGM.PTET51.1.147.67715 88 20 26 38 55
IESPGM.PTET51.1.101.201528 77 18 21 36 85
IESPGM.PTET51.1.78.99022 27 2 1 6 6
IESPGM.PTET51.1.120.1773 91 14 5 29 31
IESPGM.PTET51.1.172.95343 45 11 2 32 26
IESPGM.PTET51.1.7.464769 208 58 99 62 137
IESPGM.PTET51.1.4.487653 27 16 2 14 6
IESPGM.PTET51.1.64.385264 30 20 6 28 8
IESPGM.PTET51.1.84.304114 69 33 7 32 29
IESPGM.PTET51.1.26.399654 52 22 6 28 43
IESPGM.PTET51.1.13.621946 66 18 21 37 50
IESPGM.PTET51.1.36.303472 26 4 9 1 9
IESPGM.PTET51.1.83.332012 55 13 34 42 97
IESPGM.PTET51.1.28.143821 223 56 37 70 83
IESPGM.PTET51.1.61.23007 59 14 13 27 43
IESPGM.PTET51.1.30.30519 76 25 11 24 34
IESPGM.PTET51.1.168.107526 67 20 8 31 86
IESPGM.PTET51.1.19.80114 29 15 47 29 97
IESPGM.PTET51.1.153.83062 27 14 15 28 100
IESPGM.PTET51.1.71.56366 45 9 10 30 51
IESPGM.PTET51.1.98.289753 26 15 2 40 21
IESPGM.PTET51.1.7.695760 28 0 2 2 3
IESPGM.PTET51.1.4.40275 28 8 6 30 28
IESPGM.PTET51.1.1.552305 27 2 1 5 3
IESPGM.PTET51.1.101.186502 216 34 57 64 126
IESPGM.PTET51.1.160.87799 49 20 39 29 76
IESPGM.PTET51.1.8.164399 162 33 45 36 100
IESPGM.PTET51.1.40.296226 75 19 3 26 10
IESPGM.PTET51.1.54.234018 89 16 2 16 12
IESPGM.PTET51.1.143.224798 24 26 70 19 58
IESPGM.PTET51.1.3.184480 67 28 17 54 88
IESPGM.PTET51.1.185.37166 44 8 8 38 47
IESPGM.PTET51.1.51.131273 2219 259 489 466 1289
IESPGM.PTET51.1.45.448539 51 8 22 27 60
IESPGM.PTET51.1.9.165876 47 6 19 24 29
IESPGM.PTET51.1.124.143725 43 11 14 49 76
IESPGM.PTET51.1.80.256739 115 28 47 33 75
IESPGM.PTET51.1.87.83514 82 32 13 47 84
IESPGM.PTET51.1.128.148044 30 9 4 23 4
IESPGM.PTET51.1.21.128208 29 6 7 21 9
IESPGM.PTET51.1.84.85151 46 10 1 22 26
IESPGM.PTET51.1.104.265768 49 15 0 26 13
IESPGM.PTET51.1.96.260798 26 14 6 22 2
IESPGM.PTET51.1.25.64031 45 12 17 35 58
IESPGM.PTET51.1.88.240204 66 14 3 33 8
IESPGM.PTET51.1.385.4083 26 6 28 13 61
IESPGM.PTET51.1.106.14567 30 15 5 24 22
IESPGM.PTET51.1.163.83227 30 6 1 20 15
IESPGM.PTET51.1.90.247971 58 17 15 21 31
IESPGM.PTET51.1.24.437120 75 21 16 16 28
IESPGM.PTET51.1.104.165980 64 14 11 33 50
IESPGM.PTET51.1.84.306468 29 14 1 25 13
IESPGM.PTET51.1.10.341800 58 22 58 48 44
IESPGM.PTET51.1.67.51040 26 9 19 11 40
IESPGM.PTET51.1.51.363889 44 22 24 26 60
IESPGM.PTET51.1.78.8897 71 20 26 44 85
IESPGM.PTET51.1.110.117669 99 34 38 46 137
IESPGM.PTET51.1.168.167155 27 11 6 25 3
IESPGM.PTET51.1.13.622979 26 12 11 15 30
IESPGM.PTET51.1.26.343968 68 18 24 32 54
IESPGM.PTET51.1.61.54731 51 18 29 39 68
IESPGM.PTET51.1.45.69496 65 22 9 35 72
IESPGM.PTET51.1.43.114649 110 14 3 18 5
IESPGM.PTET51.1.117.130350 106 13 31 33 74
IESPGM.PTET51.1.129.122044 28 21 2 32 24
IESPGM.PTET51.1.136.78784 30 7 34 28 95
IESPGM.PTET51.1.158.120242 104 32 32 51 94
IESPGM.PTET51.1.127.117035 29 14 14 45 39
IESPGM.PTET51.1.41.442609 55 15 43 41 89
IESPGM.PTET51.1.89.111205 1124 189 285 245 575
IESPGM.PTET51.1.6.128552 110 35 44 52 88
IESPGM.PTET51.1.33.183055 102 14 13 53 18
IESPGM.PTET51.1.50.186346 45 18 50 41 87
IESPGM.PTET51.1.82.161658 69 28 21 46 65
IESPGM.PTET51.1.11.617672 147 39 9 68 57
IESPGM.PTET51.1.180.87822 70 32 25 37 74
IESPGM.PTET51.1.161.125827 81 19 23 56 54
IESPGM.PTET51.1.57.239349 58 24 58 32 128
IESPGM.PTET51.1.67.19617 28 28 65 34 112
IESPGM.PTET51.1.62.324273 205 61 32 79 75
IESPGM.PTET51.1.11.168400 98 25 5 34 7
IESPGM.PTET51.1.15.320122 70 17 7 41 35
IESPGM.PTET51.1.65.100792 29 10 37 20 67
IESPGM.PTET51.1.26.513410 32 30 9 21 34
IESPGM.PTET51.1.127.64337 44 18 18 45 70
IESPGM.PTET51.1.13.317756 27 24 15 28 60
IESPGM.PTET51.1.407.1712 26 17 70 15 93
IESPGM.PTET51.1.71.342384 107 15 6 51 79
IESPGM.PTET51.1.22.293652 54 25 22 43 62
IESPGM.PTET51.1.60.221986 97 23 6 40 2
IESPGM.PTET51.1.24.440348 28 21 14 38 66
IESPGM.PTET51.1.165.530 38 31 72 45 102
IESPGM.PTET51.1.19.560252 30 19 13 29 31
IESPGM.PTET51.1.15.277045 54 18 31 33 66
IESPGM.PTET51.1.38.234265 65 28 3 37 32
IESPGM.PTET51.1.76.349484 240 52 73 97 210
IESPGM.PTET51.1.76.94582 66 18 13 25 16
IESPGM.PTET51.1.36.191891 55 25 34 37 84
IESPGM.PTET51.1.65.126957 26 18 51 28 89
IESPGM.PTET51.1.63.223625 29 16 20 36 85
IESPGM.PTET51.1.63.224946 77 22 28 50 64
IESPGM.PTET51.1.21.21791 67 16 1 40 9
IESPGM.PTET51.1.163.85283 28 20 30 27 98
IESPGM.PTET51.1.57.138248 57 5 3 13 5
IESPGM.PTET51.1.46.448113 111 14 4 17 7
IESPGM.PTET51.1.51.128933 256 33 13 90 27
IESPGM.PTET51.1.138.171865 28 18 2 46 1
IESPGM.PTET51.1.183.58864 74 22 9 31 4
IESPGM.PTET51.1.151.208099 28 4 3 3 11
IESPGM.PTET51.1.22.129102 29 9 5 8 17
IESPGM.PTET51.1.124.173840 26 20 10 17 42
IESPGM.PTET51.1.103.235492 62 22 3 24 7
IESPGM.PTET51.1.61.382873 56 19 12 20 10
IESPGM.PTET51.1.632.1790 57 0 13 2 35
IESPGM.PTET51.1.107.63869 165 39 25 45 62
IESPGM.PTET51.1.107.59034 47 22 11 22 29
IESPGM.PTET51.1.101.258834 58 29 18 34 29
IESPGM.PTET51.1.23.511483 29 7 8 12 14
IESPGM.PTET51.1.148.31673 44 15 0 25 33
IESPGM.PTET51.1.59.215851 230 50 31 60 77
IESPGM.PTET51.1.54.80411 106 14 16 31 61
IESPGM.PTET51.1.33.356482 117 24 5 29 8
IESPGM.PTET51.1.47.151255 29 15 23 34 82
IESPGM.PTET51.1.31.454471 28 13 1 19 4
IESPGM.PTET51.1.1.685878 79 13 35 49 183
IESPGM.PTET51.1.147.37625 30 21 31 28 22
IESPGM.PTET51.1.68.305395 59 12 7 30 9
IESPGM.PTET51.1.180.29944 70 19 28 20 83
IESPGM.PTET51.1.246.10826 44 2 15 6 19
IESPGM.PTET51.1.1.379624 28 11 23 19 32
IESPGM.PTET51.1.61.150267 30 19 15 25 19
IESPGM.PTET51.1.56.209381 30 21 6 28 13
IESPGM.PTET51.1.164.163595 55 20 8 23 36
IESPGM.PTET51.1.45.451179 191 46 30 71 128
IESPGM.PTET51.1.40.92381 27 12 5 17 19
IESPGM.PTET51.1.19.500044 29 25 10 24 16
IESPGM.PTET51.1.13.546116 29 17 26 23 52
IESPGM.PTET51.1.148.88398 78 16 7 29 35
IESPGM.PTET51.1.9.337696 84 22 9 27 42
IESPGM.PTET51.1.74.142117 48 22 15 25 40
IESPGM.PTET51.1.185.10582 77 28 28 34 74
IESPGM.PTET51.1.31.81875 68 28 11 49 34
IESPGM.PTET51.1.142.31406 45 10 5 39 13
IESPGM.PTET51.1.110.250788 29 16 27 31 79
IESPGM.PTET51.1.11.171330 131 28 38 52 80
IESPGM.PTET51.1.95.254049 26 4 10 8 16
IESPGM.PTET51.1.133.49282 56 23 5 32 12
IESPGM.PTET51.1.57.211719 26 12 25 17 50
IESPGM.PTET51.1.81.259986 97 17 13 24 51
IESPGM.PTET51.1.88.109732 92 12 5 29 7
IESPGM.PTET51.1.126.46187 121 21 25 39 114
IESPGM.PTET51.1.67.258335 75 33 16 42 41
IESPGM.PTET51.1.28.173654 57 16 24 40 78
IESPGM.PTET51.1.109.68912 39 10 12 28 46
IESPGM.PTET51.1.152.211162 26 33 10 30 12
IESPGM.PTET51.1.20.559217 79 36 35 47 98
IESPGM.PTET51.1.35.160590 61 16 9 32 55
IESPGM.PTET51.1.78.72153 86 31 50 51 119
IESPGM.PTET51.1.21.133194 47 24 35 26 33
IESPGM.PTET51.1.8.392315 29 11 7 22 11
IESPGM.PTET51.1.6.735769 85 26 3 50 66
IESPGM.PTET51.1.77.81305 27 16 36 26 54
IESPGM.PTET51.1.124.66830 62 20 8 46 39
IESPGM.PTET51.1.56.296026 47 23 37 21 88
IESPGM.PTET51.1.36.156215 90 14 10 43 29
IESPGM.PTET51.1.116.228375 28 16 14 23 40
IESPGM.PTET51.1.157.220472 27 19 14 24 73
IESPGM.PTET51.1.97.228655 26 18 2 24 2
IESPGM.PTET51.1.168.138384 27 12 14 26 34
IESPGM.PTET51.1.6.591131 69 39 59 50 135
IESPGM.PTET51.1.90.319996 26 11 7 19 49
IESPGM.PTET51.1.25.36585 28 16 16 27 37
IESPGM.PTET51.1.3.758659 49 16 4 30 6
IESPGM.PTET51.1.84.159202 44 17 53 27 93
IESPGM.PTET51.1.41.138142 48 12 6 16 20
IESPGM.PTET51.1.34.17839 26 16 34 24 58
IESPGM.PTET51.1.58.242143 45 8 39 19 92
IESPGM.PTET51.1.128.123798 45 16 7 38 36
IESPGM.PTET51.1.169.112380 56 31 54 42 64
IESPGM.PTET51.1.385.5995 27 7 19 8 72
IESPGM.PTET51.1.16.553637 255 49 33 58 50
IESPGM.PTET51.1.4.501366 96 18 5 44 58
IESPGM.PTET51.1.62.281622 75 29 34 24 92
IESPGM.PTET51.1.119.159902 108 20 29 34 94
IESPGM.PTET51.1.104.264723 28 4 4 9 3
IESPGM.PTET51.1.1.958794 29 18 4 36 25
IESPGM.PTET51.1.36.390723 26 21 4 28 11
IESPGM.PTET51.1.30.350717 110 22 47 51 146
IESPGM.PTET51.1.351.2764 28 23 33 37 60
IESPGM.PTET51.1.59.216590 93 35 53 44 87
IESPGM.PTET51.1.171.77781 75 15 32 45 116
IESPGM.PTET51.1.19.285754 27 16 14 26 21
IESPGM.PTET51.1.173.121186 27 17 21 28 59
IESPGM.PTET51.1.57.314897 88 36 28 41 72
IESPGM.PTET51.1.133.191354 30 14 7 26 7
IESPGM.PTET51.1.91.275303 77 14 25 21 38
IESPGM.PTET51.1.24.510038 79 26 16 36 48
IESPGM.PTET51.1.81.227818 79 20 5 53 33
IESPGM.PTET51.1.52.163592 30 23 1 11 9
IESPGM.PTET51.1.107.31407 70 11 12 40 18
IESPGM.PTET51.1.107.32729 260 41 34 63 70
IESPGM.PTET51.1.358.6530 28 6 8 16 49
IESPGM.PTET51.1.135.164935 89 17 5 45 9
IESPGM.PTET51.1.163.100418 117 31 12 39 11
IESPGM.PTET51.1.42.38524 29 22 2 26 17
IESPGM.PTET51.1.148.131960 26 14 12 16 69
IESPGM.PTET51.1.87.241669 27 22 7 37 29
IESPGM.PTET51.1.136.235221 29 7 2 19 18
IESPGM.PTET51.1.14.276152 99 27 18 62 54
IESPGM.PTET51.1.120.105518 119 18 6 43 24
IESPGM.PTET51.1.157.40400 129 26 52 59 71
IESPGM.PTET51.1.54.437274 27 18 30 19 61
IESPGM.PTET51.1.2.253555 132 43 11 43 12
IESPGM.PTET51.1.33.326666 255 47 67 78 197
IESPGM.PTET51.1.172.97996 75 21 15 19 25
IESPGM.PTET51.1.22.159223 76 23 5 27 23
IESPGM.PTET51.1.52.231202 79 21 32 41 92
IESPGM.PTET51.1.4.629362 28 14 4 21 30
IESPGM.PTET51.1.78.99034 28 1 0 0 0
IESPGM.PTET51.1.45.380486 56 19 38 37 81
IESPGM.PTET51.1.635.1433 28 13 7 16 10
IESPGM.PTET51.1.66.93691 84 13 35 27 97
IESPGM.PTET51.1.1.218007 26 19 15 27 19
IESPGM.PTET51.1.8.131200 26 17 31 22 59
IESPGM.PTET51.1.97.257725 28 10 1 11 16
IESPGM.PTET51.1.143.122673 47 7 1 18 8
IESPGM.PTET51.1.22.534406 29 20 27 40 57
IESPGM.PTET51.1.141.7930 28 14 29 18 68
IESPGM.PTET51.1.9.510368 28 12 39 29 61
IESPGM.PTET51.1.61.378920 48 16 21 37 89
IESPGM.PTET51.1.172.35123 66 13 31 40 62
IESPGM.PTET51.1.149.80680 96 28 17 52 124
IESPGM.PTET51.1.25.239490 67 17 7 39 34
IESPGM.PTET51.1.37.259536 27 18 8 25 28
IESPGM.PTET51.1.139.112539 67 36 43 52 93
IESPGM.PTET51.1.119.14277 67 20 36 32 101
IESPGM.PTET51.1.13.116298 324 67 108 65 169
IESPGM.PTET51.1.121.1291 345 45 65 63 198
IESPGM.PTET51.1.111.176721 106 24 54 48 128
IESPGM.PTET51.1.19.226550 29 15 15 30 59
IESPGM.PTET51.1.1.324989 26 24 4 38 20
IESPGM.PTET51.1.142.147045 57 29 32 22 89
IESPGM.PTET51.1.30.30230 28 26 37 17 60
IESPGM.PTET51.1.107.242571 30 16 0 19 28
IESPGM.PTET51.1.89.213632 26 20 9 27 8
IESPGM.PTET51.1.148.190567 76 27 28 15 66
IESPGM.PTET51.1.50.101887 27 20 37 43 112
IESPGM.PTET51.1.61.251958 49 21 3 34 13
IESPGM.PTET51.1.76.92531 98 16 17 44 34
IESPGM.PTET51.1.4.631261 45 8 16 20 28
IESPGM.PTET51.1.176.9350 27 5 9 8 11
IESPGM.PTET51.1.94.179808 26 18 42 30 94
IESPGM.PTET51.1.7.40994 104 19 37 33 136
IESPGM.PTET51.1.89.299712 50 30 27 35 99
IESPGM.PTET51.1.27.399511 75 25 23 28 111
IESPGM.PTET51.1.13.374308 70 26 23 46 65
IESPGM.PTET51.1.102.262958 27 20 10 20 30
IESPGM.PTET51.1.34.225707 27 9 4 26 2
IESPGM.PTET51.1.70.66551 28 3 1 11 13
IESPGM.PTET51.1.88.171288 277 64 14 100 38
IESPGM.PTET51.1.29.276686 45 13 41 34 56
IESPGM.PTET51.1.6.288261 80 30 14 39 74
IESPGM.PTET51.1.7.534737 27 14 52 26 52
IESPGM.PTET51.1.172.38794 48 9 1 28 15
IESPGM.PTET51.1.148.132995 123 12 4 19 15
IESPGM.PTET51.1.1.122763 83 19 10 36 5
IESPGM.PTET51.1.366.865 27 4 18 9 53
IESPGM.PTET51.1.5.486210 198 30 42 74 119
IESPGM.PTET51.1.3.828329 57 9 6 11 18
IESPGM.PTET51.1.13.618154 68 24 6 33 22
IESPGM.PTET51.1.54.365537 76 28 48 48 129
IESPGM.PTET51.1.75.2205 69 16 29 29 64
IESPGM.PTET51.1.157.2320 26 3 9 10 15
IESPGM.PTET51.1.58.239806 107 18 20 43 70
IESPGM.PTET51.1.96.300065 26 3 5 7 5
IESPGM.PTET51.1.40.308916 94 15 27 38 44
IESPGM.PTET51.1.102.263984 112 24 21 29 71
IESPGM.PTET51.1.139.198343 31 7 14 17 20
IESPGM.PTET51.1.29.276391 54 16 32 27 62
IESPGM.PTET51.1.148.26111 26 18 37 31 53
IESPGM.PTET51.1.12.65661 66 26 39 33 72
IESPGM.PTET51.1.26.412907 95 17 17 55 44
IESPGM.PTET51.1.105.296184 30 10 2 12 12
IESPGM.PTET51.1.13.621370 77 12 28 27 61
IESPGM.PTET51.1.108.79837 28 1 2 8 11
IESPGM.PTET51.1.26.240216 119 22 31 43 94
IESPGM.PTET51.1.32.383638 121 23 2 41 23
IESPGM.PTET51.1.142.220533 54 37 55 35 48
IESPGM.PTET51.1.59.373210 27 6 11 5 13
IESPGM.PTET51.1.15.94589 28 13 6 37 43
IESPGM.PTET51.1.162.65377 26 15 2 28 29
IESPGM.PTET51.1.60.177886 95 28 76 38 143
IESPGM.PTET51.1.84.334535 46 16 3 29 6
IESPGM.PTET51.1.25.35830 57 18 34 32 72
IESPGM.PTET51.1.184.46053 58 18 39 35 47
IESPGM.PTET51.1.177.14720 82 34 37 41 62
IESPGM.PTET51.1.178.92521 46 14 1 17 9
IESPGM.PTET51.1.35.157968 54 9 25 23 50
IESPGM.PTET51.1.82.77777 95 28 47 44 124
IESPGM.PTET51.1.11.675277 88 37 41 34 53
IESPGM.PTET51.1.11.644715 28 24 17 15 22
IESPGM.PTET51.1.88.16495 26 11 30 19 34
IESPGM.PTET51.1.91.221988 76 19 29 28 57
IESPGM.PTET51.1.27.197609 26 16 8 29 43
IESPGM.PTET51.1.9.234527 56 19 4 26 28
IESPGM.PTET51.1.113.183794 162 23 10 64 39
IESPGM.PTET51.1.16.582125 29 8 1 23 9
IESPGM.PTET51.1.129.179920 95 20 15 38 46
IESPGM.PTET51.1.149.190439 29 15 11 27 5
IESPGM.PTET51.1.77.222979 29 15 6 27 36
IESPGM.PTET51.1.22.535149 169 56 50 55 96
IESPGM.PTET51.1.117.188099 49 7 3 22 10
IESPGM.PTET51.1.117.94887 113 38 34 54 55
IESPGM.PTET51.1.35.200753 27 10 6 23 14
IESPGM.PTET51.1.120.78091 27 19 17 37 54
IESPGM.PTET51.1.108.138125 27 17 28 37 49
IESPGM.PTET51.1.33.86057 26 8 2 15 5
IESPGM.PTET51.1.168.61510 108 44 13 46 52
IESPGM.PTET51.1.53.132617 47 31 32 29 73
IESPGM.PTET51.1.105.105927 28 15 0 22 7
IESPGM.PTET51.1.70.135907 28 12 1 21 12
IESPGM.PTET51.1.58.198629 28 18 2 32 5
IESPGM.PTET51.1.7.186003 103 31 43 70 148
IESPGM.PTET51.1.132.188587 91 29 77 45 132
IESPGM.PTET51.1.109.69078 48 13 35 35 87
IESPGM.PTET51.1.6.47687 30 16 8 10 8
IESPGM.PTET51.1.148.157234 27 18 1 27 14
IESPGM.PTET51.1.52.98028 28 14 1 16 15
IESPGM.PTET51.1.60.120875 84 17 3 21 14
IESPGM.PTET51.1.2.526183 26 18 4 37 27
IESPGM.PTET51.1.5.430527 57 21 55 45 85
IESPGM.PTET51.1.137.65511 26 9 18 28 46
IESPGM.PTET51.1.16.523232 157 41 33 49 99
IESPGM.PTET51.1.123.173694 85 0 0 0 2
IESPGM.PTET51.1.21.133490 26 11 27 24 45
IESPGM.PTET51.1.112.85155 28 18 12 28 41
IESPGM.PTET51.1.183.30074 44 21 10 23 39
IESPGM.PTET51.1.77.181795 59 18 2 14 0
IESPGM.PTET51.1.49.283240 49 9 7 22 14
IESPGM.PTET51.1.67.359443 122 31 15 54 70
IESPGM.PTET51.1.37.76297 47 3 9 15 27
IESPGM.PTET51.1.2.684703 80 26 44 39 141
IESPGM.PTET51.1.103.99500 44 10 11 19 39
IESPGM.PTET51.1.65.44694 45 13 36 32 85
IESPGM.PTET51.1.83.159341 27 13 1 14 0
IESPGM.PTET51.1.2.756156 76 11 2 31 10
IESPGM.PTET51.1.1.148343 49 19 7 26 20
IESPGM.PTET51.1.56.298980 29 23 33 29 61
IESPGM.PTET51.1.4.226268 28 6 16 13 7
IESPGM.PTET51.1.63.122533 95 22 22 26 58
IESPGM.PTET51.1.84.193572 54 21 4 37 64
IESPGM.PTET51.1.18.183747 60 27 12 26 24
IESPGM.PTET51.1.37.231618 108 28 22 43 106
IESPGM.PTET51.1.117.33040 88 8 6 34 23
IESPGM.PTET51.1.6.301529 94 27 60 48 126
IESPGM.PTET51.1.116.100388 28 10 2 18 7
IESPGM.PTET51.1.134.134393 27 22 1 17 1
IESPGM.PTET51.1.97.83106 27 11 20 27 47
IESPGM.PTET51.1.27.113587 59 44 8 43 15
IESPGM.PTET51.1.143.49745 93 29 36 43 85
IESPGM.PTET51.1.112.27585 28 12 4 27 7
IESPGM.PTET51.1.64.385863 203 21 16 34 60
IESPGM.PTET51.1.48.96665 28 9 1 25 7
IESPGM.PTET51.1.74.374738 44 23 17 21 56
IESPGM.PTET51.1.78.221527 68 28 4 41 31
IESPGM.PTET51.1.42.72890 3389 455 1266 683 2506
IESPGM.PTET51.1.1.151561 149 44 26 39 36
IESPGM.PTET51.1.7.564858 80 14 1 26 12
IESPGM.PTET51.1.57.168646 29 5 22 17 39
IESPGM.PTET51.1.439.1433 45 13 25 19 92
IESPGM.PTET51.1.40.368259 150 27 27 55 90
IESPGM.PTET51.1.354.4467 44 13 9 18 38
IESPGM.PTET51.1.45.318650 28 20 3 24 17
IESPGM.PTET51.1.128.85290 64 5 1 20 14
IESPGM.PTET51.1.179.53551 26 20 14 14 27
IESPGM.PTET51.1.88.298822 45 9 7 13 26
IESPGM.PTET51.1.165.205977 28 20 19 18 65
IESPGM.PTET51.1.69.292713 107 24 29 69 126
IESPGM.PTET51.1.3.790095 96 22 33 40 85
IESPGM.PTET51.1.56.341757 31 14 3 19 3
IESPGM.PTET51.1.23.410394 78 14 9 35 29
IESPGM.PTET51.1.66.328453 149 15 15 46 19
IESPGM.PTET51.1.165.203020 65 6 19 13 40
IESPGM.PTET51.1.26.499747 90 23 22 42 79
IESPGM.PTET51.1.37.503506 68 18 49 33 47
IESPGM.PTET51.1.4.690749 137 37 49 44 102
IESPGM.PTET51.1.151.206618 28 18 6 36 9
IESPGM.PTET51.1.58.168805 119 42 11 54 52
IESPGM.PTET51.1.223.2637 28 11 13 31 24
IESPGM.PTET51.1.12.63901 27 4 5 5 11
IESPGM.PTET51.1.35.288893 114 35 33 45 132
IESPGM.PTET51.1.102.82206 26 16 8 24 15
IESPGM.PTET51.1.100.46774 48 12 3 22 6
IESPGM.PTET51.1.57.269477 50 15 4 36 3
IESPGM.PTET51.1.71.195715 397 81 49 103 175
IESPGM.PTET51.1.52.102657 258 65 75 65 181
IESPGM.PTET51.1.143.50010 44 23 19 28 88
IESPGM.PTET51.1.13.475720 47 23 11 24 110
IESPGM.PTET51.1.98.203981 29 17 1 32 9
IESPGM.PTET51.1.98.303470 59 22 37 45 116
IESPGM.PTET51.1.108.109629 69 27 17 38 46
IESPGM.PTET51.1.16.120424 139 30 26 62 99
IESPGM.PTET51.1.39.85883 25 35 40 45 90
IESPGM.PTET51.1.101.303984 527 74 108 116 276
IESPGM.PTET51.1.102.128234 29 13 14 21 51
IESPGM.PTET51.1.21.494997 27 9 23 28 45
IESPGM.PTET51.1.111.250649 87 28 28 48 98
IESPGM.PTET51.1.102.289278 108 13 1 27 10
IESPGM.PTET51.1.15.92530 27 28 29 23 67
IESPGM.PTET51.1.85.106495 65 25 33 49 129
IESPGM.PTET51.1.28.243620 99 16 1 27 8
IESPGM.PTET51.1.53.405240 27 18 18 28 19
IESPGM.PTET51.1.146.47523 29 18 10 16 2
IESPGM.PTET51.1.28.299021 98 23 22 51 85
IESPGM.PTET51.1.13.450889 81 22 43 44 112
IESPGM.PTET51.1.142.59630 29 3 1 6 22
IESPGM.PTET51.1.58.268000 77 20 17 28 52
IESPGM.PTET51.1.158.57718 29 14 11 27 20
IESPGM.PTET51.1.3.859181 58 16 14 33 79
IESPGM.PTET51.1.81.328636 65 26 25 41 51
IESPGM.PTET51.1.39.364338 305 60 15 74 43
IESPGM.PTET51.1.1.422136 136 34 26 37 56
IESPGM.PTET51.1.25.469761 27 15 15 26 36
IESPGM.PTET51.1.165.129403 99 26 21 40 43
IESPGM.PTET51.1.128.122192 29 18 34 29 50
IESPGM.PTET51.1.69.86207 49 24 12 27 44
IESPGM.PTET51.1.61.178499 45 14 4 20 4
IESPGM.PTET51.1.78.99040 57 8 7 8 31
IESPGM.PTET51.1.89.171723 60 20 29 36 91
IESPGM.PTET51.1.47.18283 54 17 39 44 39
IESPGM.PTET51.1.25.468444 28 16 4 27 9
IESPGM.PTET51.1.8.335782 144 29 29 49 94
IESPGM.PTET51.1.123.271420 107 21 19 48 101
IESPGM.PTET51.1.73.299054 68 24 5 35 96
IESPGM.PTET51.1.105.78104 45 14 2 44 13
IESPGM.PTET51.1.11.242644 124 36 21 47 105
IESPGM.PTET51.1.41.109942 28 25 28 30 55
IESPGM.PTET51.1.1.552320 110 13 6 10 16
IESPGM.PTET51.1.556.37435 80 20 27 31 85
IESPGM.PTET51.1.3.828626 27 16 18 33 82
IESPGM.PTET51.1.4.485033 30 1 1 6 0
IESPGM.PTET51.1.86.165257 81 14 18 18 43
IESPGM.PTET51.1.41.141378 50 26 22 32 73
IESPGM.PTET51.1.133.18152 28 5 1 3 7
IESPGM.PTET51.1.195.10156 55 31 5 30 28
IESPGM.PTET51.1.5.400419 46 14 7 28 33
IESPGM.PTET51.1.71.240839 98 25 58 51 117
IESPGM.PTET51.1.56.311935 216 35 28 63 47
IESPGM.PTET51.1.13.619775 68 24 22 21 58
IESPGM.PTET51.1.137.107551 57 17 32 49 125
IESPGM.PTET51.1.42.371502 44 7 4 27 12
IESPGM.PTET51.1.67.53996 49 28 22 33 49
IESPGM.PTET51.1.116.226914 30 16 2 17 5
IESPGM.PTET51.1.54.49755 28 1 0 2 2
IESPGM.PTET51.1.101.157167 299 57 23 89 41
IESPGM.PTET51.1.1.925314 105 29 19 47 105
IESPGM.PTET51.1.112.148838 26 13 25 9 62
IESPGM.PTET51.1.67.390140 82 28 16 36 64
IESPGM.PTET51.1.117.186049 53 11 0 11 0
IESPGM.PTET51.1.33.184684 28 18 27 35 85
IESPGM.PTET51.1.169.139587 47 14 15 37 18
IESPGM.PTET51.1.180.31277 26 19 25 38 52
IESPGM.PTET51.1.148.232789 26 15 35 38 78
IESPGM.PTET51.1.148.191899 79 14 11 12 60
IESPGM.PTET51.1.171.144249 351 60 55 87 148
IESPGM.PTET51.1.81.288794 47 9 7 22 46
IESPGM.PTET51.1.148.60489 48 5 27 8 13
IESPGM.PTET51.1.132.127622 322 51 74 62 204
IESPGM.PTET51.1.58.272549 31 14 2 16 14
IESPGM.PTET51.1.124.199145 26 20 7 11 11
IESPGM.PTET51.1.2.585688 50 14 11 35 67
IESPGM.PTET51.1.65.39428 67 11 34 26 67
IESPGM.PTET51.1.53.191807 125 31 47 48 92
IESPGM.PTET51.1.30.32887 26 9 41 15 70
IESPGM.PTET51.1.64.225271 27 6 3 8 9
IESPGM.PTET51.1.54.305624 48 10 10 11 38
IESPGM.PTET51.1.22.102222 28 11 10 22 21
IESPGM.PTET51.1.57.140727 109 12 35 32 85
IESPGM.PTET51.1.83.103094 56 20 4 21 13
IESPGM.PTET51.1.50.904 27 17 45 24 52
IESPGM.PTET51.1.71.110080 56 18 51 38 98
IESPGM.PTET51.1.10.271573 46 18 9 40 30
IESPGM.PTET51.1.110.116367 27 5 42 23 74
IESPGM.PTET51.1.137.211582 69 27 50 41 61
IESPGM.PTET51.1.26.399388 58 27 6 37 19
IESPGM.PTET51.1.42.413408 87 21 10 34 19
IESPGM.PTET51.1.118.229440 27 18 20 34 55
IESPGM.PTET51.1.150.82220 48 14 37 29 55
IESPGM.PTET51.1.11.139358 121 28 14 63 52
IESPGM.PTET51.1.65.287990 28 26 69 33 49
IESPGM.PTET51.1.1.683837 123 22 34 31 118
IESPGM.PTET51.1.3.75315 76 27 2 47 19
IESPGM.PTET51.1.138.209848 46 25 22 35 84
IESPGM.PTET51.1.26.341348 28 18 26 31 55
IESPGM.PTET51.1.96.301397 26 15 7 20 6
IESPGM.PTET51.1.109.72889 46 8 33 22 78
IESPGM.PTET51.1.133.20059 78 26 3 25 33
IESPGM.PTET51.1.92.7020 58 16 33 44 71
IESPGM.PTET51.1.94.60493 57 18 40 16 69
IESPGM.PTET51.1.96.300077 26 0 1 0 0
IESPGM.PTET51.1.39.53427 29 8 35 14 46
IESPGM.PTET51.1.158.62993 26 28 13 31 34
IESPGM.PTET51.1.38.35560 81 27 8 34 34
IESPGM.PTET51.1.52.158621 87 22 39 44 84
IESPGM.PTET51.1.228.6555 74 15 22 25 52
IESPGM.PTET51.1.9.335655 135 21 32 45 47
IESPGM.PTET51.1.117.130375 29 7 3 18 12
IESPGM.PTET51.1.132.130846 30 21 4 34 12
IESPGM.PTET51.1.170.55803 29 10 1 35 6
IESPGM.PTET51.1.73.313635 205 50 11 62 57
IESPGM.PTET51.1.50.185046 78 22 46 32 120
IESPGM.PTET51.1.46.447104 28 20 23 42 49
IESPGM.PTET51.1.76.59500 28 21 17 35 24
IESPGM.PTET51.1.125.175494 30 26 12 19 36
IESPGM.PTET51.1.78.151558 85 21 22 45 45
IESPGM.PTET51.1.10.112882 26 16 9 22 40
IESPGM.PTET51.1.64.356786 28 10 1 15 1
IESPGM.PTET51.1.28.62127 64 20 0 26 8
IESPGM.PTET51.1.165.203610 46 9 12 27 48
IESPGM.PTET51.1.84.133939 76 5 10 24 66
IESPGM.PTET51.1.56.61088 48 25 2 32 4
IESPGM.PTET51.1.44.375061 77 27 54 23 63
IESPGM.PTET51.1.128.25967 50 13 16 22 71
IESPGM.PTET51.1.95.256995 74 27 25 44 114
IESPGM.PTET51.1.16.151570 29 19 26 40 62
IESPGM.PTET51.1.120.136967 27 10 14 22 19
IESPGM.PTET51.1.7.706851 46 12 27 30 76
IESPGM.PTET51.1.52.303540 83 30 13 47 41
IESPGM.PTET51.1.51.227100 37 16 0 33 4
IESPGM.PTET51.1.136.17274 26 17 10 29 31
IESPGM.PTET51.1.89.214382 83 19 7 38 69
IESPGM.PTET51.1.5.691063 26 11 22 5 28
IESPGM.PTET51.1.3.757935 47 7 1 20 35
IESPGM.PTET51.1.33.153542 192 42 29 62 53
IESPGM.PTET51.1.129.179934 28 4 0 6 0
IESPGM.PTET51.1.32.119313 111 17 56 36 91
IESPGM.PTET51.1.6.458039 209 37 46 80 192
IESPGM.PTET51.1.191.19941 77 14 17 48 76
IESPGM.PTET51.1.130.125543 317 43 54 87 143
IESPGM.PTET51.1.99.95786 105 22 28 53 62
IESPGM.PTET51.1.161.185471 28 2 13 3 1
IESPGM.PTET51.1.15.452970 26 15 15 32 24
IESPGM.PTET51.1.57.270624 86 38 29 45 25
IESPGM.PTET51.1.141.8688 27 16 14 27 28
IESPGM.PTET51.1.2.655353 47 15 2 36 37
IESPGM.PTET51.1.61.23906 79 18 14 43 38
IESPGM.PTET51.1.65.356948 67 28 16 22 79
IESPGM.PTET51.1.29.447486 46 25 31 31 105
IESPGM.PTET51.1.12.143760 57 18 1 17 6
IESPGM.PTET51.1.66.29815 68 24 24 39 30
IESPGM.PTET51.1.20.288667 99 28 6 49 78
IESPGM.PTET51.1.21.564082 59 12 1 13 12
IESPGM.PTET51.1.112.279763 90 11 5 19 9
IESPGM.PTET51.1.86.33508 46 11 22 34 27
IESPGM.PTET51.1.61.55490 26 18 21 21 42
IESPGM.PTET51.1.4.731938 96 11 32 22 45
IESPGM.PTET51.1.37.127305 67 17 5 43 35
IESPGM.PTET51.1.42.169463 45 5 11 15 24
IESPGM.PTET51.1.284.1358 26 1 10 0 12
IESPGM.PTET51.1.385.3958 29 7 14 7 42
IESPGM.PTET51.1.12.516752 50 22 23 44 82
IESPGM.PTET51.1.103.234194 84 17 4 16 30
IESPGM.PTET51.1.327.6622 79 24 42 30 99
IESPGM.PTET51.1.100.201996 27 14 25 22 44
IESPGM.PTET51.1.152.135505 28 16 14 35 55
IESPGM.PTET51.1.148.30373 56 24 29 30 79
IESPGM.PTET51.1.65.356652 107 40 24 34 85
IESPGM.PTET51.1.80.226643 82 31 49 47 151
IESPGM.PTET51.1.69.60638 27 18 33 28 53
IESPGM.PTET51.1.1.826277 27 21 34 29 78
IESPGM.PTET51.1.55.136476 26 11 9 23 13
IESPGM.PTET51.1.88.272984 85 33 10 30 59
IESPGM.PTET51.1.154.138010 196 45 20 53 74
IESPGM.PTET51.1.70.95361 77 14 24 44 68
IESPGM.PTET51.1.151.164726 1529 187 454 278 906
IESPGM.PTET51.1.29.417953 85 35 8 47 33
IESPGM.PTET51.1.26.340901 26 15 20 49 41
IESPGM.PTET51.1.152.110370 28 31 36 33 74
IESPGM.PTET51.1.29.315825 46 11 0 25 10
IESPGM.PTET51.1.105.51215 66 10 19 25 43
IESPGM.PTET51.1.134.204653 110 22 22 64 105
IESPGM.PTET51.1.157.38810 28 12 0 15 8
IESPGM.PTET51.1.94.27163 66 10 1 21 14
IESPGM.PTET51.1.55.39857 98 46 39 53 108
IESPGM.PTET51.1.99.35265 67 25 10 26 24
IESPGM.PTET51.1.99.289065 28 16 28 35 38
IESPGM.PTET51.1.28.172352 47 22 18 36 57
IESPGM.PTET51.1.84.259003 26 15 17 25 30
IESPGM.PTET51.1.51.229475 68 14 25 44 84
IESPGM.PTET51.1.126.15648 45 14 22 34 51
IESPGM.PTET51.1.53.406862 65 28 5 36 11
IESPGM.PTET51.1.2.860198 27 20 24 33 50
IESPGM.PTET51.1.113.8125 28 14 15 23 58
IESPGM.PTET51.1.154.40001 26 21 40 25 65
IESPGM.PTET51.1.147.39996 26 10 20 44 43
IESPGM.PTET51.1.143.51653 55 32 12 31 36
IESPGM.PTET51.1.11.645469 27 6 3 24 8
IESPGM.PTET51.1.25.196561 98 13 38 40 53
IESPGM.PTET51.1.68.231032 87 27 29 38 83
IESPGM.PTET51.1.16.554973 30 18 2 25 6
IESPGM.PTET51.1.74.373135 226 45 49 49 100
IESPGM.PTET51.1.10.572244 221 55 51 72 178
IESPGM.PTET51.1.23.465925 55 30 16 29 32
IESPGM.PTET51.1.81.285409 28 7 10 17 19
IESPGM.PTET51.1.16.552333 76 5 15 38 77
IESPGM.PTET51.1.30.120764 45 9 12 13 34
IESPGM.PTET51.1.46.146132 47 10 2 20 8
IESPGM.PTET51.1.153.108342 45 14 33 21 86
IESPGM.PTET51.1.43.173852 804 168 315 209 489
IESPGM.PTET51.1.46.85329 62 36 14 36 74
IESPGM.PTET51.1.60.115903 65 9 22 37 65
IESPGM.PTET51.1.254.1521 26 15 46 24 29
IESPGM.PTET51.1.132.87835 79 16 44 30 89
IESPGM.PTET51.1.144.178523 63 27 3 30 29
IESPGM.PTET51.1.142.91071 59 13 11 42 35
IESPGM.PTET51.1.151.206334 55 18 9 41 44
IESPGM.PTET51.1.172.34112 31 24 28 21 58
IESPGM.PTET51.1.7.734314 312 53 92 73 129
IESPGM.PTET51.1.68.68647 29 19 13 19 34
IESPGM.PTET51.1.103.103562 88 23 12 30 62
IESPGM.PTET51.1.5.659057 75 16 4 42 56
IESPGM.PTET51.1.57.171580 27 16 22 27 65
IESPGM.PTET51.1.38.93726 79 32 4 42 12
IESPGM.PTET51.1.21.74111 30 9 4 18 10
IESPGM.PTET51.1.59.244963 26 26 30 25 57
IESPGM.PTET51.1.34.126092 62 19 7 34 70
IESPGM.PTET51.1.21.393888 67 30 16 48 22
IESPGM.PTET51.1.87.137364 69 11 12 42 36
IESPGM.PTET51.1.39.163737 49 21 45 29 69
IESPGM.PTET51.1.19.226863 122 32 7 50 11
IESPGM.PTET51.1.2.654910 89 30 30 35 125
IESPGM.PTET51.1.44.447080 57 24 30 31 96
IESPGM.PTET51.1.91.275326 28 8 2 9 4
IESPGM.PTET51.1.47.322068 76 32 11 33 13
IESPGM.PTET51.1.86.107985 58 18 13 38 64
IESPGM.PTET51.1.137.166454 70 0 0 0 0
IESPGM.PTET51.1.120.78985 30 10 15 21 39
IESPGM.PTET51.1.157.174910 91 25 27 46 73
IESPGM.PTET51.1.172.118995 30 14 15 42 67
IESPGM.PTET51.1.155.113063 49 26 10 32 59
IESPGM.PTET51.1.5.155726 45 15 2 33 12
IESPGM.PTET51.1.57.442446 29 10 8 29 21
IESPGM.PTET51.1.31.179977 29 19 3 23 11
IESPGM.PTET51.1.370.729 27 4 2 15 9
IESPGM.PTET51.1.3.802491 96 32 22 33 64
IESPGM.PTET51.1.88.241845 28 14 16 26 51
IESPGM.PTET51.1.3.125892 92 28 8 59 21
IESPGM.PTET51.1.67.286125 90 20 8 65 16
IESPGM.PTET51.1.20.57573 45 15 2 20 25
IESPGM.PTET51.1.31.281659 27 11 24 37 60
IESPGM.PTET51.1.28.139319 47 18 4 23 12
IESPGM.PTET51.1.41.110826 57 22 43 31 67
IESPGM.PTET51.1.54.49761 27 2 3 5 8
IESPGM.PTET51.1.86.207479 621 65 106 106 274
IESPGM.PTET51.1.3.887250 64 24 36 28 50
IESPGM.PTET51.1.13.447093 27 16 7 26 16
IESPGM.PTET51.1.20.56255 63 34 11 27 18
IESPGM.PTET51.1.51.286604 45 9 16 34 44
IESPGM.PTET51.1.48.181551 61 16 1 15 16
IESPGM.PTET51.1.96.326535 62 30 81 24 47
IESPGM.PTET51.1.156.82795 29 14 21 23 37
IESPGM.PTET51.1.57.171292 76 43 106 79 203
IESPGM.PTET51.1.112.250527 85 24 37 51 107
IESPGM.PTET51.1.109.42196 27 8 23 13 48
IESPGM.PTET51.1.117.128480 45 16 9 24 2
IESPGM.PTET51.1.26.398054 59 13 3 19 13
IESPGM.PTET51.1.147.155037 49 19 9 42 16
IESPGM.PTET51.1.58.211318 26 4 17 31 54
IESPGM.PTET51.1.80.155959 45 10 13 31 19
IESPGM.PTET51.1.28.139023 28 22 18 44 37
IESPGM.PTET51.1.89.108011 109 17 38 44 118
IESPGM.PTET51.1.64.225280 29 1 2 19 27
IESPGM.PTET51.1.399.639 26 16 16 19 46
IESPGM.PTET51.1.357.6776 80 3 67 4 119
IESPGM.PTET51.1.106.297971 47 9 34 29 86
IESPGM.PTET51.1.26.83248 98 27 1 21 13
IESPGM.PTET51.1.8.607681 76 13 20 35 128
IESPGM.PTET51.1.89.313144 46 18 17 33 93
IESPGM.PTET51.1.25.65381 30 14 6 24 23
IESPGM.PTET51.1.48.352612 28 20 4 37 13
IESPGM.PTET51.1.177.124034 77 20 5 30 22
IESPGM.PTET51.1.23.363218 79 25 58 48 146
IESPGM.PTET51.1.91.320463 28 12 1 23 15
IESPGM.PTET51.1.54.305636 27 2 2 6 9
IESPGM.PTET51.1.56.240086 60 19 5 27 21
IESPGM.PTET51.1.119.192096 54 13 2 13 16
IESPGM.PTET51.1.178.91511 26 9 18 27 43
IESPGM.PTET51.1.77.321453 49 22 34 35 78
IESPGM.PTET51.1.17.383180 144 38 37 59 114
IESPGM.PTET51.1.142.175124 156 25 13 46 40
IESPGM.PTET51.1.36.256600 26 17 17 37 37
IESPGM.PTET51.1.385.2911 27 11 13 11 53
IESPGM.PTET51.1.130.184753 71 36 9 57 37
IESPGM.PTET51.1.40.338176 81 9 22 33 71
IESPGM.PTET51.1.66.87702 56 28 21 31 86
IESPGM.PTET51.1.183.27167 27 11 2 13 15
IESPGM.PTET51.1.109.112430 106 16 9 31 69
IESPGM.PTET51.1.37.159481 28 13 19 30 66
IESPGM.PTET51.1.111.218666 30 9 19 30 91
IESPGM.PTET51.1.175.35561 76 27 16 45 42
IESPGM.PTET51.1.17.424078 101 20 25 37 131
IESPGM.PTET51.1.18.92670 27 28 51 33 65
IESPGM.PTET51.1.26.267718 104 15 7 39 25
IESPGM.PTET51.1.5.660806 38 14 18 27 43
IESPGM.PTET51.1.22.392144 72 17 1 28 27
IESPGM.PTET51.1.29.245853 27 12 4 25 16
IESPGM.PTET51.1.92.249192 49 23 24 28 67
IESPGM.PTET51.1.62.99814 26 16 30 30 46
IESPGM.PTET51.1.49.86798 69 23 5 31 5
IESPGM.PTET51.1.41.110244 27 11 1 18 16
IESPGM.PTET51.1.69.28062 76 31 9 29 60
IESPGM.PTET51.1.89.59219 85 17 5 42 17
IESPGM.PTET51.1.82.288657 109 30 20 44 68
IESPGM.PTET51.1.42.169761 133 26 43 50 76
IESPGM.PTET51.1.40.92999 26 17 16 22 73
IESPGM.PTET51.1.5.429984 116 32 31 60 98
IESPGM.PTET51.1.107.61547 77 16 19 29 56
IESPGM.PTET51.1.33.55511 132 34 30 40 102
IESPGM.PTET51.1.48.379806 72 15 8 39 16
IESPGM.PTET51.1.113.222049 26 13 16 32 47
IESPGM.PTET51.1.68.101141 26 33 12 35 37
IESPGM.PTET51.1.59.373239 26 3 13 12 17
IESPGM.PTET51.1.39.233111 80 26 34 47 79
IESPGM.PTET51.1.83.158335 58 14 9 40 52
IESPGM.PTET51.1.48.455793 55 16 11 27 46
IESPGM.PTET51.1.112.281960 29 4 1 9 7
IESPGM.PTET51.1.148.28483 44 16 36 32 64
IESPGM.PTET51.1.5.588075 65 20 37 42 30
IESPGM.PTET51.1.101.63620 78 22 5 41 30
IESPGM.PTET51.1.47.278548 48 21 47 32 79
IESPGM.PTET51.1.1.68962 54 12 0 23 5
IESPGM.PTET51.1.51.228450 75 17 25 28 28
IESPGM.PTET51.1.139.139163 64 16 29 28 66
IESPGM.PTET51.1.111.120781 30 4 24 18 43
IESPGM.PTET51.1.102.159398 47 19 2 27 12
IESPGM.PTET51.1.134.133389 115 13 11 29 24
IESPGM.PTET51.1.71.54635 77 2 1 9 11
IESPGM.PTET51.1.111.34408 131 34 17 44 62
IESPGM.PTET51.1.42.169472 29 0 0 0 13
IESPGM.PTET51.1.178.127573 27 24 2 19 7
IESPGM.PTET51.1.4.731948 163 13 10 33 15
IESPGM.PTET51.1.34.285083 78 19 39 13 87
IESPGM.PTET51.1.42.399441 27 26 12 35 55
IESPGM.PTET51.1.56.340748 28 13 17 21 87
IESPGM.PTET51.1.70.93028 27 22 1 27 16
IESPGM.PTET51.1.1.176400 61 10 4 18 12
IESPGM.PTET51.1.12.344072 77 26 20 23 58
IESPGM.PTET51.1.36.401234 109 36 35 55 146
IESPGM.PTET51.1.14.478693 75 34 8 30 33
IESPGM.PTET51.1.69.101308 26 13 6 24 12
IESPGM.PTET51.1.63.249508 26 23 35 16 58
IESPGM.PTET51.1.189.24649 57 9 2 29 9
IESPGM.PTET51.1.121.110683 46 23 10 33 38
IESPGM.PTET51.1.111.147953 30 60 23 72 76
IESPGM.PTET51.1.64.385882 46 6 13 8 26
IESPGM.PTET51.1.26.413669 66 14 25 27 39
IESPGM.PTET51.1.102.130735 67 25 56 39 92
IESPGM.PTET51.1.144.70846 30 9 1 9 6
IESPGM.PTET51.1.146.19793 28 14 21 16 16
IESPGM.PTET51.1.1.218616 77 12 2 22 4
IESPGM.PTET51.1.61.246707 72 14 22 42 83
IESPGM.PTET51.1.93.95234 29 19 43 23 85
IESPGM.PTET51.1.17.624225 115 15 26 32 121
IESPGM.PTET51.1.15.91819 44 17 28 39 106
IESPGM.PTET51.1.52.289855 28 13 28 37 44
IESPGM.PTET51.1.68.66302 149 41 31 16 17
IESPGM.PTET51.1.39.82217 74 25 26 49 88
IESPGM.PTET51.1.128.25378 37 17 23 33 73
IESPGM.PTET51.1.78.351713 30 9 6 14 10
IESPGM.PTET51.1.101.300319 28 5 0 5 1
IESPGM.PTET51.1.68.40145 76 17 16 46 76
IESPGM.PTET51.1.167.69839 29 18 12 21 40
IESPGM.PTET51.1.172.94330 51 31 31 33 63
IESPGM.PTET51.1.87.338258 75 22 34 46 80
IESPGM.PTET51.1.131.185656 49 26 2 26 17
IESPGM.PTET51.1.78.120426 58 13 3 42 24
IESPGM.PTET51.1.147.154302 27 24 19 31 69
IESPGM.PTET51.1.140.80314 106 22 5 45 19
IESPGM.PTET51.1.46.120278 81 17 1 19 8
IESPGM.PTET51.1.13.617735 57 17 4 20 21
IESPGM.PTET51.1.98.286412 119 21 10 37 13
IESPGM.PTET51.1.41.137147 26 21 39 25 46
IESPGM.PTET51.1.64.282124 54 3 19 16 28
IESPGM.PTET51.1.86.205114 39 23 2 35 4
IESPGM.PTET51.1.172.35737 56 33 46 41 86
IESPGM.PTET51.1.141.39735 44 17 3 29 4
IESPGM.PTET51.1.180.30556 58 25 37 34 84
IESPGM.PTET51.1.129.178040 109 18 59 80 168
IESPGM.PTET51.1.12.63920 46 0 2 0 1
IESPGM.PTET51.1.101.156448 55 35 36 39 80
IESPGM.PTET51.1.105.52251 29 20 2 29 14
IESPGM.PTET51.1.15.91525 45 20 47 22 68
IESPGM.PTET51.1.15.120288 29 11 8 17 32
IESPGM.PTET51.1.94.123281 73 26 8 33 37
IESPGM.PTET51.1.41.210610 75 21 47 40 85
IESPGM.PTET51.1.30.280496 29 15 0 46 10
IESPGM.PTET51.1.38.364198 109 52 21 43 64
IESPGM.PTET51.1.32.352227 94 9 5 17 11
IESPGM.PTET51.1.68.130239 67 16 9 35 42
IESPGM.PTET51.1.42.239436 26 9 3 13 6
IESPGM.PTET51.1.5.704788 27 12 2 11 1
IESPGM.PTET51.1.76.32911 28 15 5 16 0
IESPGM.PTET51.1.64.326681 76 19 1 34 8
IESPGM.PTET51.1.138.237028 78 10 4 30 22
IESPGM.PTET51.1.20.402745 223 51 36 72 78
IESPGM.PTET51.1.123.167410 26 15 36 37 63
IESPGM.PTET51.1.72.208416 76 27 26 34 111
IESPGM.PTET51.1.163.157161 65 17 0 26 4
IESPGM.PTET51.1.123.271734 28 19 19 15 51
IESPGM.PTET51.1.166.162313 58 20 17 35 67
IESPGM.PTET51.1.18.353233 92 15 6 22 13
IESPGM.PTET51.1.5.728308 30 8 2 27 21
IESPGM.PTET51.1.10.241181 30 27 34 40 79
IESPGM.PTET51.1.147.37072 48 6 4 16 27
IESPGM.PTET51.1.202.13529 21 11 29 20 79
IESPGM.PTET51.1.12.169338 47 29 40 41 47
IESPGM.PTET51.1.54.235667 219 42 81 70 154
IESPGM.PTET51.1.93.222751 58 8 12 22 48
IESPGM.PTET51.1.77.81042 59 10 33 38 64
IESPGM.PTET51.1.127.117653 124 7 4 11 3
IESPGM.PTET51.1.142.59651 27 3 1 8 12
IESPGM.PTET51.1.164.158640 47 12 2 26 4
IESPGM.PTET51.1.27.371329 62 11 11 21 35
IESPGM.PTET51.1.171.76478 48 21 11 23 39
IESPGM.PTET51.1.86.105337 26 18 1 34 12
IESPGM.PTET51.1.103.42223 111 28 22 52 100
IESPGM.PTET51.1.75.274829 29 12 4 24 6
IESPGM.PTET51.1.151.164155 411 64 113 93 239
IESPGM.PTET51.1.80.355236 37 14 9 35 13
IESPGM.PTET51.1.73.244994 69 29 3 39 36
IESPGM.PTET51.1.326.5249 30 11 1 26 4
IESPGM.PTET51.1.9.407393 208 29 13 51 93
IESPGM.PTET51.1.162.154505 567 73 132 108 351
IESPGM.PTET51.1.81.56858 125 30 24 59 79
IESPGM.PTET51.1.10.25545 79 9 8 34 57
IESPGM.PTET51.1.84.203346 161 39 26 60 23
IESPGM.PTET51.1.57.398053 29 21 29 50 50
IESPGM.PTET51.1.46.116612 128 31 47 51 118
IESPGM.PTET51.1.123.211524 59 17 28 38 50
IESPGM.PTET51.1.76.3330 26 14 5 13 15
IESPGM.PTET51.1.53.205994 97 20 7 57 34
IESPGM.PTET51.1.161.182404 28 4 0 3 1
IESPGM.PTET51.1.139.241727 79 19 9 25 34
IESPGM.PTET51.1.79.223764 106 27 18 39 75
IESPGM.PTET51.1.93.118439 30 25 3 26 26
IESPGM.PTET51.1.2.855222 76 20 54 49 68
IESPGM.PTET51.1.119.102921 59 13 16 28 104
IESPGM.PTET51.1.46.87390 67 23 32 50 66
IESPGM.PTET51.1.52.97310 44 14 5 45 58
IESPGM.PTET51.1.55.206159 26 24 26 58 52
IESPGM.PTET51.1.129.15780 64 8 11 12 32
IESPGM.PTET51.1.56.208955 56 16 37 19 56
IESPGM.PTET51.1.147.67460 30 4 7 11 8
IESPGM.PTET51.1.25.368681 89 15 25 19 46
IESPGM.PTET51.1.94.84304 58 14 57 27 94
IESPGM.PTET51.1.10.168887 26 24 10 25 33
IESPGM.PTET51.1.141.41347 86 44 46 43 73
IESPGM.PTET51.1.12.139809 28 11 1 14 3
IESPGM.PTET51.1.87.107842 49 35 43 56 67
IESPGM.PTET51.1.35.227077 76 16 2 25 7
IESPGM.PTET51.1.79.325898 66 19 26 32 64
IESPGM.PTET51.1.91.117965 59 18 13 38 73
IESPGM.PTET51.1.145.56405 27 25 34 31 69
IESPGM.PTET51.1.181.75021 67 17 15 35 59
IESPGM.PTET51.1.7.463195 28 7 4 15 4
IESPGM.PTET51.1.3.828352 29 5 5 6 16
IESPGM.PTET51.1.122.110269 30 12 4 15 28
IESPGM.PTET51.1.6.100081 108 35 12 34 56
IESPGM.PTET51.1.137.35443 38 27 65 20 39
IESPGM.PTET51.1.114.63919 58 22 40 25 96
IESPGM.PTET51.1.125.25251 83 20 40 44 98
IESPGM.PTET51.1.66.60527 115 21 8 53 33
IESPGM.PTET51.1.57.111389 44 15 33 29 103
IESPGM.PTET51.1.46.56837 75 23 5 48 46
IESPGM.PTET51.1.120.17152 31 18 2 34 8
IESPGM.PTET51.1.6.186162 44 19 5 26 32
IESPGM.PTET51.1.165.189058 65 15 16 13 36
IESPGM.PTET51.1.109.71583 140 17 30 43 59
IESPGM.PTET51.1.98.291694 26 19 18 29 11
IESPGM.PTET51.1.51.79454 48 18 33 33 56
IESPGM.PTET51.1.58.342834 46 19 26 18 72
IESPGM.PTET51.1.635.1175 27 13 17 27 10
IESPGM.PTET51.1.98.290374 86 20 36 47 152
IESPGM.PTET51.1.24.565000 26 11 24 17 56
IESPGM.PTET51.1.125.3675 56 15 26 43 34
IESPGM.PTET51.1.118.23164 27 1 0 2 0
IESPGM.PTET51.1.23.406460 114 25 28 32 56
IESPGM.PTET51.1.119.11806 75 14 7 43 35
IESPGM.PTET51.1.120.134634 64 20 13 47 53
IESPGM.PTET51.1.1.449053 45 15 19 27 52
IESPGM.PTET51.1.109.169144 76 20 17 35 49
IESPGM.PTET51.1.29.345646 26 9 26 23 29
IESPGM.PTET51.1.18.91657 88 17 38 31 75
IESPGM.PTET51.1.32.119937 29 14 47 30 54
IESPGM.PTET51.1.556.127479 30 15 1 36 7
IESPGM.PTET51.1.67.190894 149 30 46 59 64
IESPGM.PTET51.1.51.302377 28 9 1 11 9
IESPGM.PTET51.1.70.66589 57 3 3 10 7
IESPGM.PTET51.1.96.326256 780 90 200 128 323
IESPGM.PTET51.1.7.533150 28 15 11 22 36
IESPGM.PTET51.1.154.213576 28 9 22 16 36
IESPGM.PTET51.1.2.223760 169 30 30 72 126
IESPGM.PTET51.1.160.56989 26 18 25 26 60
IESPGM.PTET51.1.14.146871 27 27 48 28 92
IESPGM.PTET51.1.92.319762 27 20 32 21 58
IESPGM.PTET51.1.3.354267 76 40 20 50 102
IESPGM.PTET51.1.92.175409 28 6 2 5 0
IESPGM.PTET51.1.142.59074 45 10 7 28 58
IESPGM.PTET51.1.171.113418 26 19 25 11 33
IESPGM.PTET51.1.556.95901 29 16 4 31 8
IESPGM.PTET51.1.51.79160 30 14 18 30 28
IESPGM.PTET51.1.15.217144 84 20 9 21 7
IESPGM.PTET51.1.91.116359 141 36 23 66 111
IESPGM.PTET51.1.37.461902 262 36 23 52 70
IESPGM.PTET51.1.161.184465 50 3 2 11 4
IESPGM.PTET51.1.22.393478 28 19 20 19 31
IESPGM.PTET51.1.67.78255 28 24 33 28 62
IESPGM.PTET51.1.160.56693 45 16 6 33 26
IESPGM.PTET51.1.84.132637 124 37 4 48 30
IESPGM.PTET51.1.95.254371 204 31 24 65 45
IESPGM.PTET51.1.58.241420 175 24 15 57 39
IESPGM.PTET51.1.12.64379 137 25 51 41 85
IESPGM.PTET51.1.25.135908 45 16 2 19 2
IESPGM.PTET51.1.69.303222 121 32 29 56 45
IESPGM.PTET51.1.141.174822 77 20 19 26 22
IESPGM.PTET51.1.87.210261 130 26 6 60 41
IESPGM.PTET51.1.69.132169 28 15 46 25 97
IESPGM.PTET51.1.24.305503 66 14 18 41 85
IESPGM.PTET51.1.69.203738 49 20 3 40 35
IESPGM.PTET51.1.139.76898 27 8 18 24 53
IESPGM.PTET51.1.89.138419 106 15 11 36 15
IESPGM.PTET51.1.16.423772 75 10 12 38 31
IESPGM.PTET51.1.163.200816 44 19 53 39 154
IESPGM.PTET51.1.40.411659 27 1 2 2 7
IESPGM.PTET51.1.4.685208 46 38 30 27 105
IESPGM.PTET51.1.1.583781 77 21 8 42 28
IESPGM.PTET51.1.21.490307 99 15 5 22 19
IESPGM.PTET51.1.39.79001 27 18 18 33 51
IESPGM.PTET51.1.30.7506 26 16 8 22 51
IESPGM.PTET51.1.89.113598 29 17 19 32 51
IESPGM.PTET51.1.162.157597 30 12 2 30 6
IESPGM.PTET51.1.509.2509 31 1 2 1 6
IESPGM.PTET51.1.104.129007 28 6 9 21 20
IESPGM.PTET51.1.31.148553 29 6 4 9 12
IESPGM.PTET51.1.57.166324 53 46 62 71 140
IESPGM.PTET51.1.138.167070 135 29 25 49 82
IESPGM.PTET51.1.47.15225 27 12 9 26 14
IESPGM.PTET51.1.16.280758 27 16 33 29 80
IESPGM.PTET51.1.39.54180 45 19 36 27 59
IESPGM.PTET51.1.78.252095 116 25 6 45 25
IESPGM.PTET51.1.22.504323 79 32 16 39 49
IESPGM.PTET51.1.118.80607 29 13 11 22 29
IESPGM.PTET51.1.11.644455 28 14 15 28 41
IESPGM.PTET51.1.122.241193 26 24 26 31 46
IESPGM.PTET51.1.51.290575 26 6 9 8 15
IESPGM.PTET51.1.9.406958 27 14 0 26 3
IESPGM.PTET51.1.180.29981 28 11 2 7 14
IESPGM.PTET51.1.99.191780 26 19 15 37 42
IESPGM.PTET51.1.115.254258 48 20 5 27 18
IESPGM.PTET51.1.123.20791 44 18 11 26 38
IESPGM.PTET51.1.44.444018 47 13 21 43 21
IESPGM.PTET51.1.131.97156 30 15 3 39 18
IESPGM.PTET51.1.15.520601 104 31 17 48 63
IESPGM.PTET51.1.136.164256 30 19 12 25 61
IESPGM.PTET51.1.11.398121 103 29 4 31 15
IESPGM.PTET51.1.32.35026 29 6 28 24 61
IESPGM.PTET51.1.57.168670 26 9 20 15 40
IESPGM.PTET51.1.71.54649 66 15 3 7 9
IESPGM.PTET51.1.6.360155 131 33 14 63 44
IESPGM.PTET51.1.10.240455 77 28 30 41 79
IESPGM.PTET51.1.117.100570 28 11 5 14 6
IESPGM.PTET51.1.14.174641 66 28 55 37 72
IESPGM.PTET51.1.73.313071 65 15 3 44 14
IESPGM.PTET51.1.46.220085 26 16 19 22 34
IESPGM.PTET51.1.16.83999 115 24 10 63 15
IESPGM.PTET51.1.159.48866 65 19 17 45 52
IESPGM.PTET51.1.11.399461 133 22 8 30 47
IESPGM.PTET51.1.81.157895 44 19 32 28 88
IESPGM.PTET51.1.10.141990 29 17 8 28 60
IESPGM.PTET51.1.7.332277 83 12 28 45 81
IESPGM.PTET51.1.90.68960 29 21 8 35 15
IESPGM.PTET51.1.83.203480 56 13 21 14 40
IESPGM.PTET51.1.44.447685 46 3 21 11 49
IESPGM.PTET51.1.385.3682 28 6 28 10 45
IESPGM.PTET51.1.83.190943 44 22 24 30 43
IESPGM.PTET51.1.69.128500 114 10 3 28 47
IESPGM.PTET51.1.25.438063 99 28 7 57 47
IESPGM.PTET51.1.25.311097 74 20 23 34 128
IESPGM.PTET51.1.9.535825 65 35 34 41 87
IESPGM.PTET51.1.41.310400 45 13 13 18 21
IESPGM.PTET51.1.67.257053 26 11 25 23 99
IESPGM.PTET51.1.87.138990 175 44 13 72 37
IESPGM.PTET51.1.78.348210 29 19 27 26 49
IESPGM.PTET51.1.30.7219 28 14 13 32 18
IESPGM.PTET51.1.14.6884 48 23 58 45 183
IESPGM.PTET51.1.7.664378 190 38 37 61 139
IESPGM.PTET51.1.11.644165 84 16 34 21 69
IESPGM.PTET51.1.107.62297 238 36 45 56 104
IESPGM.PTET51.1.181.48894 27 9 4 18 7
IESPGM.PTET51.1.47.121762 66 31 0 35 16
IESPGM.PTET51.1.61.247741 29 24 13 39 35
IESPGM.PTET51.1.57.210140 28 11 9 36 18
IESPGM.PTET51.1.134.36331 27 20 19 24 52
IESPGM.PTET51.1.108.111846 75 14 1 16 10
IESPGM.PTET51.1.58.141356 315 65 77 85 180
IESPGM.PTET51.1.43.415356 77 18 22 19 29
IESPGM.PTET51.1.138.24228 87 31 37 38 70
IESPGM.PTET51.1.124.241200 65 17 3 21 56
IESPGM.PTET51.1.154.139378 28 13 15 16 35
IESPGM.PTET51.1.10.370649 130 34 27 49 77
IESPGM.PTET51.1.10.23202 58 19 7 18 51
IESPGM.PTET51.1.87.307411 55 33 20 49 86
IESPGM.PTET51.1.184.45642 45 14 3 28 5
IESPGM.PTET51.1.65.401795 26 16 29 23 36
IESPGM.PTET51.1.60.8950 28 8 6 24 13
IESPGM.PTET51.1.57.441436 26 18 47 30 85
IESPGM.PTET51.1.10.497618 101 25 9 50 41
IESPGM.PTET51.1.16.622601 44 15 2 19 6
IESPGM.PTET51.1.27.211611 26 13 5 14 11
IESPGM.PTET51.1.556.5111 164 27 12 45 29
IESPGM.PTET51.1.69.334662 29 18 14 37 51
IESPGM.PTET51.1.17.353089 184 51 40 54 110
IESPGM.PTET51.1.111.145036 32 30 64 25 53
IESPGM.PTET51.1.139.112867 28 13 4 28 3
IESPGM.PTET51.1.43.416697 30 25 5 24 45
IESPGM.PTET51.1.106.99956 30 3 1 6 2
IESPGM.PTET51.1.104.262122 30 8 9 22 29
IESPGM.PTET51.1.5.732851 125 30 43 38 136
IESPGM.PTET51.1.48.64528 202 70 30 56 43
IESPGM.PTET51.1.135.57884 26 30 29 48 60
IESPGM.PTET51.1.31.75907 29 18 2 25 11
IESPGM.PTET51.1.80.154945 79 10 6 11 10
IESPGM.PTET51.1.10.108951 351 56 29 59 174
IESPGM.PTET51.1.161.72500 171 28 14 25 72
IESPGM.PTET51.1.29.272029 163 16 40 40 76
IESPGM.PTET51.1.118.23758 107 24 42 39 95
IESPGM.PTET51.1.118.22438 179 29 30 70 58
IESPGM.PTET51.1.53.288415 45 19 21 40 70
IESPGM.PTET51.1.99.288930 29 12 31 22 27
IESPGM.PTET51.1.6.184119 26 26 20 25 57
IESPGM.PTET51.1.62.422047 75 19 16 28 92
IESPGM.PTET51.1.82.302663 138 25 10 49 33
IESPGM.PTET51.1.118.81051 51 11 25 34 47
IESPGM.PTET51.1.159.16402 27 22 16 28 20
IESPGM.PTET51.1.122.194005 57 15 19 22 34
IESPGM.PTET51.1.115.224140 29 4 9 8 12
IESPGM.PTET51.1.60.318885 76 10 34 56 110
IESPGM.PTET51.1.88.14471 26 15 34 31 82
IESPGM.PTET51.1.10.107637 85 17 4 31 27
IESPGM.PTET51.1.117.186071 75 9 12 20 32
IESPGM.PTET51.1.103.203078 105 24 31 47 104
IESPGM.PTET51.1.168.58912 28 11 23 15 42
IESPGM.PTET51.1.57.298576 75 17 28 30 33
IESPGM.PTET51.1.4.485063 29 8 1 9 14
IESPGM.PTET51.1.82.327505 27 4 1 19 13
IESPGM.PTET51.1.150.135793 90 19 22 45 96
IESPGM.PTET51.1.68.69696 74 22 14 41 62
IESPGM.PTET51.1.124.243558 105 7 18 24 50
IESPGM.PTET51.1.163.125000 28 15 26 32 58
IESPGM.PTET51.1.39.204353 137 38 45 58 87
IESPGM.PTET51.1.118.100138 47 16 3 15 34
IESPGM.PTET51.1.65.282008 104 16 14 16 20
IESPGM.PTET51.1.10.339950 26 26 63 29 88
IESPGM.PTET51.1.287.643 38 16 29 35 32
IESPGM.PTET51.1.5.692994 45 24 21 32 48
IESPGM.PTET51.1.52.132780 26 20 34 32 72
IESPGM.PTET51.1.101.64088 97 19 7 40 29
IESPGM.PTET51.1.24.495058 44 21 6 27 15
IESPGM.PTET51.1.10.107342 94 20 31 42 96
IESPGM.PTET51.1.26.367512 27 24 11 27 42
IESPGM.PTET51.1.26.108188 85 29 5 26 3
IESPGM.PTET51.1.32.279645 29 24 13 28 42
IESPGM.PTET51.1.84.190509 81 24 25 27 81
IESPGM.PTET51.1.8.463344 106 23 29 43 36
IESPGM.PTET51.1.108.50045 100 31 41 54 89
IESPGM.PTET51.1.94.280207 29 9 1 13 17
IESPGM.PTET51.1.93.247313 27 12 6 26 2
IESPGM.PTET51.1.115.254842 31 4 4 14 27
IESPGM.PTET51.1.54.264762 29 23 11 23 48
IESPGM.PTET51.1.131.12984 27 17 5 10 11
IESPGM.PTET51.1.56.411459 29 21 1 29 7
IESPGM.PTET51.1.97.260985 26 14 3 28 6
IESPGM.PTET51.1.25.468184 27 11 16 31 31
IESPGM.PTET51.1.120.234428 243 53 31 71 84
IESPGM.PTET51.1.85.44153 26 26 22 34 14
IESPGM.PTET51.1.50.62450 44 11 6 21 20
IESPGM.PTET51.1.67.18634 104 18 26 32 55
IESPGM.PTET51.1.41.399884 104 9 5 17 9
IESPGM.PTET51.1.94.223952 43 21 14 33 63
IESPGM.PTET51.1.45.143208 28 2 6 7 6
IESPGM.PTET51.1.21.258739 45 21 7 36 22
IESPGM.PTET51.1.179.81045 26 1 5 0 1
IESPGM.PTET51.1.63.279343 75 16 3 36 6
IESPGM.PTET51.1.13.444610 145 20 21 48 85
IESPGM.PTET51.1.14.550278 120 49 28 52 57
IESPGM.PTET51.1.118.23173 26 4 2 3 8
IESPGM.PTET51.1.118.128646 98 20 24 69 52
IESPGM.PTET51.1.116.125842 30 7 6 31 15
IESPGM.PTET51.1.27.211033 28 5 2 5 16
IESPGM.PTET51.1.1.147642 44 12 34 46 55
IESPGM.PTET51.1.17.452429 177 21 12 58 48
IESPGM.PTET51.1.24.437171 82 6 2 9 5
IESPGM.PTET51.1.74.342019 74 19 1 22 5
IESPGM.PTET51.1.40.265421 70 12 3 26 15
IESPGM.PTET51.1.4.657151 45 12 1 14 2
IESPGM.PTET51.1.101.300910 49 22 7 35 44
IESPGM.PTET51.1.38.93165 26 13 2 23 4
IESPGM.PTET51.1.152.105121 50 17 1 39 8
IESPGM.PTET51.1.47.252694 31 10 0 13 15
IESPGM.PTET51.1.74.345681 40 18 30 22 65
IESPGM.PTET51.1.32.322435 96 12 5 25 5
IESPGM.PTET51.1.15.117662 45 13 29 32 59
IESPGM.PTET51.1.1.452262 44 20 15 28 44
IESPGM.PTET51.1.47.251375 58 13 18 18 51
IESPGM.PTET51.1.63.8908 108 22 38 48 135
IESPGM.PTET51.1.19.526819 437 61 144 73 179
IESPGM.PTET51.1.133.75605 26 4 7 8 12
IESPGM.PTET51.1.111.117877 33 12 4 35 3
IESPGM.PTET51.1.28.374876 258 40 20 74 26
IESPGM.PTET51.1.15.61423 29 15 11 25 65
IESPGM.PTET51.1.32.96858 49 9 4 16 17
IESPGM.PTET51.1.154.69275 26 10 22 21 65
IESPGM.PTET51.1.154.12554 26 15 51 24 78
IESPGM.PTET51.1.162.92130 28 15 17 31 36
IESPGM.PTET51.1.69.160508 50 18 3 26 11
IESPGM.PTET51.1.68.160052 118 16 47 54 71
IESPGM.PTET51.1.10.644598 29 16 13 29 43
IESPGM.PTET51.1.35.93600 98 34 14 32 18
IESPGM.PTET51.1.229.7394 26 13 24 28 51
IESPGM.PTET51.1.33.424722 111 26 43 44 80
IESPGM.PTET51.1.36.287189 67 24 40 39 91
IESPGM.PTET51.1.118.231353 74 23 53 67 128
IESPGM.PTET51.1.103.262846 57 21 20 35 44
IESPGM.PTET51.1.126.216552 215 43 8 91 16
IESPGM.PTET51.1.39.79304 60 16 12 45 24
IESPGM.PTET51.1.4.701261 26 8 40 39 48
IESPGM.PTET51.1.25.34550 76 16 17 32 93
IESPGM.PTET51.1.27.471703 66 26 44 37 81
IESPGM.PTET51.1.73.168456 53 15 4 33 19
IESPGM.PTET51.1.69.192093 97 31 6 67 31
IESPGM.PTET51.1.110.73107 80 21 54 31 93
IESPGM.PTET51.1.147.200195 48 8 0 20 1
IESPGM.PTET51.1.284.1676 27 13 35 16 61
IESPGM.PTET51.1.6.704082 27 20 21 35 78
IESPGM.PTET51.1.46.120892 83 23 5 38 13
IESPGM.PTET51.1.1.150865 31 15 3 10 7
IESPGM.PTET51.1.120.133017 29 17 34 38 66
IESPGM.PTET51.1.259.6781 29 19 13 34 65
IESPGM.PTET51.1.98.301743 71 25 29 50 49
IESPGM.PTET51.1.98.99106 56 22 1 24 5
IESPGM.PTET51.1.20.25131 74 24 17 22 29
IESPGM.PTET51.1.386.2429 118 36 33 39 63
IESPGM.PTET51.1.103.157208 165 40 55 39 129
IESPGM.PTET51.1.161.184477 47 0 0 1 0
IESPGM.PTET51.1.34.152702 86 24 22 38 89
IESPGM.PTET51.1.356.5387 56 2 1 7 8
IESPGM.PTET51.1.40.309984 99 14 11 27 49
IESPGM.PTET51.1.148.86094 113 23 3 25 19
IESPGM.PTET51.1.66.226633 68 21 30 37 42
IESPGM.PTET51.1.79.249042 66 21 10 36 37
IESPGM.PTET51.1.50.284701 99 20 4 20 34
IESPGM.PTET51.1.31.148560 30 2 0 5 5
IESPGM.PTET51.1.5.661854 54 23 9 40 45
IESPGM.PTET51.1.100.285755 93 2 10 13 35
IESPGM.PTET51.1.26.410016 45 33 13 28 25
IESPGM.PTET51.1.88.207218 30 16 17 30 59
IESPGM.PTET51.1.145.27931 45 15 17 41 82
IESPGM.PTET51.1.16.549431 86 37 39 52 112
IESPGM.PTET51.1.116.154916 26 16 18 29 70
IESPGM.PTET51.1.134.259052 55 7 14 19 31
IESPGM.PTET51.1.154.99680 27 17 48 29 65
IESPGM.PTET51.1.2.378803 97 39 22 34 42
IESPGM.PTET51.1.359.4302 28 18 18 20 38
IESPGM.PTET51.1.107.297869 44 26 21 27 46
IESPGM.PTET51.1.49.7263 48 20 17 32 70
IESPGM.PTET51.1.167.39155 29 9 1 8 2
IESPGM.PTET51.1.8.433542 44 15 20 25 35
IESPGM.PTET51.1.29.415635 120 33 18 64 44
IESPGM.PTET51.1.43.111906 95 18 5 35 14
IESPGM.PTET51.1.51.290585 25 4 6 7 5
IESPGM.PTET51.1.28.109228 51 23 6 38 49
IESPGM.PTET51.1.173.6076 482 84 110 105 253
IESPGM.PTET51.1.141.37401 45 20 40 29 109
IESPGM.PTET51.1.88.167353 157 37 11 56 46
IESPGM.PTET51.1.32.96274 46 12 16 16 43
IESPGM.PTET51.1.50.88035 121 36 21 64 88
IESPGM.PTET51.1.15.31600 70 7 13 20 32
IESPGM.PTET51.1.8.84188 102 31 38 37 126
IESPGM.PTET51.1.37.301907 88 32 77 44 168
IESPGM.PTET51.1.143.176042 44 19 6 32 28
IESPGM.PTET51.1.89.242475 166 31 14 49 95
IESPGM.PTET51.1.42.238424 57 25 38 42 64
IESPGM.PTET51.1.39.83556 29 13 9 25 2
IESPGM.PTET51.1.101.300336 75 9 3 26 9
IESPGM.PTET51.1.54.205296 98 25 22 54 103
IESPGM.PTET51.1.127.115619 185 23 9 67 34
IESPGM.PTET51.1.19.587496 146 32 10 28 17
IESPGM.PTET51.1.66.186791 45 20 2 29 16
IESPGM.PTET51.1.160.119101 30 16 27 22 107
IESPGM.PTET51.1.1.423782 60 21 5 41 59
IESPGM.PTET51.1.169.47712 28 18 13 37 37
IESPGM.PTET51.1.18.183494 29 15 24 29 21
IESPGM.PTET51.1.94.123598 47 29 18 30 62
IESPGM.PTET51.1.36.388872 28 13 14 17 26
IESPGM.PTET51.1.68.259861 44 21 49 20 73
IESPGM.PTET51.1.19.282118 26 22 13 29 41
IESPGM.PTET51.1.1.95413 54 12 7 18 36
IESPGM.PTET51.1.136.74430 47 7 3 21 11
IESPGM.PTET51.1.150.132426 29 19 5 39 16
IESPGM.PTET51.1.46.276640 56 14 12 33 32
IESPGM.PTET51.1.83.130727 57 22 24 24 88
IESPGM.PTET51.1.195.10480 28 12 12 19 4
IESPGM.PTET51.1.102.301520 28 6 5 30 11
IESPGM.PTET51.1.181.76947 27 15 13 25 33
IESPGM.PTET51.1.7.733021 142 34 46 62 84
IESPGM.PTET51.1.2.381737 129 28 7 24 16
IESPGM.PTET51.1.65.256595 44 13 3 36 33
IESPGM.PTET51.1.57.236001 28 18 26 25 35
IESPGM.PTET51.1.152.91557 30 19 31 20 52
IESPGM.PTET51.1.10.367149 130 44 7 60 33
IESPGM.PTET51.1.133.17161 65 10 3 29 4
IESPGM.PTET51.1.146.48882 28 12 9 19 25
IESPGM.PTET51.1.41.337602 28 6 6 16 9
IESPGM.PTET51.1.6.186766 78 21 18 63 32
IESPGM.PTET51.1.24.43148 56 21 56 28 73
IESPGM.PTET51.1.24.103024 64 15 16 49 28
IESPGM.PTET51.1.80.154956 151 25 9 24 22
IESPGM.PTET51.1.9.507198 42 22 5 27 15
IESPGM.PTET51.1.106.106553 48 15 29 25 34
IESPGM.PTET51.1.84.229505 30 15 12 18 36
IESPGM.PTET51.1.6.230870 29 18 6 28 7
IESPGM.PTET51.1.130.49796 52 28 8 34 75
IESPGM.PTET51.1.68.202852 28 3 2 6 8
IESPGM.PTET51.1.8.734502 44 15 41 42 59
IESPGM.PTET51.1.56.410436 64 22 25 39 93
IESPGM.PTET51.1.40.194132 26 7 19 10 23
IESPGM.PTET51.1.128.148392 30 15 4 21 10
IESPGM.PTET51.1.98.100266 48 28 7 28 49
IESPGM.PTET51.1.113.74282 27 17 53 32 69
IESPGM.PTET51.1.30.448068 80 25 34 53 115
IESPGM.PTET51.1.44.474144 84 21 32 33 82
IESPGM.PTET51.1.5.691978 75 17 24 31 79
IESPGM.PTET51.1.81.326039 30 13 3 12 11
IESPGM.PTET51.1.229.5344 28 14 17 12 45
IESPGM.PTET51.1.26.439268 127 21 8 35 16
IESPGM.PTET51.1.19.50930 78 31 10 44 89
IESPGM.PTET51.1.79.62887 135 16 22 42 41
IESPGM.PTET51.1.89.170446 67 18 15 37 73
IESPGM.PTET51.1.50.62752 47 11 7 38 43
IESPGM.PTET51.1.54.19098 29 16 1 16 17
IESPGM.PTET51.1.106.135930 181 27 7 31 17
IESPGM.PTET51.1.161.72518 29 2 1 7 0
IESPGM.PTET51.1.88.111395 55 27 3 31 32
IESPGM.PTET51.1.56.367374 66 3 10 21 20
IESPGM.PTET51.1.56.266566 70 32 34 31 76
IESPGM.PTET51.1.103.128125 261 48 68 65 153
IESPGM.PTET51.1.9.264398 125 21 3 37 18
IESPGM.PTET51.1.136.44908 30 20 8 31 42
IESPGM.PTET51.1.99.64388 67 23 27 31 66
IESPGM.PTET51.1.8.189294 101 12 14 31 23
IESPGM.PTET51.1.75.99835 27 19 24 29 39
IESPGM.PTET51.1.109.71895 28 19 1 20 7
IESPGM.PTET51.1.1.480912 76 22 24 36 94
IESPGM.PTET51.1.34.385472 78 28 25 41 63
IESPGM.PTET51.1.60.114326 148 31 20 40 36
IESPGM.PTET51.1.46.418057 106 30 43 45 68
IESPGM.PTET51.1.51.261796 66 22 20 33 84
IESPGM.PTET51.1.32.482141 130 14 10 22 19
IESPGM.PTET51.1.11.572146 55 17 5 26 11
IESPGM.PTET51.1.99.64090 28 21 35 28 41
IESPGM.PTET51.1.49.119611 30 14 5 28 10
IESPGM.PTET51.1.128.83868 90 24 27 35 48
IESPGM.PTET51.1.47.248163 49 13 6 19 7
IESPGM.PTET51.1.101.201297 86 24 28 49 38
IESPGM.PTET51.1.99.262492 143 18 37 44 106
IESPGM.PTET51.1.61.418230 77 15 0 39 10
IESPGM.PTET51.1.57.409430 47 13 31 32 58
IESPGM.PTET51.1.353.1937 120 33 46 24 73
IESPGM.PTET51.1.59.344197 60 21 12 48 40
IESPGM.PTET51.1.106.207091 28 15 3 19 6
IESPGM.PTET51.1.23.507588 28 20 31 28 76
IESPGM.PTET51.1.70.94954 26 20 23 30 66
IESPGM.PTET51.1.370.469 27 15 36 21 38
IESPGM.PTET51.1.20.330733 29 16 10 20 14
IESPGM.PTET51.1.24.567660 44 1 1 2 6
IESPGM.PTET51.1.483.2666 55 5 12 6 21
IESPGM.PTET51.1.72.107049 44 20 31 35 79
IESPGM.PTET51.1.150.103631 26 18 23 40 52
IESPGM.PTET51.1.107.59674 47 11 23 22 48
IESPGM.PTET51.1.48.453453 86 22 48 49 103
IESPGM.PTET51.1.25.395426 26 17 3 32 16
IESPGM.PTET51.1.109.95108 106 17 37 48 91
IESPGM.PTET51.1.109.11370 27 4 22 34 30
IESPGM.PTET51.1.133.76932 87 20 38 41 88
IESPGM.PTET51.1.108.138462 29 16 2 24 8
IESPGM.PTET51.1.42.212850 28 18 38 30 63
IESPGM.PTET51.1.47.150575 45 33 35 29 121
IESPGM.PTET51.1.23.406482 119 20 16 34 26
IESPGM.PTET51.1.2.724907 107 22 0 40 14
IESPGM.PTET51.1.39.334557 27 16 5 16 1
IESPGM.PTET51.1.124.170523 28 2 1 3 5
IESPGM.PTET51.1.128.120761 89 16 2 25 7
IESPGM.PTET51.1.3.756945 107 26 38 36 52
IESPGM.PTET51.1.96.285387 28 5 14 14 14
IESPGM.PTET51.1.62.318907 26 11 54 31 69
IESPGM.PTET51.1.89.239553 142 28 24 57 63
IESPGM.PTET51.1.165.159859 27 3 10 10 15
IESPGM.PTET51.1.115.81214 27 11 6 33 24
IESPGM.PTET51.1.74.82555 30 11 22 45 99
IESPGM.PTET51.1.229.6083 85 10 20 21 41
IESPGM.PTET51.1.13.23361 43 16 45 26 95
IESPGM.PTET51.1.10.53335 77 20 23 36 78
IESPGM.PTET51.1.370.6450 76 8 12 8 67
IESPGM.PTET51.1.3.685065 84 25 10 39 16
IESPGM.PTET51.1.133.75619 44 5 3 7 10
IESPGM.PTET51.1.139.99409 28 23 18 35 18
IESPGM.PTET51.1.58.297139 26 22 2 32 1
IESPGM.PTET51.1.223.1925 44 20 44 22 58
IESPGM.PTET51.1.119.229629 80 33 21 36 64
IESPGM.PTET51.1.18.223653 47 12 6 21 13
IESPGM.PTET51.1.88.310221 27 8 10 20 60
IESPGM.PTET51.1.46.417905 29 14 1 19 4
IESPGM.PTET51.1.164.128847 29 20 4 18 9
IESPGM.PTET51.1.111.92004 47 16 17 33 35
IESPGM.PTET51.1.26.411340 28 15 20 20 6
IESPGM.PTET51.1.21.328708 80 27 16 40 51
IESPGM.PTET51.1.126.244918 54 7 1 21 11
IESPGM.PTET51.1.78.70138 27 24 24 37 68
IESPGM.PTET51.1.23.494460 26 17 23 32 82
IESPGM.PTET51.1.62.419420 77 15 30 55 68
IESPGM.PTET51.1.169.77548 88 17 15 33 63
IESPGM.PTET51.1.72.308823 26 25 24 31 96
IESPGM.PTET51.1.88.271991 45 20 16 19 57
IESPGM.PTET51.1.72.266613 59 13 27 16 42
IESPGM.PTET51.1.16.379689 60 25 14 36 44
IESPGM.PTET51.1.39.293376 29 20 5 17 8
IESPGM.PTET51.1.125.244465 100 13 5 10 11
IESPGM.PTET51.1.47.322979 30 23 9 21 23
IESPGM.PTET51.1.128.25693 44 5 8 9 28
IESPGM.PTET51.1.5.531382 26 18 22 34 66
IESPGM.PTET51.1.40.411678 44 3 5 7 27
IESPGM.PTET51.1.14.214508 65 19 15 41 57
IESPGM.PTET51.1.165.203655 27 9 6 13 3
IESPGM.PTET51.1.155.112637 59 23 8 28 13
IESPGM.PTET51.1.133.190969 29 21 18 22 13
IESPGM.PTET51.1.385.2655 29 14 34 20 77
IESPGM.PTET51.1.51.185249 30 21 3 33 8
IESPGM.PTET51.1.110.74143 583 92 109 121 280
IESPGM.PTET51.1.9.133472 72 25 35 35 71
IESPGM.PTET51.1.17.583655 55 12 22 36 104
IESPGM.PTET51.1.154.41949 78 23 33 34 120
IESPGM.PTET51.1.165.160125 26 7 8 12 58
IESPGM.PTET51.1.1.150580 107 21 30 38 67
IESPGM.PTET51.1.38.102958 26 11 1 40 2
IESPGM.PTET51.1.72.368747 44 10 8 32 28
IESPGM.PTET51.1.141.174848 38 8 6 13 20
IESPGM.PTET51.1.11.197840 199 35 12 55 42
IESPGM.PTET51.1.5.658353 74 12 1 37 26
IESPGM.PTET51.1.54.305084 55 22 46 33 105
IESPGM.PTET51.1.165.100209 48 2 6 16 14
IESPGM.PTET51.1.15.245227 160 45 20 48 87
IESPGM.PTET51.1.158.146176 73 19 4 22 32
IESPGM.PTET51.1.121.135847 28 17 11 31 10
IESPGM.PTET51.1.1.683292 69 16 51 39 100
IESPGM.PTET51.1.86.164857 66 18 6 34 52
IESPGM.PTET51.1.49.453326 141 24 23 47 117
IESPGM.PTET51.1.24.306550 107 25 5 53 16
IESPGM.PTET51.1.166.22170 55 17 19 33 84
IESPGM.PTET51.1.7.632806 67 22 56 34 121
IESPGM.PTET51.1.39.203923 110 30 48 46 87
IESPGM.PTET51.1.11.441223 126 15 8 42 24
IESPGM.PTET51.1.43.399611 66 5 2 5 7
IESPGM.PTET51.1.29.272629 110 35 31 38 76
IESPGM.PTET51.1.51.287083 27 11 8 26 27
IESPGM.PTET51.1.13.23079 27 12 48 18 69
IESPGM.PTET51.1.114.121135 68 21 4 29 19
IESPGM.PTET51.1.158.175539 31 15 30 24 29
IESPGM.PTET51.1.3.222334 77 16 6 41 17
IESPGM.PTET51.1.111.63813 27 6 2 8 9
IESPGM.PTET51.1.79.253596 57 14 6 25 21
IESPGM.PTET51.1.146.181204 27 18 1 25 11
IESPGM.PTET51.1.47.178799 56 17 7 25 3
IESPGM.PTET51.1.43.273984 26 22 15 38 45
IESPGM.PTET51.1.68.288087 28 4 2 12 3
IESPGM.PTET51.1.71.236630 48 20 33 31 53
IESPGM.PTET51.1.80.327495 57 17 28 33 43
IESPGM.PTET51.1.12.111611 54 13 18 42 54
IESPGM.PTET51.1.18.524907 95 24 38 68 110
IESPGM.PTET51.1.123.242696 31 13 3 18 22
IESPGM.PTET51.1.79.4024 27 19 17 23 39
IESPGM.PTET51.1.24.535208 98 21 4 33 3
IESPGM.PTET51.1.120.15412 29 14 25 12 63
IESPGM.PTET51.1.168.90948 30 15 35 31 58
IESPGM.PTET51.1.119.72191 45 19 24 28 33
IESPGM.PTET51.1.40.296872 49 15 16 20 7
IESPGM.PTET51.1.83.228327 84 19 10 44 77
IESPGM.PTET51.1.166.163954 27 20 1 20 10
IESPGM.PTET51.1.33.222222 112 21 12 21 81
IESPGM.PTET51.1.169.110076 49 15 55 23 103
IESPGM.PTET51.1.5.687739 140 37 19 39 71
IESPGM.PTET51.1.58.270532 57 23 19 36 69
IESPGM.PTET51.1.86.193925 29 15 2 25 5
IESPGM.PTET51.1.15.6393 76 18 34 25 40
IESPGM.PTET51.1.11.368925 98 19 32 40 82
IESPGM.PTET51.1.16.449353 100 12 48 49 94
IESPGM.PTET51.1.326.6885 27 20 25 32 33
IESPGM.PTET51.1.89.139192 399 57 69 93 202
IESPGM.PTET51.1.100.44180 29 8 4 16 10
IESPGM.PTET51.1.57.236307 29 11 2 33 39
IESPGM.PTET51.1.58.10484 119 39 17 46 44
IESPGM.PTET51.1.156.214655 91 29 60 29 70
IESPGM.PTET51.1.141.38446 28 13 22 7 20
IESPGM.PTET51.1.32.64114 66 15 18 22 78
IESPGM.PTET51.1.22.493861 321 47 65 102 146
IESPGM.PTET51.1.72.166548 65 7 3 40 12
IESPGM.PTET51.1.64.121115 205 46 16 53 47
IESPGM.PTET51.1.117.125126 108 19 39 51 147
IESPGM.PTET51.1.79.322232 57 13 1 22 8
IESPGM.PTET51.1.9.535551 119 23 9 36 9
IESPGM.PTET51.1.73.242671 142 23 12 47 47
IESPGM.PTET51.1.179.81644 29 12 7 16 6
IESPGM.PTET51.1.91.174534 124 35 38 54 94
IESPGM.PTET51.1.51.77405 30 11 1 13 9
IESPGM.PTET51.1.106.99971 27 3 0 9 2
IESPGM.PTET51.1.165.130303 57 9 2 12 2
IESPGM.PTET51.1.84.288421 49 20 10 26 57
IESPGM.PTET51.1.60.29000 26 6 33 9 48
IESPGM.PTET51.1.50.456825 26 7 25 18 28
IESPGM.PTET51.1.9.190601 46 21 46 48 99
IESPGM.PTET51.1.158.56427 26 24 30 29 53
IESPGM.PTET51.1.29.111000 29 12 6 20 11
IESPGM.PTET51.1.26.397359 116 22 83 43 131
IESPGM.PTET51.1.29.274686 68 21 18 38 24
IESPGM.PTET51.1.183.25140 102 18 27 31 78
IESPGM.PTET51.1.15.29133 68 20 34 26 86
IESPGM.PTET51.1.118.21132 50 31 70 48 44
IESPGM.PTET51.1.6.286262 139 29 34 67 130
IESPGM.PTET51.1.130.51995 115 14 1 7 0
IESPGM.PTET51.1.45.66183 104 6 0 15 3
IESPGM.PTET51.1.150.22918 30 16 21 21 58
IESPGM.PTET51.1.164.13175 46 43 15 50 56
IESPGM.PTET51.1.103.288149 27 22 59 35 83
IESPGM.PTET51.1.32.482440 26 14 4 46 17
IESPGM.PTET51.1.165.58221 26 20 11 39 9
IESPGM.PTET51.1.75.213616 75 18 6 26 11
IESPGM.PTET51.1.117.87006 44 16 19 30 100
IESPGM.PTET51.1.161.73842 104 24 11 54 56
IESPGM.PTET51.1.100.99707 27 12 24 24 63
IESPGM.PTET51.1.82.201873 102 24 8 51 13
IESPGM.PTET51.1.94.218405 26 15 1 34 10
IESPGM.PTET51.1.154.70430 27 8 10 8 21
IESPGM.PTET51.1.97.52011 116 22 1 25 13
IESPGM.PTET51.1.7.529229 58 24 11 41 29
IESPGM.PTET51.1.127.61002 201 57 30 72 151
IESPGM.PTET51.1.27.499649 57 20 7 31 32
IESPGM.PTET51.1.133.156021 30 16 0 13 4
IESPGM.PTET51.1.63.382651 75 15 24 33 104
IESPGM.PTET51.1.159.15101 27 17 23 35 62
IESPGM.PTET51.1.46.174232 59 26 37 24 83
IESPGM.PTET51.1.89.297421 45 18 17 25 49
IESPGM.PTET51.1.18.152659 28 0 3 5 4
IESPGM.PTET51.1.84.289451 107 25 8 47 74
IESPGM.PTET51.1.56.87872 30 24 18 31 43
IESPGM.PTET51.1.106.12283 90 9 23 22 60
IESPGM.PTET51.1.105.82988 52 20 5 43 25
IESPGM.PTET51.1.34.383137 27 10 18 20 50
IESPGM.PTET51.1.111.277886 133 27 4 40 46
IESPGM.PTET51.1.75.169218 118 17 8 39 109
IESPGM.PTET51.1.48.350300 27 8 25 30 69
IESPGM.PTET51.1.24.395584 55 8 1 25 7
IESPGM.PTET51.1.124.243575 29 2 1 6 1
IESPGM.PTET51.1.83.232594 44 20 19 12 51
IESPGM.PTET51.1.161.182433 28 0 0 0 0
IESPGM.PTET51.1.29.242513 44 9 31 42 71
IESPGM.PTET51.1.120.16153 44 17 15 11 47
IESPGM.PTET51.1.175.59705 30 1 3 8 15
IESPGM.PTET51.1.34.123630 44 15 0 17 2
IESPGM.PTET51.1.73.343195 48 25 4 27 33
IESPGM.PTET51.1.99.92434 76 19 28 51 87
IESPGM.PTET51.1.71.367857 99 20 27 33 73
IESPGM.PTET51.1.13.144393 58 19 4 43 5
IESPGM.PTET51.1.98.99708 28 24 32 33 79
IESPGM.PTET51.1.148.85358 75 24 20 31 70
IESPGM.PTET51.1.101.32223 29 15 9 16 10
IESPGM.PTET51.1.141.246885 28 19 41 20 72
IESPGM.PTET51.1.7.201372 105 25 33 23 57
IESPGM.PTET51.1.61.146375 108 35 23 49 20
IESPGM.PTET51.1.62.352980 330 54 37 91 186
IESPGM.PTET51.1.149.190781 129 47 33 51 31
IESPGM.PTET51.1.109.111441 76 23 9 42 35
IESPGM.PTET51.1.57.267740 64 21 1 19 14
IESPGM.PTET51.1.58.137715 46 16 37 34 95
IESPGM.PTET51.1.145.182951 55 13 19 33 83
IESPGM.PTET51.1.25.29004 45 6 2 9 2
IESPGM.PTET51.1.10.295122 118 33 7 41 29
IESPGM.PTET51.1.105.79183 27 13 14 21 29
IESPGM.PTET51.1.95.281704 30 20 4 24 15
IESPGM.PTET51.1.71.165945 62 31 3 31 12
IESPGM.PTET51.1.10.297765 60 19 10 36 45
IESPGM.PTET51.1.2.350602 2141 289 572 414 1539
IESPGM.PTET51.1.22.461400 30 22 3 23 38
IESPGM.PTET51.1.92.321962 52 10 6 27 6
IESPGM.PTET51.1.16.479470 126 51 38 48 69
IESPGM.PTET51.1.165.201608 27 13 14 13 37
IESPGM.PTET51.1.147.225342 29 8 0 12 2
IESPGM.PTET51.1.52.39772 59 21 12 44 14
IESPGM.PTET51.1.71.237083 45 24 20 53 81
IESPGM.PTET51.1.46.175267 26 19 21 40 51
IESPGM.PTET51.1.84.259924 38 23 21 26 64
IESPGM.PTET51.1.4.702895 28 14 23 27 58
IESPGM.PTET51.1.89.33090 28 12 34 22 35
IESPGM.PTET51.1.88.137276 44 21 66 42 131
IESPGM.PTET51.1.41.197976 30 20 15 27 16
IESPGM.PTET51.1.15.62760 66 18 18 28 33
IESPGM.PTET51.1.18.31768 75 14 9 34 34
IESPGM.PTET51.1.139.166503 75 15 12 22 29
IESPGM.PTET51.1.124.170530 28 0 1 0 0
IESPGM.PTET51.1.91.115060 73 20 35 48 126
IESPGM.PTET51.1.49.122842 28 11 0 10 4
IESPGM.PTET51.1.107.165035 27 16 24 38 72
IESPGM.PTET51.1.42.268262 44 16 16 35 42
IESPGM.PTET51.1.71.52301 107 11 8 28 2
IESPGM.PTET51.1.28.398412 27 1 0 3 0
IESPGM.PTET51.1.25.34867 29 14 11 20 42
IESPGM.PTET51.1.66.60263 26 15 22 41 28
IESPGM.PTET51.1.1.581444 47 7 8 15 43
IESPGM.PTET51.1.50.31932 48 14 25 41 88
IESPGM.PTET51.1.23.204562 117 17 11 37 7
IESPGM.PTET51.1.16.278881 27 14 5 23 15
IESPGM.PTET51.1.48.149870 139 22 17 37 32
IESPGM.PTET51.1.27.211059 68 22 26 27 65
IESPGM.PTET51.1.166.82687 48 22 1 32 21
IESPGM.PTET51.1.124.170536 26 2 6 6 10
IESPGM.PTET51.1.147.95557 78 22 5 42 27
IESPGM.PTET51.1.76.3079 30 16 0 8 0
IESPGM.PTET51.1.135.131213 29 25 59 22 61
IESPGM.PTET51.1.69.100310 30 7 1 12 2
IESPGM.PTET51.1.71.106742 76 13 35 35 124
IESPGM.PTET51.1.189.22331 75 29 37 37 99
IESPGM.PTET51.1.47.16867 74 5 48 3 35
IESPGM.PTET51.1.16.80335 26 23 11 34 50
IESPGM.PTET51.1.116.285278 28 17 14 38 65
IESPGM.PTET51.1.97.284235 316 60 54 66 169
IESPGM.PTET51.1.147.154923 46 28 25 33 35
IESPGM.PTET51.1.102.82841 76 24 39 28 104
IESPGM.PTET51.1.63.178268 26 14 3 28 7
IESPGM.PTET51.1.132.56444 74 6 15 19 32
IESPGM.PTET51.1.47.320329 99 30 32 38 113
IESPGM.PTET51.1.8.100120 88 21 3 23 25
IESPGM.PTET51.1.141.68274 28 18 2 29 33
IESPGM.PTET51.1.103.100508 46 20 20 31 39
IESPGM.PTET51.1.33.181940 26 11 30 36 114
IESPGM.PTET51.1.17.121082 26 16 15 27 17
IESPGM.PTET51.1.103.71053 56 6 4 9 12
IESPGM.PTET51.1.1.147374 26 17 42 34 52
IESPGM.PTET51.1.69.228605 134 26 29 40 72
IESPGM.PTET51.1.89.240128 54 28 6 40 29
IESPGM.PTET51.1.3.223955 73 15 14 18 53
IESPGM.PTET51.1.48.150450 45 24 37 39 90
IESPGM.PTET51.1.165.32946 75 8 7 8 36
IESPGM.PTET51.1.9.464559 56 21 10 16 12
IESPGM.PTET51.1.34.183288 30 12 4 12 5
IESPGM.PTET51.1.72.266625 28 3 3 9 36
IESPGM.PTET51.1.103.159572 67 17 12 22 61
IESPGM.PTET51.1.9.261320 47 19 4 22 52
IESPGM.PTET51.1.39.82544 67 23 9 32 9
IESPGM.PTET51.1.17.380410 69 43 13 44 20
IESPGM.PTET51.1.50.385530 27 20 18 49 69
IESPGM.PTET51.1.14.145291 340 49 70 76 90
IESPGM.PTET51.1.32.64707 29 12 3 22 10
IESPGM.PTET51.1.79.148256 90 22 4 44 13
IESPGM.PTET51.1.134.101542 77 22 43 41 123
IESPGM.PTET51.1.113.9781 38 28 30 29 54
IESPGM.PTET51.1.19.254388 26 11 25 19 31
IESPGM.PTET51.1.27.442074 57 22 16 47 37
IESPGM.PTET51.1.223.1644 26 15 6 20 11
IESPGM.PTET51.1.16.451841 176 59 43 81 136
IESPGM.PTET51.1.59.170045 27 23 20 33 69
IESPGM.PTET51.1.54.18668 66 12 24 35 56
IESPGM.PTET51.1.99.128361 70 14 13 32 68
IESPGM.PTET51.1.147.154630 50 40 45 31 68
IESPGM.PTET51.1.5.759489 47 11 18 24 64
IESPGM.PTET51.1.188.33832 26 24 35 48 135
IESPGM.PTET51.1.22.129173 106 18 40 29 82
IESPGM.PTET51.1.30.318180 27 17 24 44 20
IESPGM.PTET51.1.32.380900 138 25 19 35 80
IESPGM.PTET51.1.83.186432 69 34 45 39 80
IESPGM.PTET51.1.2.481827 26 31 36 31 64
IESPGM.PTET51.1.30.25316 44 16 11 21 31
IESPGM.PTET51.1.124.241818 57 22 18 27 40
IESPGM.PTET51.1.116.254428 50 14 32 21 35
IESPGM.PTET51.1.123.240042 30 19 1 25 18
IESPGM.PTET51.1.1.66366 26 18 32 24 72
IESPGM.PTET51.1.78.348534 83 14 1 28 12
IESPGM.PTET51.1.21.127832 39 25 4 27 12
IESPGM.PTET51.1.41.307212 57 18 6 24 20
IESPGM.PTET51.1.98.302798 47 32 3 33 24
IESPGM.PTET51.1.83.128844 49 21 2 15 13
IESPGM.PTET51.1.48.421004 67 26 22 38 74
IESPGM.PTET51.1.42.171393 26 19 16 29 43
IESPGM.PTET51.1.32.351233 47 21 6 33 10
IESPGM.PTET51.1.133.128577 149 18 16 39 57
IESPGM.PTET51.1.40.307077 47 12 20 27 30
IESPGM.PTET51.1.94.122291 53 28 3 33 10
IESPGM.PTET51.1.169.22891 29 11 1 23 8
IESPGM.PTET51.1.124.64552 87 28 7 37 8
IESPGM.PTET51.1.113.219741 76 36 28 34 73
IESPGM.PTET51.1.174.71204 76 24 34 44 97
IESPGM.PTET51.1.145.87581 57 16 12 23 24
IESPGM.PTET51.1.93.150190 29 15 16 25 48
IESPGM.PTET51.1.162.34297 31 8 5 22 10
IESPGM.PTET51.1.10.469588 28 11 5 22 14
IESPGM.PTET51.1.163.79343 228 58 13 93 47
IESPGM.PTET51.1.27.197087 47 22 12 39 10
IESPGM.PTET51.1.55.306266 27 23 51 37 49
IESPGM.PTET51.1.52.201179 88 22 7 37 23
IESPGM.PTET51.1.139.167268 67 19 38 34 78
IESPGM.PTET51.1.149.100757 29 15 4 34 8
IESPGM.PTET51.1.170.142089 59 31 24 34 68
IESPGM.PTET51.1.73.139977 45 19 13 33 29
IESPGM.PTET51.1.136.75770 50 18 0 16 38
IESPGM.PTET51.1.8.131855 27 11 4 27 35
IESPGM.PTET51.1.107.30446 1128 139 197 176 368
IESPGM.PTET51.1.178.61442 26 13 30 17 39
IESPGM.PTET51.1.24.394543 28 12 1 19 2
IESPGM.PTET51.1.113.12015 28 13 18 21 110
IESPGM.PTET51.1.131.184062 29 9 11 21 19
IESPGM.PTET51.1.8.130536 143 29 13 26 32
IESPGM.PTET51.1.65.71183 27 19 16 40 56
IESPGM.PTET51.1.38.91428 99 15 1 23 9
IESPGM.PTET51.1.11.512514 27 8 44 22 87
IESPGM.PTET51.1.57.339783 61 19 29 38 86
IESPGM.PTET51.1.122.167294 148 30 23 64 65
IESPGM.PTET51.1.166.103751 56 23 11 35 47
IESPGM.PTET51.1.89.296400 136 14 2 27 9
IESPGM.PTET51.1.19.224564 68 22 12 41 43
IESPGM.PTET51.1.74.239623 30 15 0 28 5
IESPGM.PTET51.1.169.164302 26 10 15 18 79
IESPGM.PTET51.1.156.113542 45 10 4 23 2
IESPGM.PTET51.1.24.537567 44 10 25 31 78
IESPGM.PTET51.1.99.157451 146 39 26 47 48
IESPGM.PTET51.1.86.194961 67 15 4 37 8
IESPGM.PTET51.1.168.89796 48 28 23 31 80
IESPGM.PTET51.1.134.232767 49 7 3 24 33
IESPGM.PTET51.1.93.7447 45 20 35 32 61
IESPGM.PTET51.1.76.144838 33 17 11 28 26
IESPGM.PTET51.1.122.55550 392 83 71 103 217
IESPGM.PTET51.1.87.106850 29 19 22 28 73
IESPGM.PTET51.1.108.51684 48 21 18 20 51
IESPGM.PTET51.1.62.280376 28 14 8 32 52
IESPGM.PTET51.1.76.3667 26 0 0 0 0
IESPGM.PTET51.1.175.91128 46 20 10 26 36
IESPGM.PTET51.1.26.367833 32 18 12 35 69
IESPGM.PTET51.1.50.255930 47 21 5 34 38
IESPGM.PTET51.1.37.428314 26 16 2 25 13
IESPGM.PTET51.1.4.800338 28 13 0 15 15
IESPGM.PTET51.1.54.159426 29 20 1 35 5
IESPGM.PTET51.1.46.53204 119 18 52 39 81
IESPGM.PTET51.1.150.161516 124 41 36 58 55
IESPGM.PTET51.1.62.71643 75 20 41 50 82
IESPGM.PTET51.1.47.350156 29 15 2 33 15
IESPGM.PTET51.1.42.397702 2473 344 753 555 1539
IESPGM.PTET51.1.139.238251 26 2 2 5 14
IESPGM.PTET51.1.37.258281 156 28 35 61 117
IESPGM.PTET51.1.1.10090 94 16 2 30 12
IESPGM.PTET51.1.109.95415 26 14 11 35 27
IESPGM.PTET51.1.43.198450 26 20 44 29 89
IESPGM.PTET51.1.72.106036 106 26 23 46 67
IESPGM.PTET51.1.16.623662 107 24 7 26 27
IESPGM.PTET51.1.115.224173 29 5 1 8 8
IESPGM.PTET51.1.23.433806 233 35 33 69 73
IESPGM.PTET51.1.112.148893 28 9 9 22 13
IESPGM.PTET51.1.116.283228 26 13 16 4 13
IESPGM.PTET51.1.134.191587 47 24 29 23 12
IESPGM.PTET51.1.94.85663 101 26 7 39 16
IESPGM.PTET51.1.95.43311 30 14 2 22 5
IESPGM.PTET51.1.56.25011 62 21 10 32 35
IESPGM.PTET51.1.112.248382 233 30 12 45 48
IESPGM.PTET51.1.6.561676 45 12 28 27 52
IESPGM.PTET51.1.4.426183 30 18 5 23 15
IESPGM.PTET51.1.56.366076 56 11 26 46 61
IESPGM.PTET51.1.594.489 46 16 15 9 42
IESPGM.PTET51.1.14.619990 139 27 20 59 46
IESPGM.PTET51.1.89.212381 30 20 25 40 83
IESPGM.PTET51.1.152.207573 27 14 23 43 53
IESPGM.PTET51.1.37.489578 75 22 25 29 55
IESPGM.PTET51.1.38.303851 92 8 14 23 65
IESPGM.PTET51.1.76.346182 29 15 14 26 15
IESPGM.PTET51.1.179.81072 28 4 13 9 20
IESPGM.PTET51.1.178.124538 54 6 0 8 10
IESPGM.PTET51.1.103.291086 27 9 8 26 40
IESPGM.PTET51.1.33.279831 28 20 12 27 43
IESPGM.PTET51.1.44.171133 143 39 4 54 12
IESPGM.PTET51.1.152.193718 56 28 33 19 54
IESPGM.PTET51.1.20.387472 85 21 59 48 118
IESPGM.PTET51.1.31.350341 68 12 2 16 4
IESPGM.PTET51.1.155.56602 55 18 2 33 16
IESPGM.PTET51.1.16.321951 97 20 7 33 33
IESPGM.PTET51.1.59.84636 68 8 20 26 87
IESPGM.PTET51.1.529.624 27 3 5 2 14
IESPGM.PTET51.1.22.34168 81 27 1 31 59
IESPGM.PTET51.1.108.16004 28 1 1 3 0
IESPGM.PTET51.1.76.144254 44 20 20 35 77
IESPGM.PTET51.1.118.51554 50 8 16 28 49
IESPGM.PTET51.1.33.381514 173 43 26 66 129
IESPGM.PTET51.1.64.323932 77 25 5 38 8
IESPGM.PTET51.1.39.204091 28 2 0 2 0
IESPGM.PTET51.1.70.294662 216 49 45 85 158
IESPGM.PTET51.1.155.111620 29 17 13 28 28
IESPGM.PTET51.1.124.1585 114 14 41 25 76
IESPGM.PTET51.1.40.90381 67 15 11 32 38
IESPGM.PTET51.1.132.256848 26 20 44 28 61
IESPGM.PTET51.1.159.16148 28 24 17 30 51
IESPGM.PTET51.1.140.242601 27 5 20 5 1
IESPGM.PTET51.1.179.47003 76 10 20 14 70
IESPGM.PTET51.1.98.42706 27 8 3 26 40
IESPGM.PTET51.1.54.333724 120 22 13 44 12
IESPGM.PTET51.1.25.437658 28 29 18 24 66
IESPGM.PTET51.1.144.37266 85 22 6 46 32
IESPGM.PTET51.1.133.15714 28 7 15 11 31
IESPGM.PTET51.1.121.165376 29 18 7 20 75
IESPGM.PTET51.1.25.134918 44 16 5 34 25
IESPGM.PTET51.1.31.350348 31 5 0 9 3
IESPGM.PTET51.1.69.304875 27 11 5 26 48
IESPGM.PTET51.1.147.96884 48 8 22 37 51
IESPGM.PTET51.1.8.429309 26 11 0 38 7
IESPGM.PTET51.1.138.165057 76 28 35 33 117
IESPGM.PTET51.1.85.73563 65 12 32 40 99
IESPGM.PTET51.1.18.323457 46 22 15 22 47
IESPGM.PTET51.1.160.152463 26 8 28 32 72
IESPGM.PTET51.1.130.16018 28 5 46 35 53
IESPGM.PTET51.1.8.25886 28 4 1 14 14
IESPGM.PTET51.1.112.116726 27 5 10 6 33
IESPGM.PTET51.1.112.84190 54 21 2 23 36
IESPGM.PTET51.1.39.158805 40 18 55 30 73
IESPGM.PTET51.1.32.8130 43 1 4 5 11
IESPGM.PTET51.1.89.346 29 0 0 0 0
IESPGM.PTET51.1.28.398425 28 1 0 3 1
IESPGM.PTET51.1.49.182775 153 35 43 81 115
IESPGM.PTET51.1.43.140129 140 26 26 69 90
IESPGM.PTET51.1.83.202781 26 18 9 33 37
IESPGM.PTET51.1.102.187772 29 7 0 23 13
IESPGM.PTET51.1.33.279543 127 25 3 29 22
IESPGM.PTET51.1.81.84354 176 23 11 76 26
IESPGM.PTET51.1.9.463242 85 18 14 35 61
IESPGM.PTET51.1.99.188898 94 12 2 26 5
IESPGM.PTET51.1.76.113403 29 21 2 20 18
IESPGM.PTET51.1.92.176472 29 18 19 34 30
IESPGM.PTET51.1.7.559356 74 13 4 27 8
IESPGM.PTET51.1.16.551631 29 12 1 24 13
IESPGM.PTET51.1.178.30018 29 19 13 22 25
IESPGM.PTET51.1.81.325612 79 14 5 23 26
IESPGM.PTET51.1.112.7957 45 27 1 33 1
IESPGM.PTET51.1.132.56454 49 0 0 0 0
IESPGM.PTET51.1.68.228459 50 34 7 31 27
IESPGM.PTET51.1.70.92045 134 32 15 34 59
IESPGM.PTET51.1.163.154109 64 13 15 18 31
IESPGM.PTET51.1.51.328283 63 17 2 25 9
IESPGM.PTET51.1.20.126657 47 11 3 21 33
IESPGM.PTET51.1.155.56317 96 26 37 47 67
IESPGM.PTET51.1.33.56884 82 18 21 28 98
IESPGM.PTET51.1.128.117278 29 17 15 28 53
IESPGM.PTET51.1.22.461126 58 25 29 24 77
IESPGM.PTET51.1.141.172221 49 20 8 33 41
IESPGM.PTET51.1.155.170249 69 6 10 21 32
IESPGM.PTET51.1.99.131880 55 14 3 27 23
IESPGM.PTET51.1.135.26484 117 28 17 56 88
IESPGM.PTET51.1.71.308390 105 21 18 31 25
IESPGM.PTET51.1.64.322010 237 50 26 68 111
IESPGM.PTET51.1.103.290935 26 6 25 14 36
IESPGM.PTET51.1.8.603603 46 13 14 34 47
IESPGM.PTET51.1.7.400210 26 18 33 42 81
IESPGM.PTET51.1.24.465269 28 10 19 20 50
IESPGM.PTET51.1.76.61460 51 23 25 42 63
IESPGM.PTET51.1.10.238597 85 18 2 44 11
IESPGM.PTET51.1.78.220250 128 41 46 41 145
IESPGM.PTET51.1.100.225554 105 29 41 43 65
IESPGM.PTET51.1.113.177832 181 51 6 49 9
IESPGM.PTET51.1.51.357648 135 29 38 54 67
IESPGM.PTET51.1.83.330317 45 13 17 25 48
IESPGM.PTET51.1.37.190794 63 17 10 38 13
IESPGM.PTET51.1.102.127566 93 19 6 27 15
IESPGM.PTET51.1.82.155726 44 21 1 25 8
IESPGM.PTET51.1.73.89246 28 21 19 33 60
IESPGM.PTET51.1.66.27237 78 26 27 32 75
IESPGM.PTET51.1.189.22054 96 16 57 42 70
IESPGM.PTET51.1.114.223282 75 14 16 24 58
IESPGM.PTET51.1.1.176766 86 20 14 27 58
IESPGM.PTET51.1.15.90542 45 19 34 39 45
IESPGM.PTET51.1.18.352546 28 13 7 26 13
IESPGM.PTET51.1.329.7295 26 13 54 27 68
IESPGM.PTET51.1.43.442716 67 27 27 29 18
IESPGM.PTET51.1.72.337910 143 17 28 23 75
IESPGM.PTET51.1.42.239772 26 19 20 25 36
IESPGM.PTET51.1.18.151937 83 18 33 33 66
IESPGM.PTET51.1.21.74756 57 18 21 33 42
IESPGM.PTET51.1.117.226244 29 28 58 35 112
IESPGM.PTET51.1.31.277460 109 30 21 55 41
IESPGM.PTET51.1.74.313251 81 13 1 14 9
IESPGM.PTET51.1.81.124716 27 18 25 26 103
IESPGM.PTET51.1.128.4690 28 11 33 35 19
IESPGM.PTET51.1.49.54368 29 17 5 27 2
IESPGM.PTET51.1.31.479394 98 26 11 37 26
IESPGM.PTET51.1.22.202650 28 16 27 28 47
IESPGM.PTET51.1.127.61607 28 8 1 11 11
IESPGM.PTET51.1.11.341461 249 43 49 91 78
IESPGM.PTET51.1.88.341973 146 14 23 35 61
IESPGM.PTET51.1.148.83313 27 18 4 25 24
IESPGM.PTET51.1.57.136835 26 5 21 15 37
IESPGM.PTET51.1.15.30317 29 12 13 13 40
IESPGM.PTET51.1.84.25881 76 17 11 39 35
IESPGM.PTET51.1.145.149658 60 11 1 19 25
IESPGM.PTET51.1.32.277620 27 17 16 29 66
IESPGM.PTET51.1.40.295574 48 16 9 17 40
IESPGM.PTET51.1.97.125266 56 12 13 35 58
IESPGM.PTET51.1.168.165476 43 12 5 32 21
IESPGM.PTET51.1.178.88932 120 4 3 10 15
IESPGM.PTET51.1.130.47459 30 6 0 5 1
IESPGM.PTET51.1.118.21446 96 22 60 40 98
IESPGM.PTET51.1.117.255624 100 23 31 37 116
IESPGM.PTET51.1.62.277163 84 12 38 28 57
IESPGM.PTET51.1.154.41384 58 22 20 31 102
IESPGM.PTET51.1.19.78596 29 21 48 38 94
IESPGM.PTET51.1.105.79782 55 15 22 33 63
IESPGM.PTET51.1.45.95855 74 12 22 22 49
IESPGM.PTET51.1.171.109504 28 13 8 28 20
IESPGM.PTET51.1.51.48069 206 24 30 69 114
IESPGM.PTET51.1.39.392738 29 4 9 11 20
IESPGM.PTET51.1.89.107319 69 23 13 40 68
IESPGM.PTET51.1.155.112078 26 12 46 28 61
IESPGM.PTET51.1.32.422839 105 25 24 61 53
IESPGM.PTET51.1.75.143369 27 11 28 29 47
IESPGM.PTET51.1.150.21612 26 11 14 24 45
IESPGM.PTET51.1.105.80340 44 17 8 24 17
IESPGM.PTET51.1.149.227426 106 12 44 44 87
IESPGM.PTET51.1.60.273028 54 24 36 47 94
IESPGM.PTET51.1.167.71789 31 25 37 24 66
IESPGM.PTET51.1.34.325856 163 33 68 62 118
IESPGM.PTET51.1.45.115492 47 18 12 25 77
IESPGM.PTET51.1.62.218270 26 14 11 26 16
IESPGM.PTET51.1.70.65893 44 17 47 27 88
IESPGM.PTET51.1.62.67111 29 8 4 10 14
IESPGM.PTET51.1.7.659724 28 12 27 35 73
IESPGM.PTET51.1.19.122133 29 14 3 20 7
IESPGM.PTET51.1.18.152671 97 13 8 11 29
IESPGM.PTET51.1.154.207027 138 38 21 47 68
IESPGM.PTET51.1.131.10969 64 29 37 33 99
IESPGM.PTET51.1.169.21295 30 23 1 35 8
IESPGM.PTET51.1.117.89666 30 15 24 18 72
IESPGM.PTET51.1.114.278518 94 15 5 10 12
IESPGM.PTET51.1.108.137753 48 24 19 42 50
IESPGM.PTET51.1.1.376912 29 14 20 17 23
IESPGM.PTET51.1.147.183737 33 19 2 22 37
IESPGM.PTET51.1.58.268071 26 12 3 10 15
IESPGM.PTET51.1.16.520202 47 25 27 37 70
IESPGM.PTET51.1.20.426002 26 19 21 33 67
IESPGM.PTET51.1.27.309269 92 16 13 54 76
IESPGM.PTET51.1.32.93516 58 13 5 30 15
IESPGM.PTET51.1.154.70451 56 1 15 5 30
IESPGM.PTET51.1.69.258423 54 17 2 33 16
IESPGM.PTET51.1.47.419855 57 37 59 45 84
IESPGM.PTET51.1.51.286959 30 20 16 23 29
IESPGM.PTET51.1.119.200115 78 15 25 37 89
IESPGM.PTET51.1.13.443603 44 7 28 14 29
IESPGM.PTET51.1.1.118599 85 30 16 38 66
IESPGM.PTET51.1.88.310830 28 10 5 21 49
IESPGM.PTET51.1.40.364217 28 14 6 20 35
IESPGM.PTET51.1.124.269755 26 19 44 20 51
IESPGM.PTET51.1.31.321287 26 18 17 27 49
IESPGM.PTET51.1.23.506588 106 27 42 40 96
IESPGM.PTET51.1.387.1214 65 18 5 21 31
IESPGM.PTET51.1.5.687177 109 28 3 23 9
IESPGM.PTET51.1.138.52019 76 17 0 25 1
IESPGM.PTET51.1.116.283238 29 9 19 1 17
IESPGM.PTET51.1.27.268084 49 20 20 24 55
IESPGM.PTET51.1.7.429467 26 12 3 32 21
IESPGM.PTET51.1.121.64734 58 8 1 23 11
IESPGM.PTET51.1.37.488263 48 11 4 13 35
IESPGM.PTET51.1.23.305979 28 15 37 44 62
IESPGM.PTET51.1.141.244248 26 14 14 35 15
IESPGM.PTET51.1.39.53784 67 3 20 16 21
IESPGM.PTET51.1.96.326594 27 9 25 16 13
IESPGM.PTET51.1.139.240459 31 22 19 31 78
IESPGM.PTET51.1.78.68571 29 18 39 25 91
IESPGM.PTET51.1.130.119015 46 9 14 25 84
IESPGM.PTET51.1.37.361297 257 35 24 64 36
IESPGM.PTET51.1.81.184075 86 21 14 48 45
IESPGM.PTET51.1.183.53226 47 11 11 17 33
IESPGM.PTET51.1.42.211852 27 16 4 18 12
IESPGM.PTET51.1.112.216512 26 12 23 22 56
IESPGM.PTET51.1.139.238269 74 9 11 7 24
IESPGM.PTET51.1.181.17795 65 13 2 19 6
IESPGM.PTET51.1.38.61616 81 18 13 42 57
IESPGM.PTET51.1.65.39496 56 18 2 21 8
IESPGM.PTET51.1.162.33863 92 22 36 32 81
IESPGM.PTET51.1.24.263926 27 15 4 18 11
IESPGM.PTET51.1.60.6068 28 16 14 28 15
IESPGM.PTET51.1.27.236208 28 18 11 22 27
IESPGM.PTET51.1.144.119387 26 8 10 6 11
IESPGM.PTET51.1.13.213344 100 37 50 45 90
IESPGM.PTET51.1.59.171965 28 15 6 10 8
IESPGM.PTET51.1.120.44217 135 33 27 38 51
IESPGM.PTET51.1.99.288683 27 7 22 20 32
IESPGM.PTET51.1.10.53657 26 12 33 8 60
IESPGM.PTET51.1.184.45088 30 15 1 37 11
IESPGM.PTET51.1.61.79641 53 18 23 29 76
IESPGM.PTET51.1.22.433070 26 25 1 23 18
IESPGM.PTET51.1.12.413936 29 18 29 37 41
IESPGM.PTET51.1.146.152438 55 15 4 29 5
IESPGM.PTET51.1.99.100163 60 14 23 47 87
IESPGM.PTET51.1.108.16017 27 5 1 7 5
IESPGM.PTET51.1.51.230972 28 9 8 36 63
IESPGM.PTET51.1.82.287689 121 12 0 22 6
IESPGM.PTET51.1.9.665478 89 16 3 45 22
IESPGM.PTET51.1.24.535811 30 15 18 32 65
IESPGM.PTET51.1.19.379004 139 25 36 56 51
IESPGM.PTET51.1.25.33565 66 21 10 34 45
IESPGM.PTET51.1.102.78320 94 35 14 52 25
IESPGM.PTET51.1.117.89088 119 26 73 39 113
IESPGM.PTET51.1.58.339375 58 22 8 31 43
IESPGM.PTET51.1.63.349650 28 17 3 23 11
IESPGM.PTET51.1.213.7902 91 12 34 26 73
IESPGM.PTET51.1.122.267671 27 11 24 27 53
IESPGM.PTET51.1.17.419719 77 15 7 29 12
IESPGM.PTET51.1.21.503184 83 19 19 52 100
IESPGM.PTET51.1.37.458737 26 13 32 23 88
IESPGM.PTET51.1.9.462229 91 8 13 50 101
IESPGM.PTET51.1.118.128390 27 19 24 34 70
IESPGM.PTET51.1.69.55136 65 21 11 36 26
IESPGM.PTET51.1.165.201336 26 13 16 11 29
IESPGM.PTET51.1.61.82864 58 20 25 44 76
IESPGM.PTET51.1.105.48353 57 25 16 20 53
IESPGM.PTET51.1.50.254042 223 34 34 67 172
IESPGM.PTET51.1.56.56752 78 24 27 35 79
IESPGM.PTET51.1.39.80217 28 24 11 16 64
IESPGM.PTET51.1.99.230353 47 24 4 27 27
IESPGM.PTET51.1.59.110123 69 22 19 34 46
IESPGM.PTET51.1.65.183299 157 29 11 72 29
IESPGM.PTET51.1.181.44226 31 9 0 10 4
IESPGM.PTET51.1.105.51869 28 52 149 38 157
IESPGM.PTET51.1.172.64295 58 16 34 41 117
IESPGM.PTET51.1.176.79352 49 19 3 27 20
IESPGM.PTET51.1.25.62945 116 5 23 24 50
IESPGM.PTET51.1.26.311884 113 24 21 33 60
IESPGM.PTET51.1.105.188103 76 20 2 23 9
IESPGM.PTET51.1.89.309837 28 23 4 27 14
IESPGM.PTET51.1.69.259185 27 9 0 18 3
IESPGM.PTET51.1.52.430113 26 21 17 28 44
IESPGM.PTET51.1.118.78758 56 12 2 24 7
IESPGM.PTET51.1.162.123419 44 10 1 25 16
IESPGM.PTET51.1.27.341266 139 39 32 64 121
IESPGM.PTET51.1.145.179175 232 26 26 59 134
IESPGM.PTET51.1.165.100232 28 5 0 2 1
IESPGM.PTET51.1.7.602136 70 21 14 31 64
IESPGM.PTET51.1.89.268949 239 57 72 70 169
IESPGM.PTET51.1.29.344087 106 28 28 37 89
IESPGM.PTET51.1.165.32966 27 2 6 4 19
IESPGM.PTET51.1.63.350218 96 28 28 44 55
IESPGM.PTET51.1.11.499589 56 18 37 37 67
IESPGM.PTET51.1.36.487663 59 25 56 36 83
IESPGM.PTET51.1.93.216210 251 59 44 63 56
IESPGM.PTET51.1.70.62819 96 8 6 20 13
IESPGM.PTET51.1.63.870 130 10 28 19 76
IESPGM.PTET51.1.72.206412 90 24 28 40 36
IESPGM.PTET51.1.35.355840 44 23 13 44 25
IESPGM.PTET51.1.7.729109 81 18 2 39 10
IESPGM.PTET51.1.125.168215 45 10 5 22 42
IESPGM.PTET51.1.179.80938 28 5 4 4 3
IESPGM.PTET51.1.164.72381 77 16 8 41 9
IESPGM.PTET51.1.74.341909 28 13 13 30 59
IESPGM.PTET51.1.54.435281 255 36 27 66 82
IESPGM.PTET51.1.31.380768 133 12 8 13 15
IESPGM.PTET51.1.124.197434 56 19 19 29 85
IESPGM.PTET51.1.84.24860 76 15 18 20 72
IESPGM.PTET51.1.38.231836 38 12 0 32 15
IESPGM.PTET51.1.6.42604 27 6 5 10 24
IESPGM.PTET51.1.110.112010 29 11 2 30 9
IESPGM.PTET51.1.19.526275 76 26 31 27 63
IESPGM.PTET51.1.486.1011 28 11 54 31 101
IESPGM.PTET51.1.32.277921 29 7 26 15 39
IESPGM.PTET51.1.158.30898 50 18 13 26 91
IESPGM.PTET51.1.112.52035 47 12 7 26 39
IESPGM.PTET51.1.24.495978 85 11 17 37 40
IESPGM.PTET51.1.66.356860 226 47 57 75 142
IESPGM.PTET51.1.89.31642 149 33 68 48 63
IESPGM.PTET51.1.90.243939 28 26 26 36 65
IESPGM.PTET51.1.86.59424 747 126 162 155 316
IESPGM.PTET51.1.95.223573 58 22 59 23 96
IESPGM.PTET51.1.60.4306 315 40 87 68 135
IESPGM.PTET51.1.75.169826 28 11 6 34 23
IESPGM.PTET51.1.12.314893 77 13 10 29 20
IESPGM.PTET51.1.90.239108 85 12 5 16 6
IESPGM.PTET51.1.23.83183 79 29 31 39 49
IESPGM.PTET51.1.78.351770 148 30 51 30 103
IESPGM.PTET51.1.18.147114 26 17 18 34 39
IESPGM.PTET51.1.53.87463 156 19 10 40 9
IESPGM.PTET51.1.11.671228 29 11 2 17 3
IESPGM.PTET51.1.76.31940 218 40 97 88 115
IESPGM.PTET51.1.102.260961 45 15 9 27 48
IESPGM.PTET51.1.95.182688 47 18 11 24 31
IESPGM.PTET51.1.52.290788 48 14 40 17 51
IESPGM.PTET51.1.27.412564 297 48 54 83 94
IESPGM.PTET51.1.56.26930 85 9 8 30 9
IESPGM.PTET51.1.179.81968 50 15 20 15 41
IESPGM.PTET51.1.48.116110 76 21 19 44 115
IESPGM.PTET51.1.84.100222 944 115 227 181 435
IESPGM.PTET51.1.132.226744 44 9 28 22 75
IESPGM.PTET51.1.148.154818 196 43 48 52 120
IESPGM.PTET51.1.25.62363 66 13 23 28 35
IESPGM.PTET51.1.27.267354 28 21 38 33 57
IESPGM.PTET51.1.22.491547 1096 142 256 229 569
IESPGM.PTET51.1.11.569251 29 17 1 20 12
IESPGM.PTET51.1.43.339433 30 4 18 10 31
IESPGM.PTET51.1.40.396393 59 18 25 39 65
IESPGM.PTET51.1.60.375478 88 36 25 44 67
IESPGM.PTET51.1.141.38474 30 1 5 12 28
IESPGM.PTET51.1.7.201983 75 31 12 44 15
IESPGM.PTET51.1.55.234852 29 13 17 34 42
IESPGM.PTET51.1.48.118757 28 14 20 25 41
IESPGM.PTET51.1.62.177686 65 18 3 31 19
IESPGM.PTET51.1.137.33426 74 20 15 23 31
IESPGM.PTET51.1.67.200388 223 64 29 96 62
IESPGM.PTET51.1.51.428956 30 19 16 18 61
IESPGM.PTET51.1.69.25022 49 13 27 32 40
IESPGM.PTET51.1.114.122198 28 9 26 37 43
IESPGM.PTET51.1.128.53496 29 7 6 26 10
IESPGM.PTET51.1.27.370060 29 15 10 26 18
IESPGM.PTET51.1.154.96913 74 32 6 51 36
IESPGM.PTET51.1.139.12604 32 23 29 31 64
IESPGM.PTET51.1.22.261283 139 24 31 47 92
IESPGM.PTET51.1.111.275565 155 23 87 72 154
IESPGM.PTET51.1.95.182397 29 5 4 11 17
IESPGM.PTET51.1.77.46004 165 37 26 58 102
IESPGM.PTET51.1.109.171974 45 15 22 32 71
IESPGM.PTET51.1.113.150098 107 17 11 24 8
IESPGM.PTET51.1.40.466647 30 17 1 20 15
IESPGM.PTET51.1.329.5817 26 11 36 12 39
IESPGM.PTET51.1.43.272091 30 10 11 25 75
IESPGM.PTET51.1.7.702501 66 20 19 41 37
IESPGM.PTET51.1.77.21169 73 15 13 23 88
IESPGM.PTET51.1.26.410932 47 16 47 25 49
IESPGM.PTET51.1.156.197004 151 26 44 38 69
IESPGM.PTET51.1.60.375187 47 26 31 32 29
IESPGM.PTET51.1.26.338494 30 12 1 27 1
IESPGM.PTET51.1.41.310164 29 24 16 34 25
IESPGM.PTET51.1.125.172487 29 17 32 24 52
IESPGM.PTET51.1.70.365080 27 12 5 28 36
IESPGM.PTET51.1.14.473304 31 18 5 31 6
IESPGM.PTET51.1.32.220622 75 31 39 45 115
IESPGM.PTET51.1.181.15439 68 18 24 24 22
IESPGM.PTET51.1.22.100249 28 16 27 36 61
IESPGM.PTET51.1.154.108574 86 17 34 39 117
IESPGM.PTET51.1.39.52452 76 16 16 26 16
IESPGM.PTET51.1.62.376806 215 48 14 84 56
IESPGM.PTET51.1.41.166279 49 22 8 27 35
IESPGM.PTET51.1.145.120713 27 14 5 24 10
IESPGM.PTET51.1.140.21178 101 24 24 53 81
IESPGM.PTET51.1.8.19013 150 17 2 27 14
IESPGM.PTET51.1.111.32704 27 12 11 15 21
IESPGM.PTET51.1.44.170125 29 8 3 24 4
IESPGM.PTET51.1.47.13516 26 26 26 21 59
IESPGM.PTET51.1.47.14837 27 20 7 28 31
IESPGM.PTET51.1.171.171339 56 30 39 34 63
IESPGM.PTET51.1.27.398574 89 13 4 22 8
IESPGM.PTET51.1.130.16322 30 0 0 0 0
IESPGM.PTET51.1.113.41109 90 18 11 31 24
IESPGM.PTET51.1.1.147982 27 12 48 28 60
IESPGM.PTET51.1.70.64293 28 21 4 33 21
IESPGM.PTET51.1.163.127692 26 19 30 24 78
IESPGM.PTET51.1.20.401197 121 27 50 62 139
IESPGM.PTET51.1.63.218448 30 19 18 29 21
IESPGM.PTET51.1.166.190436 29 19 24 21 58
IESPGM.PTET51.1.33.252668 295 50 40 103 83
IESPGM.PTET51.1.140.169153 77 28 29 54 117
IESPGM.PTET51.1.29.345997 28 23 19 24 21
IESPGM.PTET51.1.10.52340 122 24 4 38 8
IESPGM.PTET51.1.4.787975 45 21 6 40 59
IESPGM.PTET51.1.161.182469 27 0 0 0 0
IESPGM.PTET51.1.97.225937 26 14 35 43 55
IESPGM.PTET51.1.69.260333 79 3 7 25 21
IESPGM.PTET51.1.69.157332 26 11 13 21 52
IESPGM.PTET51.1.82.330772 28 13 1 22 31
IESPGM.PTET51.1.138.106453 28 24 3 33 10
IESPGM.PTET51.1.153.206728 28 12 1 22 7
IESPGM.PTET51.1.172.63253 212 22 40 47 105
IESPGM.PTET51.1.12.29627 49 22 5 31 6
IESPGM.PTET51.1.191.17945 53 4 3 8 5
IESPGM.PTET51.1.20.23125 106 26 17 45 55
IESPGM.PTET51.1.92.7393 31 54 121 101 169
IESPGM.PTET51.1.24.564037 47 24 56 22 83
IESPGM.PTET51.1.18.87178 57 11 2 10 4
IESPGM.PTET51.1.165.27404 67 14 15 42 44
IESPGM.PTET51.1.134.66799 27 24 8 23 66
IESPGM.PTET51.1.124.166008 136 22 9 62 70
IESPGM.PTET51.1.389.4185 26 7 29 16 50
IESPGM.PTET51.1.48.318908 39 16 19 38 16
IESPGM.PTET51.1.85.102446 48 13 9 14 43
IESPGM.PTET51.1.103.200627 26 25 36 13 65
IESPGM.PTET51.1.56.307189 72 10 24 33 53
IESPGM.PTET51.1.128.22356 134 14 116 26 224
IESPGM.PTET51.1.119.67249 28 19 3 36 14
IESPGM.PTET51.1.11.642439 29 12 5 16 28
IESPGM.PTET51.1.112.215208 85 40 29 38 65
IESPGM.PTET51.1.10.338688 79 29 44 36 54
IESPGM.PTET51.1.52.429855 149 26 29 56 84
IESPGM.PTET51.1.78.116532 47 20 15 34 92
IESPGM.PTET51.1.73.312371 101 12 5 36 18
IESPGM.PTET51.1.70.193874 59 20 42 29 123
IESPGM.PTET51.1.178.90261 26 23 2 19 10
IESPGM.PTET51.1.147.153923 30 4 9 6 16
IESPGM.PTET51.1.53.301708 26 21 3 29 7
IESPGM.PTET51.1.10.136772 142 30 39 42 141
IESPGM.PTET51.1.55.406671 52 19 2 27 5
IESPGM.PTET51.1.102.79650 32 20 5 20 5
IESPGM.PTET51.1.40.306349 66 12 25 18 32
IESPGM.PTET51.1.33.280414 31 12 1 21 5
IESPGM.PTET51.1.47.43907 79 19 6 19 10
IESPGM.PTET51.1.125.54690 168 21 7 52 71
IESPGM.PTET51.1.119.230535 130 21 57 43 83
IESPGM.PTET51.1.90.314346 65 9 13 27 47
IESPGM.PTET51.1.1.621043 114 29 46 48 90
IESPGM.PTET51.1.171.141511 26 22 10 17 44
IESPGM.PTET51.1.83.101990 29 18 5 24 27
IESPGM.PTET51.1.11.441849 87 17 19 31 68
IESPGM.PTET51.1.76.215864 170 28 31 52 105
IESPGM.PTET51.1.103.159894 59 14 4 29 22
IESPGM.PTET51.1.74.312532 28 9 6 25 14
IESPGM.PTET51.1.71.266492 81 28 14 41 22
IESPGM.PTET51.1.179.49687 56 19 31 26 47
IESPGM.PTET51.1.42.209384 74 24 61 37 84
IESPGM.PTET51.1.136.129507 45 19 2 31 30
IESPGM.PTET51.1.556.94642 71 11 6 18 31
IESPGM.PTET51.1.158.27680 70 5 1 10 0
IESPGM.PTET51.1.29.474571 26 13 18 39 85
IESPGM.PTET51.1.73.661 27 17 27 31 79
IESPGM.PTET51.1.151.71953 27 9 3 32 5
IESPGM.PTET51.1.25.62952 53 4 2 8 29
IESPGM.PTET51.1.107.85118 44 6 1 14 11
IESPGM.PTET51.1.111.244134 94 23 24 42 89
IESPGM.PTET51.1.79.319634 217 54 48 48 53
IESPGM.PTET51.1.29.109721 26 10 1 15 2
IESPGM.PTET51.1.35.94990 131 26 41 34 107
IESPGM.PTET51.1.47.318165 45 4 3 20 21
IESPGM.PTET51.1.103.71080 26 4 6 11 10
IESPGM.PTET51.1.95.120405 46 14 22 37 58
IESPGM.PTET51.1.27.207711 74 22 2 31 3
IESPGM.PTET51.1.635.134 27 1 10 1 10
IESPGM.PTET51.1.112.218580 55 19 18 35 42
IESPGM.PTET51.1.107.26221 117 23 10 29 55
IESPGM.PTET51.1.22.190287 29 15 54 41 148
IESPGM.PTET51.1.148.54246 27 19 20 35 47
IESPGM.PTET51.1.111.59609 31 10 2 17 14
IESPGM.PTET51.1.166.46007 47 19 21 31 63
IESPGM.PTET51.1.138.24867 45 9 15 19 68
IESPGM.PTET51.1.106.163430 117 22 42 52 177
IESPGM.PTET51.1.165.102885 172 49 11 63 90
IESPGM.PTET51.1.26.106451 66 20 24 33 97
IESPGM.PTET51.1.17.624584 114 24 38 53 107
IESPGM.PTET51.1.135.132272 28 0 24 15 43
IESPGM.PTET51.1.50.400291 28 27 31 23 95
IESPGM.PTET51.1.43.399947 66 16 9 45 56
IESPGM.PTET51.1.77.78476 40 19 25 28 61
IESPGM.PTET51.1.11.613950 44 15 4 29 15
IESPGM.PTET51.1.38.29615 44 9 5 22 27
IESPGM.PTET51.1.80.34635 110 24 23 31 38
IESPGM.PTET51.1.56.194281 58 17 30 23 62
IESPGM.PTET51.1.67.200682 28 32 14 37 10
IESPGM.PTET51.1.39.489315 28 34 44 61 95
IESPGM.PTET51.1.165.188969 76 21 14 27 19
IESPGM.PTET51.1.22.202963 108 40 38 57 125
IESPGM.PTET51.1.148.184359 26 17 13 30 34
IESPGM.PTET51.1.4.485996 32 15 10 28 19
IESPGM.PTET51.1.65.119701 90 23 3 39 10
IESPGM.PTET51.1.181.73301 76 22 8 30 13
IESPGM.PTET51.1.53.86446 124 25 3 55 20
IESPGM.PTET51.1.88.107483 27 23 6 22 28
IESPGM.PTET51.1.138.137892 49 24 1 31 11
IESPGM.PTET51.1.14.574701 169 38 64 44 112
IESPGM.PTET51.1.32.250450 207 32 19 41 24
IESPGM.PTET51.1.7.603174 149 38 4 44 10
IESPGM.PTET51.1.69.84232 26 19 5 23 22
IESPGM.PTET51.1.161.154996 1502 194 429 276 845
IESPGM.PTET51.1.112.117482 79 18 2 38 7
IESPGM.PTET51.1.156.108005 107 14 7 38 67
IESPGM.PTET51.1.55.191620 26 10 14 11 60
IESPGM.PTET51.1.125.171441 46 16 28 27 74
IESPGM.PTET51.1.49.251438 172 0 1 0 1
IESPGM.PTET51.1.15.28438 45 15 14 24 44
IESPGM.PTET51.1.42.266808 65 21 36 37 108
IESPGM.PTET51.1.80.354562 128 34 3 30 22
IESPGM.PTET51.1.56.305423 29 17 7 26 17
IESPGM.PTET51.1.48.35499 44 17 1 24 8
IESPGM.PTET51.1.81.225859 93 30 31 43 66
IESPGM.PTET51.1.109.208628 121 23 42 40 150
IESPGM.PTET51.1.91.173542 29 31 27 37 61
IESPGM.PTET51.1.195.858 30 20 24 26 57
IESPGM.PTET51.1.70.235194 75 22 3 29 23
IESPGM.PTET51.1.27.469277 68 19 20 51 56
IESPGM.PTET51.1.41.105629 100 21 3 39 10
IESPGM.PTET51.1.78.3254 30 16 25 25 72
IESPGM.PTET51.1.56.408893 48 17 20 41 58
IESPGM.PTET51.1.15.580588 98 16 4 29 17
IESPGM.PTET51.1.84.303485 46 18 1 27 4
IESPGM.PTET51.1.8.228157 26 11 13 22 24
IESPGM.PTET51.1.187.12044 27 3 8 4 16
IESPGM.PTET51.1.341.6131 87 1 9 11 7
IESPGM.PTET51.1.83.100079 44 11 1 16 4
IESPGM.PTET51.1.4.325983 120 35 47 53 71
IESPGM.PTET51.1.27.308253 51 18 5 35 18
IESPGM.PTET51.1.25.467798 26 19 24 20 49
IESPGM.PTET51.1.139.42149 70 25 31 50 92
IESPGM.PTET51.1.71.295588 59 18 46 28 103
IESPGM.PTET51.1.80.149123 52 23 31 33 39
IESPGM.PTET51.1.10.22236 54 12 3 16 1
IESPGM.PTET51.1.61.274816 57 25 9 15 39
IESPGM.PTET51.1.24.436781 28 24 11 36 39
IESPGM.PTET51.1.142.3118 98 19 57 42 137
IESPGM.PTET51.1.159.15729 28 12 20 32 57
IESPGM.PTET51.1.149.157192 26 18 29 30 51
IESPGM.PTET51.1.18.252788 142 23 9 44 13
IESPGM.PTET51.1.11.467118 91 24 32 46 118
IESPGM.PTET51.1.62.380183 107 25 15 41 62
IESPGM.PTET51.1.89.106013 59 13 31 47 75
IESPGM.PTET51.1.9.331315 97 36 37 20 40
IESPGM.PTET51.1.70.265894 156 34 15 56 34
IESPGM.PTET51.1.181.73014 118 20 2 42 16
IESPGM.PTET51.1.25.406247 29 12 1 23 13
IESPGM.PTET51.1.18.152986 26 15 14 31 10
IESPGM.PTET51.1.164.99586 96 26 14 37 90
IESPGM.PTET51.1.89.210351 47 19 19 37 60
IESPGM.PTET51.1.50.224237 65 17 17 47 74
IESPGM.PTET51.1.33.349235 26 13 11 37 15
IESPGM.PTET51.1.24.463500 26 10 17 12 20
IESPGM.PTET51.1.74.197442 78 30 13 46 28
IESPGM.PTET51.1.93.816 26 30 51 49 98
IESPGM.PTET51.1.17.422070 107 19 47 60 94
IESPGM.PTET51.1.5.690997 189 36 33 33 97
IESPGM.PTET51.1.101.254802 311 80 80 84 161
IESPGM.PTET51.1.114.278532 45 0 0 0 0
IESPGM.PTET51.1.159.175444 30 10 3 23 25
IESPGM.PTET51.1.4.224882 64 15 22 45 94
IESPGM.PTET51.1.69.26356 30 18 28 19 46
IESPGM.PTET51.1.74.241531 45 28 37 28 71
IESPGM.PTET51.1.55.205195 28 14 2 16 11
IESPGM.PTET51.1.72.266079 107 24 25 70 23
IESPGM.PTET51.1.121.36690 105 16 21 40 28
IESPGM.PTET51.1.35.154976 105 6 15 32 32
IESPGM.PTET51.1.63.379472 27 9 1 8 6
IESPGM.PTET51.1.15.174556 76 11 1 36 10
IESPGM.PTET51.1.98.154805 101 12 5 27 22
IESPGM.PTET51.1.76.3691 28 2 4 0 0
IESPGM.PTET51.1.52.128594 29 10 1 15 19
IESPGM.PTET51.1.60.29043 26 5 25 12 41
IESPGM.PTET51.1.8.460029 108 42 33 48 161
IESPGM.PTET51.1.59.269865 63 32 14 49 13
IESPGM.PTET51.1.61.78924 54 14 8 19 21
IESPGM.PTET51.1.43.198774 109 17 8 16 24
IESPGM.PTET51.1.57.307937 26 61 64 50 69
IESPGM.PTET51.1.183.54856 38 17 20 20 27
IESPGM.PTET51.1.22.330224 26 15 49 26 112
IESPGM.PTET51.1.145.176103 37 12 4 26 22
IESPGM.PTET51.1.18.177532 45 13 14 34 40
IESPGM.PTET51.1.11.240072 92 17 9 45 55
IESPGM.PTET51.1.189.1661 26 23 34 21 108
IESPGM.PTET51.1.120.15167 44 0 5 0 3
IESPGM.PTET51.1.74.242873 57 10 0 34 5
IESPGM.PTET51.1.114.58121 77 31 41 36 69
IESPGM.PTET51.1.38.92488 29 18 21 32 85
IESPGM.PTET51.1.9.403915 44 18 19 41 54
IESPGM.PTET51.1.18.321427 29 15 6 37 13
IESPGM.PTET51.1.93.7180 76 17 4 19 11
IESPGM.PTET51.1.5.355095 115 18 5 16 18
IESPGM.PTET51.1.178.29752 53 18 2 27 6
IESPGM.PTET51.1.3.380312 66 22 12 41 32
IESPGM.PTET51.1.113.39239 98 3 2 21 8
IESPGM.PTET51.1.114.221838 62 26 7 27 76
IESPGM.PTET51.1.1.519958 26 15 45 26 101
IESPGM.PTET51.1.14.272723 77 20 29 38 81
IESPGM.PTET51.1.34.453425 28 12 15 27 29
IESPGM.PTET51.1.113.69919 77 17 27 19 76
IESPGM.PTET51.1.139.165510 182 37 7 59 21
IESPGM.PTET51.1.51.431893 29 11 2 27 20
IESPGM.PTET51.1.62.317920 86 25 21 46 76
IESPGM.PTET51.1.169.47183 101 29 35 44 104
IESPGM.PTET51.1.105.21477 28 10 1 21 14
IESPGM.PTET51.1.11.643761 28 13 25 38 15
IESPGM.PTET51.1.171.113773 27 10 14 25 37
IESPGM.PTET51.1.45.95290 26 14 42 27 80
IESPGM.PTET51.1.4.726745 79 18 26 43 153
IESPGM.PTET51.1.147.224357 87 22 11 18 43
IESPGM.PTET51.1.26.308973 89 24 7 27 47
IESPGM.PTET51.1.29.413612 813 122 185 178 579
IESPGM.PTET51.1.148.184942 59 24 15 30 37
IESPGM.PTET51.1.39.393494 222 29 22 69 108
IESPGM.PTET51.1.11.439954 30 16 1 25 0
IESPGM.PTET51.1.58.296153 26 12 4 15 16
IESPGM.PTET51.1.26.411975 26 16 12 17 13
IESPGM.PTET51.1.144.96186 44 10 2 25 5
IESPGM.PTET51.1.84.230138 44 9 16 17 42
IESPGM.PTET51.1.92.173126 31 25 8 28 55
IESPGM.PTET51.1.12.238047 75 12 1 29 30
IESPGM.PTET51.1.121.164379 129 31 22 49 86
IESPGM.PTET51.1.39.231132 26 13 22 41 89
IESPGM.PTET51.1.33.54856 57 15 14 24 40
IESPGM.PTET51.1.53.187061 28 11 14 7 43
IESPGM.PTET51.1.95.280422 48 22 5 25 12
IESPGM.PTET51.1.101.254221 153 41 38 56 113
IESPGM.PTET51.1.2.754190 66 17 3 33 36
IESPGM.PTET51.1.47.14553 26 20 25 27 47
IESPGM.PTET51.1.21.257477 26 16 23 34 50
IESPGM.PTET51.1.179.7328 78 17 11 24 19
IESPGM.PTET51.1.12.342386 79 27 29 45 80
IESPGM.PTET51.1.83.258487 79 16 35 28 98
IESPGM.PTET51.1.162.32565 31 10 12 38 41
IESPGM.PTET51.1.20.185887 347 74 54 80 161
IESPGM.PTET51.1.166.192794 26 22 29 22 91
IESPGM.PTET51.1.65.124694 47 9 25 26 62
IESPGM.PTET51.1.2.723631 45 15 3 29 12
IESPGM.PTET51.1.8.160683 64 14 5 26 16
IESPGM.PTET51.1.116.98569 55 14 16 31 21
IESPGM.PTET51.1.143.114103 29 14 0 35 6
IESPGM.PTET51.1.17.451167 167 25 34 49 95
IESPGM.PTET51.1.120.159526 28 6 5 10 5
IESPGM.PTET51.1.144.148782 31 15 22 29 57
IESPGM.PTET51.1.38.200438 57 18 21 40 44
IESPGM.PTET51.1.166.158721 49 18 6 20 37
IESPGM.PTET51.1.115.180816 44 17 27 25 76
IESPGM.PTET51.1.114.120428 27 20 29 27 69
IESPGM.PTET51.1.112.116752 322 40 42 58 122
IESPGM.PTET51.1.133.73020 46 5 3 25 14
IESPGM.PTET51.1.103.202982 50 16 5 24 29
IESPGM.PTET51.1.69.57793 57 25 30 25 79
IESPGM.PTET51.1.5.701772 118 30 24 35 81
IESPGM.PTET51.1.48.320817 55 32 35 53 43
IESPGM.PTET51.1.114.147610 55 3 4 16 3
IESPGM.PTET51.1.102.255707 56 12 1 21 41
IESPGM.PTET51.1.105.162274 231 27 80 71 161
IESPGM.PTET51.1.312.903 26 1 10 6 33
IESPGM.PTET51.1.156.17952 92 25 23 57 81
IESPGM.PTET51.1.12.270644 26 20 12 30 27
IESPGM.PTET51.1.52.327429 47 2 0 14 6
IESPGM.PTET51.1.143.50984 44 14 39 36 74
IESPGM.PTET51.1.72.164514 69 18 9 36 14
IESPGM.PTET51.1.7.662385 90 12 14 38 27
IESPGM.PTET51.1.15.27412 49 25 23 13 82
IESPGM.PTET51.1.487.1108 29 12 25 10 38
IESPGM.PTET51.1.13.213077 28 25 3 38 17
IESPGM.PTET51.1.28.212578 26 27 54 18 88
IESPGM.PTET51.1.105.232524 54 9 23 11 37
IESPGM.PTET51.1.35.184783 114 37 33 55 99
IESPGM.PTET51.1.19.280115 200 30 19 87 49
IESPGM.PTET51.1.151.204654 27 23 6 15 6
IESPGM.PTET51.1.509.2571 43 0 0 0 0
IESPGM.PTET51.1.126.39520 72 8 4 16 43
IESPGM.PTET51.1.176.82887 49 16 4 24 7
IESPGM.PTET51.1.556.94657 28 8 3 4 6
IESPGM.PTET51.1.21.287884 48 20 23 37 83
IESPGM.PTET51.1.24.434733 29 12 3 23 52
IESPGM.PTET51.1.132.56486 28 6 0 12 2
IESPGM.PTET51.1.1.276574 65 15 7 17 23
IESPGM.PTET51.1.135.258227 28 8 18 21 63
IESPGM.PTET51.1.100.181027 90 22 30 40 66
IESPGM.PTET51.1.12.242299 115 17 32 23 76
IESPGM.PTET51.1.156.169560 27 13 9 10 22
IESPGM.PTET51.1.36.426429 67 19 2 25 18
IESPGM.PTET51.1.48.320526 53 47 44 63 68
IESPGM.PTET51.1.1.174130 58 17 7 26 42
IESPGM.PTET51.1.17.276429 56 26 21 37 53
IESPGM.PTET51.1.98.226842 26 16 3 38 8
IESPGM.PTET51.1.1.8134 27 13 27 25 50
IESPGM.PTET51.1.3.223997 76 4 1 10 0
IESPGM.PTET51.1.38.31815 29 14 1 8 5
IESPGM.PTET51.1.28.339250 81 16 28 33 95
IESPGM.PTET51.1.7.256350 115 33 38 60 138
IESPGM.PTET51.1.487.2136 28 5 24 18 46
IESPGM.PTET51.1.136.103066 26 13 56 27 81
IESPGM.PTET51.1.102.80247 26 21 10 28 53
IESPGM.PTET51.1.148.185687 29 18 12 15 34
IESPGM.PTET51.1.31.316017 87 20 23 45 98
IESPGM.PTET51.1.71.364811 26 13 34 40 29
IESPGM.PTET51.1.12.58416 103 12 19 49 98
IESPGM.PTET51.1.14.11749 26 10 43 22 82
IESPGM.PTET51.1.11.238781 28 14 13 38 28
IESPGM.PTET51.1.97.226390 44 6 21 13 58
IESPGM.PTET51.1.153.166290 124 33 25 37 61
IESPGM.PTET51.1.12.313887 203 44 14 69 19
IESPGM.PTET51.1.154.107833 62 32 11 34 48
IESPGM.PTET51.1.63.276613 90 23 5 27 16
IESPGM.PTET51.1.95.73462 51 16 31 41 46
IESPGM.PTET51.1.158.113024 31 21 8 19 35
IESPGM.PTET51.1.81.327993 77 19 15 37 114
IESPGM.PTET51.1.10.306235 77 34 72 50 99
IESPGM.PTET51.1.52.155900 28 20 37 34 94
IESPGM.PTET51.1.105.48085 85 18 6 34 50
IESPGM.PTET51.1.167.131117 47 17 2 30 11
IESPGM.PTET51.1.20.256878 77 19 25 25 33
IESPGM.PTET51.1.25.103805 61 17 31 36 75
IESPGM.PTET51.1.111.93087 56 18 21 21 55
IESPGM.PTET51.1.121.103702 44 11 41 43 105
IESPGM.PTET51.1.38.230538 64 27 47 31 146
IESPGM.PTET51.1.139.108689 80 16 15 37 78
IESPGM.PTET51.1.15.31660 45 7 3 5 28
IESPGM.PTET51.1.43.196727 68 25 17 37 22
IESPGM.PTET51.1.29.17818 27 24 6 29 18
IESPGM.PTET51.1.116.152040 27 20 9 27 50
IESPGM.PTET51.1.39.100211 29 6 7 5 15
IESPGM.PTET51.1.65.354088 57 13 1 12 15
IESPGM.PTET51.1.43.372185 26 14 10 32 34
IESPGM.PTET51.1.98.226552 44 24 29 32 54
IESPGM.PTET51.1.72.337942 46 5 1 11 5
IESPGM.PTET51.1.64.350102 95 20 9 22 11
IESPGM.PTET51.1.7.61516 28 18 29 34 74
IESPGM.PTET51.1.70.102514 88 24 21 26 54
IESPGM.PTET51.1.13.514345 94 22 3 35 19
IESPGM.PTET51.1.24.563608 27 15 25 18 31
IESPGM.PTET51.1.89.210655 27 12 13 20 26
IESPGM.PTET51.1.41.394206 46 25 51 43 123
IESPGM.PTET51.1.53.389877 90 17 2 20 11
IESPGM.PTET51.1.6.456635 46 23 11 33 24
IESPGM.PTET51.1.130.47483 44 10 3 13 6
IESPGM.PTET51.1.75.270209 26 17 17 39 50
IESPGM.PTET51.1.117.87341 66 28 20 31 106
IESPGM.PTET51.1.187.12054 45 2 6 5 21
IESPGM.PTET51.1.48.277159 55 11 1 13 1
IESPGM.PTET51.1.35.252109 26 27 34 39 97
IESPGM.PTET51.1.2.177963 27 15 16 28 23
IESPGM.PTET51.1.149.226429 80 24 16 41 19
IESPGM.PTET51.1.66.57969 421 134 276 185 364
IESPGM.PTET51.1.192.9035 44 22 17 20 67
IESPGM.PTET51.1.228.4864 54 4 17 13 19
IESPGM.PTET51.1.4.656771 74 15 6 37 16
IESPGM.PTET51.1.37.488875 101 4 4 16 12
IESPGM.PTET51.1.81.184686 27 18 23 26 56
IESPGM.PTET51.1.56.264251 26 12 7 22 29
IESPGM.PTET51.1.51.225720 80 14 3 45 38
IESPGM.PTET51.1.146.121029 56 22 6 25 23
IESPGM.PTET51.1.23.301309 78 15 1 20 5
IESPGM.PTET51.1.373.6140 86 14 15 19 57
IESPGM.PTET51.1.73.368667 44 26 9 31 20
IESPGM.PTET51.1.26.237681 114 34 57 44 114
IESPGM.PTET51.1.76.28454 26 2 45 14 32
IESPGM.PTET51.1.32.33601 27 14 16 22 23
IESPGM.PTET51.1.22.391781 26 15 31 28 77
IESPGM.PTET51.1.104.202253 45 14 31 38 72
IESPGM.PTET51.1.69.156615 127 44 38 58 94
IESPGM.PTET51.1.9.130717 47 9 2 25 7
IESPGM.PTET51.1.27.106338 26 18 35 30 66
IESPGM.PTET51.1.134.230146 81 18 10 39 119
IESPGM.PTET51.1.56.205659 27 15 7 19 6
IESPGM.PTET51.1.25.31829 95 17 21 25 52
IESPGM.PTET51.1.18.90990 48 9 9 22 58
IESPGM.PTET51.1.62.69780 82 15 27 33 86
IESPGM.PTET51.1.53.332865 91 36 63 58 104
IESPGM.PTET51.1.160.49145 43 33 36 43 94
IESPGM.PTET51.1.28.61774 59 17 6 38 50
IESPGM.PTET51.1.1.447054 30 14 17 25 29
IESPGM.PTET51.1.174.39520 44 12 26 33 70
IESPGM.PTET51.1.45.36990 26 10 2 14 8
IESPGM.PTET51.1.165.157836 29 7 10 11 7
IESPGM.PTET51.1.117.88373 28 20 10 33 48
IESPGM.PTET51.1.68.200569 84 31 27 46 46
IESPGM.PTET51.1.136.133181 96 32 23 51 84
IESPGM.PTET51.1.7.457823 85 32 28 48 67
IESPGM.PTET51.1.65.148805 48 18 26 24 56
IESPGM.PTET51.1.5.627265 26 10 24 30 47
IESPGM.PTET51.1.6.42044 45 8 19 32 21
IESPGM.PTET51.1.22.457202 135 45 12 52 25
IESPGM.PTET51.1.88.99594 107 22 30 64 108
IESPGM.PTET51.1.52.96363 70 26 55 43 80
IESPGM.PTET51.1.19.148326 46 28 23 34 85
IESPGM.PTET51.1.34.223461 108 11 7 28 43
IESPGM.PTET51.1.18.5050 60 41 75 36 180
IESPGM.PTET51.1.71.51613 80 18 13 37 70
IESPGM.PTET51.1.90.314948 45 19 25 17 54
IESPGM.PTET51.1.23.429309 235 36 32 86 63
IESPGM.PTET51.1.86.31818 45 7 20 36 59
IESPGM.PTET51.1.4.725412 85 40 48 20 141
IESPGM.PTET51.1.118.126360 77 24 23 58 56
IESPGM.PTET51.1.16.476149 54 21 6 24 13
IESPGM.PTET51.1.150.22672 28 22 33 32 53
IESPGM.PTET51.1.4.683519 86 9 10 17 13
IESPGM.PTET51.1.24.131126 30 16 18 24 46
IESPGM.PTET51.1.32.34635 28 10 8 24 25
IESPGM.PTET51.1.8.591547 103 29 35 47 108
IESPGM.PTET51.1.57.410653 26 27 33 27 71
IESPGM.PTET51.1.144.36271 31 9 7 24 16
IESPGM.PTET51.1.40.410990 28 16 1 23 2
IESPGM.PTET51.1.166.46603 99 23 20 41 95
IESPGM.PTET51.1.123.195538 89 20 44 57 133
IESPGM.PTET51.1.63.120854 26 22 24 33 24
IESPGM.PTET51.1.67.18997 28 16 19 25 38
IESPGM.PTET51.1.44.313165 48 16 4 28 11
IESPGM.PTET51.1.102.285240 26 7 0 22 3
IESPGM.PTET51.1.41.337370 90 29 39 52 95
IESPGM.PTET51.1.122.136487 64 54 32 53 20
IESPGM.PTET51.1.48.246017 229 41 4 83 17
IESPGM.PTET51.1.19.280707 27 16 7 28 33
IESPGM.PTET51.1.78.70779 46 14 18 34 54
IESPGM.PTET51.1.5.654005 28 4 0 1 2
IESPGM.PTET51.1.145.179785 27 10 13 20 14
IESPGM.PTET51.1.150.21358 28 9 22 13 61
IESPGM.PTET51.1.145.181979 249 58 42 58 93
IESPGM.PTET51.1.183.53257 27 2 7 3 14
IESPGM.PTET51.1.47.321981 46 14 10 33 24
IESPGM.PTET51.1.175.59759 46 0 0 0 0
IESPGM.PTET51.1.90.212527 57 18 0 38 10
IESPGM.PTET51.1.51.185888 28 19 17 21 41
IESPGM.PTET51.1.79.87490 96 18 7 32 4
IESPGM.PTET51.1.58.296164 29 0 0 2 7
IESPGM.PTET51.1.54.186205 70 28 46 35 124
IESPGM.PTET51.1.85.159184 86 28 30 42 73
IESPGM.PTET51.1.160.81432 27 22 51 29 73
IESPGM.PTET51.1.19.584471 30 11 3 16 4
IESPGM.PTET51.1.72.196694 29 12 37 29 64
IESPGM.PTET51.1.18.553757 91 20 43 47 142
IESPGM.PTET51.1.95.42037 53 7 4 17 20
IESPGM.PTET51.1.121.189229 185 54 47 81 109
IESPGM.PTET51.1.51.286699 28 13 24 28 60
IESPGM.PTET51.1.44.113897 126 40 13 69 43
IESPGM.PTET51.1.57.207875 28 11 30 23 59
IESPGM.PTET51.1.3.348916 26 20 26 32 60
IESPGM.PTET51.1.82.327284 110 19 18 28 25
IESPGM.PTET51.1.163.52784 26 24 40 26 79
IESPGM.PTET51.1.150.22384 28 11 12 17 47
IESPGM.PTET51.1.47.377388 117 11 3 20 6
IESPGM.PTET51.1.154.98997 45 22 28 24 59
IESPGM.PTET51.1.60.61659 59 26 23 31 45
IESPGM.PTET51.1.179.76715 62 10 17 8 17
IESPGM.PTET51.1.54.262196 127 28 22 55 80
IESPGM.PTET51.1.161.151633 2926 361 612 428 1467
IESPGM.PTET51.1.3.824908 57 17 9 17 36
IESPGM.PTET51.1.119.226019 46 16 30 34 70
IESPGM.PTET51.1.116.253738 137 21 6 39 13
IESPGM.PTET51.1.31.274416 293 70 49 85 131
IESPGM.PTET51.1.114.87207 98 15 12 53 51
IESPGM.PTET51.1.165.202681 75 20 8 59 27
IESPGM.PTET51.1.142.145977 44 5 5 20 12
IESPGM.PTET51.1.4.382835 28 18 38 36 54
IESPGM.PTET51.1.162.182339 26 9 5 5 23
IESPGM.PTET51.1.36.300782 78 22 45 38 55
IESPGM.PTET51.1.131.123747 98 40 11 35 34
IESPGM.PTET51.1.97.182138 45 13 17 27 76
IESPGM.PTET51.1.45.198502 127 26 16 51 40
IESPGM.PTET51.1.159.74922 26 12 16 27 58
IESPGM.PTET51.1.202.11844 26 16 52 44 91
IESPGM.PTET51.1.144.176836 45 19 5 28 34
IESPGM.PTET51.1.172.33760 97 32 28 41 73
IESPGM.PTET51.1.10.163514 73 21 20 35 57
IESPGM.PTET51.1.33.79101 28 2 0 0 0
IESPGM.PTET51.1.10.82754 76 13 18 41 61
IESPGM.PTET51.1.17.277755 47 28 25 34 103
IESPGM.PTET51.1.27.265323 59 28 10 34 26
IESPGM.PTET51.1.188.32853 26 34 55 49 173
IESPGM.PTET51.1.30.215072 67 20 6 36 46
IESPGM.PTET51.1.17.174306 125 33 61 67 161
IESPGM.PTET51.1.24.163883 66 27 2 37 12
IESPGM.PTET51.1.187.11010 75 22 36 45 94
IESPGM.PTET51.1.33.151299 44 15 32 31 71
IESPGM.PTET51.1.60.271000 103 38 23 48 76
IESPGM.PTET51.1.60.4623 26 11 23 34 35
IESPGM.PTET51.1.43.271674 162 32 4 65 32
IESPGM.PTET51.1.86.191926 48 21 2 35 19
IESPGM.PTET51.1.64.281475 45 9 0 4 8
IESPGM.PTET51.1.131.225583 39 20 1 17 1
IESPGM.PTET51.1.85.232361 91 32 71 47 136
IESPGM.PTET51.1.16.21491 93 43 83 54 84
IESPGM.PTET51.1.55.405069 39 25 5 31 12
IESPGM.PTET51.1.32.478541 153 38 82 67 212
IESPGM.PTET51.1.1.751254 66 17 19 44 72
IESPGM.PTET51.1.99.28908 77 23 20 42 35
IESPGM.PTET51.1.81.255095 135 23 4 49 17
IESPGM.PTET51.1.65.282952 29 15 17 19 63
IESPGM.PTET51.1.632.919 78 2 2 0 14
IESPGM.PTET51.1.74.212775 46 21 26 40 25
IESPGM.PTET51.1.96.322201 28 18 21 13 30
IESPGM.PTET51.1.7.487650 91 16 7 33 24
IESPGM.PTET51.1.4.654728 27 11 1 19 19
IESPGM.PTET51.1.77.21777 28 11 8 36 23
IESPGM.PTET51.1.17.582396 199 37 19 53 40
IESPGM.PTET51.1.129.97834 45 13 25 36 38
IESPGM.PTET51.1.86.104681 82 22 29 36 62
IESPGM.PTET51.1.45.473906 95 18 37 48 101
IESPGM.PTET51.1.49.121289 147 23 3 23 8
IESPGM.PTET51.1.66.184497 58 19 2 40 18
IESPGM.PTET51.1.86.334652 39 36 31 39 74
IESPGM.PTET51.1.102.227094 75 10 6 22 49
IESPGM.PTET51.1.37.487839 93 32 50 37 76
IESPGM.PTET51.1.22.59904 26 17 28 26 90
IESPGM.PTET51.1.121.162624 28 25 35 27 93
IESPGM.PTET51.1.146.120006 38 18 11 21 13
IESPGM.PTET51.1.47.247780 48 22 0 23 6
IESPGM.PTET51.1.84.227513 58 21 17 40 45
IESPGM.PTET51.1.5.279708 107 35 12 65 39
IESPGM.PTET51.1.56.263231 28 5 17 19 42
IESPGM.PTET51.1.40.234350 84 19 8 45 17
IESPGM.PTET51.1.102.155645 76 15 3 32 20
IESPGM.PTET51.1.45.242320 116 25 55 54 92
IESPGM.PTET51.1.67.182014 48 30 42 44 70
IESPGM.PTET51.1.77.80395 47 17 46 24 108
IESPGM.PTET51.1.43.413084 83 13 9 39 43
IESPGM.PTET51.1.43.270065 46 14 17 33 40
IESPGM.PTET51.1.12.61645 195 56 65 71 111
IESPGM.PTET51.1.12.2686 122 34 45 41 87
IESPGM.PTET51.1.27.440927 26 16 24 26 91
IESPGM.PTET51.1.104.262788 82 11 2 24 18
IESPGM.PTET51.1.59.136028 44 9 2 27 7
IESPGM.PTET51.1.150.129276 59 16 42 35 73
IESPGM.PTET51.1.70.103845 108 27 20 59 121
IESPGM.PTET51.1.2.723069 98 28 2 39 41
IESPGM.PTET51.1.145.25054 46 18 28 25 50
IESPGM.PTET51.1.96.221102 28 10 24 18 51
IESPGM.PTET51.1.97.152316 45 9 22 24 24
IESPGM.PTET51.1.54.46461 96 26 16 48 65
IESPGM.PTET51.1.94.175519 69 32 50 40 93
IESPGM.PTET51.1.72.165264 89 23 7 46 15
IESPGM.PTET51.1.107.205530 28 14 1 8 8
IESPGM.PTET51.1.88.39972 29 22 14 35 45
IESPGM.PTET51.1.68.300355 26 14 34 25 50
IESPGM.PTET51.1.17.450737 28 12 15 12 10
IESPGM.PTET51.1.90.269834 106 11 2 13 15
IESPGM.PTET51.1.105.80674 48 29 32 27 105
IESPGM.PTET51.1.149.225119 46 20 26 26 57
IESPGM.PTET51.1.246.8161 26 17 16 18 67
IESPGM.PTET51.1.64.353780 75 9 27 34 59
IESPGM.PTET51.1.166.162697 30 9 3 27 28
IESPGM.PTET51.1.93.63448 285 56 26 96 50
IESPGM.PTET51.1.136.133485 90 18 8 46 25
IESPGM.PTET51.1.96.120000 98 40 25 40 91
IESPGM.PTET51.1.49.3517 507 70 108 94 227
IESPGM.PTET51.1.37.260795 57 5 7 8 6
IESPGM.PTET51.1.17.96934 55 33 4 39 10
IESPGM.PTET51.1.76.2686 74 3 8 13 22
IESPGM.PTET51.1.114.57111 60 30 7 41 58
IESPGM.PTET51.1.34.249921 59 9 4 36 55
IESPGM.PTET51.1.128.77028 107 29 42 55 113
IESPGM.PTET51.1.19.582406 49 16 20 30 52
IESPGM.PTET51.1.85.203862 57 10 35 28 37
IESPGM.PTET51.1.9.603517 83 22 17 46 25
IESPGM.PTET51.1.120.191555 73 12 22 30 22
IESPGM.PTET51.1.35.154992 212 35 7 38 15
IESPGM.PTET51.1.17.552571 27 7 3 26 10
IESPGM.PTET51.1.91.54734 29 21 23 26 72
IESPGM.PTET51.1.160.19914 30 17 4 31 31
IESPGM.PTET51.1.12.1078 94 26 45 35 80
IESPGM.PTET51.1.90.142573 320 60 56 94 161
IESPGM.PTET51.1.65.281038 76 19 33 31 91
IESPGM.PTET51.1.29.169088 26 24 16 38 20
IESPGM.PTET51.1.48.248971 138 23 8 63 37
IESPGM.PTET51.1.104.128939 26 8 12 22 26
IESPGM.PTET51.1.64.352468 68 20 35 30 64
IESPGM.PTET51.1.39.49265 198 36 61 52 67
IESPGM.PTET51.1.127.28606 60 26 9 14 48
IESPGM.PTET51.1.24.333062 54 20 14 34 35
IESPGM.PTET51.1.134.64471 73 18 2 28 8
IESPGM.PTET51.1.46.114355 27 25 49 34 99
IESPGM.PTET51.1.103.96808 28 11 1 25 11
IESPGM.PTET51.1.8.200540 26 13 3 31 77
IESPGM.PTET51.1.99.226436 76 18 44 33 152
IESPGM.PTET51.1.135.131851 30 16 11 34 37
IESPGM.PTET51.1.30.5809 44 12 14 15 33
IESPGM.PTET51.1.133.73625 83 15 2 26 11
IESPGM.PTET51.1.64.219932 83 34 17 50 71
IESPGM.PTET51.1.137.132031 28 16 38 46 60
IESPGM.PTET51.1.107.84405 27 0 2 0 1
IESPGM.PTET51.1.27.235219 234 46 37 86 108
IESPGM.PTET51.1.178.31967 29 21 1 32 4
IESPGM.PTET51.1.23.161675 271 50 24 103 75
IESPGM.PTET51.1.42.135901 49 19 12 33 56
IESPGM.PTET51.1.108.164515 29 13 5 31 18
IESPGM.PTET51.1.116.37322 67 30 18 40 72
IESPGM.PTET51.1.19.454295 30 14 8 14 18
IESPGM.PTET51.1.60.114392 96 24 24 38 53
IESPGM.PTET51.1.22.33188 169 34 13 44 37
IESPGM.PTET51.1.39.52486 27 0 0 0 0
IESPGM.PTET51.1.165.157556 215 54 47 61 115
IESPGM.PTET51.1.44.297109 47 18 56 26 92
IESPGM.PTET51.1.157.172359 26 13 11 29 52
IESPGM.PTET51.1.54.434871 27 11 4 16 7
IESPGM.PTET51.1.28.309153 91 43 36 52 69
IESPGM.PTET51.1.25.335868 27 12 1 18 2
IESPGM.PTET51.1.49.53961 46 18 14 22 48
IESPGM.PTET51.1.370.5784 110 37 17 28 13
IESPGM.PTET51.1.150.48846 98 21 3 24 7
IESPGM.PTET51.1.1.578579 28 28 2 25 6
IESPGM.PTET51.1.46.1514 85 27 11 48 44
IESPGM.PTET51.1.18.57961 30 12 59 25 73
IESPGM.PTET51.1.68.226449 30 11 24 29 69
IESPGM.PTET51.1.71.306679 30 14 28 30 70
IESPGM.PTET51.1.22.461756 49 20 11 28 42
IESPGM.PTET51.1.86.203734 216 37 16 67 39
IESPGM.PTET51.1.47.174439 57 9 1 14 5
IESPGM.PTET51.1.6.224911 68 40 49 36 71
IESPGM.PTET51.1.113.11916 44 19 39 21 74
IESPGM.PTET51.1.101.283911 26 27 34 33 85
IESPGM.PTET51.1.130.16358 29 9 13 7 29
IESPGM.PTET51.1.71.305044 28 17 31 34 105
IESPGM.PTET51.1.131.183965 50 21 8 26 54
IESPGM.PTET51.1.85.10009 27 2 2 6 40
IESPGM.PTET51.1.168.162729 83 6 7 11 27
IESPGM.PTET51.1.108.76285 62 15 3 35 24
IESPGM.PTET51.1.110.112927 30 17 3 26 4
IESPGM.PTET51.1.17.519538 99 21 55 36 105
IESPGM.PTET51.1.7.728407 75 7 5 23 13
IESPGM.PTET51.1.184.42916 75 14 25 38 66
IESPGM.PTET51.1.134.157569 98 23 26 38 85
IESPGM.PTET51.1.38.156051 121 14 1 16 8
IESPGM.PTET51.1.12.31551 109 24 5 33 48
IESPGM.PTET51.1.145.121776 249 40 18 71 39
IESPGM.PTET51.1.18.248837 47 20 4 28 14
IESPGM.PTET51.1.73.236430 150 0 0 0 0
IESPGM.PTET51.1.80.251704 90 15 24 36 114
IESPGM.PTET51.1.137.235194 162 23 9 73 11
IESPGM.PTET51.1.12.106400 45 17 1 30 4
IESPGM.PTET51.1.40.365289 45 12 18 26 73
IESPGM.PTET51.1.107.235654 98 39 19 39 79
IESPGM.PTET51.1.155.107138 86 29 28 56 69
IESPGM.PTET51.1.53.156524 28 24 21 36 49
IESPGM.PTET51.1.1.681288 48 20 24 26 71
IESPGM.PTET51.1.181.43236 55 12 24 31 66
IESPGM.PTET51.1.358.3841 65 23 38 24 61
IESPGM.PTET51.1.32.117369 48 21 16 29 43
IESPGM.PTET51.1.141.97980 77 26 9 51 17
IESPGM.PTET51.1.155.168393 195 33 51 65 141
IESPGM.PTET51.1.111.61804 48 19 6 25 34
IESPGM.PTET51.1.37.330484 20 0 0 0 0
IESPGM.PTET51.1.47.13258 26 17 31 29 70
IESPGM.PTET51.1.172.4292 30 21 25 30 33
IESPGM.PTET51.1.22.460144 142 22 47 54 109
IESPGM.PTET51.1.81.324634 45 8 4 20 17
IESPGM.PTET51.1.152.60488 98 23 9 32 78
IESPGM.PTET51.1.22.428711 27 7 3 11 9
IESPGM.PTET51.1.78.217374 26 24 33 44 76
IESPGM.PTET51.1.83.200170 127 38 42 50 114
IESPGM.PTET51.1.157.114494 48 15 13 32 86
IESPGM.PTET51.1.4.785073 47 24 25 35 75
IESPGM.PTET51.1.37.431295 56 17 24 41 64
IESPGM.PTET51.1.36.384529 57 18 30 30 88
IESPGM.PTET51.1.191.16364 65 25 6 34 16
IESPGM.PTET51.1.52.183106 139 30 31 32 106
IESPGM.PTET51.1.125.211624 28 13 1 23 24
IESPGM.PTET51.1.66.183472 49 27 22 31 42
IESPGM.PTET51.1.24.332601 28 20 43 31 63
IESPGM.PTET51.1.21.531260 29 12 1 11 2
IESPGM.PTET51.1.6.12237 158 24 20 37 90
IESPGM.PTET51.1.174.116466 199 43 23 51 67
IESPGM.PTET51.1.161.99485 30 20 14 29 80
IESPGM.PTET51.1.27.164507 66 20 4 22 15
IESPGM.PTET51.1.11.437046 87 20 12 40 8
IESPGM.PTET51.1.74.268160 78 17 38 32 24
IESPGM.PTET51.1.160.120635 28 13 19 20 58
IESPGM.PTET51.1.1.447946 115 34 12 55 123
IESPGM.PTET51.1.171.72160 28 13 15 23 33
IESPGM.PTET51.1.165.158295 29 15 26 27 30
IESPGM.PTET51.1.229.4951 27 20 20 35 48
IESPGM.PTET51.1.139.211995 61 19 28 45 61
IESPGM.PTET51.1.57.336440 69 13 14 31 23
IESPGM.PTET51.1.7.400556 45 6 6 18 13
IESPGM.PTET51.1.142.145692 138 32 27 58 76
IESPGM.PTET51.1.39.488316 27 8 25 25 64
IESPGM.PTET51.1.120.262257 26 18 30 23 43
IESPGM.PTET51.1.85.39544 29 16 12 26 29
IESPGM.PTET51.1.155.170294 43 10 2 17 19
IESPGM.PTET51.1.133.16793 31 11 2 20 9
IESPGM.PTET51.1.158.26393 28 10 3 25 47
IESPGM.PTET51.1.55.63302 47 31 48 31 91
IESPGM.PTET51.1.38.30510 26 10 15 12 20
IESPGM.PTET51.1.33.79116 29 7 2 8 4
IESPGM.PTET51.1.136.192989 30 21 10 33 48
IESPGM.PTET51.1.156.171758 60 10 6 17 4
IESPGM.PTET51.1.80.32319 150 31 17 43 52
IESPGM.PTET51.1.64.281485 26 8 6 4 2
IESPGM.PTET51.1.64.248730 67 22 15 30 34
IESPGM.PTET51.1.113.12656 30 19 28 18 25
IESPGM.PTET51.1.146.43219 65 23 11 29 16
IESPGM.PTET51.1.110.199741 68 27 9 46 11
IESPGM.PTET51.1.244.5502 46 13 35 26 91
IESPGM.PTET51.1.102.227399 30 15 6 19 15
IESPGM.PTET51.1.75.10725 103 26 4 38 33
IESPGM.PTET51.1.53.361385 38 16 5 40 4
IESPGM.PTET51.1.177.38366 28 26 39 34 85
IESPGM.PTET51.1.25.259007 80 30 0 27 11
IESPGM.PTET51.1.213.8975 27 11 0 22 8
IESPGM.PTET51.1.177.39688 37 17 8 22 26
IESPGM.PTET51.1.88.237991 101 21 21 29 84
IESPGM.PTET51.1.15.56814 30 6 1 19 1
IESPGM.PTET51.1.118.125933 79 15 5 33 23
IESPGM.PTET51.1.54.128046 169 32 8 84 28
IESPGM.PTET51.1.151.104896 29 13 3 28 12
IESPGM.PTET51.1.188.32572 44 25 43 27 92
IESPGM.PTET51.1.112.53394 45 18 6 30 36
IESPGM.PTET51.1.150.18733 46 48 89 41 34
IESPGM.PTET51.1.170.84985 65 22 25 40 83
IESPGM.PTET51.1.14.68177 28 29 38 33 94
IESPGM.PTET51.1.190.8750 30 12 14 22 56
IESPGM.PTET51.1.122.236869 44 17 12 13 12
IESPGM.PTET51.1.18.318521 28 12 5 26 18
IESPGM.PTET51.1.43.397041 27 12 4 13 15
IESPGM.PTET51.1.67.184666 87 37 15 41 26
IESPGM.PTET51.1.16.416511 26 23 41 27 61
IESPGM.PTET51.1.140.242074 289 46 45 106 115
IESPGM.PTET51.1.118.184537 77 14 5 40 30
IESPGM.PTET51.1.139.208196 45 24 0 22 5
IESPGM.PTET51.1.81.324055 63 9 6 21 18
IESPGM.PTET51.1.83.255422 29 18 12 25 34
IESPGM.PTET51.1.18.4332 67 29 53 35 124
IESPGM.PTET51.1.165.155501 27 16 0 14 8
IESPGM.PTET51.1.125.140913 91 21 8 25 6
IESPGM.PTET51.1.58.34364 88 24 36 38 88
IESPGM.PTET51.1.51.284949 68 36 77 40 111
IESPGM.PTET51.1.35.9439 28 18 34 26 19
IESPGM.PTET51.1.47.245154 59 5 2 25 21
IESPGM.PTET51.1.79.218273 86 8 11 19 35
IESPGM.PTET51.1.1.848704 50 2 10 10 15
IESPGM.PTET51.1.80.281826 30 18 9 28 24
IESPGM.PTET51.1.90.93428 45 11 17 25 54
IESPGM.PTET51.1.1.821225 76 36 41 45 97
IESPGM.PTET51.1.22.227541 26 25 4 24 7
IESPGM.PTET51.1.10.265074 45 7 6 10 12
IESPGM.PTET51.1.20.356092 116 19 26 39 70
IESPGM.PTET51.1.79.319084 47 23 29 24 80
IESPGM.PTET51.1.14.445280 312 50 51 81 145
IESPGM.PTET51.1.39.303190 111 16 5 13 12
IESPGM.PTET51.1.33.481935 26 16 30 34 41
IESPGM.PTET51.1.99.31847 63 7 6 4 13
IESPGM.PTET51.1.323.1571 117 20 33 25 94
IESPGM.PTET51.1.109.65067 75 30 28 33 76
IESPGM.PTET51.1.70.202029 27 8 5 40 45
IESPGM.PTET51.1.114.61954 131 27 12 31 50
IESPGM.PTET51.1.99.90446 80 12 1 13 0
IESPGM.PTET51.1.62.246652 57 16 4 22 28
IESPGM.PTET51.1.60.5376 378 46 97 78 175
IESPGM.PTET51.1.114.278560 26 4 19 4 37
IESPGM.PTET51.1.77.47361 26 12 19 35 53
IESPGM.PTET51.1.76.2698 47 12 11 22 32
IESPGM.PTET51.1.104.85005 26 12 33 32 84
IESPGM.PTET51.1.39.392788 29 14 15 14 28
IESPGM.PTET51.1.63.278691 89 18 2 33 4
IESPGM.PTET51.1.371.4548 56 5 23 5 38
IESPGM.PTET51.1.37.426024 88 26 21 42 96
IESPGM.PTET51.1.64.351155 76 21 24 30 103
IESPGM.PTET51.1.151.133985 96 14 7 41 23
IESPGM.PTET51.1.125.138748 29 19 7 38 7
IESPGM.PTET51.1.60.113370 58 23 26 39 52
IESPGM.PTET51.1.76.27158 26 20 28 17 46
IESPGM.PTET51.1.121.62415 56 12 0 22 6
IESPGM.PTET51.1.94.118981 38 24 6 34 8
IESPGM.PTET51.1.33.121192 31 7 9 33 15
IESPGM.PTET51.1.87.133923 67 21 16 47 56
IESPGM.PTET51.1.94.23438 26 28 39 30 88
IESPGM.PTET51.1.89.265902 202 29 51 45 126
IESPGM.PTET51.1.85.328202 60 16 18 40 80
IESPGM.PTET51.1.120.15193 44 0 0 0 0
IESPGM.PTET51.1.18.148189 105 20 16 55 47
IESPGM.PTET51.1.78.175751 110 21 25 50 55
IESPGM.PTET51.1.77.16806 44 8 15 19 73
IESPGM.PTET51.1.105.201113 112 9 1 36 7
IESPGM.PTET51.1.63.118975 47 18 51 49 58
IESPGM.PTET51.1.122.194090 47 17 20 23 64
IESPGM.PTET51.1.112.49733 44 11 1 19 33
IESPGM.PTET51.1.50.60486 98 14 1 24 9
IESPGM.PTET51.1.161.182799 267 6 3 14 2
IESPGM.PTET51.1.91.243552 43 26 28 22 47
IESPGM.PTET51.1.107.165687 56 13 6 31 69
IESPGM.PTET51.1.29.111078 189 31 15 24 34
IESPGM.PTET51.1.59.309469 45 32 22 33 52
IESPGM.PTET51.1.7.703868 27 30 15 24 42
IESPGM.PTET51.1.16.446927 99 22 4 30 25
IESPGM.PTET51.1.42.93707 94 20 5 29 13
IESPGM.PTET51.1.85.12650 30 20 38 22 22
IESPGM.PTET51.1.22.62551 26 13 26 36 50
IESPGM.PTET51.1.65.282092 57 16 18 29 24
IESPGM.PTET51.1.105.303249 29 11 17 19 80
IESPGM.PTET51.1.132.124071 75 13 2 15 4
IESPGM.PTET51.1.134.155228 62 14 28 40 56
IESPGM.PTET51.1.8.21246 28 6 4 16 8
IESPGM.PTET51.1.88.67737 65 29 15 42 31
IESPGM.PTET51.1.32.6132 76 27 8 39 11
IESPGM.PTET51.1.44.138731 109 33 41 60 114
IESPGM.PTET51.1.19.353180 74 26 61 47 119
IESPGM.PTET51.1.94.177290 64 24 21 45 64
IESPGM.PTET51.1.47.114528 49 24 17 48 64
IESPGM.PTET51.1.19.583150 76 9 0 12 3
IESPGM.PTET51.1.39.21936 57 10 12 24 40
IESPGM.PTET51.1.104.257520 80 17 33 43 61
IESPGM.PTET51.1.45.313327 45 19 37 22 71
IESPGM.PTET51.1.94.83083 49 22 4 39 11
IESPGM.PTET51.1.19.525877 29 8 13 28 25
IESPGM.PTET51.1.21.226940 76 12 11 26 42
IESPGM.PTET51.1.84.300413 29 13 6 20 30
IESPGM.PTET51.1.22.256321 27 7 3 16 9
IESPGM.PTET51.1.52.96094 72 41 15 40 72
IESPGM.PTET51.1.24.362141 82 37 32 40 33
IESPGM.PTET51.1.43.166635 228 49 74 80 126
IESPGM.PTET51.1.80.352819 27 10 7 25 12
IESPGM.PTET51.1.21.430751 28 23 4 26 7
IESPGM.PTET51.1.84.256011 29 22 40 28 79
IESPGM.PTET51.1.44.469515 56 6 19 17 29
IESPGM.PTET51.1.86.161536 362 43 64 69 152
IESPGM.PTET51.1.72.204400 26 20 34 29 62
IESPGM.PTET51.1.37.69944 29 14 4 34 41
IESPGM.PTET51.1.32.59201 29 17 17 21 22
IESPGM.PTET51.1.8.286341 324 66 42 96 114
IESPGM.PTET51.1.80.93850 111 22 29 35 104
IESPGM.PTET51.1.108.17382 32 21 24 22 33
IESPGM.PTET51.1.23.102796 28 25 15 40 53
IESPGM.PTET51.1.56.159806 73 28 12 42 88
IESPGM.PTET51.1.53.187093 26 9 5 7 6
IESPGM.PTET51.1.42.136941 84 21 2 44 17
IESPGM.PTET51.1.165.202998 27 5 1 5 2
IESPGM.PTET51.1.18.350526 29 26 47 32 54
IESPGM.PTET51.1.134.34959 44 10 14 25 24
IESPGM.PTET51.1.8.659332 50 29 9 42 26
IESPGM.PTET51.1.80.352522 26 13 39 37 69
IESPGM.PTET51.1.133.254404 29 12 24 28 43
IESPGM.PTET51.1.52.385028 46 7 28 17 53
IESPGM.PTET51.1.7.730312 30 16 45 23 62
IESPGM.PTET51.1.77.315826 28 13 5 27 16
IESPGM.PTET51.1.97.152911 28 21 11 17 32
IESPGM.PTET51.1.86.229611 97 25 69 54 143
IESPGM.PTET51.1.138.22554 70 9 0 25 6
IESPGM.PTET51.1.44.239253 26 19 15 41 74
IESPGM.PTET51.1.1.7130 28 14 25 17 43
IESPGM.PTET51.1.64.278271 89 15 1 27 31
IESPGM.PTET51.1.147.153966 54 9 9 9 18
IESPGM.PTET51.1.134.126722 68 16 10 31 11
IESPGM.PTET51.1.8.491494 87 34 34 43 93
IESPGM.PTET51.1.135.190193 95 25 21 44 85
IESPGM.PTET51.1.3.451642 30 15 16 35 20
IESPGM.PTET51.1.108.44120 67 25 30 25 59
IESPGM.PTET51.1.176.4323 196 3 14 27 36
IESPGM.PTET51.1.170.168879 156 50 101 66 121
IESPGM.PTET51.1.81.179436 29 18 16 28 43
IESPGM.PTET51.1.64.146905 57 14 14 38 23
IESPGM.PTET51.1.57.134830 44 23 0 42 7
IESPGM.PTET51.1.155.108175 28 10 16 35 77
IESPGM.PTET51.1.47.14293 27 9 14 27 23
IESPGM.PTET51.1.112.143503 31 18 5 11 33
IESPGM.PTET51.1.64.349844 27 15 2 21 5
IESPGM.PTET51.1.341.6750 28 13 20 10 35
IESPGM.PTET51.1.39.21351 47 26 8 43 25
IESPGM.PTET51.1.84.156237 27 15 13 12 23
IESPGM.PTET51.1.104.30071 65 27 25 41 76
IESPGM.PTET51.1.108.17094 27 10 4 13 19
IESPGM.PTET51.1.171.140235 43 23 20 23 7
IESPGM.PTET51.1.15.244277 28 13 32 32 98
IESPGM.PTET51.1.38.228660 27 12 2 28 8
IESPGM.PTET51.1.108.294426 42 15 64 35 102
IESPGM.PTET51.1.103.200379 28 22 17 35 65
IESPGM.PTET51.1.28.367928 44 7 5 22 14
IESPGM.PTET51.1.80.278905 228 41 35 58 106
IESPGM.PTET51.1.58.166871 26 34 22 29 34
IESPGM.PTET51.1.37.284910 725 105 147 186 309
IESPGM.PTET51.1.6.326784 29 21 4 33 14
IESPGM.PTET51.1.90.112476 67 0 0 12 28
IESPGM.PTET51.1.87.162729 69 27 2 39 9
IESPGM.PTET51.1.139.106366 105 30 35 54 92
IESPGM.PTET51.1.34.42929 26 17 22 27 70
IESPGM.PTET51.1.48.447522 44 23 7 28 25
IESPGM.PTET51.1.106.36733 64 20 23 28 52
IESPGM.PTET51.1.139.207175 97 22 34 44 62
IESPGM.PTET51.1.179.18870 96 12 8 28 45
IESPGM.PTET51.1.133.43521 29 10 40 35 71
IESPGM.PTET51.1.117.85317 49 23 9 25 27
IESPGM.PTET51.1.45.93853 28 4 1 9 2
IESPGM.PTET51.1.9.200136 29 20 2 20 11
IESPGM.PTET51.1.88.11779 26 19 38 55 102
IESPGM.PTET51.1.54.359657 77 29 28 56 53
IESPGM.PTET51.1.42.206920 300 32 45 77 94
IESPGM.PTET51.1.2.852221 71 28 51 28 114
IESPGM.PTET51.1.170.1078 26 23 20 31 29
IESPGM.PTET51.1.180.55770 71 18 5 38 18
IESPGM.PTET51.1.70.263876 26 12 25 22 89
IESPGM.PTET51.1.154.206327 29 12 1 16 9
IESPGM.PTET51.1.60.213748 77 19 19 36 65
IESPGM.PTET51.1.8.390398 115 44 38 36 50
IESPGM.PTET51.1.168.25227 68 22 3 30 7
IESPGM.PTET51.1.144.65076 48 20 3 39 58
IESPGM.PTET51.1.21.186794 27 7 5 26 5
IESPGM.PTET51.1.327.3075 60 14 48 26 71
IESPGM.PTET51.1.10.163242 224 33 12 76 20
IESPGM.PTET51.1.29.16504 75 15 2 17 5
IESPGM.PTET51.1.312.643 25 11 12 19 18
IESPGM.PTET51.1.165.56537 60 34 45 35 77
IESPGM.PTET51.1.109.34801 323 78 158 65 149
IESPGM.PTET51.1.422.1084 54 17 31 20 58
IESPGM.PTET51.1.2.376238 27 23 14 29 37
IESPGM.PTET51.1.34.323857 58 13 10 33 26
IESPGM.PTET51.1.43.210148 27 16 39 42 100
IESPGM.PTET51.1.71.363523 27 11 3 18 15
IESPGM.PTET51.1.7.588482 70 18 40 46 73
IESPGM.PTET51.1.50.352402 4500 608 1393 933 2691
IESPGM.PTET51.1.129.37622 29 18 19 21 48
IESPGM.PTET51.1.15.274681 55 17 24 51 71
IESPGM.PTET51.1.18.25519 70 15 23 33 95
IESPGM.PTET51.1.73.367664 44 13 6 32 13
IESPGM.PTET51.1.100.148010 281 47 31 97 94
IESPGM.PTET51.1.29.111666 129 14 9 34 23
IESPGM.PTET51.1.137.132929 86 24 66 33 117
IESPGM.PTET51.1.107.203203 96 19 11 47 20
IESPGM.PTET51.1.31.44275 48 24 7 37 12
IESPGM.PTET51.1.125.198961 106 2 1 13 2
IESPGM.PTET51.1.149.69801 194 47 19 74 64
IESPGM.PTET51.1.101.182242 28 15 36 40 52
IESPGM.PTET51.1.486.1065 45 16 41 28 95
IESPGM.PTET51.1.84.52950 97 23 22 41 110
IESPGM.PTET51.1.69.228386 56 9 1 14 0
IESPGM.PTET51.1.70.101222 77 26 4 32 9
IESPGM.PTET51.1.50.121119 55 16 13 48 63
IESPGM.PTET51.1.161.180434 26 0 14 16 20
IESPGM.PTET51.1.57.136890 41 5 5 3 3
IESPGM.PTET51.1.83.230596 26 20 5 33 24
IESPGM.PTET51.1.94.80007 29 20 16 28 75
IESPGM.PTET51.1.24.128222 26 8 3 10 8
IESPGM.PTET51.1.144.34224 28 15 18 24 75
IESPGM.PTET51.1.137.32449 207 36 15 70 47
IESPGM.PTET51.1.16.619779 114 14 2 17 13
IESPGM.PTET51.1.180.24920 28 13 16 34 50
IESPGM.PTET51.1.32.277978 45 14 21 7 45
IESPGM.PTET51.1.56.191805 98 24 4 40 20
IESPGM.PTET51.1.62.70974 48 19 36 24 67
IESPGM.PTET51.1.8.126068 26 19 2 38 7
IESPGM.PTET51.1.71.364552 27 5 15 25 42
IESPGM.PTET51.1.148.82053 64 10 6 30 44
IESPGM.PTET51.1.40.233057 56 19 13 23 45
IESPGM.PTET51.1.42.164424 26 17 43 6 34
IESPGM.PTET51.1.41.192320 122 23 31 49 107
IESPGM.PTET51.1.75.70383 27 22 19 31 33
IESPGM.PTET51.1.100.178712 27 1 1 2 2
IESPGM.PTET51.1.38.156946 89 27 26 32 103
IESPGM.PTET51.1.32.176872 29 13 66 39 81
IESPGM.PTET51.1.37.430862 136 30 10 49 22
IESPGM.PTET51.1.49.276024 150 27 20 44 17
IESPGM.PTET51.1.116.122839 50 12 16 24 57
IESPGM.PTET51.1.28.26704 58 21 14 34 25
IESPGM.PTET51.1.65.249935 28 27 34 38 84
IESPGM.PTET51.1.18.176542 28 4 7 36 17
IESPGM.PTET51.1.33.378947 107 24 9 22 28
IESPGM.PTET51.1.43.339485 50 0 0 0 0
IESPGM.PTET51.1.39.290666 99 23 4 15 11
IESPGM.PTET51.1.4.800696 75 16 4 27 38
IESPGM.PTET51.1.24.97726 63 22 4 36 15
IESPGM.PTET51.1.86.28624 76 20 2 37 15
IESPGM.PTET51.1.10.335351 127 19 10 34 16
IESPGM.PTET51.1.134.156848 91 22 39 41 81
IESPGM.PTET51.1.57.394920 180 37 42 67 138
IESPGM.PTET51.1.91.243856 29 11 14 26 23
IESPGM.PTET51.1.2.549667 27 18 26 36 34
IESPGM.PTET51.1.24.232254 36 51 117 56 68
IESPGM.PTET51.1.13.473195 119 21 11 47 10
IESPGM.PTET51.1.98.153521 74 13 2 21 1
IESPGM.PTET51.1.112.51930 28 14 23 28 45
IESPGM.PTET51.1.113.68926 100 26 16 43 83
IESPGM.PTET51.1.138.19928 29 10 4 13 6
IESPGM.PTET51.1.121.89905 59 16 10 31 63
IESPGM.PTET51.1.45.209301 84 21 39 45 79
IESPGM.PTET51.1.80.280224 125 8 4 24 14
IESPGM.PTET51.1.16.518380 26 20 26 26 49
IESPGM.PTET51.1.169.105462 30 10 5 27 10
IESPGM.PTET51.1.98.69082 87 26 61 41 123
IESPGM.PTET51.1.170.165500 89 23 4 28 15
IESPGM.PTET51.1.159.15477 27 15 30 15 35
IESPGM.PTET51.1.89.338686 133 33 33 42 70
IESPGM.PTET51.1.12.366211 27 16 29 29 73
IESPGM.PTET51.1.74.341379 56 13 5 33 26
IESPGM.PTET51.1.34.452437 27 13 11 35 42
IESPGM.PTET51.1.91.244881 48 14 25 34 79
IESPGM.PTET51.1.140.240612 113 24 64 41 136
IESPGM.PTET51.1.158.84562 29 11 4 20 14
IESPGM.PTET51.1.145.55483 192 30 18 47 23
IESPGM.PTET51.1.143.43104 26 20 35 32 62
IESPGM.PTET51.1.50.85336 106 25 13 35 38
IESPGM.PTET51.1.26.306663 67 20 28 27 84
IESPGM.PTET51.1.29.268732 28 8 19 15 19
IESPGM.PTET51.1.17.520719 274 40 27 74 75
IESPGM.PTET51.1.47.12225 27 18 16 21 31
IESPGM.PTET51.1.14.167102 127 20 14 35 133
IESPGM.PTET51.1.130.248529 29 30 2 23 5
IESPGM.PTET51.1.32.33341 26 16 15 19 25
IESPGM.PTET51.1.9.187176 87 29 1 47 8
IESPGM.PTET51.1.178.124897 26 20 6 26 9
IESPGM.PTET51.1.83.32163 48 3 1 15 12
IESPGM.PTET51.1.171.112787 28 27 49 20 82
IESPGM.PTET51.1.118.48699 28 8 3 24 8
IESPGM.PTET51.1.147.149726 44 26 30 48 80
IESPGM.PTET51.1.11.134905 32 21 4 21 31
IESPGM.PTET51.1.51.284378 98 43 92 37 111
IESPGM.PTET51.1.107.84425 27 2 0 9 9
IESPGM.PTET51.1.101.124071 194 38 57 92 108
IESPGM.PTET51.1.31.376860 56 16 19 47 57
IESPGM.PTET51.1.60.59783 56 12 5 33 44
IESPGM.PTET51.1.52.384005 28 5 4 13 9
IESPGM.PTET51.1.26.435511 126 21 19 48 28
IESPGM.PTET51.1.88.266789 30 10 38 28 60
IESPGM.PTET51.1.105.289865 52 26 27 22 114
IESPGM.PTET51.1.123.134329 58 19 7 42 22
IESPGM.PTET51.1.525.2203 28 8 20 15 36
IESPGM.PTET51.1.175.59783 26 4 5 13 14
IESPGM.PTET51.1.158.23014 26 23 24 32 50
IESPGM.PTET51.1.91.168604 28 20 9 23 9
IESPGM.PTET51.1.61.274275 67 24 19 23 93
IESPGM.PTET51.1.151.187903 92 13 8 22 17
IESPGM.PTET51.1.65.351032 30 5 1 11 6
IESPGM.PTET51.1.59.337220 123 31 48 64 149
IESPGM.PTET51.1.53.156837 91 25 43 41 103
IESPGM.PTET51.1.41.236595 142 31 34 56 125
IESPGM.PTET51.1.108.106961 78 33 13 54 16
IESPGM.PTET51.1.111.141002 58 25 17 27 59
IESPGM.PTET51.1.167.36168 30 21 10 16 22
IESPGM.PTET51.1.7.153503 93 8 25 25 56
IESPGM.PTET51.1.64.251092 65 17 1 27 5
IESPGM.PTET51.1.85.10027 26 6 3 4 13
IESPGM.PTET51.1.1.647527 26 5 10 13 37
IESPGM.PTET51.1.105.291747 27 9 25 18 47
IESPGM.PTET51.1.9.402343 68 11 12 26 42
IESPGM.PTET51.1.71.163366 52 22 5 58 50
IESPGM.PTET51.1.150.229663 78 23 66 59 89
IESPGM.PTET51.1.124.111991 70 30 33 43 82
IESPGM.PTET51.1.150.161294 49 30 22 33 41
IESPGM.PTET51.1.164.96837 128 36 29 50 107
IESPGM.PTET51.1.160.19352 44 28 18 45 19
IESPGM.PTET51.1.90.299958 30 7 7 18 12
IESPGM.PTET51.1.32.34374 28 9 8 20 31
IESPGM.PTET51.1.177.38968 27 15 45 28 80
IESPGM.PTET51.1.46.144782 59 20 33 33 84
IESPGM.PTET51.1.116.151634 27 29 29 24 66
IESPGM.PTET51.1.39.200613 98 38 58 46 151
IESPGM.PTET51.1.61.19783 54 16 8 25 18
IESPGM.PTET51.1.34.453174 27 4 18 21 72
IESPGM.PTET51.1.11.567839 270 37 36 56 115
IESPGM.PTET51.1.11.667326 58 13 40 31 54
IESPGM.PTET51.1.112.78832 122 27 18 39 43
IESPGM.PTET51.1.140.15217 48 20 17 32 67
IESPGM.PTET51.1.151.68781 26 13 11 20 26
IESPGM.PTET51.1.27.409984 29 8 1 24 3
IESPGM.PTET51.1.111.213914 30 13 1 28 5
IESPGM.PTET51.1.71.50039 49 19 0 20 5
IESPGM.PTET51.1.39.487307 28 12 10 17 16
IESPGM.PTET51.1.17.417133 83 8 22 22 53
IESPGM.PTET51.1.9.158671 29 30 0 21 26
IESPGM.PTET51.1.80.91225 31 23 21 20 88
IESPGM.PTET51.1.44.299498 77 19 12 52 84
IESPGM.PTET51.1.47.43956 56 11 23 19 52
IESPGM.PTET51.1.19.348502 65 12 3 28 14
IESPGM.PTET51.1.57.192415 57 13 28 34 42
IESPGM.PTET51.1.21.284239 26 25 27 28 101
IESPGM.PTET51.1.122.83393 78 8 2 32 7
IESPGM.PTET51.1.28.167189 28 6 2 4 1
IESPGM.PTET51.1.3.280281 65 31 6 37 7
IESPGM.PTET51.1.22.430926 83 26 10 33 57
IESPGM.PTET51.1.27.205414 55 16 29 42 70
IESPGM.PTET51.1.162.182369 106 13 22 24 40
IESPGM.PTET51.1.524.2130 46 9 24 13 73
IESPGM.PTET51.1.1.648573 28 3 17 12 33
IESPGM.PTET51.1.95.221559 45 16 23 36 74
IESPGM.PTET51.1.138.48410 44 11 11 18 7
IESPGM.PTET51.1.107.85163 46 10 2 6 2
IESPGM.PTET51.1.101.281000 100 34 39 43 73
IESPGM.PTET51.1.49.419929 26 18 10 37 27
IESPGM.PTET51.1.43.340924 105 19 27 56 108
IESPGM.PTET51.1.39.432931 58 31 46 42 104
IESPGM.PTET51.1.115.178669 47 18 12 49 68
IESPGM.PTET51.1.165.201395 27 0 9 3 1
IESPGM.PTET51.1.2.316617 416 87 117 113 219
IESPGM.PTET51.1.87.51490 26 13 11 20 26
IESPGM.PTET51.1.59.108289 116 35 14 63 56
IESPGM.PTET51.1.62.376275 27 17 18 32 23
IESPGM.PTET51.1.65.281939 27 8 17 18 39
IESPGM.PTET51.1.7.400573 26 3 6 10 6
IESPGM.PTET51.1.36.179120 26 16 12 35 54
IESPGM.PTET51.1.94.276938 47 15 42 42 101
IESPGM.PTET51.1.17.549961 45 11 13 31 50
IESPGM.PTET51.1.62.113104 46 17 4 22 20
IESPGM.PTET51.1.53.286732 76 20 43 47 135
IESPGM.PTET51.1.13.343597 29 23 18 34 30
IESPGM.PTET51.1.48.62865 88 22 7 25 16
IESPGM.PTET51.1.96.282970 47 15 27 27 59
IESPGM.PTET51.1.115.219246 27 20 34 24 46
IESPGM.PTET51.1.122.132405 48 29 13 21 53
IESPGM.PTET51.1.55.187425 44 8 15 13 27
IESPGM.PTET51.1.113.276360 153 33 51 44 102
IESPGM.PTET51.1.49.150967 224 33 15 100 65
IESPGM.PTET51.1.15.271003 29 16 20 22 60
IESPGM.PTET51.1.1.174469 65 14 13 57 31
IESPGM.PTET51.1.44.242485 29 21 1 15 12
IESPGM.PTET51.1.51.255580 50 21 25 32 82
IESPGM.PTET51.1.48.175351 96 20 8 33 11
IESPGM.PTET51.1.7.733997 26 12 28 22 55
IESPGM.PTET51.1.164.126298 84 21 2 32 27
IESPGM.PTET51.1.175.116647 28 13 5 32 11
IESPGM.PTET51.1.110.39136 29 8 25 21 59
IESPGM.PTET51.1.89.206132 85 24 24 34 64
IESPGM.PTET51.1.8.461973 27 16 34 39 71
IESPGM.PTET51.1.29.74103 98 24 19 52 42
IESPGM.PTET51.1.92.314714 47 20 33 25 60
IESPGM.PTET51.1.90.240011 45 7 31 33 42
IESPGM.PTET51.1.58.32016 27 26 5 24 50
IESPGM.PTET51.1.62.345420 29 10 1 22 5
IESPGM.PTET51.1.240.10996 55 16 35 28 60
IESPGM.PTET51.1.50.352708 31 18 12 26 19
IESPGM.PTET51.1.161.180734 26 8 8 10 6
IESPGM.PTET51.1.71.52093 46 14 13 25 44
IESPGM.PTET51.1.179.80994 26 0 0 0 4
IESPGM.PTET51.1.119.256456 28 14 17 16 11
IESPGM.PTET51.1.49.376108 84 35 33 45 80
IESPGM.PTET51.1.124.266717 28 6 19 22 27
IESPGM.PTET51.1.30.473112 28 20 27 23 78
IESPGM.PTET51.1.36.77203 75 29 20 47 56
IESPGM.PTET51.1.5.654912 26 14 19 18 48
IESPGM.PTET51.1.8.255210 68 24 4 38 39
IESPGM.PTET51.1.3.884271 95 24 61 24 90
IESPGM.PTET51.1.55.130411 46 7 3 12 3
IESPGM.PTET51.1.139.10605 28 9 19 21 49
IESPGM.PTET51.1.154.67883 45 15 2 31 61
IESPGM.PTET51.1.421.1290 78 19 13 35 96
IESPGM.PTET51.1.37.385738 72 32 29 53 55
IESPGM.PTET51.1.74.340330 55 3 0 5 1
IESPGM.PTET51.1.34.180847 188 35 14 59 58
IESPGM.PTET51.1.71.203810 31 18 28 28 96
IESPGM.PTET51.1.148.83676 65 18 1 28 46
IESPGM.PTET51.1.51.282305 39 17 32 33 85
IESPGM.PTET51.1.107.205853 26 14 16 32 43
IESPGM.PTET51.1.35.251119 64 22 25 43 83
IESPGM.PTET51.1.85.303967 62 23 46 58 167
IESPGM.PTET51.1.154.206041 92 23 14 15 25
IESPGM.PTET51.1.52.330396 28 12 1 18 9
IESPGM.PTET51.1.157.172961 97 17 26 51 126
IESPGM.PTET51.1.146.222181 29 12 42 30 51
IESPGM.PTET51.1.134.127472 26 24 19 16 55
IESPGM.PTET51.1.23.488525 100 30 20 57 35
IESPGM.PTET51.1.23.160960 126 40 6 55 39
IESPGM.PTET51.1.57.193156 90 18 26 38 56
IESPGM.PTET51.1.93.245638 29 21 12 19 31
IESPGM.PTET51.1.96.180240 58 9 3 13 4
IESPGM.PTET51.1.65.222758 26 18 42 29 94
IESPGM.PTET51.1.46.213136 44 30 40 32 64
IESPGM.PTET51.1.6.253737 47 25 4 28 4
IESPGM.PTET51.1.15.56542 103 20 38 58 66
IESPGM.PTET51.1.9.663758 74 4 2 28 16
IESPGM.PTET51.1.43.236023 87 25 3 24 43
IESPGM.PTET51.1.83.89478 46 21 5 35 20
IESPGM.PTET51.1.39.489073 28 20 49 39 111
IESPGM.PTET51.1.11.266868 26 20 6 40 9
IESPGM.PTET51.1.89.57868 31 14 1 19 3
IESPGM.PTET51.1.79.247966 126 31 16 40 26
IESPGM.PTET51.1.140.20499 100 34 22 38 53
IESPGM.PTET51.1.78.67882 27 14 1 28 21
IESPGM.PTET51.1.11.638535 28 5 5 9 20
IESPGM.PTET51.1.38.300845 80 30 11 58 34
IESPGM.PTET51.1.107.103432 28 8 1 17 3
IESPGM.PTET51.1.31.143523 66 28 6 45 50
IESPGM.PTET51.1.77.198103 82 20 29 44 74
IESPGM.PTET51.1.148.51502 28 8 7 35 38
IESPGM.PTET51.1.42.63333 38 4 18 6 46
IESPGM.PTET51.1.85.186816 67 28 12 30 28
IESPGM.PTET51.1.46.473802 26 4 1 15 20
IESPGM.PTET51.1.50.124796 80 24 11 34 25
IESPGM.PTET51.1.99.31867 80 4 12 11 56
IESPGM.PTET51.1.19.554397 30 9 5 18 14
IESPGM.PTET51.1.114.276237 45 25 7 19 48
IESPGM.PTET51.1.148.23153 87 18 14 45 55
IESPGM.PTET51.1.120.157809 79 16 19 40 47
IESPGM.PTET51.1.179.7954 282 48 23 49 46
IESPGM.PTET51.1.128.78377 83 13 19 26 15
IESPGM.PTET51.1.41.395272 70 37 42 51 94
IESPGM.PTET51.1.124.270981 26 21 32 23 30
IESPGM.PTET51.1.27.466825 44 13 12 18 36
IESPGM.PTET51.1.37.39866 57 18 3 22 16
IESPGM.PTET51.1.99.88274 96 24 6 28 17
IESPGM.PTET51.1.10.50329 29 9 3 20 11
IESPGM.PTET51.1.45.269545 271 58 42 97 178
IESPGM.PTET51.1.106.233467 46 22 15 44 37
IESPGM.PTET51.1.53.83702 56 13 52 35 92
IESPGM.PTET51.1.100.119817 191 44 25 67 33
IESPGM.PTET51.1.64.277848 56 37 31 41 79
IESPGM.PTET51.1.2.779647 107 34 58 45 116
IESPGM.PTET51.1.103.10756 41 15 60 10 67
IESPGM.PTET51.1.9.461550 64 20 4 33 7
IESPGM.PTET51.1.45.171935 94 11 46 44 75
IESPGM.PTET51.1.14.209619 27 15 28 14 67
IESPGM.PTET51.1.4.146309 75 15 10 46 98
IESPGM.PTET51.1.97.178219 96 24 4 37 7
IESPGM.PTET51.1.176.51491 27 11 6 10 3
IESPGM.PTET51.1.130.15353 26 6 15 11 37
IESPGM.PTET51.1.100.281433 27 6 2 11 16
IESPGM.PTET51.1.4.479729 29 3 12 8 9
IESPGM.PTET51.1.65.8570 59 25 34 37 55
IESPGM.PTET51.1.60.369508 74 22 17 48 91
IESPGM.PTET51.1.107.55059 47 20 4 22 25
IESPGM.PTET51.1.155.26275 26 14 41 25 78
IESPGM.PTET51.1.61.78977 29 14 10 12 22
IESPGM.PTET51.1.4.252975 87 30 34 53 53
IESPGM.PTET51.1.9.229396 26 25 11 48 13
IESPGM.PTET51.1.359.2622 47 9 18 27 40
IESPGM.PTET51.1.19.481336 84 27 4 45 5
IESPGM.PTET51.1.94.23161 59 27 23 33 54
IESPGM.PTET51.1.23.458704 83 28 9 34 49
IESPGM.PTET51.1.73.165164 87 14 0 21 2
IESPGM.PTET51.1.152.85623 30 20 13 41 39
IESPGM.PTET51.1.12.341389 109 31 13 57 87
IESPGM.PTET51.1.49.219490 26 16 18 23 55
IESPGM.PTET51.1.110.168330 48 27 46 38 90
IESPGM.PTET51.1.128.243113 1691 203 404 292 840
IESPGM.PTET51.1.68.225136 27 17 15 25 97
IESPGM.PTET51.1.105.46345 28 13 23 17 35
IESPGM.PTET51.1.25.231108 49 20 20 34 103
IESPGM.PTET51.1.82.98044 159 25 0 37 5
IESPGM.PTET51.1.141.34401 27 19 14 33 43
IESPGM.PTET51.1.38.57146 145 24 6 24 47
IESPGM.PTET51.1.27.465219 55 24 37 32 82
IESPGM.PTET51.1.28.438341 137 16 58 24 172
IESPGM.PTET51.1.158.173862 68 20 27 32 65
IESPGM.PTET51.1.157.64056 113 27 43 42 135
IESPGM.PTET51.1.9.462582 26 14 18 33 28
IESPGM.PTET51.1.85.161397 117 20 13 24 7
IESPGM.PTET51.1.45.171647 29 14 8 24 26
IESPGM.PTET51.1.60.170811 67 23 21 31 53
IESPGM.PTET51.1.104.130571 63 22 12 22 36
IESPGM.PTET51.1.135.230054 28 25 30 33 51
IESPGM.PTET51.1.89.240796 217 32 27 55 44
IESPGM.PTET51.1.154.195274 1267 26 30 25 55
IESPGM.PTET51.1.556.32410 58 20 35 31 71
IESPGM.PTET51.1.127.169337 114 30 5 37 11
IESPGM.PTET51.1.56.262821 31 8 5 14 8
IESPGM.PTET51.1.87.49895 67 19 9 31 32
IESPGM.PTET51.1.140.140846 120 17 36 31 71
IESPGM.PTET51.1.114.744 210 59 130 56 175
IESPGM.PTET51.1.86.202446 47 14 27 37 81
IESPGM.PTET51.1.652.1529 26 10 31 34 101
IESPGM.PTET51.1.62.275766 99 27 51 63 61
IESPGM.PTET51.1.69.260396 120 24 15 42 32
IESPGM.PTET51.1.93.318991 70 20 26 26 60
IESPGM.PTET51.1.162.180029 29 19 18 16 22
IESPGM.PTET51.1.110.172890 26 11 29 29 58
IESPGM.PTET51.1.118.155783 62 25 29 51 114
IESPGM.PTET51.1.137.159237 29 11 2 35 34
IESPGM.PTET51.1.117.56249 28 31 14 22 23
IESPGM.PTET51.1.169.76598 26 13 2 25 25
IESPGM.PTET51.1.102.80879 191 45 43 70 130
IESPGM.PTET51.1.24.132197 29 13 14 18 35
IESPGM.PTET51.1.13.76612 26 15 23 38 87
IESPGM.PTET51.1.12.268792 50 18 8 21 14
IESPGM.PTET51.1.130.250129 71 30 39 43 106
IESPGM.PTET51.1.25.293394 125 30 30 46 144
IESPGM.PTET51.1.149.183816 47 22 37 34 60
IESPGM.PTET51.1.60.111908 98 23 4 45 10
IESPGM.PTET51.1.152.158404 54 29 27 34 107
IESPGM.PTET51.1.22.301770 104 13 7 24 37
IESPGM.PTET51.1.85.156704 49 15 38 30 103
IESPGM.PTET51.1.148.225575 27 19 14 21 45
IESPGM.PTET51.1.133.13137 65 21 43 28 94
IESPGM.PTET51.1.95.321052 84 11 6 16 9
IESPGM.PTET51.1.10.134176 27 20 18 20 18
IESPGM.PTET51.1.105.130422 28 22 43 24 21
IESPGM.PTET51.1.78.346563 559 90 126 144 328
IESPGM.PTET51.1.37.426921 45 15 0 13 7
IESPGM.PTET51.1.43.395010 98 12 8 13 36
IESPGM.PTET51.1.29.296512 98 22 29 43 51
IESPGM.PTET51.1.101.284971 89 31 68 53 138
IESPGM.PTET51.1.26.363800 27 23 29 25 92
IESPGM.PTET51.1.229.3956 26 19 47 17 65
IESPGM.PTET51.1.61.414808 119 53 5 47 13
IESPGM.PTET51.1.80.121259 26 21 34 27 75
IESPGM.PTET51.1.88.294565 98 6 8 9 2
IESPGM.PTET51.1.4.755863 50 34 27 33 98
IESPGM.PTET51.1.139.39270 104 30 57 34 120
IESPGM.PTET51.1.14.373299 27 10 3 27 6
IESPGM.PTET51.1.18.56383 26 14 22 23 55
IESPGM.PTET51.1.91.213752 29 21 3 25 32
IESPGM.PTET51.1.75.108922 28 22 18 34 70
IESPGM.PTET51.1.69.200188 29 9 5 27 6
IESPGM.PTET51.1.101.153173 49 21 36 23 55
IESPGM.PTET51.1.161.42794 28 14 20 28 24
IESPGM.PTET51.1.135.54893 50 16 8 26 32
IESPGM.PTET51.1.67.181319 44 14 42 40 87
IESPGM.PTET51.1.74.296542 27 20 9 32 40
IESPGM.PTET51.1.214.7464 27 14 5 21 20
IESPGM.PTET51.1.7.501392 125 21 12 44 34
IESPGM.PTET51.1.12.237940 27 14 19 24 65
IESPGM.PTET51.1.65.149291 69 32 41 40 117
IESPGM.PTET51.1.47.345254 242 45 19 53 47
IESPGM.PTET51.1.45.298031 66 19 14 43 53
IESPGM.PTET51.1.138.194499 136 23 18 38 21
IESPGM.PTET51.1.1.32205 99 23 24 26 52
IESPGM.PTET51.1.15.26142 87 11 9 21 69
IESPGM.PTET51.1.161.151381 47 15 43 26 76
IESPGM.PTET51.1.109.105509 26 4 1 6 3
IESPGM.PTET51.1.34.278444 124 25 8 26 18
IESPGM.PTET51.1.149.183529 46 16 8 45 20
IESPGM.PTET51.1.99.301992 146 37 56 57 153
IESPGM.PTET51.1.16.577872 59 25 10 30 37
IESPGM.PTET51.1.56.133081 31 24 16 32 17
IESPGM.PTET51.1.160.117157 103 42 61 43 135
IESPGM.PTET51.1.78.36166 27 18 7 32 51
IESPGM.PTET51.1.14.239446 92 26 50 48 91
IESPGM.PTET51.1.138.162322 28 13 4 26 30
IESPGM.PTET51.1.21.125576 29 16 3 14 11
IESPGM.PTET51.1.150.77659 47 8 5 24 5
IESPGM.PTET51.1.65.179979 27 12 24 33 38
IESPGM.PTET51.1.96.222755 26 15 13 31 86
IESPGM.PTET51.1.106.188333 88 19 18 38 83
IESPGM.PTET51.1.5.483552 48 23 1 36 5
IESPGM.PTET51.1.22.387568 65 5 33 18 59
IESPGM.PTET51.1.458.1102 43 4 3 22 51
IESPGM.PTET51.1.178.122834 29 12 5 18 8
IESPGM.PTET51.1.8.457155 96 35 54 44 135
IESPGM.PTET51.1.39.330526 201 35 27 63 52
IESPGM.PTET51.1.174.2126 45 6 21 15 41
IESPGM.PTET51.1.50.85932 45 16 20 37 61
IESPGM.PTET51.1.185.28500 44 17 39 24 66
IESPGM.PTET51.1.7.587181 71 20 11 38 34
IESPGM.PTET51.1.139.236574 69 9 2 18 8
IESPGM.PTET51.1.117.153863 28 12 2 20 5
IESPGM.PTET51.1.94.115619 26 23 35 30 89
IESPGM.PTET51.1.113.12394 29 15 53 15 54
IESPGM.PTET51.1.34.451719 114 40 56 50 133
IESPGM.PTET51.1.31.243314 297 52 72 77 193
IESPGM.PTET51.1.141.113399 1142 178 433 224 906
IESPGM.PTET51.1.60.314283 44 16 51 31 48
IESPGM.PTET51.1.371.2208 56 6 19 32 62
IESPGM.PTET51.1.177.119186 474 41 87 165 210
IESPGM.PTET51.1.556.34183 58 16 22 30 58
IESPGM.PTET51.1.121.262154 77 14 5 24 7
IESPGM.PTET51.1.173.79883 86 18 51 57 108
IESPGM.PTET51.1.26.365863 65 23 17 35 34
IESPGM.PTET51.1.42.411780 49 19 6 30 20
IESPGM.PTET51.1.39.51782 27 11 8 27 12
IESPGM.PTET51.1.48.29838 69 16 33 41 78
IESPGM.PTET51.1.10.133730 28 11 16 34 38
IESPGM.PTET51.1.2.651658 109 18 11 24 7
IESPGM.PTET51.1.86.261927 26 16 18 25 52
IESPGM.PTET51.1.28.208963 81 21 26 37 83
IESPGM.PTET51.1.156.137442 63 3 0 5 3
IESPGM.PTET51.1.150.227917 27 17 26 26 40
IESPGM.PTET51.1.86.131448 45 15 1 29 2
IESPGM.PTET51.1.179.17285 28 13 0 22 3
IESPGM.PTET51.1.4.623918 45 27 19 33 30
IESPGM.PTET51.1.27.134718 72 17 8 22 50
IESPGM.PTET51.1.93.244030 29 17 13 25 51
IESPGM.PTET51.1.71.202210 233 65 123 56 221
IESPGM.PTET51.1.60.198451 46 15 3 29 22
IESPGM.PTET51.1.133.123506 45 19 41 47 95
IESPGM.PTET51.1.76.243385 166 39 10 66 34
IESPGM.PTET51.1.34.449235 27 17 1 17 11
IESPGM.PTET51.1.72.38269 30 20 18 36 64
IESPGM.PTET51.1.1.244146 116 22 6 40 11
IESPGM.PTET51.1.134.258993 26 2 10 14 20
IESPGM.PTET51.1.80.89925 27 28 28 16 31
IESPGM.PTET51.1.126.109556 27 23 9 30 14
IESPGM.PTET51.1.143.215847 29 13 17 17 59
IESPGM.PTET51.1.77.243540 28 17 17 19 16
IESPGM.PTET51.1.167.95367 89 13 9 32 57
IESPGM.PTET51.1.69.54764 56 19 16 32 47
IESPGM.PTET51.1.18.85184 48 20 13 26 8
IESPGM.PTET51.1.156.166806 359 55 45 47 141
IESPGM.PTET51.1.50.379617 207 44 57 74 113
IESPGM.PTET51.1.165.157881 44 8 22 17 28
IESPGM.PTET51.1.13.612701 29 7 5 22 17
IESPGM.PTET51.1.133.69121 51 12 18 30 58
IESPGM.PTET51.1.92.273255 30 13 11 20 35
IESPGM.PTET51.1.69.82801 48 14 1 17 39
IESPGM.PTET51.1.92.12407 44 30 37 48 82
IESPGM.PTET51.1.152.162074 84 28 13 44 16
IESPGM.PTET51.1.157.140803 68 10 1 33 7
IESPGM.PTET51.1.132.123057 82 35 17 40 53
IESPGM.PTET51.1.52.37796 28 14 0 33 8
IESPGM.PTET51.1.92.213024 26 4 6 5 13
IESPGM.PTET51.1.109.35562 26 14 47 35 80
IESPGM.PTET51.1.43.368868 97 24 7 42 14
IESPGM.PTET51.1.39.186054 139 40 57 47 116
IESPGM.PTET51.1.171.168186 98 25 5 24 13
IESPGM.PTET51.1.1.6403 129 22 49 33 60
IESPGM.PTET51.1.88.263139 72 22 16 16 55
IESPGM.PTET51.1.105.101655 43 22 22 31 39
IESPGM.PTET51.1.78.94636 114 28 6 59 64
IESPGM.PTET51.1.312.5119 56 14 31 30 20
IESPGM.PTET51.1.106.159837 28 20 21 40 46
IESPGM.PTET51.1.142.142643 77 12 7 16 8
IESPGM.PTET51.1.18.55650 234 76 101 66 185
IESPGM.PTET51.1.67.383520 176 24 20 64 77
IESPGM.PTET51.1.23.100456 130 39 30 52 98
IESPGM.PTET51.1.52.384020 56 1 0 7 1
IESPGM.PTET51.1.28.211891 88 10 38 27 106
IESPGM.PTET51.1.6.98933 28 7 13 19 32
IESPGM.PTET51.1.121.234975 45 23 45 43 64
IESPGM.PTET51.1.91.268407 58 11 23 4 51
IESPGM.PTET51.1.19.320304 68 12 11 27 39
IESPGM.PTET51.1.20.122022 46 22 25 28 76
IESPGM.PTET51.1.2.551588 37 28 29 23 72
IESPGM.PTET51.1.1.315440 113 47 31 39 110
IESPGM.PTET51.1.61.20963 75 11 4 25 7
IESPGM.PTET51.1.54.231970 66 15 39 47 80
IESPGM.PTET51.1.96.5117 29 9 7 22 1
IESPGM.PTET51.1.327.2656 87 8 18 28 43
IESPGM.PTET51.1.34.452162 45 2 1 7 4
IESPGM.PTET51.1.487.1748 26 7 22 22 25
IESPGM.PTET51.1.112.214246 68 16 10 44 43
IESPGM.PTET51.1.116.252754 86 27 37 32 82
IESPGM.PTET51.1.84.230191 28 7 2 16 13
IESPGM.PTET51.1.9.360448 88 16 12 44 63
IESPGM.PTET51.1.81.323625 48 8 2 21 8
IESPGM.PTET51.1.171.109298 65 18 14 38 74
IESPGM.PTET51.1.9.155319 96 21 8 55 13
IESPGM.PTET51.1.75.196035 30 14 3 43 52
IESPGM.PTET51.1.148.149904 29 12 1 3 1
IESPGM.PTET51.1.116.123596 44 18 30 28 55
IESPGM.PTET51.1.164.184172 46 14 3 12 1
IESPGM.PTET51.1.63.246552 28 9 33 33 91
IESPGM.PTET51.1.98.98486 45 16 2 11 3
IESPGM.PTET51.1.12.539954 26 27 28 25 58
IESPGM.PTET51.1.143.215263 31 15 6 20 20
IESPGM.PTET51.1.25.506963 46 19 4 27 27
IESPGM.PTET51.1.635.785 26 1 6 18 11
IESPGM.PTET51.1.165.87689 27 29 17 36 35
IESPGM.PTET51.1.177.36327 26 34 13 34 26
IESPGM.PTET51.1.49.376704 45 28 17 39 81
IESPGM.PTET51.1.45.91821 29 8 5 14 4
IESPGM.PTET51.1.61.77376 47 18 19 12 35
IESPGM.PTET51.1.23.390369 26 20 27 26 68
IESPGM.PTET51.1.27.537820 44 30 29 59 58
IESPGM.PTET51.1.149.123903 79 24 46 40 137
IESPGM.PTET51.1.155.210172 27 1 4 4 10
IESPGM.PTET51.1.64.277273 28 6 2 18 4
IESPGM.PTET51.1.62.420987 141 20 9 36 34
IESPGM.PTET51.1.49.247547 60 29 45 31 62
IESPGM.PTET51.1.14.297314 46 21 38 39 79
IESPGM.PTET51.1.232.13820 26 6 28 20 42
IESPGM.PTET51.1.18.24804 56 17 5 32 45
IESPGM.PTET51.1.188.27337 44 26 73 25 72
IESPGM.PTET51.1.147.123298 75 26 19 34 43
IESPGM.PTET51.1.105.230230 90 20 33 40 88
IESPGM.PTET51.1.122.164596 47 20 26 42 66
IESPGM.PTET51.1.41.74260 44 24 37 32 98
IESPGM.PTET51.1.24.201133 28 7 39 28 69
IESPGM.PTET51.1.115.180873 78 3 0 4 2
IESPGM.PTET51.1.9.68674 99 21 21 47 78
IESPGM.PTET51.1.83.185777 26 20 21 26 37
IESPGM.PTET51.1.108.45769 70 26 19 33 100
IESPGM.PTET51.1.124.195453 81 22 9 25 9
IESPGM.PTET51.1.129.96830 116 16 21 40 19
IESPGM.PTET51.1.25.133686 66 18 5 35 104
IESPGM.PTET51.1.79.318676 28 13 5 26 38
IESPGM.PTET51.1.56.53149 109 23 11 57 95
IESPGM.PTET51.1.131.248104 55 13 17 12 46
IESPGM.PTET51.1.119.255428 29 5 1 8 2
IESPGM.PTET51.1.12.28085 75 17 2 32 17
IESPGM.PTET51.1.34.38417 94 20 6 28 26
IESPGM.PTET51.1.17.580090 59 22 8 37 31
IESPGM.PTET51.1.115.219578 29 21 28 20 41
IESPGM.PTET51.1.38.26010 28 6 10 31 14
IESPGM.PTET51.1.555.1324 45 19 25 33 109
IESPGM.PTET51.1.114.29683 28 19 9 21 16
IESPGM.PTET51.1.44.342289 50 19 2 31 8
IESPGM.PTET51.1.64.17875 73 25 22 43 73
IESPGM.PTET51.1.41.306577 27 7 3 24 14
IESPGM.PTET51.1.105.231260 28 31 53 50 95
IESPGM.PTET51.1.24.390236 70 25 22 47 83
IESPGM.PTET51.1.179.7098 47 11 15 10 18
IESPGM.PTET51.1.22.326628 28 22 21 30 74
IESPGM.PTET51.1.183.51816 28 16 3 13 3
IESPGM.PTET51.1.18.25835 73 14 16 31 62
IESPGM.PTET51.1.83.61279 185 40 17 39 79
IESPGM.PTET51.1.26.405710 29 28 20 18 21
IESPGM.PTET51.1.43.395027 27 1 2 1 5
IESPGM.PTET51.1.19.178494 115 19 1 42 13
IESPGM.PTET51.1.17.546021 39 12 6 18 35
IESPGM.PTET51.1.173.113847 76 22 4 36 15
IESPGM.PTET51.1.13.539513 148 21 4 25 6
IESPGM.PTET51.1.243.217 28 4 30 14 67
IESPGM.PTET51.1.16.575241 64 24 21 26 91
IESPGM.PTET51.1.5.726365 29 19 2 22 6
IESPGM.PTET51.1.80.352267 44 26 44 39 69
IESPGM.PTET51.1.91.52720 97 20 14 46 23
IESPGM.PTET51.1.43.397373 28 29 1 24 5
IESPGM.PTET51.1.151.189989 89 24 51 47 150
IESPGM.PTET51.1.149.6216 79 17 4 24 22
IESPGM.PTET51.1.10.493028 100 35 23 46 106
IESPGM.PTET51.1.11.668084 31 12 4 24 14
IESPGM.PTET51.1.370.2724 78 9 21 24 60
IESPGM.PTET51.1.99.61399 26 15 20 27 37
IESPGM.PTET51.1.39.488063 27 23 12 16 27
IESPGM.PTET51.1.154.106571 28 12 0 14 6
IESPGM.PTET51.1.85.200534 29 13 0 27 8
IESPGM.PTET51.1.65.319047 95 30 44 32 100
IESPGM.PTET51.1.39.329664 26 18 7 9 25
IESPGM.PTET51.1.15.27183 27 17 22 19 45
IESPGM.PTET51.1.104.100470 3217 462 907 652 1994
IESPGM.PTET51.1.25.87559 26 16 5 22 34
IESPGM.PTET51.1.110.241250 45 25 3 23 23
IESPGM.PTET51.1.46.399019 86 20 6 26 15
IESPGM.PTET51.1.181.72053 55 8 1 22 14
IESPGM.PTET51.1.114.174102 110 24 16 50 59
IESPGM.PTET51.1.65.322264 87 29 25 24 99
IESPGM.PTET51.1.165.127489 57 33 5 41 48
IESPGM.PTET51.1.184.11520 46 17 9 42 43
IESPGM.PTET51.1.150.16136 84 13 27 33 49
IESPGM.PTET51.1.59.78112 87 21 21 42 83
IESPGM.PTET51.1.70.59094 62 15 25 41 64
IESPGM.PTET51.1.98.37817 27 19 4 22 5
IESPGM.PTET51.1.46.343637 133 35 59 48 88
IESPGM.PTET51.1.142.112244 106 31 25 54 23
IESPGM.PTET51.1.83.57612 47 25 32 25 69
IESPGM.PTET51.1.130.14639 47 25 33 28 46
IESPGM.PTET51.1.68.92135 216 46 28 63 93
IESPGM.PTET51.1.25.405289 90 11 3 26 28
IESPGM.PTET51.1.74.265709 45 17 33 38 92
IESPGM.PTET51.1.302.894 66 19 18 39 75
IESPGM.PTET51.1.184.12844 184 32 63 56 99
IESPGM.PTET51.1.193.23338 28 4 3 15 4
IESPGM.PTET51.1.150.21993 30 17 11 27 16
IESPGM.PTET51.1.28.396730 28 4 1 13 6
IESPGM.PTET51.1.156.137452 161 13 26 26 62
IESPGM.PTET51.1.32.63198 47 17 14 30 59
IESPGM.PTET51.1.124.58917 28 14 17 22 65
IESPGM.PTET51.1.47.444602 71 13 45 28 75
IESPGM.PTET51.1.11.69991 111 50 34 62 106
IESPGM.PTET51.1.127.27623 64 19 62 37 74
IESPGM.PTET51.1.103.155856 75 8 12 15 19
IESPGM.PTET51.1.56.289449 44 23 27 20 40
IESPGM.PTET51.1.78.344810 26 24 8 33 11
IESPGM.PTET51.1.169.104463 85 19 13 57 31
IESPGM.PTET51.1.370.1117 27 13 11 17 4
IESPGM.PTET51.1.49.47419 29 17 21 27 34
IESPGM.PTET51.1.147.182795 26 21 29 26 62
IESPGM.PTET51.1.71.363264 27 7 5 19 2
IESPGM.PTET51.1.66.323749 28 11 13 23 48
IESPGM.PTET51.1.181.42522 45 22 17 35 35
IESPGM.PTET51.1.191.14641 58 16 1 44 51
IESPGM.PTET51.1.20.119109 38 16 4 16 9
IESPGM.PTET51.1.15.84605 26 9 49 5 98
IESPGM.PTET51.1.32.92574 80 16 30 37 76
IESPGM.PTET51.1.69.154030 75 36 39 40 67
IESPGM.PTET51.1.95.218945 166 36 84 46 183
IESPGM.PTET51.1.25.291334 67 15 5 28 10
IESPGM.PTET51.1.43.409762 173 40 24 41 58
IESPGM.PTET51.1.138.78552 83 19 44 33 102
IESPGM.PTET51.1.173.21562 160 40 17 70 31
IESPGM.PTET51.1.3.852127 29 2 1 3 4
IESPGM.PTET51.1.6.254786 112 11 4 26 22
IESPGM.PTET51.1.50.353469 27 17 14 29 61
IESPGM.PTET51.1.115.276415 57 31 21 37 41
IESPGM.PTET51.1.153.163859 27 16 14 24 38
IESPGM.PTET51.1.143.42107 44 6 8 5 24
IESPGM.PTET51.1.66.283881 45 15 60 25 78
IESPGM.PTET51.1.32.31021 77 12 15 29 36
IESPGM.PTET51.1.24.563377 55 19 21 22 55
IESPGM.PTET51.1.60.167907 75 14 5 19 3
IESPGM.PTET51.1.12.27333 73 21 37 33 98
IESPGM.PTET51.1.30.78008 47 8 1 33 32
IESPGM.PTET51.1.107.205290 77 20 31 41 57
IESPGM.PTET51.1.73.87864 67 24 62 43 110
IESPGM.PTET51.1.152.131525 50 18 11 33 91
IESPGM.PTET51.1.71.364292 26 15 20 28 37
IESPGM.PTET51.1.92.213035 128 15 8 15 27
IESPGM.PTET51.1.150.200158 47 17 27 34 76
IESPGM.PTET51.1.30.443314 127 31 5 36 12
IESPGM.PTET51.1.78.216680 47 29 30 45 55
IESPGM.PTET51.1.8.284326 75 10 15 34 73
IESPGM.PTET51.1.52.325430 50 10 8 26 30
IESPGM.PTET51.1.45.298926 119 20 41 28 104
IESPGM.PTET51.1.1.7750 29 12 23 24 55
IESPGM.PTET51.1.191.13014 30 16 1 10 2
IESPGM.PTET51.1.36.455288 57 10 26 47 52
IESPGM.PTET51.1.32.114039 27 17 23 30 42
IESPGM.PTET51.1.662.609 27 24 28 32 101
IESPGM.PTET51.1.115.77378 77 17 49 37 121
IESPGM.PTET51.1.8.426026 79 23 6 49 41
IESPGM.PTET51.1.26.164994 28 20 0 20 7
IESPGM.PTET51.1.25.232446 27 8 30 28 79
IESPGM.PTET51.1.43.165644 129 34 39 41 107
IESPGM.PTET51.1.133.99833 58 21 45 34 96
IESPGM.PTET51.1.77.76783 120 18 24 52 35
IESPGM.PTET51.1.46.168603 27 14 27 39 64
IESPGM.PTET51.1.21.428890 28 9 2 28 12
IESPGM.PTET51.1.19.352199 67 28 47 36 73
IESPGM.PTET51.1.68.62314 26 21 12 28 30
IESPGM.PTET51.1.179.6051 46 22 13 29 27
IESPGM.PTET51.1.29.409143 85 18 28 42 83
IESPGM.PTET51.1.108.15072 27 7 1 6 28
IESPGM.PTET51.1.153.189413 27 6 3 12 18
IESPGM.PTET51.1.104.155412 29 21 21 32 23
IESPGM.PTET51.1.84.257681 84 2 3 9 13
IESPGM.PTET51.1.78.96995 107 23 14 35 63
IESPGM.PTET51.1.58.265958 76 17 32 35 83
IESPGM.PTET51.1.22.357480 78 6 5 36 29
IESPGM.PTET51.1.40.129620 26 15 44 33 86
IESPGM.PTET51.1.127.198710 27 21 13 27 46
IESPGM.PTET51.1.18.145728 28 18 11 28 13
IESPGM.PTET51.1.6.382023 199 54 61 41 95
IESPGM.PTET51.1.39.488947 27 21 10 46 50
IESPGM.PTET51.1.32.450678 101 28 31 47 72
IESPGM.PTET51.1.120.131086 97 32 17 40 88
IESPGM.PTET51.1.18.245216 48 24 26 34 65
IESPGM.PTET51.1.144.114604 44 22 24 34 49
IESPGM.PTET51.1.21.555414 49 21 21 48 93
IESPGM.PTET51.1.31.417785 56 20 8 50 55
IESPGM.PTET51.1.51.253550 60 16 44 32 97
IESPGM.PTET51.1.33.220866 56 14 45 39 87
IESPGM.PTET51.1.167.128547 72 25 10 53 35
IESPGM.PTET51.1.9.530211 56 39 50 22 76
IESPGM.PTET51.1.1.647557 45 3 1 3 2
IESPGM.PTET51.1.86.201144 27 8 8 25 44
IESPGM.PTET51.1.28.735 28 17 5 22 15
IESPGM.PTET51.1.143.14926 26 46 84 62 166
IESPGM.PTET51.1.77.111601 75 17 23 42 59
IESPGM.PTET51.1.14.168163 28 25 46 28 84
IESPGM.PTET51.1.138.134887 69 15 1 24 6
IESPGM.PTET51.1.24.331621 108 24 9 42 23
IESPGM.PTET51.1.123.104824 26 13 18 25 44
IESPGM.PTET51.1.40.292563 57 19 18 31 59
IESPGM.PTET51.1.147.219713 41 9 2 21 2
IESPGM.PTET51.1.156.210340 54 53 76 66 97
IESPGM.PTET51.1.146.220130 75 33 14 27 14
IESPGM.PTET51.1.160.7338 118 60 51 55 177
IESPGM.PTET51.1.19.176137 27 11 19 32 17
IESPGM.PTET51.1.39.201966 67 16 2 28 7
IESPGM.PTET51.1.26.191425 133 26 51 51 85
IESPGM.PTET51.1.15.26452 57 20 30 40 63
IESPGM.PTET51.1.89.165875 45 17 48 31 79
IESPGM.PTET51.1.13.497918 29 13 5 15 15
IESPGM.PTET51.1.37.484517 28 16 4 21 13
IESPGM.PTET51.1.45.213588 69 31 32 24 84
IESPGM.PTET51.1.59.51536 29 20 11 42 29
IESPGM.PTET51.1.8.126680 75 15 2 14 9
IESPGM.PTET51.1.10.594132 150 38 47 83 162
IESPGM.PTET51.1.142.53022 72 11 12 45 33
IESPGM.PTET51.1.17.417164 45 10 0 4 1
IESPGM.PTET51.1.174.1409 44 7 16 20 36
IESPGM.PTET51.1.31.444210 93 16 24 13 48
IESPGM.PTET51.1.22.301794 27 6 0 5 1
IESPGM.PTET51.1.12.165051 26 9 21 24 22
IESPGM.PTET51.1.111.243188 158 27 10 57 46
IESPGM.PTET51.1.5.250228 36 32 6 46 14
IESPGM.PTET51.1.76.298041 44 14 16 23 56
IESPGM.PTET51.1.132.181538 248 42 35 66 71
IESPGM.PTET51.1.50.182979 27 12 3 34 7
IESPGM.PTET51.1.89.205134 160 11 42 28 77
IESPGM.PTET51.1.12.56132 45 21 13 34 44
IESPGM.PTET51.1.16.474421 92 18 6 16 10
IESPGM.PTET51.1.197.12840 28 6 11 7 6
IESPGM.PTET51.1.171.40310 27 19 6 20 31
IESPGM.PTET51.1.34.322862 29 15 4 27 10
IESPGM.PTET51.1.29.295215 28 5 7 14 21
IESPGM.PTET51.1.55.330007 168 33 9 72 53
IESPGM.PTET51.1.36.323026 75 23 17 46 90
IESPGM.PTET51.1.4.482386 30 24 6 36 9
IESPGM.PTET51.1.54.257544 68 26 10 31 49
IESPGM.PTET51.1.1.316192 82 15 10 18 58
IESPGM.PTET51.1.154.207996 191 29 24 26 80
IESPGM.PTET51.1.32.146798 82 16 31 45 78
IESPGM.PTET51.1.8.501868 126 37 16 61 26
IESPGM.PTET51.1.98.224565 158 44 13 64 18
IESPGM.PTET51.1.138.161314 28 15 1 18 3
IESPGM.PTET51.1.111.61560 44 14 12 24 76
IESPGM.PTET51.1.24.461815 57 21 51 38 87
IESPGM.PTET51.1.52.457680 26 21 15 33 38
IESPGM.PTET51.1.46.113964 209 50 72 71 125
IESPGM.PTET51.1.52.226392 88 16 0 28 7
IESPGM.PTET51.1.146.121677 28 7 1 19 12
IESPGM.PTET51.1.4.783940 46 20 16 43 91
IESPGM.PTET51.1.116.219432 86 17 5 27 19
IESPGM.PTET51.1.90.136019 30 20 1 9 4
IESPGM.PTET51.1.20.383440 75 15 4 22 15
IESPGM.PTET51.1.19.248754 531 101 144 110 314
IESPGM.PTET51.1.106.130608 76 15 4 48 65
IESPGM.PTET51.1.96.322559 69 15 47 24 58
IESPGM.PTET51.1.82.282321 26 20 29 30 74
IESPGM.PTET51.1.10.365197 48 20 9 39 64
IESPGM.PTET51.1.69.185184 125 19 24 80 107
IESPGM.PTET51.1.91.168059 29 19 12 24 29
IESPGM.PTET51.1.56.204988 27 9 2 18 4
IESPGM.PTET51.1.83.90351 67 10 9 20 60
IESPGM.PTET51.1.71.362223 26 2 0 13 0
IESPGM.PTET51.1.55.187160 342 82 107 120 224
IESPGM.PTET51.1.24.67356 78 28 7 34 54
IESPGM.PTET51.1.45.93896 28 4 7 10 6
IESPGM.PTET51.1.99.155487 107 30 7 42 34
IESPGM.PTET51.1.166.125305 57 20 60 28 93
IESPGM.PTET51.1.65.36481 75 13 15 40 101
IESPGM.PTET51.1.5.120912 170 42 67 88 107
IESPGM.PTET51.1.177.40295 72 25 29 39 77
IESPGM.PTET51.1.4.180692 130 39 51 68 96
IESPGM.PTET51.1.35.58349 44 20 19 29 38
IESPGM.PTET51.1.34.41353 72 29 41 30 55
IESPGM.PTET51.1.30.24089 88 5 17 12 29
IESPGM.PTET51.1.197.13874 26 10 27 19 53
IESPGM.PTET51.1.135.100474 27 17 29 39 54
IESPGM.PTET51.1.5.525785 44 11 12 26 76
IESPGM.PTET51.1.150.20976 28 8 12 17 26
IESPGM.PTET51.1.126.66315 28 9 23 14 63
IESPGM.PTET51.1.144.94492 27 11 1 24 9
IESPGM.PTET51.1.109.107895 146 33 24 42 71
IESPGM.PTET51.1.178.119343 29 13 5 7 5
IESPGM.PTET51.1.15.138502 100 26 10 47 89
IESPGM.PTET51.1.25.492243 207 24 6 64 21
IESPGM.PTET51.1.85.68978 46 6 7 26 6
IESPGM.PTET51.1.160.48164 66 19 28 37 114
IESPGM.PTET51.1.3.520326 205 41 53 69 103
IESPGM.PTET51.1.32.88024 27 13 5 27 17
IESPGM.PTET51.1.34.322579 78 34 13 19 12
IESPGM.PTET51.1.111.112557 67 9 2 30 39
IESPGM.PTET51.1.142.173490 28 16 5 20 6
IESPGM.PTET51.1.10.51967 26 14 6 11 14
IESPGM.PTET51.1.137.91082 57 29 9 30 41
IESPGM.PTET51.1.3.752939 44 11 23 28 47
IESPGM.PTET51.1.157.211241 26 15 32 28 56
IESPGM.PTET51.1.3.723267 52 10 7 40 15
IESPGM.PTET51.1.312.390 30 13 12 14 19
IESPGM.PTET51.1.2.345421 97 30 23 54 90
IESPGM.PTET51.1.94.114020 26 12 28 44 55
IESPGM.PTET51.1.90.308123 27 11 17 18 50
IESPGM.PTET51.1.107.83724 56 15 17 22 52
IESPGM.PTET51.1.24.260936 47 20 26 26 75
IESPGM.PTET51.1.24.128262 95 20 28 22 47
IESPGM.PTET51.1.92.272246 56 20 31 35 115
IESPGM.PTET51.1.149.152401 147 38 19 54 95
IESPGM.PTET51.1.57.71600 45 14 29 40 76
IESPGM.PTET51.1.24.229072 64 34 5 26 31
IESPGM.PTET51.1.144.144433 143 42 39 62 81
IESPGM.PTET51.1.31.99837 28 11 2 23 11
IESPGM.PTET51.1.14.208618 26 11 10 25 20
IESPGM.PTET51.1.89.85934 27 24 27 34 59
IESPGM.PTET51.1.43.338184 29 23 7 30 28
IESPGM.PTET51.1.152.103473 87 14 2 35 9
IESPGM.PTET51.1.143.43430 44 12 20 14 34
IESPGM.PTET51.1.85.329864 47 16 10 27 38
IESPGM.PTET51.1.36.251011 56 19 1 33 26
IESPGM.PTET51.1.46.243864 56 8 3 15 1
IESPGM.PTET51.1.1.269002 50 28 1 28 17
IESPGM.PTET51.1.25.102262 47 18 19 31 79
IESPGM.PTET51.1.143.44754 27 16 22 25 66
IESPGM.PTET51.1.63.344000 185 32 37 69 91
IESPGM.PTET51.1.108.134167 249 50 47 71 170
IESPGM.PTET51.1.163.151419 99 33 4 42 30
IESPGM.PTET51.1.62.416750 26 17 15 25 27
IESPGM.PTET51.1.31.144878 115 20 32 37 67
IESPGM.PTET51.1.76.142599 134 37 18 59 13
IESPGM.PTET51.1.12.86251 222 35 76 72 114
IESPGM.PTET51.1.157.112783 83 24 27 38 53
IESPGM.PTET51.1.74.136266 74 30 15 44 77
IESPGM.PTET51.1.27.465533 27 13 7 21 13
IESPGM.PTET51.1.632.395 166 16 22 32 127
IESPGM.PTET51.1.114.115227 27 11 4 29 18
IESPGM.PTET51.1.41.303502 48 29 19 38 51
IESPGM.PTET51.1.12.164614 28 16 13 20 37
IESPGM.PTET51.1.46.199466 26 9 14 20 67
IESPGM.PTET51.1.17.619666 100 34 46 40 133
IESPGM.PTET51.1.104.230676 51 8 1 31 6
IESPGM.PTET51.1.8.183522 88 16 3 13 3
IESPGM.PTET51.1.29.396904 28 12 2 33 12
IESPGM.PTET51.1.7.727727 134 28 32 40 70
IESPGM.PTET51.1.55.303871 30 31 38 36 104
IESPGM.PTET51.1.90.210539 58 20 23 44 57
IESPGM.PTET51.1.123.194575 29 13 10 36 37
IESPGM.PTET51.1.31.99544 40 5 2 9 1
IESPGM.PTET51.1.520.388 26 3 3 7 7
IESPGM.PTET51.1.174.113436 49 19 46 38 110
IESPGM.PTET51.1.92.72361 26 21 14 42 55
IESPGM.PTET51.1.55.390822 59 28 33 40 102
IESPGM.PTET51.1.40.305693 28 13 14 24 38
IESPGM.PTET51.1.120.261865 25 1 2 6 23
IESPGM.PTET51.1.40.405181 108 28 19 68 103
IESPGM.PTET51.1.107.131509 47 17 23 15 47
IESPGM.PTET51.1.171.10519 55 7 6 35 34
IESPGM.PTET51.1.103.183611 75 18 2 24 69
IESPGM.PTET51.1.153.102318 27 6 8 18 16
IESPGM.PTET51.1.158.213753 48 17 10 35 41
IESPGM.PTET51.1.65.148874 27 9 4 4 16
IESPGM.PTET51.1.46.473542 28 18 14 17 16
IESPGM.PTET51.1.113.70861 29 10 4 23 14
IESPGM.PTET51.1.171.110166 57 19 5 27 44
IESPGM.PTET51.1.27.466561 32 6 11 18 25
IESPGM.PTET51.1.143.45784 46 18 3 26 64
IESPGM.PTET51.1.115.20668 69 34 39 41 96
IESPGM.PTET51.1.25.130010 117 21 27 48 105
IESPGM.PTET51.1.81.151264 28 13 4 23 51
IESPGM.PTET51.1.10.77546 28 12 17 25 17
IESPGM.PTET51.1.46.141132 28 21 0 17 7
IESPGM.PTET51.1.12.104405 29 8 3 29 17
IESPGM.PTET51.1.54.432585 288 53 18 90 61
IESPGM.PTET51.1.9.257462 30 17 7 28 6
IESPGM.PTET51.1.167.65857 79 14 2 36 3
IESPGM.PTET51.1.17.415116 28 11 28 28 85
IESPGM.PTET51.1.88.65142 29 17 39 36 79
IESPGM.PTET51.1.12.307343 26 25 29 30 54
IESPGM.PTET51.1.74.307349 30 16 9 17 11
IESPGM.PTET51.1.14.298945 48 7 8 16 27
IESPGM.PTET51.1.88.289008 30 15 2 20 3
IESPGM.PTET51.1.29.106411 31 12 6 19 52
IESPGM.PTET51.1.11.640175 46 17 17 39 72
IESPGM.PTET51.1.61.197006 79 18 18 44 44
IESPGM.PTET51.1.171.12868 80 14 3 20 5
IESPGM.PTET51.1.3.450640 29 0 5 3 5
IESPGM.PTET51.1.121.90527 84 14 2 25 12
IESPGM.PTET51.1.115.277459 28 8 2 12 14
IESPGM.PTET51.1.29.396617 99 24 50 37 117
IESPGM.PTET51.1.8.702756 47 12 39 30 104
IESPGM.PTET51.1.92.299149 47 8 25 27 43
IESPGM.PTET51.1.34.452186 29 0 0 6 6
IESPGM.PTET51.1.11.206085 28 16 8 35 11
IESPGM.PTET51.1.81.321005 28 5 5 8 9
IESPGM.PTET51.1.76.110132 28 12 0 12 5
IESPGM.PTET51.1.61.142946 45 27 19 28 62
IESPGM.PTET51.1.111.91395 28 25 8 24 28
IESPGM.PTET51.1.93.214230 32 13 4 31 10
IESPGM.PTET51.1.129.35902 29 12 20 32 61
IESPGM.PTET51.1.48.416139 73 13 1 30 7
IESPGM.PTET51.1.27.466271 88 23 4 42 7
IESPGM.PTET51.1.160.8661 44 39 16 52 36
IESPGM.PTET51.1.162.149941 58 24 37 36 114
IESPGM.PTET51.1.132.178321 27 15 47 32 83
IESPGM.PTET51.1.1.647565 28 0 0 1 0
IESPGM.PTET51.1.122.81066 49 18 2 42 8
IESPGM.PTET51.1.556.33763 28 20 33 30 83
IESPGM.PTET51.1.80.249866 45 12 22 25 46
IESPGM.PTET51.1.140.241684 26 18 21 34 60
IESPGM.PTET51.1.57.234957 117 17 15 63 85
IESPGM.PTET51.1.158.213467 78 20 7 29 36
IESPGM.PTET51.1.84.257699 29 6 3 7 0
IESPGM.PTET51.1.188.29997 27 23 1 65 15
IESPGM.PTET51.1.19.447002 30 7 1 26 5
IESPGM.PTET51.1.34.217505 59 9 29 27 41
IESPGM.PTET51.1.50.55847 26 18 18 21 65
IESPGM.PTET51.1.38.185768 71 25 10 52 99
IESPGM.PTET51.1.11.336271 93 41 22 44 90
IESPGM.PTET51.1.17.621279 29 7 37 21 50
IESPGM.PTET51.1.2.781287 81 16 25 30 76
IESPGM.PTET51.1.100.250618 28 0 1 6 1
IESPGM.PTET51.1.121.131258 66 24 22 45 83
IESPGM.PTET51.1.19.177481 51 23 9 30 32
IESPGM.PTET51.1.78.95393 66 22 16 32 63
IESPGM.PTET51.1.151.35918 28 21 7 31 8
IESPGM.PTET51.1.39.185924 108 27 31 28 88
IESPGM.PTET51.1.114.147985 28 6 2 17 4
IESPGM.PTET51.1.61.269622 29 27 17 27 31
IESPGM.PTET51.1.116.178842 58 14 8 25 57
IESPGM.PTET51.1.144.116981 59 17 61 36 88
IESPGM.PTET51.1.148.151513 56 7 0 17 4
IESPGM.PTET51.1.113.175886 77 17 16 28 38
IESPGM.PTET51.1.52.285292 28 20 1 30 4
IESPGM.PTET51.1.18.317827 112 34 25 27 76
IESPGM.PTET51.1.50.279277 76 13 2 39 3
IESPGM.PTET51.1.106.93030 26 10 11 39 41
IESPGM.PTET51.1.51.180500 28 15 10 17 23
IESPGM.PTET51.1.117.25424 29 13 30 24 69
IESPGM.PTET51.1.118.17596 110 26 45 35 122
IESPGM.PTET51.1.171.97040 81 15 5 26 8
IESPGM.PTET51.1.149.97034 90 24 9 41 92
IESPGM.PTET51.1.15.55828 28 29 12 21 78
IESPGM.PTET51.1.94.20405 45 19 34 30 102
IESPGM.PTET51.1.101.282365 29 25 36 27 64
IESPGM.PTET51.1.134.255939 81 21 31 42 71
IESPGM.PTET51.1.165.127793 47 23 22 40 84
IESPGM.PTET51.1.3.781153 78 21 12 38 37
IESPGM.PTET51.1.17.548684 47 18 10 27 45
IESPGM.PTET51.1.118.123645 27 20 5 31 11
IESPGM.PTET51.1.23.527103 49 11 11 12 18
IESPGM.PTET51.1.109.165476 66 14 7 21 13
IESPGM.PTET51.1.71.191177 70 20 9 43 12
IESPGM.PTET51.1.92.143384 75 26 14 25 22
IESPGM.PTET51.1.39.388592 28 20 1 17 3
IESPGM.PTET51.1.135.125619 107 20 62 47 126
IESPGM.PTET51.1.17.244627 84 11 2 22 6
IESPGM.PTET51.1.46.173899 46 17 12 18 39
IESPGM.PTET51.1.116.177237 123 18 15 39 92
IESPGM.PTET51.1.312.5724 26 4 8 26 13
IESPGM.PTET51.1.106.190555 142 56 10 52 51
IESPGM.PTET51.1.161.180776 93 9 13 10 12
IESPGM.PTET51.1.171.41668 45 7 27 20 62
IESPGM.PTET51.1.127.26610 331 48 44 86 151
IESPGM.PTET51.1.81.251637 93 19 3 41 50
IESPGM.PTET51.1.113.96157 82 26 18 24 54
IESPGM.PTET51.1.59.395716 105 26 5 59 29
IESPGM.PTET51.1.132.249316 26 22 42 20 69
IESPGM.PTET51.1.22.355716 62 32 62 33 70
IESPGM.PTET51.1.62.373818 265 55 31 82 118
IESPGM.PTET51.1.64.216916 28 20 31 29 35
IESPGM.PTET51.1.8.283606 117 45 35 39 59
IESPGM.PTET51.1.131.252377 30 15 0 20 0
IESPGM.PTET51.1.18.317244 70 15 6 32 56
IESPGM.PTET51.1.5.176010 242 48 34 93 107
IESPGM.PTET51.1.527.2103 252 1 37 3 46
IESPGM.PTET51.1.182.33683 90 22 36 49 106
IESPGM.PTET51.1.50.352454 31 6 12 10 47
IESPGM.PTET51.1.25.86259 77 14 3 23 55
IESPGM.PTET51.1.38.56425 71 14 2 34 5
IESPGM.PTET51.1.17.550589 105 26 7 38 29
IESPGM.PTET51.1.14.198294 26 17 17 35 36
IESPGM.PTET51.1.261.9057 53 17 21 9 27
IESPGM.PTET51.1.81.253985 68 14 22 36 93
IESPGM.PTET51.1.176.116539 127 7 13 11 6
IESPGM.PTET51.1.161.180484 28 5 10 15 22
IESPGM.PTET51.1.24.563686 86 12 24 29 43
IESPGM.PTET51.1.139.10351 29 20 19 34 64
IESPGM.PTET51.1.183.77412 54 10 11 23 4
IESPGM.PTET51.1.4.118283 105 17 9 40 34
IESPGM.PTET51.1.2.720612 65 13 0 24 16
IESPGM.PTET51.1.119.183433 38 14 10 39 32
IESPGM.PTET51.1.98.149329 27 18 26 35 77
IESPGM.PTET51.1.67.279814 30 15 4 28 21
IESPGM.PTET51.1.54.72227 29 22 27 33 63
IESPGM.PTET51.1.69.386955 29 8 47 43 81
IESPGM.PTET51.1.19.519337 31 15 9 14 4
IESPGM.PTET51.1.169.13311 77 31 45 27 113
IESPGM.PTET51.1.654.1431 29 14 8 10 23
IESPGM.PTET51.1.81.150221 28 2 0 18 10
IESPGM.PTET51.1.121.203275 127 44 32 44 59
IESPGM.PTET51.1.54.286647 79 27 36 21 62
IESPGM.PTET51.1.119.225646 29 10 12 30 19
IESPGM.PTET51.1.11.638575 27 0 1 0 0
IESPGM.PTET51.1.29.340055 27 15 3 25 2
IESPGM.PTET51.1.115.217816 27 20 32 33 41
IESPGM.PTET51.1.18.345303 26 11 20 36 41
IESPGM.PTET51.1.46.472506 28 12 7 13 27
IESPGM.PTET51.1.12.406106 56 21 54 41 69
IESPGM.PTET51.1.61.74020 27 23 18 35 43
IESPGM.PTET51.1.5.382486 76 15 48 26 49
IESPGM.PTET51.1.119.155086 68 27 19 33 42
IESPGM.PTET51.1.98.8684 28 16 2 10 4
IESPGM.PTET51.1.85.260185 27 18 1 17 4
IESPGM.PTET51.1.63.245844 28 6 9 12 9
IESPGM.PTET51.1.108.264658 48 28 31 27 48
IESPGM.PTET51.1.40.302036 27 11 2 20 9
IESPGM.PTET51.1.28.409294 94 24 24 33 58
IESPGM.PTET51.1.74.308968 103 27 22 54 71
IESPGM.PTET51.1.96.251872 67 13 9 20 7
IESPGM.PTET51.1.3.854787 58 28 25 27 69
IESPGM.PTET51.1.112.113739 27 11 34 29 76
IESPGM.PTET51.1.247.6819 81 0 0 1 0
IESPGM.PTET51.1.50.280714 57 13 30 39 66
IESPGM.PTET51.1.38.58793 28 13 13 22 44
IESPGM.PTET51.1.4.623652 27 5 2 7 2
IESPGM.PTET51.1.235.11041 29 9 19 17 54
IESPGM.PTET51.1.25.128436 64 20 4 49 20
IESPGM.PTET51.1.39.358771 95 28 10 54 79
IESPGM.PTET51.1.60.370413 148 30 26 72 78
IESPGM.PTET51.1.147.222073 76 15 18 25 76
IESPGM.PTET51.1.8.656309 154 36 38 67 99
IESPGM.PTET51.1.148.221209 29 5 2 10 10
IESPGM.PTET51.1.24.131496 62 27 35 39 101
IESPGM.PTET51.1.150.201497 29 26 16 33 73
IESPGM.PTET51.1.31.99556 110 15 20 33 43
IESPGM.PTET51.1.39.357454 61 16 24 28 44
IESPGM.PTET51.1.105.202491 30 13 23 24 39
IESPGM.PTET51.1.105.46679 27 14 9 13 55
IESPGM.PTET51.1.161.11393 27 14 2 24 8
IESPGM.PTET51.1.36.354180 99 18 6 48 47
IESPGM.PTET51.1.39.487936 28 18 5 9 15
IESPGM.PTET51.1.69.155379 94 24 21 54 53
IESPGM.PTET51.1.86.100628 27 23 37 24 67
IESPGM.PTET51.1.15.142765 45 20 33 28 99
IESPGM.PTET51.1.46.313830 316 36 31 78 56
IESPGM.PTET51.1.2.777049 147 31 65 56 115
IESPGM.PTET51.1.111.57620 30 4 5 15 11
IESPGM.PTET51.1.9.561081 143 20 7 53 20
IESPGM.PTET51.1.47.1362 26 17 42 24 81
IESPGM.PTET51.1.19.217330 27 23 1 21 3
IESPGM.PTET51.1.83.324127 97 27 12 47 73
IESPGM.PTET51.1.63.315801 27 13 1 29 7
IESPGM.PTET51.1.24.491650 45 16 1 18 8
IESPGM.PTET51.1.100.177154 79 17 5 27 10
IESPGM.PTET51.1.109.59114 28 19 11 30 31
IESPGM.PTET51.1.76.340404 31 38 55 29 73
IESPGM.PTET51.1.52.225966 47 31 9 19 18
IESPGM.PTET51.1.59.193223 28 16 13 28 55
IESPGM.PTET51.1.105.160286 74 28 29 42 74
IESPGM.PTET51.1.684.1852 29 1 8 8 24
IESPGM.PTET51.1.51.251207 26 14 30 30 51
IESPGM.PTET51.1.59.50503 66 12 36 45 58
IESPGM.PTET51.1.556.554 44 9 22 19 49
IESPGM.PTET51.1.7.526833 85 25 46 53 51
IESPGM.PTET51.1.12.55411 67 21 31 32 76
IESPGM.PTET51.1.151.131096 26 20 34 26 123
IESPGM.PTET51.1.125.208761 28 13 12 32 53
IESPGM.PTET51.1.111.3867 168 18 52 30 88
IESPGM.PTET51.1.24.185400 90 20 6 20 5
IESPGM.PTET51.1.60.27950 144 25 16 33 50
IESPGM.PTET51.1.100.222567 55 20 25 19 29
IESPGM.PTET51.1.133.153944 26 7 17 11 42
IESPGM.PTET51.1.143.139305 113 20 28 35 69
IESPGM.PTET51.1.165.124420 114 33 50 59 62
IESPGM.PTET51.1.76.111460 28 18 31 22 50
IESPGM.PTET51.1.168.162791 83 17 20 24 41
IESPGM.PTET51.1.80.350230 28 6 13 13 39
IESPGM.PTET51.1.8.531395 71 16 13 32 13
IESPGM.PTET51.1.13.597715 44 3 19 16 50
IESPGM.PTET51.1.12.106761 75 29 13 35 36
IESPGM.PTET51.1.55.260063 59 17 3 22 2
IESPGM.PTET51.1.11.464415 59 19 48 43 80
IESPGM.PTET51.1.47.215396 78 20 33 46 82
IESPGM.PTET51.1.40.462611 149 25 6 39 5
IESPGM.PTET51.1.30.5584 26 4 9 14 38
IESPGM.PTET51.1.1.517093 28 16 5 30 12
IESPGM.PTET51.1.28.310096 48 11 15 14 38
IESPGM.PTET51.1.139.98496 26 16 15 28 41
IESPGM.PTET51.1.159.142045 86 23 41 57 70
IESPGM.PTET51.1.33.79765 46 16 26 25 69
IESPGM.PTET51.1.3.450654 157 22 20 33 58
IESPGM.PTET51.1.21.11848 29 21 3 45 8
IESPGM.PTET51.1.51.424926 98 33 31 23 97
IESPGM.PTET51.1.9.532871 27 14 21 19 14
IESPGM.PTET51.1.67.43153 29 12 19 34 39
IESPGM.PTET51.1.106.65293 257 30 59 59 80
IESPGM.PTET51.1.142.141049 74 25 4 29 54
IESPGM.PTET51.1.77.209216 4154 562 1491 715 2707
IESPGM.PTET51.1.20.152754 27 19 7 20 30
IESPGM.PTET51.1.2.851540 30 18 42 51 66
IESPGM.PTET51.1.134.89078 28 12 16 28 63
IESPGM.PTET51.1.144.91425 101 19 55 49 117
IESPGM.PTET51.1.3.649077 107 13 16 46 90
IESPGM.PTET51.1.78.345576 26 27 34 22 83
IESPGM.PTET51.1.80.146429 40 14 21 29 46
IESPGM.PTET51.1.7.153556 26 9 9 8 38
IESPGM.PTET51.1.115.117453 899 2 16 0 16
IESPGM.PTET51.1.30.4269 97 4 6 14 10
IESPGM.PTET51.1.33.144603 63 30 2 33 10
IESPGM.PTET51.1.58.206770 57 6 21 15 25
IESPGM.PTET51.1.434.781 115 11 35 27 90
IESPGM.PTET51.1.45.198872 31 21 2 17 4
IESPGM.PTET51.1.58.30008 88 15 4 42 12
IESPGM.PTET51.1.149.222102 55 19 6 28 4
IESPGM.PTET51.1.48.274155 26 14 12 23 28
IESPGM.PTET51.1.50.218026 56 20 18 33 108
IESPGM.PTET51.1.112.141213 202 35 50 54 146
IESPGM.PTET51.1.111.111819 83 12 5 26 20
IESPGM.PTET51.1.120.97203 77 17 10 17 84
IESPGM.PTET51.1.171.140586 27 3 2 6 11
IESPGM.PTET51.1.15.27794 85 26 8 35 66
IESPGM.PTET51.1.19.217049 28 24 21 33 33
IESPGM.PTET51.1.373.3437 26 2 1 2 1
IESPGM.PTET51.1.652.1272 28 11 29 15 68
IESPGM.PTET51.1.20.52588 268 58 64 75 131
IESPGM.PTET51.1.114.147997 67 7 2 10 2
IESPGM.PTET51.1.109.62044 76 35 36 44 89
IESPGM.PTET51.1.22.487679 74 14 10 26 13
IESPGM.PTET51.1.40.157704 44 29 33 39 63
IESPGM.PTET51.1.101.249914 140 24 18 40 59
IESPGM.PTET51.1.19.43725 75 26 61 35 109
IESPGM.PTET51.1.63.275966 31 9 10 25 32
IESPGM.PTET51.1.112.50084 26 26 20 28 57
IESPGM.PTET51.1.114.87287 28 12 2 20 9
IESPGM.PTET51.1.21.326499 27 13 18 35 93
IESPGM.PTET51.1.41.189742 28 27 5 23 17
IESPGM.PTET51.1.114.274518 163 36 55 49 135
IESPGM.PTET51.1.34.150489 116 33 38 51 104
IESPGM.PTET51.1.64.220290 29 17 13 34 27
IESPGM.PTET51.1.26.404716 87 35 19 32 41
IESPGM.PTET51.1.31.416197 45 7 3 7 22
IESPGM.PTET51.1.77.299838 274 63 64 84 156
IESPGM.PTET51.1.119.254138 29 1 0 0 0
IESPGM.PTET51.1.16.414521 107 26 4 35 12
IESPGM.PTET51.1.36.484086 108 35 25 48 109
IESPGM.PTET51.1.188.27073 28 21 7 23 36
IESPGM.PTET51.1.115.117161 49 10 0 48 35
IESPGM.PTET51.1.77.44325 106 21 18 37 74
IESPGM.PTET51.1.74.365806 134 18 47 49 74
IESPGM.PTET51.1.44.469285 85 20 27 38 46
IESPGM.PTET51.1.96.88191 79 9 4 22 10
IESPGM.PTET51.1.9.36829 73 15 1 8 20
IESPGM.PTET51.1.72.191618 26 19 28 32 50
IESPGM.PTET51.1.134.184062 89 18 31 39 61
IESPGM.PTET51.1.69.226070 28 18 1 21 10
IESPGM.PTET51.1.98.70882 78 26 9 33 12
IESPGM.PTET51.1.30.49235 98 18 2 32 22
IESPGM.PTET51.1.1.141311 76 7 14 32 15
IESPGM.PTET51.1.77.43009 33 7 19 24 31
IESPGM.PTET51.1.17.1536 78 32 45 37 97
IESPGM.PTET51.1.61.373661 27 18 13 32 23
IESPGM.PTET51.1.155.85790 78 26 44 32 96
IESPGM.PTET51.1.125.210378 76 25 11 32 37
IESPGM.PTET51.1.74.336139 250 37 65 45 113
IESPGM.PTET51.1.5.482563 61 15 8 22 15
IESPGM.PTET51.1.40.129060 112 25 45 50 108
IESPGM.PTET51.1.96.281686 28 11 16 25 34
IESPGM.PTET51.1.140.165125 27 19 55 40 85
IESPGM.PTET51.1.84.124417 46 12 3 34 8
IESPGM.PTET51.1.147.219446 30 11 1 27 3
IESPGM.PTET51.1.149.7561 28 21 31 34 61
IESPGM.PTET51.1.49.276663 26 21 24 46 24
IESPGM.PTET51.1.68.325855 52 26 13 34 44
IESPGM.PTET51.1.556.61527 85 26 35 28 75
IESPGM.PTET51.1.158.78000 104 19 12 42 30
IESPGM.PTET51.1.91.24697 66 31 4 30 41
IESPGM.PTET51.1.28.367989 26 10 1 23 13
IESPGM.PTET51.1.93.62786 80 22 15 47 29
IESPGM.PTET51.1.57.233062 31 14 3 25 5
IESPGM.PTET51.1.3.619251 44 21 20 53 76
IESPGM.PTET51.1.40.292298 27 6 6 3 16
IESPGM.PTET51.1.28.509688 65 20 3 29 9
IESPGM.PTET51.1.131.218602 68 16 7 20 47
IESPGM.PTET51.1.154.33703 86 13 26 50 45
IESPGM.PTET51.1.152.159478 45 16 7 30 20
IESPGM.PTET51.1.126.167452 28 15 17 25 43
IESPGM.PTET51.1.34.5023 38 7 2 17 4
IESPGM.PTET51.1.38.30581 31 4 3 3 11
IESPGM.PTET51.1.52.93348 70 28 18 45 83
IESPGM.PTET51.1.19.317700 30 14 7 38 25
IESPGM.PTET51.1.167.156021 28 11 4 23 10
IESPGM.PTET51.1.278.6164 58 21 42 44 97
IESPGM.PTET51.1.27.540784 28 12 34 35 62
IESPGM.PTET51.1.73.265572 28 27 32 23 47
IESPGM.PTET51.1.122.191058 46 13 3 38 7
IESPGM.PTET51.1.41.233541 66 26 30 45 62
IESPGM.PTET51.1.75.268393 26 14 33 33 68
IESPGM.PTET51.1.4.349872 97 17 6 52 22
IESPGM.PTET51.1.50.351438 31 17 21 34 55
IESPGM.PTET51.1.128.112233 30 12 27 17 23
IESPGM.PTET51.1.3.723579 27 2 4 5 5
IESPGM.PTET51.1.121.32070 93 17 2 25 23
IESPGM.PTET51.1.48.30724 26 21 44 33 83
IESPGM.PTET51.1.34.450417 28 17 2 18 6
IESPGM.PTET51.1.102.283859 45 1 1 5 2
IESPGM.PTET51.1.22.29288 151 30 23 50 98
IESPGM.PTET51.1.46.239321 99 20 30 38 72
IESPGM.PTET51.1.163.45222 26 18 29 32 64
IESPGM.PTET51.1.9.532297 88 16 12 37 23
IESPGM.PTET51.1.174.36529 170 31 8 64 41
IESPGM.PTET51.1.39.184031 78 13 12 30 83
IESPGM.PTET51.1.14.208928 28 13 16 22 33
IESPGM.PTET51.1.94.48927 60 15 24 47 51
IESPGM.PTET51.1.13.338955 48 15 6 35 5
IESPGM.PTET51.1.117.178725 77 12 1 19 13
IESPGM.PTET51.1.3.521665 178 37 21 73 54
IESPGM.PTET51.1.55.130465 31 15 7 17 34
IESPGM.PTET51.1.104.24121 44 27 18 29 28
IESPGM.PTET51.1.59.80332 212 35 41 62 114
IESPGM.PTET51.1.154.105285 28 21 0 20 11
IESPGM.PTET51.1.165.83317 60 18 7 31 26
IESPGM.PTET51.1.120.129798 199 29 26 54 41
IESPGM.PTET51.1.61.272568 54 9 16 35 60
IESPGM.PTET51.1.105.258487 45 19 4 34 1
IESPGM.PTET51.1.140.108580 75 15 24 45 107
IESPGM.PTET51.1.8.46716 30 26 5 21 9
IESPGM.PTET51.1.150.46842 85 6 12 31 3
IESPGM.PTET51.1.117.27493 105 27 36 42 100
IESPGM.PTET51.1.59.165462 57 23 25 46 67
IESPGM.PTET51.1.86.26331 30 19 16 15 22
IESPGM.PTET51.1.63.345634 26 5 10 9 6
IESPGM.PTET51.1.109.135954 58 21 15 40 15
IESPGM.PTET51.1.183.78741 27 1 1 2 0
IESPGM.PTET51.1.121.190745 80 21 1 23 5
IESPGM.PTET51.1.42.205356 85 21 8 17 25
IESPGM.PTET51.1.27.335367 44 17 26 30 72
IESPGM.PTET51.1.47.12869 27 10 17 24 42
IESPGM.PTET51.1.109.93483 84 19 20 20 39
IESPGM.PTET51.1.12.235059 94 17 34 40 97
IESPGM.PTET51.1.117.54529 44 29 34 37 80
IESPGM.PTET51.1.4.682553 92 19 19 43 80
IESPGM.PTET51.1.89.263605 46 18 22 38 72
IESPGM.PTET51.1.23.557505 28 15 27 22 25
IESPGM.PTET51.1.7.26212 145 23 3 43 25
IESPGM.PTET51.1.12.367880 603 123 129 155 356
IESPGM.PTET51.1.92.239514 28 17 41 27 65
IESPGM.PTET51.1.54.356905 109 31 22 50 64
IESPGM.PTET51.1.1.6733 27 16 16 17 38
IESPGM.PTET51.1.32.33988 28 12 14 15 36
IESPGM.PTET51.1.73.85529 48 21 43 37 86
IESPGM.PTET51.1.23.530041 202 33 37 57 95
IESPGM.PTET51.1.172.27523 97 14 17 32 92
IESPGM.PTET51.1.46.371708 29 21 12 38 23
IESPGM.PTET51.1.126.271190 27 6 4 10 13
IESPGM.PTET51.1.128.141304 29 4 0 17 27
IESPGM.PTET51.1.102.284591 26 13 19 17 74
IESPGM.PTET51.1.169.163090 94 31 13 40 62
IESPGM.PTET51.1.78.34731 46 14 11 38 72
IESPGM.PTET51.1.34.452787 28 8 20 27 64
IESPGM.PTET51.1.80.90834 30 16 12 19 23
IESPGM.PTET51.1.11.666623 73 23 11 28 31
IESPGM.PTET51.1.123.135991 29 15 5 19 12
IESPGM.PTET51.1.28.336846 28 22 3 17 9
IESPGM.PTET51.1.97.118327 31 0 3 2 1
IESPGM.PTET51.1.195.8021 77 12 27 23 37
IESPGM.PTET51.1.106.100806 156 25 40 59 124
IESPGM.PTET51.1.105.100667 44 28 39 34 83
IESPGM.PTET51.1.24.403680 32 7 3 21 12
IESPGM.PTET51.1.5.450103 27 13 5 28 24
IESPGM.PTET51.1.10.334073 29 20 1 32 3
IESPGM.PTET51.1.29.166952 126 25 51 30 96
IESPGM.PTET51.1.12.87592 28 21 10 25 55
IESPGM.PTET51.1.12.26339 97 24 5 45 11
IESPGM.PTET51.1.42.164489 77 21 24 25 40
IESPGM.PTET51.1.171.108286 78 26 5 43 20
IESPGM.PTET51.1.122.103959 89 26 46 41 129
IESPGM.PTET51.1.125.207740 137 22 41 28 73
IESPGM.PTET51.1.151.100834 27 3 9 7 3
IESPGM.PTET51.1.170.164536 128 27 33 35 96
IESPGM.PTET51.1.68.354637 47 31 40 37 74
IESPGM.PTET51.1.28.85365 59 18 20 45 64
IESPGM.PTET51.1.153.162252 45 9 11 15 77
IESPGM.PTET51.1.14.310025 85 20 58 37 94
IESPGM.PTET51.1.127.27360 67 23 41 22 66
IESPGM.PTET51.1.70.200914 75 26 25 51 70
IESPGM.PTET51.1.18.447150 57 26 5 48 30
IESPGM.PTET51.1.2.949748 30 16 1 8 17
IESPGM.PTET51.1.114.27957 28 15 16 30 12
IESPGM.PTET51.1.113.172507 67 20 31 25 69
IESPGM.PTET51.1.16.343526 79 15 6 47 39
IESPGM.PTET51.1.70.130354 77 28 22 43 61
IESPGM.PTET51.1.35.222669 77 25 2 28 12
IESPGM.PTET51.1.160.115434 56 14 18 40 54
IESPGM.PTET51.1.112.242616 27 17 19 31 50
IESPGM.PTET51.1.116.64411 114 27 3 42 21
IESPGM.PTET51.1.65.176931 48 18 0 16 3
IESPGM.PTET51.1.131.248725 46 15 8 32 38
IESPGM.PTET51.1.13.639913 76 10 6 35 15
IESPGM.PTET51.1.52.285893 60 23 17 42 58
IESPGM.PTET51.1.89.265977 56 7 4 14 15
IESPGM.PTET51.1.148.80622 48 19 7 18 48
IESPGM.PTET51.1.70.58974 29 18 7 24 20
IESPGM.PTET51.1.55.402067 30 23 15 26 29
IESPGM.PTET51.1.36.379034 79 24 4 25 12
IESPGM.PTET51.1.90.311075 49 17 37 20 65
IESPGM.PTET51.1.102.224072 56 20 41 28 89
IESPGM.PTET51.1.139.104352 78 20 20 49 70
IESPGM.PTET51.1.9.528341 99 18 11 47 24
IESPGM.PTET51.1.16.199657 45 26 32 32 117
IESPGM.PTET51.1.140.75482 44 20 13 26 55
IESPGM.PTET51.1.69.183130 28 15 3 34 3
IESPGM.PTET51.1.207.14460 26 12 23 23 44
IESPGM.PTET51.1.128.46258 77 27 6 51 69
IESPGM.PTET51.1.56.78312 28 18 17 25 73
IESPGM.PTET51.1.151.113 29 2 16 4 32
IESPGM.PTET51.1.23.186593 54 23 18 51 62
IESPGM.PTET51.1.10.19992 66 19 21 33 70
IESPGM.PTET51.1.65.33421 48 15 15 45 27
IESPGM.PTET51.1.17.314016 341 53 110 121 294
IESPGM.PTET51.1.39.430934 99 27 22 52 89
IESPGM.PTET51.1.119.153625 45 25 14 38 41
IESPGM.PTET51.1.34.318643 75 10 4 9 4
IESPGM.PTET51.1.74.236941 30 10 6 19 15
IESPGM.PTET51.1.109.163416 90 29 9 50 65
IESPGM.PTET51.1.83.123232 29 24 5 30 6
IESPGM.PTET51.1.58.306564 79 25 43 31 63
IESPGM.PTET51.1.95.68266 43 16 63 22 75
IESPGM.PTET51.1.124.60260 205 48 45 76 74
IESPGM.PTET51.1.119.154949 28 18 22 36 60
IESPGM.PTET51.1.34.420326 55 19 16 26 71
IESPGM.PTET51.1.101.180526 75 22 22 57 83
IESPGM.PTET51.1.102.254773 43 17 1 27 17
IESPGM.PTET51.1.37.424606 26 7 15 23 29
IESPGM.PTET51.1.487.1492 29 6 14 11 51
IESPGM.PTET51.1.71.229153 87 18 14 39 52
IESPGM.PTET51.1.107.158422 30 24 40 31 54
IESPGM.PTET51.1.113.115964 100 17 11 33 87
IESPGM.PTET51.1.107.160616 118 28 53 42 141
IESPGM.PTET51.1.145.5498 139 18 23 49 85
IESPGM.PTET51.1.41.102330 135 18 17 28 50
IESPGM.PTET51.1.24.67965 76 27 39 35 96
IESPGM.PTET51.1.151.34614 78 19 2 30 15
IESPGM.PTET51.1.100.250637 50 6 4 14 7
IESPGM.PTET51.1.100.249765 49 10 30 29 36
IESPGM.PTET51.1.22.256394 193 23 14 48 86
IESPGM.PTET51.1.161.66637 74 18 31 42 75
IESPGM.PTET51.1.44.165526 28 14 4 18 9
IESPGM.PTET51.1.13.240497 66 21 46 45 188
IESPGM.PTET51.1.104.155152 28 24 17 20 39
IESPGM.PTET51.1.146.117161 46 4 2 23 5
IESPGM.PTET51.1.20.253579 48 20 6 34 12
IESPGM.PTET51.1.77.109444 26 17 1 39 6
IESPGM.PTET51.1.123.206988 26 20 15 22 23
IESPGM.PTET51.1.36.351400 44 9 27 12 27
IESPGM.PTET51.1.146.42266 26 14 15 33 34
IESPGM.PTET51.1.35.6131 75 18 19 27 36
IESPGM.PTET51.1.93.115795 98 34 10 50 20
IESPGM.PTET51.1.33.79487 27 26 1 23 10
IESPGM.PTET51.1.127.140729 104 24 34 62 164
IESPGM.PTET51.1.11.264861 125 28 41 72 63
IESPGM.PTET51.1.53.387898 116 40 68 72 134
IESPGM.PTET51.1.69.126590 30 20 2 27 18
IESPGM.PTET51.1.97.50667 26 16 23 42 44
IESPGM.PTET51.1.128.112531 104 28 20 42 27
IESPGM.PTET51.1.15.53203 99 19 7 34 21
IESPGM.PTET51.1.27.306282 47 23 24 31 70
IESPGM.PTET51.1.38.253100 93 25 25 42 53
IESPGM.PTET51.1.81.150820 28 13 22 15 36
IESPGM.PTET51.1.35.381945 30 5 0 10 8
IESPGM.PTET51.1.95.41952 30 14 8 4 10
IESPGM.PTET51.1.11.507372 74 17 2 42 25
IESPGM.PTET51.1.70.85111 59 21 29 38 64
IESPGM.PTET51.1.22.386586 70 26 27 36 39
IESPGM.PTET51.1.119.255170 29 0 0 4 0
IESPGM.PTET51.1.119.8186 28 31 28 32 72
IESPGM.PTET51.1.72.188116 26 22 21 40 70
IESPGM.PTET51.1.24.128875 1061 184 352 261 575
IESPGM.PTET51.1.58.333010 86 20 8 61 77
IESPGM.PTET51.1.28.478 27 12 3 20 19
IESPGM.PTET51.1.113.37554 28 8 2 18 11
IESPGM.PTET51.1.168.187044 30 5 8 8 25
IESPGM.PTET51.1.3.621451 26 15 20 30 54
IESPGM.PTET51.1.2.851266 57 18 19 38 92
IESPGM.PTET51.1.102.181718 28 10 3 19 2
IESPGM.PTET51.1.100.278850 76 19 2 12 7
IESPGM.PTET51.1.40.259552 122 18 20 30 60
IESPGM.PTET51.1.3.578371 26 16 38 21 57
IESPGM.PTET51.1.29.366818 48 21 4 33 73
IESPGM.PTET51.1.51.179656 28 24 32 35 64
IESPGM.PTET51.1.44.71057 76 15 22 35 79
IESPGM.PTET51.1.14.571140 68 16 9 46 18
IESPGM.PTET51.1.121.161685 58 11 1 12 6
IESPGM.PTET51.1.27.334342 47 19 31 31 42
IESPGM.PTET51.1.66.318215 109 23 24 52 106
IESPGM.PTET51.1.10.129535 76 12 4 27 42
IESPGM.PTET51.1.39.124104 28 11 12 23 37
IESPGM.PTET51.1.54.430844 27 15 2 29 3
IESPGM.PTET51.1.25.227202 105 20 3 30 38
IESPGM.PTET51.1.174.2170 57 12 14 15 38
IESPGM.PTET51.1.21.382609 90 34 50 45 71
IESPGM.PTET51.1.55.359867 77 32 22 50 106
IESPGM.PTET51.1.126.209677 87 16 2 30 5
IESPGM.PTET51.1.62.242031 82 28 4 34 6
IESPGM.PTET51.1.41.335998 45 15 33 38 104
IESPGM.PTET51.1.8.16026 30 6 1 18 4
IESPGM.PTET51.1.14.207615 26 7 3 20 7
IESPGM.PTET51.1.23.461399 26 17 30 41 49
IESPGM.PTET51.1.12.465 27 15 74 20 99
IESPGM.PTET51.1.146.3518 106 24 11 30 22
IESPGM.PTET51.1.14.95283 218 58 34 78 123
IESPGM.PTET51.1.312.4425 29 16 12 19 29
IESPGM.PTET51.1.173.139752 29 18 6 30 65
IESPGM.PTET51.1.38.501490 32 36 31 31 30
IESPGM.PTET51.1.55.260953 114 23 1 36 41
IESPGM.PTET51.1.155.205234 129 54 56 36 81
IESPGM.PTET51.1.10.464850 69 32 8 47 18
IESPGM.PTET51.1.145.19715 26 14 22 27 70
IESPGM.PTET51.1.122.162853 77 29 19 39 118
IESPGM.PTET51.1.13.599497 29 9 7 16 19
IESPGM.PTET51.1.14.471362 781 97 175 174 349
IESPGM.PTET51.1.19.115801 74 39 2 32 6
IESPGM.PTET51.1.26.363569 48 22 22 25 57
IESPGM.PTET51.1.106.259955 28 19 9 34 43
IESPGM.PTET51.1.31.474654 58 13 3 28 3
IESPGM.PTET51.1.3.518165 125 25 14 42 32
IESPGM.PTET51.1.12.204502 98 26 13 46 48
IESPGM.PTET51.1.59.307170 106 26 3 38 16
IESPGM.PTET51.1.99.56741 79 20 26 23 76
IESPGM.PTET51.1.135.22778 26 17 41 39 59
IESPGM.PTET51.1.105.285212 29 13 40 32 70
IESPGM.PTET51.1.17.517855 74 11 40 32 101
IESPGM.PTET51.1.11.666928 29 15 21 25 74
IESPGM.PTET51.1.41.189173 113 43 45 52 98
IESPGM.PTET51.1.63.345645 27 0 6 0 0
IESPGM.PTET51.1.3.345907 77 29 25 50 63
IESPGM.PTET51.1.91.138558 220 37 14 68 54
IESPGM.PTET51.1.235.11352 26 3 6 8 15
IESPGM.PTET51.1.57.43593 26 11 7 31 32
IESPGM.PTET51.1.71.302044 50 18 36 31 81
IESPGM.PTET51.1.61.297103 45 25 28 31 97
IESPGM.PTET51.1.149.70746 29 9 41 32 73
IESPGM.PTET51.1.64.376349 28 12 5 15 18
IESPGM.PTET51.1.99.253824 27 24 21 21 65
IESPGM.PTET51.1.125.196394 28 21 9 31 13
IESPGM.PTET51.1.33.174738 29 4 13 15 18
IESPGM.PTET51.1.29.307636 95 17 1 32 8
IESPGM.PTET51.1.183.78756 65 6 4 15 25
IESPGM.PTET51.1.40.160353 28 14 8 20 33
IESPGM.PTET51.1.66.382381 26 18 18 25 69
IESPGM.PTET51.1.106.64555 27 24 24 26 33
IESPGM.PTET51.1.86.157658 29 12 0 25 3
IESPGM.PTET51.1.27.436188 45 32 82 71 142
IESPGM.PTET51.1.76.109870 74 22 42 25 79
IESPGM.PTET51.1.16.298101 30 12 20 34 94
IESPGM.PTET51.1.146.38311 95 18 11 37 11
IESPGM.PTET51.1.35.30740 81 11 3 20 3
IESPGM.PTET51.1.30.81553 48 16 1 26 21
IESPGM.PTET51.1.2.781891 44 23 23 35 73
IESPGM.PTET51.1.41.161830 29 12 18 22 28
IESPGM.PTET51.1.73.335547 79 22 18 40 62
IESPGM.PTET51.1.97.118337 29 2 0 4 3
IESPGM.PTET51.1.143.214575 77 13 5 36 22
IESPGM.PTET51.1.105.302293 26 15 3 25 7
IESPGM.PTET51.1.33.114509 126 14 1 27 23
IESPGM.PTET51.1.5.724934 50 8 16 15 32
IESPGM.PTET51.1.158.171866 49 12 0 11 2
IESPGM.PTET51.1.91.311829 47 10 9 19 14
IESPGM.PTET51.1.9.530832 29 20 24 43 58
IESPGM.PTET51.1.130.247250 27 24 11 22 30
IESPGM.PTET51.1.8.46436 150 27 28 60 68
IESPGM.PTET51.1.13.566007 113 19 40 45 63
IESPGM.PTET51.1.10.259436 147 21 16 50 36
IESPGM.PTET51.1.10.131148 57 12 4 33 30
IESPGM.PTET51.1.14.312675 28 15 11 26 27
IESPGM.PTET51.1.122.188728 93 37 27 54 93
IESPGM.PTET51.1.52.182748 285 74 36 75 183
IESPGM.PTET51.1.6.11879 56 11 1 13 11
IESPGM.PTET51.1.29.468387 47 22 40 39 108
IESPGM.PTET51.1.115.217543 30 13 7 18 13
IESPGM.PTET51.1.66.119683 68 28 18 43 77
IESPGM.PTET51.1.120.261894 212 23 22 25 62
IESPGM.PTET51.1.85.186582 90 12 21 25 99
IESPGM.PTET51.1.154.63830 73 25 15 44 85
IESPGM.PTET51.1.37.454141 49 14 3 31 7
IESPGM.PTET51.1.98.153593 26 5 2 1 12
IESPGM.PTET51.1.30.82581 96 13 9 19 13
IESPGM.PTET51.1.95.68564 132 28 22 37 77
IESPGM.PTET51.1.6.8600 28 4 4 24 7
IESPGM.PTET51.1.48.113716 611 94 106 167 261
IESPGM.PTET51.1.97.279087 65 4 0 19 5
IESPGM.PTET51.1.25.129480 83 7 2 3 1
IESPGM.PTET51.1.35.351838 29 4 9 12 14
IESPGM.PTET51.1.108.205789 172 49 40 64 86
IESPGM.PTET51.1.91.268453 31 0 0 0 0
IESPGM.PTET51.1.178.26196 77 11 18 25 57
IESPGM.PTET51.1.101.279756 28 29 36 17 57
IESPGM.PTET51.1.122.102355 59 28 16 32 78
IESPGM.PTET51.1.89.204430 27 20 5 30 19
IESPGM.PTET51.1.111.270523 162 42 37 52 95
IESPGM.PTET51.1.62.374280 86 17 2 19 10
IESPGM.PTET51.1.66.351535 46 14 15 24 36
IESPGM.PTET51.1.45.167167 163 37 33 63 134
IESPGM.PTET51.1.111.56322 65 15 16 24 66
IESPGM.PTET51.1.5.348144 29 20 37 33 83
IESPGM.PTET51.1.158.169384 65 18 7 27 39
IESPGM.PTET51.1.80.91879 30 14 10 16 27
IESPGM.PTET51.1.133.149428 27 17 28 15 63
IESPGM.PTET51.1.26.131818 38 26 1 29 9
IESPGM.PTET51.1.74.293202 28 15 12 11 44
IESPGM.PTET51.1.140.135028 26 9 0 11 0
IESPGM.PTET51.1.70.128190 70 34 28 47 86
IESPGM.PTET51.1.52.326796 68 15 33 33 83
IESPGM.PTET51.1.59.106296 57 19 16 51 51
IESPGM.PTET51.1.86.201476 102 42 59 51 112
IESPGM.PTET51.1.155.53053 63 10 0 28 0
IESPGM.PTET51.1.23.500527 26 12 27 28 42
IESPGM.PTET51.1.161.8474 29 8 7 18 2
IESPGM.PTET51.1.38.123213 29 10 5 17 2
IESPGM.PTET51.1.68.7531 28 17 5 26 6
IESPGM.PTET51.1.1.212029 200 21 32 28 81
IESPGM.PTET51.1.22.255376 26 10 38 38 39
IESPGM.PTET51.1.25.131381 30 9 14 22 46
IESPGM.PTET51.1.14.298979 78 9 10 32 13
IESPGM.PTET51.1.14.208067 75 15 16 16 50
IESPGM.PTET51.1.1.878880 26 20 21 33 39
IESPGM.PTET51.1.317.8344 29 5 16 14 55
IESPGM.PTET51.1.16.573212 99 26 21 42 95
IESPGM.PTET51.1.273.3291 26 15 18 22 43
IESPGM.PTET51.1.146.99285 28 10 2 19 8
IESPGM.PTET51.1.555.1959 55 27 45 23 105
IESPGM.PTET51.1.84.224505 67 25 37 33 110
IESPGM.PTET51.1.23.558272 114 19 35 43 82
IESPGM.PTET51.1.53.225831 317 82 63 106 84
IESPGM.PTET51.1.13.638310 80 16 13 22 26
IESPGM.PTET51.1.131.146315 31 14 4 37 10
IESPGM.PTET51.1.168.160159 45 14 1 8 2
IESPGM.PTET51.1.117.5529 30 17 11 23 19
IESPGM.PTET51.1.178.84936 79 15 11 31 72
IESPGM.PTET51.1.125.80795 55 23 41 28 94
IESPGM.PTET51.1.154.204343 29 10 5 20 1
IESPGM.PTET51.1.46.473284 28 17 18 21 43
IESPGM.PTET51.1.144.92765 30 2 0 13 4
IESPGM.PTET51.1.88.293594 29 14 28 15 48
IESPGM.PTET51.1.12.192414 68 12 31 39 94
IESPGM.PTET51.1.157.107816 67 27 34 44 134
IESPGM.PTET51.1.188.26049 27 41 37 52 114
IESPGM.PTET51.1.60.25338 56 20 32 43 58
IESPGM.PTET51.1.139.193979 71 22 17 46 24
IESPGM.PTET51.1.19.577512 104 6 7 8 14
IESPGM.PTET51.1.170.19560 88 23 29 31 103
IESPGM.PTET51.1.148.4402 45 18 33 30 61
IESPGM.PTET51.1.113.67092 40 21 19 35 100
IESPGM.PTET51.1.165.53219 71 20 53 30 90
IESPGM.PTET51.1.11.134684 134 39 29 54 24
IESPGM.PTET51.1.44.265021 26 16 26 26 60
IESPGM.PTET51.1.131.91723 145 25 27 51 88
IESPGM.PTET51.1.30.138152 26 19 32 38 50
IESPGM.PTET51.1.169.101404 30 16 35 36 51
IESPGM.PTET51.1.45.91876 150 27 8 18 25
IESPGM.PTET51.1.55.329467 216 38 36 66 130
IESPGM.PTET51.1.58.394550 29 16 17 21 31
IESPGM.PTET51.1.68.153472 29 15 2 25 1
IESPGM.PTET51.1.168.186025 29 7 14 17 38
IESPGM.PTET51.1.57.362531 56 1 0 5 2
IESPGM.PTET51.1.39.488697 29 22 0 28 1
IESPGM.PTET51.1.131.252987 26 18 8 23 38
IESPGM.PTET51.1.171.105211 67 13 5 32 12
IESPGM.PTET51.1.147.61161 90 26 3 15 5
IESPGM.PTET51.1.122.17804 90 13 8 24 64
IESPGM.PTET51.1.36.75217 58 17 4 32 55
IESPGM.PTET51.1.58.334637 47 15 14 26 71
IESPGM.PTET51.1.174.1449 26 8 9 10 25
IESPGM.PTET51.1.37.152145 45 11 35 30 63
IESPGM.PTET51.1.9.36845 106 16 20 17 83
IESPGM.PTET51.1.10.333643 247 70 42 73 182
IESPGM.PTET51.1.35.251470 44 9 5 38 30
IESPGM.PTET51.1.50.119584 57 13 30 32 78
IESPGM.PTET51.1.58.206799 58 7 13 12 19
IESPGM.PTET51.1.34.381798 138 31 13 46 40
IESPGM.PTET51.1.24.562959 28 15 4 15 22
IESPGM.PTET51.1.36.180044 26 11 30 31 109
IESPGM.PTET51.1.44.266050 45 11 28 15 42
IESPGM.PTET51.1.42.406568 176 29 12 91 45
IESPGM.PTET51.1.26.465991 48 15 3 33 7
IESPGM.PTET51.1.75.194610 30 13 35 34 55
IESPGM.PTET51.1.89.205175 28 5 8 8 9
IESPGM.PTET51.1.133.99295 58 14 26 34 83
IESPGM.PTET51.1.93.88946 102 34 28 44 63
IESPGM.PTET51.1.149.98386 29 15 9 24 40
IESPGM.PTET51.1.5.683178 56 21 48 21 64
IESPGM.PTET51.1.119.179210 220 23 57 69 88
IESPGM.PTET51.1.21.97360 116 36 32 50 167
IESPGM.PTET51.1.67.99726 108 25 27 45 135
IESPGM.PTET51.1.171.98395 78 19 3 16 5
IESPGM.PTET51.1.112.16037 44 9 2 24 22
IESPGM.PTET51.1.45.311934 27 22 52 34 99
IESPGM.PTET51.1.123.104578 30 12 6 3 7
IESPGM.PTET51.1.29.467634 123 41 13 62 38
IESPGM.PTET51.1.49.173219 59 18 2 51 70
IESPGM.PTET51.1.1.675364 81 16 26 34 48
IESPGM.PTET51.1.75.294103 45 18 31 30 67
IESPGM.PTET51.1.137.200902 50 19 3 39 56
IESPGM.PTET51.1.101.181273 26 16 32 25 83
IESPGM.PTET51.1.31.344471 26 21 31 21 79
IESPGM.PTET51.1.63.345941 100 35 42 47 139
IESPGM.PTET51.1.2.749598 28 24 10 20 76
IESPGM.PTET51.1.56.332848 30 18 10 33 18
IESPGM.PTET51.1.35.352289 29 20 3 38 9
IESPGM.PTET51.1.78.64575 66 19 29 38 19
IESPGM.PTET51.1.84.123118 49 21 33 13 131
IESPGM.PTET51.1.66.118932 36 25 0 43 12
IESPGM.PTET51.1.14.511219 155 35 35 43 59
IESPGM.PTET51.1.93.142546 105 38 33 43 75
IESPGM.PTET51.1.3.723596 45 3 0 7 0
IESPGM.PTET51.1.190.6477 26 3 3 6 2
IESPGM.PTET51.1.66.348903 28 18 10 33 9
IESPGM.PTET51.1.20.323565 137 28 3 37 39
IESPGM.PTET51.1.44.439773 46 17 7 28 51
IESPGM.PTET51.1.70.87470 86 20 5 38 32
IESPGM.PTET51.1.44.310164 69 27 14 44 83
IESPGM.PTET51.1.52.151023 126 24 3 44 7
IESPGM.PTET51.1.123.191232 57 13 3 30 4
IESPGM.PTET51.1.53.225257 81 42 21 49 63
IESPGM.PTET51.1.102.221002 114 13 4 38 16
IESPGM.PTET51.1.91.198793 81 20 12 52 32
IESPGM.PTET51.1.45.312962 26 33 24 41 88
IESPGM.PTET51.1.127.84219 29 21 1 36 5
IESPGM.PTET51.1.22.125776 113 25 17 54 89
IESPGM.PTET51.1.176.116560 48 5 19 8 13
IESPGM.PTET51.1.67.73277 39 13 4 37 5
IESPGM.PTET51.1.54.428667 59 25 24 36 46
IESPGM.PTET51.1.162.118837 115 13 8 33 29
IESPGM.PTET51.1.24.561052 54 17 21 14 50
IESPGM.PTET51.1.143.41104 29 21 25 31 27
IESPGM.PTET51.1.52.384959 28 11 3 8 4
IESPGM.PTET51.1.4.449384 127 24 24 46 51
IESPGM.PTET51.1.91.238050 30 4 11 2 5
IESPGM.PTET51.1.35.348917 77 23 33 51 88
IESPGM.PTET51.1.17.415734 26 20 25 28 57
IESPGM.PTET51.1.10.504433 26 21 30 31 73
IESPGM.PTET51.1.92.198939 257 41 44 58 94
IESPGM.PTET51.1.51.424076 28 6 3 8 18
IESPGM.PTET51.1.8.153158 26 13 15 17 17
IESPGM.PTET51.1.46.413931 29 15 23 29 66
IESPGM.PTET51.1.62.168406 28 17 13 18 55
IESPGM.PTET51.1.32.173269 123 21 17 26 48
IESPGM.PTET51.1.2.948717 27 18 20 19 46
IESPGM.PTET51.1.123.97668 179 44 69 59 151
IESPGM.PTET51.1.32.444127 154 16 32 47 52
IESPGM.PTET51.1.23.530358 46 28 34 28 38
IESPGM.PTET51.1.100.217020 45 10 0 17 9
IESPGM.PTET51.1.22.457897 62 21 4 25 7
IESPGM.PTET51.1.40.489246 117 28 22 29 69
IESPGM.PTET51.1.101.84812 356 54 39 88 99
IESPGM.PTET51.1.27.294496 472 67 58 121 83
IESPGM.PTET51.1.58.133449 29 13 2 24 26
IESPGM.PTET51.1.67.253685 65 24 13 49 27
IESPGM.PTET51.1.70.57941 28 17 22 26 95
IESPGM.PTET51.1.147.31348 108 26 19 47 122
IESPGM.PTET51.1.81.320302 64 29 26 42 70
IESPGM.PTET51.1.112.75808 203 46 21 68 71
IESPGM.PTET51.1.7.454261 26 22 17 32 63
IESPGM.PTET51.1.4.619146 65 22 13 27 36
IESPGM.PTET51.1.1.212322 26 4 3 11 11
IESPGM.PTET51.1.28.410195 3241 405 1067 533 1928
IESPGM.PTET51.1.65.348180 66 18 0 32 1
IESPGM.PTET51.1.38.84516 128 13 2 10 4
IESPGM.PTET51.1.9.586227 27 23 32 27 42
IESPGM.PTET51.1.525.1231 28 5 9 6 3
IESPGM.PTET51.1.15.167926 47 32 32 34 99
IESPGM.PTET51.1.15.512113 27 11 6 20 9
IESPGM.PTET51.1.98.149065 85 29 38 56 49
IESPGM.PTET51.1.20.282093 77 27 5 40 59
IESPGM.PTET51.1.26.389134 132 30 10 39 41
IESPGM.PTET51.1.88.233951 76 29 25 46 82
IESPGM.PTET51.1.79.169116 45 20 39 30 85
IESPGM.PTET51.1.122.48950 70 6 4 29 3
IESPGM.PTET51.1.103.34326 75 24 3 25 26
IESPGM.PTET51.1.152.188278 47 12 0 17 3
IESPGM.PTET51.1.7.524513 26 19 33 22 40
IESPGM.PTET51.1.176.17784 27 20 5 19 19
IESPGM.PTET51.1.49.17932 121 18 24 43 55
IESPGM.PTET51.1.15.82017 45 6 28 20 26
IESPGM.PTET51.1.140.238796 192 34 75 65 153
IESPGM.PTET51.1.91.270652 48 24 44 36 107
IESPGM.PTET51.1.47.198327 45 16 38 29 52
IESPGM.PTET51.1.18.1924 108 39 70 79 110
IESPGM.PTET51.1.16.241415 51 20 11 37 49
IESPGM.PTET51.1.163.179965 178 35 53 60 113
IESPGM.PTET51.1.127.239940 76 27 38 34 83
IESPGM.PTET51.1.58.333903 26 8 4 24 37
IESPGM.PTET51.1.7.730982 330 33 77 59 135
IESPGM.PTET51.1.48.376899 28 13 46 25 73
IESPGM.PTET51.1.230.9747 54 20 25 36 72
IESPGM.PTET51.1.46.472248 26 18 13 24 39
IESPGM.PTET51.1.110.209589 107 22 54 50 98
IESPGM.PTET51.1.58.90558 45 14 7 20 18
IESPGM.PTET51.1.342.363 27 3 0 7 0
IESPGM.PTET51.1.60.25636 28 13 26 34 57
IESPGM.PTET51.1.28.235453 44 9 7 27 27
IESPGM.PTET51.1.8.123336 257 41 49 67 144
IESPGM.PTET51.1.167.190999 44 22 4 24 17
IESPGM.PTET51.1.4.317439 99 31 82 56 151
IESPGM.PTET51.1.9.630040 47 23 38 45 83
IESPGM.PTET51.1.66.249866 142 28 30 28 115
IESPGM.PTET51.1.109.88502 27 14 6 25 11
IESPGM.PTET51.1.25.129497 80 3 5 32 38
IESPGM.PTET51.1.17.113737 29 26 11 43 5
IESPGM.PTET51.1.49.450387 29 21 33 33 39
IESPGM.PTET51.1.156.14675 65 5 6 11 9
IESPGM.PTET51.1.148.18535 57 17 22 27 89
IESPGM.PTET51.1.103.123425 28 4 19 11 31
IESPGM.PTET51.1.64.217392 220 43 14 75 69
IESPGM.PTET51.1.46.399947 26 18 8 30 42
IESPGM.PTET51.1.15.270342 28 11 7 25 11
IESPGM.PTET51.1.120.10126 26 25 32 12 70
IESPGM.PTET51.1.32.59586 45 12 7 35 21
IESPGM.PTET51.1.46.412037 49 16 2 29 21
IESPGM.PTET51.1.20.50266 187 30 40 63 93
IESPGM.PTET51.1.662.366 26 20 44 33 97
IESPGM.PTET51.1.65.378577 45 14 19 19 60
IESPGM.PTET51.1.88.192778 50 17 28 36 61
IESPGM.PTET51.1.146.43897 29 9 7 12 8
IESPGM.PTET51.1.112.139344 197 38 22 55 57
IESPGM.PTET51.1.141.33155 96 18 1 31 19
IESPGM.PTET51.1.102.44527 87 13 6 30 19
IESPGM.PTET51.1.77.171868 27 11 5 21 24
IESPGM.PTET51.1.190.5745 28 1 8 7 8
IESPGM.PTET51.1.1.573512 109 24 10 47 64
IESPGM.PTET51.1.85.154425 45 21 11 24 24
IESPGM.PTET51.1.152.201535 75 14 24 27 59
IESPGM.PTET51.1.12.235955 28 22 24 36 55
IESPGM.PTET51.1.134.32386 95 6 5 41 7
IESPGM.PTET51.1.15.312558 64 29 12 33 26
IESPGM.PTET51.1.9.327773 30 10 62 24 67
IESPGM.PTET51.1.22.386892 27 24 3 18 14
IESPGM.PTET51.1.138.158438 27 14 8 35 15
IESPGM.PTET51.1.115.245320 28 1 1 0 0
IESPGM.PTET51.1.99.254280 48 19 22 34 46
IESPGM.PTET51.1.44.11441 71 30 21 50 119
IESPGM.PTET51.1.109.90405 27 7 3 21 5
IESPGM.PTET51.1.76.240659 28 18 26 31 68
IESPGM.PTET51.1.55.201186 60 17 23 36 71
IESPGM.PTET51.1.48.113140 56 5 2 11 3
IESPGM.PTET51.1.99.26641 67 16 19 45 55
IESPGM.PTET51.1.1.615727 46 25 45 43 74
IESPGM.PTET51.1.86.55156 45 22 54 31 109
IESPGM.PTET51.1.1.198337 27 8 11 20 7
IESPGM.PTET51.1.147.219762 54 3 5 10 22
IESPGM.PTET51.1.69.51720 47 19 4 20 4
IESPGM.PTET51.1.106.185007 55 25 36 50 71
IESPGM.PTET51.1.164.151038 46 13 0 13 16
IESPGM.PTET51.1.18.82141 46 9 25 13 25
IESPGM.PTET51.1.160.116190 31 10 32 30 71
IESPGM.PTET51.1.65.317045 55 13 0 15 2
IESPGM.PTET51.1.34.448851 65 30 51 39 70
IESPGM.PTET51.1.69.254746 113 26 26 51 43
IESPGM.PTET51.1.131.248160 31 13 3 4 5
IESPGM.PTET51.1.89.333318 28 14 9 23 24
IESPGM.PTET51.1.207.14192 44 8 11 11 9
IESPGM.PTET51.1.684.1598 29 1 12 17 60
IESPGM.PTET51.1.117.251343 56 32 36 38 90
IESPGM.PTET51.1.66.250151 59 13 22 40 87
IESPGM.PTET51.1.154.89407 47 13 0 11 5
IESPGM.PTET51.1.57.99573 78 18 2 19 35
IESPGM.PTET51.1.126.165114 78 9 0 18 2
IESPGM.PTET51.1.91.196430 89 21 11 51 30
IESPGM.PTET51.1.15.25184 85 39 15 32 51
IESPGM.PTET51.1.99.25327 56 16 27 19 69
IESPGM.PTET51.1.110.40376 47 4 1 17 7
IESPGM.PTET51.1.57.362543 27 4 2 5 1
IESPGM.PTET51.1.133.40239 28 2 2 7 1
IESPGM.PTET51.1.87.16470 27 18 9 23 24
IESPGM.PTET51.1.125.194333 94 17 5 26 6
IESPGM.PTET51.1.47.169845 26 19 70 26 113
IESPGM.PTET51.1.65.34476 47 19 37 34 73
IESPGM.PTET51.1.101.221146 58 13 24 27 57
IESPGM.PTET51.1.102.151039 31 8 12 13 19
IESPGM.PTET51.1.11.263561 240 61 18 93 60
IESPGM.PTET51.1.135.124310 77 15 5 28 2
IESPGM.PTET51.1.122.129267 27 6 2 16 1
IESPGM.PTET51.1.370.1751 27 6 8 25 27
IESPGM.PTET51.1.81.17522 28 13 4 25 27
IESPGM.PTET51.1.103.225288 56 32 19 31 54
IESPGM.PTET51.1.107.288635 127 36 47 56 121
IESPGM.PTET51.1.35.381965 28 6 8 9 6
IESPGM.PTET51.1.114.216959 27 16 19 26 47
IESPGM.PTET51.1.104.184552 50 18 11 29 47
IESPGM.PTET51.1.17.575735 26 21 0 34 5
IESPGM.PTET51.1.111.237202 117 33 17 59 65
IESPGM.PTET51.1.154.93962 144 21 8 32 16
IESPGM.PTET51.1.570.814 150 2 58 1 92
IESPGM.PTET51.1.21.455392 121 18 10 62 70
IESPGM.PTET51.1.65.319396 27 12 3 8 17
IESPGM.PTET51.1.112.169753 87 12 4 22 3
IESPGM.PTET51.1.59.20730 125 29 15 48 25
IESPGM.PTET51.1.39.46280 46 7 3 17 18
IESPGM.PTET51.1.106.300703 29 19 49 26 66
IESPGM.PTET51.1.88.261120 53 19 26 29 42
IESPGM.PTET51.1.75.336323 94 31 38 31 105
IESPGM.PTET51.1.137.230138 29 8 12 24 11
IESPGM.PTET51.1.159.113573 117 28 12 45 70
IESPGM.PTET51.1.132.147519 28 6 6 15 24
IESPGM.PTET51.1.11.494858 108 18 6 35 27
IESPGM.PTET51.1.132.50417 49 20 2 21 10
IESPGM.PTET51.1.86.155302 28 11 2 15 11
IESPGM.PTET51.1.82.283690 29 15 35 20 40
IESPGM.PTET51.1.152.186221 26 12 32 20 61
IESPGM.PTET51.1.195.7310 28 1 3 3 13
IESPGM.PTET51.1.123.36410 47 9 1 15 8
IESPGM.PTET51.1.88.162972 49 22 10 24 42
IESPGM.PTET51.1.138.75213 46 23 35 42 111
IESPGM.PTET51.1.158.21629 84 16 4 29 11
IESPGM.PTET51.1.13.639062 88 8 4 15 10
IESPGM.PTET51.1.130.7534 26 0 0 0 0
IESPGM.PTET51.1.18.275380 96 24 35 39 107
IESPGM.PTET51.1.190.6487 45 2 7 7 10
IESPGM.PTET51.1.90.206319 28 24 13 29 44
IESPGM.PTET51.1.181.71086 71 8 1 30 5
IESPGM.PTET51.1.93.314934 27 14 67 34 47
IESPGM.PTET51.1.43.20010 29 21 31 44 99
IESPGM.PTET51.1.25.130934 44 13 24 31 72
IESPGM.PTET51.1.2.315085 97 28 34 51 118
IESPGM.PTET51.1.55.157970 193 45 36 48 124
IESPGM.PTET51.1.116.246203 75 10 7 52 110
IESPGM.PTET51.1.59.163145 29 18 6 34 19
IESPGM.PTET51.1.105.42014 85 19 16 21 33
IESPGM.PTET51.1.20.282689 140 33 19 44 123
IESPGM.PTET51.1.26.290812 112 29 38 42 81
IESPGM.PTET51.1.13.608507 45 10 38 24 24
IESPGM.PTET51.1.108.39508 46 8 12 16 39
IESPGM.PTET51.1.39.126786 74 19 14 40 46
IESPGM.PTET51.1.13.642281 134 19 29 30 119
IESPGM.PTET51.1.183.48074 80 11 0 9 1
IESPGM.PTET51.1.77.72120 80 18 2 48 24
IESPGM.PTET51.1.50.276507 96 17 2 56 13
IESPGM.PTET51.1.43.235076 26 15 13 24 12
IESPGM.PTET51.1.150.43208 55 23 18 49 82
IESPGM.PTET51.1.57.71945 47 19 33 32 49
IESPGM.PTET51.1.32.90266 121 8 4 19 18
IESPGM.PTET51.1.96.4440 28 24 2 22 9
IESPGM.PTET51.1.44.210392 46 14 30 16 64
IESPGM.PTET51.1.21.66522 28 10 3 14 10
IESPGM.PTET51.1.98.253685 242 50 38 81 131
IESPGM.PTET51.1.133.68459 29 13 49 30 58
IESPGM.PTET51.1.375.3616 97 15 21 35 74
IESPGM.PTET51.1.6.96940 45 18 27 35 68
IESPGM.PTET51.1.15.399084 198 43 32 77 109
IESPGM.PTET51.1.63.346984 76 25 11 30 22
IESPGM.PTET51.1.53.326097 59 17 1 14 9
IESPGM.PTET51.1.75.35371 27 14 0 19 16
IESPGM.PTET51.1.43.79080 28 8 2 22 15
IESPGM.PTET51.1.52.122820 125 22 8 23 13
IESPGM.PTET51.1.38.323101 30 24 37 51 80
IESPGM.PTET51.1.143.112442 28 5 0 25 13
IESPGM.PTET51.1.42.31826 159 36 45 55 96
IESPGM.PTET51.1.1.211306 26 19 16 23 26
IESPGM.PTET51.1.143.42457 27 23 13 15 33
IESPGM.PTET51.1.43.48521 27 14 34 34 81
IESPGM.PTET51.1.1.212629 29 12 12 16 6
IESPGM.PTET51.1.53.253329 47 15 7 31 27
IESPGM.PTET51.1.120.10714 26 12 19 17 61
IESPGM.PTET51.1.109.58102 27 13 31 14 32
IESPGM.PTET51.1.44.365402 59 23 40 38 100
IESPGM.PTET51.1.168.186914 28 6 4 19 11
IESPGM.PTET51.1.164.64166 28 14 12 31 59
IESPGM.PTET51.1.9.457072 27 11 5 16 5
IESPGM.PTET51.1.9.385938 77 24 12 35 23
IESPGM.PTET51.1.56.290064 83 26 38 30 86
IESPGM.PTET51.1.122.231809 82 22 4 26 18
IESPGM.PTET51.1.122.229630 28 27 18 24 45
IESPGM.PTET51.1.12.435819 28 28 53 39 72
IESPGM.PTET51.1.85.227786 46 5 29 11 66
IESPGM.PTET51.1.149.151134 29 11 1 18 5
IESPGM.PTET51.1.6.10570 30 10 5 22 29
IESPGM.PTET51.1.31.413128 28 21 3 21 22
IESPGM.PTET51.1.147.32697 86 22 11 39 80
IESPGM.PTET51.1.102.249528 55 9 12 14 29
IESPGM.PTET51.1.125.264024 46 8 32 30 70
IESPGM.PTET51.1.115.75086 29 17 9 28 9
IESPGM.PTET51.1.178.54543 68 18 10 43 68
IESPGM.PTET51.1.151.100861 44 4 4 12 32
IESPGM.PTET51.1.42.292041 45 14 14 47 68
IESPGM.PTET51.1.93.1411 27 20 39 33 57
IESPGM.PTET51.1.129.242300 46 20 29 36 86
IESPGM.PTET51.1.57.188543 94 23 44 26 63
IESPGM.PTET51.1.64.345514 55 25 6 27 5
IESPGM.PTET51.1.116.249899 48 13 14 26 92
IESPGM.PTET51.1.359.1673 44 12 8 19 49
IESPGM.PTET51.1.165.53819 26 6 26 9 77
IESPGM.PTET51.1.159.109916 46 16 15 37 22
IESPGM.PTET51.1.6.221642 26 11 2 20 25
IESPGM.PTET51.1.19.175454 30 14 0 32 14
IESPGM.PTET51.1.1.211017 27 0 0 0 0
IESPGM.PTET51.1.151.200353 29 8 0 15 4
IESPGM.PTET51.1.131.250941 55 10 4 30 35
IESPGM.PTET51.1.133.251105 77 30 36 41 93
IESPGM.PTET51.1.92.11157 26 27 8 29 15
IESPGM.PTET51.1.90.295346 27 13 11 17 22
IESPGM.PTET51.1.62.273788 76 17 6 31 10
IESPGM.PTET51.1.24.227943 45 15 34 37 71
IESPGM.PTET51.1.89.161216 76 16 32 35 86
IESPGM.PTET51.1.38.123525 199 22 5 53 41
IESPGM.PTET51.1.141.211481 307 44 94 71 226
IESPGM.PTET51.1.12.334719 46 24 23 30 98
IESPGM.PTET51.1.124.57366 47 14 7 33 33
IESPGM.PTET51.1.75.195074 99 30 58 66 134
IESPGM.PTET51.1.80.90572 30 20 14 23 33
IESPGM.PTET51.1.107.83488 243 36 33 55 53
IESPGM.PTET51.1.178.55570 81 9 12 46 26
IESPGM.PTET51.1.35.349664 136 52 56 54 174
IESPGM.PTET51.1.53.255381 76 18 36 36 81
IESPGM.PTET51.1.104.153124 27 5 7 22 21
IESPGM.PTET51.1.147.61764 71 24 15 33 55
IESPGM.PTET51.1.7.686592 56 25 9 26 27
IESPGM.PTET51.1.43.396992 47 7 1 9 4
IESPGM.PTET51.1.56.359469 74 16 9 25 28
IESPGM.PTET51.1.10.132197 141 15 4 46 9
IESPGM.PTET51.1.52.324172 48 19 63 42 96
IESPGM.PTET51.1.74.334111 28 14 3 18 1
IESPGM.PTET51.1.60.268480 31 29 32 29 99
IESPGM.PTET51.1.114.86589 29 24 1 23 22
IESPGM.PTET51.1.106.93660 65 14 5 22 4
IESPGM.PTET51.1.175.26650 28 15 24 28 80
IESPGM.PTET51.1.125.210993 26 8 9 23 43
IESPGM.PTET51.1.127.54113 80 10 4 16 36
IESPGM.PTET51.1.144.31521 28 15 12 32 43
IESPGM.PTET51.1.71.361832 26 11 35 17 69
IESPGM.PTET51.1.26.129646 26 11 27 24 65
IESPGM.PTET51.1.2.846019 116 39 42 41 114
IESPGM.PTET51.1.1.442014 26 16 22 34 48
IESPGM.PTET51.1.133.150005 27 5 0 7 5
IESPGM.PTET51.1.7.685275 29 9 2 25 19
IESPGM.PTET51.1.59.405210 99 29 12 41 45
IESPGM.PTET51.1.13.496929 27 10 2 14 0
IESPGM.PTET51.1.6.348306 31 13 0 26 11
IESPGM.PTET51.1.64.346561 33 20 2 30 6
IESPGM.PTET51.1.28.464115 54 19 37 34 68
IESPGM.PTET51.1.39.487683 28 16 11 14 14
IESPGM.PTET51.1.101.219549 27 15 2 11 56
IESPGM.PTET51.1.58.164892 115 27 2 41 28
IESPGM.PTET51.1.19.39519 86 31 13 44 69
IESPGM.PTET51.1.9.428887 213 45 19 46 109
IESPGM.PTET51.1.68.279413 48 16 35 27 81
IESPGM.PTET51.1.19.98117 27 19 20 34 20
IESPGM.PTET51.1.128.211314 26 12 3 29 15
IESPGM.PTET51.1.162.146327 79 18 20 18 30
IESPGM.PTET51.1.130.68316 28 13 11 20 18
IESPGM.PTET51.1.116.3416 27 28 38 17 98
IESPGM.PTET51.1.2.949488 29 17 2 12 1
IESPGM.PTET51.1.30.342275 26 13 11 30 45
IESPGM.PTET51.1.317.7044 95 5 30 33 98
IESPGM.PTET51.1.18.144468 28 16 17 10 8
IESPGM.PTET51.1.135.200893 107 29 12 39 48
IESPGM.PTET51.1.35.348054 116 26 6 37 88
IESPGM.PTET51.1.82.10847 26 16 32 38 39
IESPGM.PTET51.1.46.212772 105 28 30 32 99
IESPGM.PTET51.1.146.10704 93 3 5 11 23
IESPGM.PTET51.1.60.27996 27 2 2 10 13
IESPGM.PTET51.1.570.2210 29 11 5 17 4
IESPGM.PTET51.1.41.188737 210 35 12 71 69
IESPGM.PTET51.1.65.377269 30 18 36 24 62
IESPGM.PTET51.1.110.137857 45 19 45 39 57
IESPGM.PTET51.1.19.577530 39 4 1 4 6
IESPGM.PTET51.1.66.121296 70 23 30 41 64
IESPGM.PTET51.1.133.178513 75 19 6 34 34
IESPGM.PTET51.1.157.92191 70 23 30 45 31
IESPGM.PTET51.1.126.137081 30 12 11 15 28
IESPGM.PTET51.1.23.154431 26 12 11 37 17
IESPGM.PTET51.1.97.250151 66 24 37 26 73
IESPGM.PTET51.1.121.259594 155 32 18 58 14
IESPGM.PTET51.1.117.6571 30 9 29 11 27
IESPGM.PTET51.1.149.6869 47 22 9 41 18
IESPGM.PTET51.1.311.3911 26 4 15 7 40
IESPGM.PTET51.1.40.362870 29 20 27 24 67
IESPGM.PTET51.1.27.433125 44 8 23 17 28
IESPGM.PTET51.1.14.368954 208 30 2 62 33
IESPGM.PTET51.1.596.326 37 10 6 11 12
IESPGM.PTET51.1.163.178073 114 31 6 35 20
IESPGM.PTET51.1.1.142964 107 33 63 58 80
IESPGM.PTET51.1.91.136520 67 16 5 52 68
IESPGM.PTET51.1.134.123158 173 38 3 52 18
IESPGM.PTET51.1.58.335976 45 18 6 27 21
IESPGM.PTET51.1.63.144189 87 25 4 34 13
IESPGM.PTET51.1.11.102828 75 26 12 34 38
IESPGM.PTET51.1.190.5464 76 16 44 19 62
IESPGM.PTET51.1.14.409849 28 17 34 18 56
IESPGM.PTET51.1.10.334984 80 21 6 47 65
IESPGM.PTET51.1.24.458657 77 16 11 46 5
IESPGM.PTET51.1.37.179646 44 17 44 34 88
IESPGM.PTET51.1.62.198248 47 19 13 19 23
IESPGM.PTET51.1.133.38059 27 0 0 0 0
IESPGM.PTET51.1.79.22220 52 45 63 61 106
IESPGM.PTET51.1.77.137516 28 15 16 31 59
IESPGM.PTET51.1.155.23568 72 24 15 32 31
IESPGM.PTET51.1.107.100122 87 14 3 21 17
IESPGM.PTET51.1.135.185879 28 12 7 26 51
IESPGM.PTET51.1.28.493206 99 25 14 31 41
IESPGM.PTET51.1.151.155826 110 16 6 14 25
IESPGM.PTET51.1.25.290957 63 21 5 34 4
IESPGM.PTET51.1.144.60615 46 21 14 26 73
IESPGM.PTET51.1.61.170748 132 31 24 52 56
IESPGM.PTET51.1.44.438766 26 17 2 27 4
IESPGM.PTET51.1.103.93831 90 22 6 32 83
IESPGM.PTET51.1.100.277859 28 13 7 11 9
IESPGM.PTET51.1.142.23849 26 14 19 45 23
IESPGM.PTET51.1.124.265779 28 9 39 23 30
IESPGM.PTET51.1.95.316738 74 19 8 35 14
IESPGM.PTET51.1.16.211313 87 28 24 48 123
IESPGM.PTET51.1.83.253160 56 13 23 38 71
IESPGM.PTET51.1.86.230276 49 28 27 25 58
IESPGM.PTET51.1.70.227554 48 25 6 36 44
IESPGM.PTET51.1.1.370000 64 3 1 6 14
IESPGM.PTET51.1.19.275828 29 9 5 4 30
IESPGM.PTET51.1.162.150280 29 15 30 37 89
IESPGM.PTET51.1.66.150384 29 23 5 22 26
IESPGM.PTET51.1.73.333515 72 17 20 23 60
IESPGM.PTET51.1.159.172498 26 14 9 33 39
IESPGM.PTET51.1.103.181902 70 16 2 23 7
IESPGM.PTET51.1.89.133765 56 10 10 31 56
IESPGM.PTET51.1.75.36992 77 17 7 32 44
IESPGM.PTET51.1.72.130125 68 25 41 34 95
IESPGM.PTET51.1.92.210018 107 34 33 43 55
IESPGM.PTET51.1.4.448378 48 12 8 35 25
IESPGM.PTET51.1.96.245012 57 19 21 37 42
IESPGM.PTET51.1.106.186069 28 19 37 41 61
IESPGM.PTET51.1.141.165324 71 21 19 35 61
IESPGM.PTET51.1.80.87947 232 38 8 69 51
IESPGM.PTET51.1.28.394749 26 18 49 34 61
IESPGM.PTET51.1.88.159473 28 14 31 27 58
IESPGM.PTET51.1.148.49988 69 18 11 24 37
IESPGM.PTET51.1.16.415594 45 12 12 23 29
IESPGM.PTET51.1.146.37609 28 10 1 16 17
IESPGM.PTET51.1.154.189056 44 16 3 16 3
IESPGM.PTET51.1.12.263424 98 26 45 42 114
IESPGM.PTET51.1.84.152515 53 13 2 30 8
IESPGM.PTET51.1.103.94861 112 31 6 43 40
IESPGM.PTET51.1.2.345775 195 52 49 80 142
IESPGM.PTET51.1.112.169473 29 11 39 39 71
IESPGM.PTET51.1.143.43780 26 14 30 36 66
IESPGM.PTET51.1.90.266267 26 11 15 30 28
IESPGM.PTET51.1.89.263938 28 2 1 10 1
IESPGM.PTET51.1.158.211738 45 14 30 27 62
IESPGM.PTET51.1.126.66375 29 16 20 8 54
IESPGM.PTET51.1.130.39527 108 21 8 47 44
IESPGM.PTET51.1.9.527938 27 16 4 33 8
IESPGM.PTET51.1.162.120750 28 8 4 9 12
IESPGM.PTET51.1.71.160371 45 13 2 23 22
IESPGM.PTET51.1.83.181738 57 13 19 42 49
IESPGM.PTET51.1.111.86172 84 7 14 12 4
IESPGM.PTET51.1.84.47194 43 17 24 31 87
IESPGM.PTET51.1.45.107859 120 30 27 28 40
IESPGM.PTET51.1.50.351184 29 17 12 28 5
IESPGM.PTET51.1.47.443330 29 12 39 28 67
IESPGM.PTET51.1.165.122706 29 27 63 21 93
IESPGM.PTET51.1.106.92930 46 5 13 14 31
IESPGM.PTET51.1.42.205393 110 15 21 26 25
IESPGM.PTET51.1.168.22824 89 22 0 22 3
IESPGM.PTET51.1.92.297127 56 21 2 45 22
IESPGM.PTET51.1.48.171609 228 35 20 31 68
IESPGM.PTET51.1.160.16345 55 3 4 13 7
IESPGM.PTET51.1.10.302523 95 19 30 56 79
IESPGM.PTET51.1.342.3846 114 27 36 29 79
IESPGM.PTET51.1.49.447473 107 25 31 61 83
IESPGM.PTET51.1.83.55028 27 8 2 15 2
IESPGM.PTET51.1.39.255649 146 28 25 68 103
IESPGM.PTET51.1.111.240145 194 36 16 73 20
IESPGM.PTET51.1.177.36981 27 23 14 38 63
IESPGM.PTET51.1.103.282427 86 25 22 45 76
IESPGM.PTET51.1.107.129665 94 18 23 47 71
IESPGM.PTET51.1.48.112713 28 6 0 3 9
IESPGM.PTET51.1.94.47354 78 11 1 24 29
IESPGM.PTET51.1.161.145140 26 18 14 21 54
IESPGM.PTET51.1.62.93256 87 23 5 37 54
IESPGM.PTET51.1.22.525524 28 11 1 23 14
IESPGM.PTET51.1.142.49427 67 32 17 29 45
IESPGM.PTET51.1.98.7397 45 10 30 38 51
IESPGM.PTET51.1.312.4166 26 14 16 11 24
IESPGM.PTET51.1.171.134017 188 41 47 41 104
IESPGM.PTET51.1.125.16635 67 9 14 38 33
IESPGM.PTET51.1.151.736 29 6 10 9 8
IESPGM.PTET51.1.109.60308 27 16 16 8 29
IESPGM.PTET51.1.57.187529 54 8 35 30 67
IESPGM.PTET51.1.148.76416 45 22 12 28 20
IESPGM.PTET51.1.83.223656 78 16 19 40 101
IESPGM.PTET51.1.92.213397 75 23 4 38 41
IESPGM.PTET51.1.45.337534 45 26 50 36 91
IESPGM.PTET51.1.82.250219 98 26 20 33 77
IESPGM.PTET51.1.158.82296 60 16 18 28 48
IESPGM.PTET51.1.91.78352 45 19 2 20 15
IESPGM.PTET51.1.114.216094 46 10 3 10 6
IESPGM.PTET51.1.134.184980 30 16 16 27 55
IESPGM.PTET51.1.155.80402 82 15 25 40 114
IESPGM.PTET51.1.109.33296 48 15 16 26 23
IESPGM.PTET51.1.93.239713 58 20 32 23 42
IESPGM.PTET51.1.58.404035 57 13 31 32 102
IESPGM.PTET51.1.65.90005 82 11 1 7 2
IESPGM.PTET51.1.10.302233 55 23 8 38 35
IESPGM.PTET51.1.28.233126 26 15 30 12 19
IESPGM.PTET51.1.15.82037 28 2 14 10 6
IESPGM.PTET51.1.9.587270 65 15 7 14 20
IESPGM.PTET51.1.429.2140 127 31 74 30 174
IESPGM.PTET51.1.15.471248 29 12 2 30 12
IESPGM.PTET51.1.145.144657 67 12 4 19 3
IESPGM.PTET51.1.125.207784 131 15 8 29 7
IESPGM.PTET51.1.19.176789 45 16 2 22 32
IESPGM.PTET51.1.84.20882 45 7 0 7 2
IESPGM.PTET51.1.27.433717 26 18 32 25 72
IESPGM.PTET51.1.15.166330 31 33 18 26 26
IESPGM.PTET51.1.91.268481 26 6 10 6 18
IESPGM.PTET51.1.33.78783 30 21 27 20 48
IESPGM.PTET51.1.8.656061 349 76 85 88 221
IESPGM.PTET51.1.57.38935 68 26 35 32 81
IESPGM.PTET51.1.76.295028 44 16 19 40 81
IESPGM.PTET51.1.108.42151 75 12 53 26 55
IESPGM.PTET51.1.316.6222 26 9 12 18 29
IESPGM.PTET51.1.68.87203 87 22 13 31 31
IESPGM.PTET51.1.142.209759 27 10 0 12 8
IESPGM.PTET51.1.147.220940 50 7 3 25 29
IESPGM.PTET51.1.15.309354 69 40 31 58 56
IESPGM.PTET51.1.117.146307 28 17 1 16 8
IESPGM.PTET51.1.65.174332 126 27 35 62 96
IESPGM.PTET51.1.98.64020 60 24 25 20 77
IESPGM.PTET51.1.24.429578 28 48 15 45 45
IESPGM.PTET51.1.62.112461 45 13 29 29 77
IESPGM.PTET51.1.8.483808 123 25 27 52 47
IESPGM.PTET51.1.18.374441 27 19 9 22 35
IESPGM.PTET51.1.46.237600 66 22 9 50 55
IESPGM.PTET51.1.124.25200 29 23 30 23 54
IESPGM.PTET51.1.50.218366 81 8 0 5 2
IESPGM.PTET51.1.154.204669 103 31 26 28 42
IESPGM.PTET51.1.106.288781 28 13 8 24 9
IESPGM.PTET51.1.63.169324 95 24 19 42 135
IESPGM.PTET51.1.53.326982 29 14 0 27 14
IESPGM.PTET51.1.340.1336 29 5 8 22 26
IESPGM.PTET51.1.139.191345 206 27 12 47 39
IESPGM.PTET51.1.63.314537 119 27 18 46 29
IESPGM.PTET51.1.73.193295 29 13 2 21 1
IESPGM.PTET51.1.160.115181 138 39 45 54 107
IESPGM.PTET51.1.133.180711 86 28 3 36 14
IESPGM.PTET51.1.40.401421 27 13 15 29 85
IESPGM.PTET51.1.44.306237 30 12 37 30 79
IESPGM.PTET51.1.18.346094 26 28 31 27 44
IESPGM.PTET51.1.1.339029 284 45 15 92 53
IESPGM.PTET51.1.1.514932 137 33 14 37 26
IESPGM.PTET51.1.15.338719 95 31 59 45 115
IESPGM.PTET51.1.22.181315 107 15 7 38 27
IESPGM.PTET51.1.11.362020 84 29 43 37 74
IESPGM.PTET51.1.31.339229 44 5 22 33 81
IESPGM.PTET51.1.25.24312 28 19 20 16 50
IESPGM.PTET51.1.167.156650 44 12 14 14 28
IESPGM.PTET51.1.183.20168 58 11 23 20 23
IESPGM.PTET51.1.152.126906 82 14 4 26 4
IESPGM.PTET51.1.30.308214 101 36 20 50 55
IESPGM.PTET51.1.42.289710 65 17 6 32 4
IESPGM.PTET51.1.29.336449 90 17 5 21 36
IESPGM.PTET51.1.40.361858 102 36 39 47 114
IESPGM.PTET51.1.110.37177 29 15 9 19 12
IESPGM.PTET51.1.115.245341 344 48 58 55 97
IESPGM.PTET51.1.187.35243 47 15 3 29 8
IESPGM.PTET51.1.55.127878 86 32 45 54 76
IESPGM.PTET51.1.157.61641 87 39 21 39 97
IESPGM.PTET51.1.17.239113 172 38 16 82 49
IESPGM.PTET51.1.193.20326 29 11 15 22 59
IESPGM.PTET51.1.48.269801 27 10 17 29 38
IESPGM.PTET51.1.50.250945 111 36 27 42 33
IESPGM.PTET51.1.93.2165 44 28 33 42 99
IESPGM.PTET51.1.5.724388 44 13 15 28 52
IESPGM.PTET51.1.5.652936 102 18 12 37 50
IESPGM.PTET51.1.10.391245 79 24 27 56 131
IESPGM.PTET51.1.71.362876 26 10 15 21 56
IESPGM.PTET51.1.27.433135 26 13 18 15 38
IESPGM.PTET51.1.42.160106 55 6 8 17 9
IESPGM.PTET51.1.152.157158 29 7 0 12 1
IESPGM.PTET51.1.36.478708 38 25 11 21 35
IESPGM.PTET51.1.126.64322 28 23 19 40 53
IESPGM.PTET51.1.125.194350 74 11 10 16 14
IESPGM.PTET51.1.41.103697 96 26 1 26 12
IESPGM.PTET51.1.2.816200 128 31 36 42 86
IESPGM.PTET51.1.371.1554 46 12 28 29 96
IESPGM.PTET51.1.178.83352 165 26 40 38 109
IESPGM.PTET51.1.4.678643 26 9 14 18 59
IESPGM.PTET51.1.162.85582 28 29 9 25 12
IESPGM.PTET51.1.159.97529 28 1 2 2 2
IESPGM.PTET51.1.161.116352 124 26 27 41 71
IESPGM.PTET51.1.117.5267 30 5 6 12 11
IESPGM.PTET51.1.53.124763 108 31 30 37 29
IESPGM.PTET51.1.46.195105 187 33 75 67 136
IESPGM.PTET51.1.16.574276 57 23 23 4 19
IESPGM.PTET51.1.473.2308 70 15 29 26 54
IESPGM.PTET51.1.78.63575 62 4 7 17 14
IESPGM.PTET51.1.27.191652 70 27 28 47 97
IESPGM.PTET51.1.8.526756 117 36 5 50 23
IESPGM.PTET51.1.62.92521 1499 250 478 332 830
IESPGM.PTET51.1.40.402457 78 18 1 23 12
IESPGM.PTET51.1.158.20304 26 5 13 11 18
IESPGM.PTET51.1.134.181901 89 16 50 38 72
IESPGM.PTET51.1.62.371508 105 22 26 21 74
IESPGM.PTET51.1.27.434163 44 33 57 56 171
IESPGM.PTET51.1.13.640249 313 87 208 109 205
IESPGM.PTET51.1.11.64033 86 35 46 32 58
IESPGM.PTET51.1.60.137866 48 19 33 25 68
IESPGM.PTET51.1.89.55593 47 19 1 29 12
IESPGM.PTET51.1.19.71836 282 70 101 72 208
IESPGM.PTET51.1.77.13520 30 19 28 27 82
IESPGM.PTET51.1.161.145737 76 22 39 46 52
IESPGM.PTET51.1.68.58729 27 19 8 29 6
IESPGM.PTET51.1.29.410961 56 14 0 12 4
IESPGM.PTET51.1.174.109233 104 38 43 70 120
IESPGM.PTET51.1.25.126419 29 12 6 22 8
IESPGM.PTET51.1.111.137440 214 28 29 71 77
IESPGM.PTET51.1.9.455037 28 13 4 14 0
IESPGM.PTET51.1.58.61789 28 26 27 34 43
IESPGM.PTET51.1.86.26672 28 19 17 17 60
IESPGM.PTET51.1.1.746967 147 33 15 70 53
IESPGM.PTET51.1.312.3126 29 9 6 21 12
IESPGM.PTET51.1.3.215757 28 19 8 17 24
IESPGM.PTET51.1.32.56506 48 15 11 33 17
IESPGM.PTET51.1.170.103613 28 6 14 0 4
IESPGM.PTET51.1.40.387439 29 11 13 16 47
IESPGM.PTET51.1.31.209625 46 14 5 21 1
IESPGM.PTET51.1.105.124504 26 7 41 6 53
IESPGM.PTET51.1.5.678515 91 20 14 37 27
IESPGM.PTET51.1.131.217339 74 21 40 28 105
IESPGM.PTET51.1.128.44539 170 26 18 54 40
IESPGM.PTET51.1.15.467005 28 13 51 37 100
IESPGM.PTET51.1.21.280207 43 12 16 22 58
IESPGM.PTET51.1.61.111570 99 26 6 38 31
IESPGM.PTET51.1.180.20040 27 19 25 12 80
IESPGM.PTET51.1.42.188328 26 2 0 2 1
IESPGM.PTET51.1.556.27210 84 22 36 26 52
IESPGM.PTET51.1.3.750362 26 9 11 29 7
IESPGM.PTET51.1.40.126610 29 0 0 0 0
IESPGM.PTET51.1.35.378186 45 13 62 25 118
IESPGM.PTET51.1.61.341540 79 18 16 30 100
IESPGM.PTET51.1.688.479 67 6 14 35 84
IESPGM.PTET51.1.22.353137 86 21 5 46 10
IESPGM.PTET51.1.72.363774 46 9 5 19 32
IESPGM.PTET51.1.47.112563 49 17 9 31 46
IESPGM.PTET51.1.86.155033 29 15 22 29 45
IESPGM.PTET51.1.11.434355 127 17 47 54 116
IESPGM.PTET51.1.77.270936 27 15 19 32 43
IESPGM.PTET51.1.75.62407 108 19 47 42 130
IESPGM.PTET51.1.105.184443 221 28 44 79 119
IESPGM.PTET51.1.158.47201 101 20 7 37 28
IESPGM.PTET51.1.56.130671 49 22 7 26 23
IESPGM.PTET51.1.88.228417 30 18 14 32 51
IESPGM.PTET51.1.76.79101 44 14 22 17 57
IESPGM.PTET51.1.92.298457 27 16 12 46 39
IESPGM.PTET51.1.30.1236 26 7 1 11 2
IESPGM.PTET51.1.158.19168 26 8 9 11 19
IESPGM.PTET51.1.119.252719 29 11 25 27 36
IESPGM.PTET51.1.91.240278 28 14 17 29 43
IESPGM.PTET51.1.99.56783 29 5 0 3 0
IESPGM.PTET51.1.13.507425 345 55 37 76 73
IESPGM.PTET51.1.16.444986 47 9 8 36 20
IESPGM.PTET51.1.83.178239 28 10 3 25 3
IESPGM.PTET51.1.14.208685 26 1 2 0 3
IESPGM.PTET51.1.14.439974 158 46 44 66 100
IESPGM.PTET51.1.111.86187 44 4 6 4 8
IESPGM.PTET51.1.566.683 28 10 18 14 62
IESPGM.PTET51.1.32.243548 27 8 2 7 2
IESPGM.PTET51.1.119.93671 83 19 45 39 73
IESPGM.PTET51.1.101.218828 27 23 9 32 66
IESPGM.PTET51.1.60.208850 90 34 42 48 95
IESPGM.PTET51.1.74.292505 51 9 4 31 8
IESPGM.PTET51.1.13.365729 83 10 5 17 12
IESPGM.PTET51.1.87.127159 109 9 2 10 2
IESPGM.PTET51.1.58.364786 190 42 19 60 102
IESPGM.PTET51.1.88.291554 96 19 1 28 4
IESPGM.PTET51.1.154.203640 27 5 8 11 18
IESPGM.PTET51.1.45.166172 127 19 22 16 50
IESPGM.PTET51.1.22.425733 28 10 4 39 28
IESPGM.PTET51.1.62.339513 145 21 2 45 26
IESPGM.PTET51.1.63.414618 44 27 22 22 52
IESPGM.PTET51.1.129.113473 4381 555 1352 947 2941
IESPGM.PTET51.1.34.420955 64 15 1 14 6
IESPGM.PTET51.1.3.215171 83 22 3 39 23
IESPGM.PTET51.1.146.4291 61 25 33 24 33
IESPGM.PTET51.1.20.47366 67 20 17 29 8
IESPGM.PTET51.1.39.182907 81 36 39 38 78
IESPGM.PTET51.1.93.171351 118 41 52 47 117
IESPGM.PTET51.1.37.182298 246 44 19 76 41
IESPGM.PTET51.1.82.150440 107 39 75 56 149
IESPGM.PTET51.1.119.59603 27 8 3 8 17
IESPGM.PTET51.1.104.152117 28 17 26 31 61
IESPGM.PTET51.1.65.90013 45 4 1 14 10
IESPGM.PTET51.1.15.267444 109 24 29 53 91
IESPGM.PTET51.1.145.47504 28 20 5 12 18
IESPGM.PTET51.1.165.83078 58 22 13 38 11
IESPGM.PTET51.1.160.143812 69 12 5 27 81
IESPGM.PTET51.1.24.226939 28 25 2 29 28
IESPGM.PTET51.1.28.395497 56 18 16 19 23
IESPGM.PTET51.1.13.508454 62 31 28 19 91
IESPGM.PTET51.1.194.8587 26 4 0 4 0
IESPGM.PTET51.1.97.120271 146 24 13 36 56
IESPGM.PTET51.1.77.165006 80 14 14 42 47
IESPGM.PTET51.1.6.96673 57 19 29 39 63
IESPGM.PTET51.1.19.549782 29 6 0 31 2
IESPGM.PTET51.1.127.25069 48 16 25 20 83
IESPGM.PTET51.1.24.330961 121 25 17 46 64
IESPGM.PTET51.1.166.71405 104 28 35 40 86
IESPGM.PTET51.1.179.12215 77 33 23 32 72
IESPGM.PTET51.1.61.239577 166 44 3 52 23
IESPGM.PTET51.1.1.211037 27 8 3 9 21
IESPGM.PTET51.1.5.724979 28 5 0 6 1
IESPGM.PTET51.1.80.30657 58 10 22 37 56
IESPGM.PTET51.1.316.6529 27 2 25 16 33
IESPGM.PTET51.1.23.44112 278 46 38 89 117
IESPGM.PTET51.1.103.149905 30 11 1 31 9
IESPGM.PTET51.1.113.94430 56 25 21 47 78
IESPGM.PTET51.1.30.469551 317 60 100 102 239
IESPGM.PTET51.1.13.595408 167 8 11 28 35
IESPGM.PTET51.1.352.192 57 6 25 15 27
IESPGM.PTET51.1.105.72132 28 6 0 25 6
IESPGM.PTET51.1.96.276460 44 2 1 8 1
IESPGM.PTET51.1.56.286712 49 13 28 18 54
IESPGM.PTET51.1.72.289863 26 16 21 42 40
IESPGM.PTET51.1.39.386872 108 23 3 52 15
IESPGM.PTET51.1.19.420179 30 9 2 12 4
IESPGM.PTET51.1.98.178474 27 19 24 44 60
IESPGM.PTET51.1.111.106307 26 7 29 28 48
IESPGM.PTET51.1.15.539330 52 26 3 36 22
IESPGM.PTET51.1.65.61801 56 13 3 25 28
IESPGM.PTET51.1.26.291577 106 19 25 43 57
IESPGM.PTET51.1.9.587287 149 14 3 26 7
IESPGM.PTET51.1.133.150021 29 0 1 2 0
IESPGM.PTET51.1.40.288396 39 28 25 25 56
IESPGM.PTET51.1.48.199837 94 18 12 16 41
IESPGM.PTET51.1.77.167355 92 28 4 48 47
IESPGM.PTET51.1.88.157705 26 11 19 30 32
IESPGM.PTET51.1.20.421306 50 18 13 33 65
IESPGM.PTET51.1.14.611619 107 24 25 60 68
IESPGM.PTET51.1.44.164542 78 20 6 43 37
IESPGM.PTET51.1.134.252608 79 25 15 53 22
IESPGM.PTET51.1.110.107190 58 18 21 38 47
IESPGM.PTET51.1.17.315382 27 16 2 32 13
IESPGM.PTET51.1.67.218038 132 41 50 50 115
IESPGM.PTET51.1.32.112917 29 7 11 15 34
IESPGM.PTET51.1.162.25944 31 12 19 21 29
IESPGM.PTET51.1.93.2464 26 14 36 31 99
IESPGM.PTET51.1.52.454676 44 15 19 22 55
IESPGM.PTET51.1.15.472287 29 22 12 24 35
IESPGM.PTET51.1.149.120309 124 20 52 57 127
IESPGM.PTET51.1.68.118706 28 11 1 22 7
IESPGM.PTET51.1.9.530586 26 3 0 7 12
IESPGM.PTET51.1.94.169329 31 20 32 33 75
IESPGM.PTET51.1.19.447365 27 8 8 22 5
IESPGM.PTET51.1.121.130299 30 18 6 26 28
IESPGM.PTET51.1.58.190609 88 29 10 45 53
IESPGM.PTET51.1.86.55479 26 23 20 26 86
IESPGM.PTET51.1.11.192294 27 19 21 19 79
IESPGM.PTET51.1.2.851896 46 20 43 42 91
IESPGM.PTET51.1.65.318687 75 28 10 48 42
IESPGM.PTET51.1.1.298147 26 19 4 29 16
IESPGM.PTET51.1.154.59049 48 14 11 41 25
IESPGM.PTET51.1.94.3277 54 14 39 29 76
IESPGM.PTET51.1.86.230877 29 16 16 31 56
IESPGM.PTET51.1.112.2098 45 32 52 36 122
IESPGM.PTET51.1.47.243491 89 28 20 24 42
IESPGM.PTET51.1.161.63019 46 19 7 27 34
IESPGM.PTET51.1.93.299358 50 16 16 35 54
IESPGM.PTET51.1.28.466795 77 17 20 31 48
IESPGM.PTET51.1.105.14567 52 16 21 20 60
IESPGM.PTET51.1.84.282139 57 19 32 37 75
IESPGM.PTET51.1.83.278602 28 11 22 14 38
IESPGM.PTET51.1.293.8655 78 19 23 38 68
IESPGM.PTET51.1.161.175569 44 13 1 17 12
IESPGM.PTET51.1.10.128844 48 6 11 33 43
IESPGM.PTET51.1.146.10726 54 1 1 0 1
IESPGM.PTET51.1.20.151492 28 6 1 12 18
IESPGM.PTET51.1.27.291441 58 23 14 33 66
IESPGM.PTET51.1.15.196732 87 25 15 43 54
IESPGM.PTET51.1.28.204631 128 37 12 45 96
IESPGM.PTET51.1.133.38369 65 27 27 47 73
IESPGM.PTET51.1.55.186483 28 2 2 3 0
IESPGM.PTET51.1.10.161284 47 19 19 35 71
IESPGM.PTET51.1.91.211488 89 36 41 38 81
IESPGM.PTET51.1.30.409036 30 23 13 26 16
IESPGM.PTET51.1.133.40263 85 10 16 27 30
IESPGM.PTET51.1.166.183242 45 13 15 26 13
IESPGM.PTET51.1.77.339460 138 28 28 40 95
IESPGM.PTET51.1.154.63290 71 25 5 40 18
IESPGM.PTET51.1.233.9725 163 44 29 55 108
IESPGM.PTET51.1.60.235012 103 32 16 54 64
IESPGM.PTET51.1.39.184674 44 19 28 34 92
IESPGM.PTET51.1.54.325522 47 7 6 19 33
IESPGM.PTET51.1.145.112206 45 28 4 22 35
IESPGM.PTET51.1.41.331033 27 26 14 29 51
IESPGM.PTET51.1.62.140222 138 19 18 31 30
IESPGM.PTET51.1.120.40544 28 13 18 15 38
IESPGM.PTET51.1.23.526125 119 14 7 26 14
IESPGM.PTET51.1.159.213381 28 21 2 25 6
IESPGM.PTET51.1.243.1134 118 21 25 38 81
IESPGM.PTET51.1.179.2315 28 2 7 6 6
IESPGM.PTET51.1.41.102389 94 18 22 23 45
IESPGM.PTET51.1.68.180230 26 15 45 12 52
IESPGM.PTET51.1.55.87227 109 28 79 61 178
IESPGM.PTET51.1.73.24923 47 15 8 28 16
IESPGM.PTET51.1.91.21088 115 26 6 34 19
IESPGM.PTET51.1.17.472312 131 21 7 35 46
IESPGM.PTET51.1.14.410440 48 29 16 39 54
IESPGM.PTET51.1.176.72308 27 16 4 18 10
IESPGM.PTET51.1.151.155843 57 5 8 14 40
IESPGM.PTET51.1.52.91059 103 23 42 44 132
IESPGM.PTET51.1.115.174930 26 24 45 31 75
IESPGM.PTET51.1.265.9411 26 4 6 9 14
IESPGM.PTET51.1.69.179819 55 12 17 36 70
IESPGM.PTET51.1.57.362579 44 9 23 20 24
IESPGM.PTET51.1.57.261454 58 16 3 27 9
IESPGM.PTET51.1.22.149608 88 32 16 31 16
IESPGM.PTET51.1.141.88416 78 23 22 56 101
IESPGM.PTET51.1.139.161531 79 12 16 32 74
IESPGM.PTET51.1.50.9374 85 25 45 44 79
IESPGM.PTET51.1.148.219959 56 11 15 41 75
IESPGM.PTET51.1.7.250605 272 47 68 83 198
IESPGM.PTET51.1.28.334827 27 12 2 28 3
IESPGM.PTET51.1.5.522176 109 12 10 16 9
IESPGM.PTET51.1.55.227088 26 20 13 13 32
IESPGM.PTET51.1.59.46905 85 57 92 73 132
IESPGM.PTET51.1.130.69076 26 10 15 25 47
IESPGM.PTET51.1.89.262926 56 13 2 17 0
IESPGM.PTET51.1.168.187094 97 20 39 20 48
IESPGM.PTET51.1.22.253947 129 36 29 42 63
IESPGM.PTET51.1.261.8091 30 5 28 14 3
IESPGM.PTET51.1.130.11036 75 7 2 16 36
IESPGM.PTET51.1.24.560063 119 0 0 0 0
IESPGM.PTET51.1.13.597195 26 9 34 29 52
IESPGM.PTET51.1.30.195615 28 18 16 27 32
IESPGM.PTET51.1.128.111269 26 11 18 34 60
IESPGM.PTET51.1.165.154898 28 19 3 24 10
IESPGM.PTET51.1.172.105102 28 17 12 38 87
IESPGM.PTET51.1.120.154220 27 14 9 18 31
IESPGM.PTET51.1.58.292176 56 24 19 38 35
IESPGM.PTET51.1.85.286997 90 16 33 28 126
IESPGM.PTET51.1.151.155551 28 14 12 19 31
IESPGM.PTET51.1.116.220386 47 18 25 38 87
IESPGM.PTET51.1.33.173752 83 17 44 52 125
IESPGM.PTET51.1.159.37031 57 30 51 42 123
IESPGM.PTET51.1.68.282070 162 28 25 44 79
IESPGM.PTET51.1.74.204532 75 14 1 17 9
IESPGM.PTET51.1.161.93134 28 10 21 30 62
IESPGM.PTET51.1.158.108750 28 5 2 17 9
IESPGM.PTET51.1.92.209168 100 39 3 56 9
IESPGM.PTET51.1.185.55928 97 10 21 41 31
IESPGM.PTET51.1.126.107282 82 16 10 33 10
IESPGM.PTET51.1.41.257106 267 43 32 47 78
IESPGM.PTET51.1.108.261035 64 11 2 25 20
IESPGM.PTET51.1.4.722472 29 14 1 16 14
IESPGM.PTET51.1.19.578296 27 11 4 21 14
IESPGM.PTET51.1.143.70816 29 12 24 42 63
IESPGM.PTET51.1.370.1495 28 7 0 26 16
IESPGM.PTET51.1.7.121156 79 34 54 60 104
IESPGM.PTET51.1.39.400871 119 22 3 46 11
IESPGM.PTET51.1.149.178933 75 14 11 40 70
IESPGM.PTET51.1.106.156553 118 32 28 65 115
IESPGM.PTET51.1.24.401372 29 11 16 35 29
IESPGM.PTET51.1.165.52813 29 21 26 22 35
IESPGM.PTET51.1.36.250062 177 34 25 68 30
IESPGM.PTET51.1.48.271112 30 15 19 18 38
IESPGM.PTET51.1.89.23431 70 26 63 32 84
IESPGM.PTET51.1.160.16361 26 4 2 9 18
IESPGM.PTET51.1.22.355789 28 12 8 15 23
IESPGM.PTET51.1.72.160530 75 12 24 25 33
IESPGM.PTET51.1.47.137411 29 10 31 20 78
IESPGM.PTET51.1.106.29502 49 9 3 4 3
IESPGM.PTET51.1.181.67740 40 16 17 29 42
IESPGM.PTET51.1.40.432878 45 16 13 44 13
IESPGM.PTET51.1.53.282710 46 20 48 36 80
IESPGM.PTET51.1.58.302214 640 85 178 118 361
IESPGM.PTET51.1.176.1637 49 0 0 1 0
IESPGM.PTET51.1.556.30739 78 10 14 37 38
IESPGM.PTET51.1.56.49579 118 32 39 51 130
IESPGM.PTET51.1.10.258455 84 31 51 40 108
IESPGM.PTET51.1.72.100615 30 16 22 28 34
IESPGM.PTET51.1.12.188501 31 6 1 8 1
IESPGM.PTET51.1.161.36889 97 17 19 57 105
IESPGM.PTET51.1.20.50881 77 20 48 39 84
IESPGM.PTET51.1.27.159651 111 33 14 46 49
IESPGM.PTET51.1.180.22699 134 25 45 58 115
IESPGM.PTET51.1.1.644558 26 18 11 52 54
[truncated: 1,420,504 more chars]
