# Supplementary material for: Chromatin remodeling is required for sRNA‐guided DNA elimination in Paramecium
Source: EMBO J. 2022 Oct 11;41(22):e111839. doi: 10.15252/embj.2022111839 (PMC9670198; doi:10.15252/embj.2022111839)
Supplement: Supplementary file 7 — Dataset EV5 [file EMBJ-41-e111839-s006.zip]

Archive with 5 entries (4 files):
- Dataset_EV5/
- Dataset_EV5/NOWA1.IES_read_counts.txt
- __MACOSX/Dataset_EV5/._NOWA1.IES_read_counts.txt
- Dataset_EV5/README.txt
- __MACOSX/Dataset_EV5/._README.txt
