# Supplementary material for: Chromatin remodeling is required for sRNA‐guided DNA elimination in Paramecium
Source: EMBO J. 2022 Oct 11;41(22):e111839. doi: 10.15252/embj.2022111839 (PMC9670198; doi:10.15252/embj.2022111839)
Supplement: Supplementary file 7 — Dataset EV5 [file EMBJ-41-e111839-s006.zip › Dataset_EV5/NOWA1.IES_read_counts.txt]

IES IES_length EV_PGM_N1_MP EV_Pg N1Pgm_N1_MP NOWA1_Pg
IESPGM.PTET51.1.75.55795 66 12 3 10 2
IESPGM.PTET51.1.67.91089 26 7 1 5 0
IESPGM.PTET51.1.7.268537 82 23 10 9 3
IESPGM.PTET51.1.27.424742 26 11 6 10 1
IESPGM.PTET51.1.114.159508 67 17 2 10 1
IESPGM.PTET51.1.157.79297 28 6 1 2 0
IESPGM.PTET51.1.3.771791 46 13 10 23 2
IESPGM.PTET51.1.6.86374 27 9 6 10 3
IESPGM.PTET51.1.18.567696 56 34 6 5 1
IESPGM.PTET51.1.111.260572 28 17 8 23 10
IESPGM.PTET51.1.56.67031 242 43 20 28 16
IESPGM.PTET51.1.10.552921 131 32 3 12 2
IESPGM.PTET51.1.176.103815 29 11 3 4 1
IESPGM.PTET51.1.3.795310 47 14 6 25 9
IESPGM.PTET51.1.107.41323 58 23 6 20 6
IESPGM.PTET51.1.66.340264 44 24 5 3 3
IESPGM.PTET51.1.31.303081 27 19 0 2 0
IESPGM.PTET51.1.46.402070 125 10 7 18 5
IESPGM.PTET51.1.39.417779 27 12 1 4 0
IESPGM.PTET51.1.100.137987 127 23 3 25 12
IESPGM.PTET51.1.109.51065 25 34 13 27 6
IESPGM.PTET51.1.137.20784 26 22 1 4 1
IESPGM.PTET51.1.21.84015 68 20 6 25 17
IESPGM.PTET51.1.35.74704 46 10 4 3 0
IESPGM.PTET51.1.99.211414 344 63 7 24 6
IESPGM.PTET51.1.168.41627 29 4 1 5 1
IESPGM.PTET51.1.106.48302 45 18 5 7 2
IESPGM.PTET51.1.5.165641 240 36 7 6 2
IESPGM.PTET51.1.14.227478 100 19 10 22 14
IESPGM.PTET51.1.27.8885 60 15 0 8 0
IESPGM.PTET51.1.29.326467 27 25 1 7 3
IESPGM.PTET51.1.39.63621 30 13 0 4 2
IESPGM.PTET51.1.155.71148 79 27 2 21 9
IESPGM.PTET51.1.67.28808 116 21 6 21 12
IESPGM.PTET51.1.4.437669 66 34 6 16 3
IESPGM.PTET51.1.32.190905 27 8 1 7 1
IESPGM.PTET51.1.34.192403 147 21 2 11 0
IESPGM.PTET51.1.40.248877 90 13 14 10 2
IESPGM.PTET51.1.79.303902 43 10 6 8 3
IESPGM.PTET51.1.556.47349 27 12 14 3 5
IESPGM.PTET51.1.198.17574 27 11 7 18 6
IESPGM.PTET51.1.27.218008 29 9 3 3 2
IESPGM.PTET51.1.84.344740 223 42 9 35 20
IESPGM.PTET51.1.80.136183 76 19 8 17 4
IESPGM.PTET51.1.111.187963 110 20 9 32 11
IESPGM.PTET51.1.9.677950 66 13 4 19 6
IESPGM.PTET51.1.1.689205 27 13 1 2 0
IESPGM.PTET51.1.168.41334 75 7 0 5 0
IESPGM.PTET51.1.152.8194 43 7 2 6 3
IESPGM.PTET51.1.55.449999 79 24 5 18 6
IESPGM.PTET51.1.35.15816 57 13 0 10 2
IESPGM.PTET51.1.45.257870 28 18 2 11 0
IESPGM.PTET51.1.32.332609 113 27 2 29 6
IESPGM.PTET51.1.27.424160 26 1 1 4 0
IESPGM.PTET51.1.114.163460 138 30 8 37 11
IESPGM.PTET51.1.46.432466 108 38 22 29 14
IESPGM.PTET51.1.161.105053 26 15 2 19 3
IESPGM.PTET51.1.23.414008 44 18 5 24 6
IESPGM.PTET51.1.8.169630 27 11 2 8 2
IESPGM.PTET51.1.156.125470 69 17 6 16 1
IESPGM.PTET51.1.47.388519 49 6 2 1 0
IESPGM.PTET51.1.135.173263 71 8 0 3 1
IESPGM.PTET51.1.38.143671 413 67 14 18 2
IESPGM.PTET51.1.121.76924 44 23 12 11 3
IESPGM.PTET51.1.51.212775 63 15 3 16 3
IESPGM.PTET51.1.31.403740 87 18 5 5 1
IESPGM.PTET51.1.11.654926 107 21 9 10 1
IESPGM.PTET51.1.34.55231 138 43 7 44 8
IESPGM.PTET51.1.79.304932 48 7 1 4 1
IESPGM.PTET51.1.68.171564 27 14 0 10 2
IESPGM.PTET51.1.142.11233 59 13 4 8 0
IESPGM.PTET51.1.32.187102 27 9 0 3 0
IESPGM.PTET51.1.6.612126 126 29 8 1 0
IESPGM.PTET51.1.62.201806 240 40 29 40 16
IESPGM.PTET51.1.65.194450 187 33 2 21 1
IESPGM.PTET51.1.19.467786 28 22 1 5 0
IESPGM.PTET51.1.19.136693 44 18 4 7 1
IESPGM.PTET51.1.86.75582 44 18 5 17 7
IESPGM.PTET51.1.15.459955 114 24 8 10 8
IESPGM.PTET51.1.145.105884 65 8 2 7 1
IESPGM.PTET51.1.21.311405 26 14 4 20 24
IESPGM.PTET51.1.44.224220 48 21 11 14 3
IESPGM.PTET51.1.28.354077 45 16 2 12 9
IESPGM.PTET51.1.3.263346 98 12 6 8 3
IESPGM.PTET51.1.338.7453 39 8 1 13 0
IESPGM.PTET51.1.158.37808 27 8 0 2 1
IESPGM.PTET51.1.171.57883 29 8 2 17 1
IESPGM.PTET51.1.57.218712 107 24 11 8 5
IESPGM.PTET51.1.124.178202 75 21 5 13 2
IESPGM.PTET51.1.114.289117 27 8 3 7 0
IESPGM.PTET51.1.57.421201 104 33 19 32 1
IESPGM.PTET51.1.132.137242 55 19 1 19 8
IESPGM.PTET51.1.60.357856 66 23 18 24 16
IESPGM.PTET51.1.54.275674 28 28 3 12 4
IESPGM.PTET51.1.66.370384 56 7 2 4 1
IESPGM.PTET51.1.115.164948 80 17 14 33 13
IESPGM.PTET51.1.6.140678 198 32 13 42 15
IESPGM.PTET51.1.131.106544 27 12 0 5 4
IESPGM.PTET51.1.579.2191 5314 112 52 419 166
IESPGM.PTET51.1.84.344459 27 0 1 0 0
IESPGM.PTET51.1.52.49343 46 13 6 4 1
IESPGM.PTET51.1.51.339452 30 8 1 5 3
IESPGM.PTET51.1.7.343772 38 22 2 15 2
IESPGM.PTET51.1.9.474416 205 42 20 19 5
IESPGM.PTET51.1.98.309432 2003 265 64 243 108
IESPGM.PTET51.1.37.341316 54 14 1 15 2
IESPGM.PTET51.1.82.238340 30 21 1 14 1
IESPGM.PTET51.1.5.538053 45 15 1 7 1
IESPGM.PTET51.1.144.202719 31 10 9 12 1
IESPGM.PTET51.1.16.489060 29 10 9 10 7
IESPGM.PTET51.1.89.278803 27 18 1 8 1
IESPGM.PTET51.1.42.249912 26 14 1 3 0
IESPGM.PTET51.1.112.230606 49 19 5 16 2
IESPGM.PTET51.1.97.270598 48 14 10 11 7
IESPGM.PTET51.1.159.88286 28 5 1 6 2
IESPGM.PTET51.1.13.326368 44 24 9 24 8
IESPGM.PTET51.1.171.123016 47 12 3 5 1
IESPGM.PTET51.1.117.168795 235 44 3 9 3
IESPGM.PTET51.1.60.155632 43 13 1 9 1
IESPGM.PTET51.1.66.135706 99 16 2 2 0
IESPGM.PTET51.1.15.401627 192 60 5 20 7
IESPGM.PTET51.1.57.319548 27 12 1 0 1
IESPGM.PTET51.1.10.248446 27 15 1 9 2
IESPGM.PTET51.1.14.401489 26 16 8 3 2
IESPGM.PTET51.1.158.12697 26 6 1 3 4
IESPGM.PTET51.1.152.116038 44 20 6 15 4
IESPGM.PTET51.1.107.41911 29 3 2 8 8
IESPGM.PTET51.1.164.198658 87 18 12 7 5
IESPGM.PTET51.1.148.65418 29 8 1 1 0
IESPGM.PTET51.1.2.794425 28 10 9 4 3
IESPGM.PTET51.1.46.301837 66 25 15 10 4
IESPGM.PTET51.1.163.207211 44 9 4 4 1
IESPGM.PTET51.1.85.174271 85 16 6 11 8
IESPGM.PTET51.1.44.126790 193 46 15 45 7
IESPGM.PTET51.1.38.14624 104 30 3 32 2
IESPGM.PTET51.1.9.516335 57 12 3 2 5
IESPGM.PTET51.1.265.3674 76 15 13 21 11
IESPGM.PTET51.1.24.374015 76 12 0 9 1
IESPGM.PTET51.1.18.43689 28 3 2 4 1
IESPGM.PTET51.1.8.111011 31 11 1 10 3
IESPGM.PTET51.1.100.210584 63 13 0 6 4
IESPGM.PTET51.1.13.35589 27 24 8 10 4
IESPGM.PTET51.1.20.65716 46 29 8 17 7
IESPGM.PTET51.1.74.153364 29 20 1 7 4
IESPGM.PTET51.1.26.218434 754 118 35 47 16
IESPGM.PTET51.1.156.154250 108 22 7 14 4
IESPGM.PTET51.1.108.278234 25 12 11 5 2
IESPGM.PTET51.1.167.176799 255 35 6 30 6
IESPGM.PTET51.1.186.9665 62 20 10 39 13
IESPGM.PTET51.1.129.128312 26 25 15 17 8
IESPGM.PTET51.1.48.188820 72 23 1 22 4
IESPGM.PTET51.1.97.35748 154 34 10 17 5
IESPGM.PTET51.1.165.99236 61 16 1 0 5
IESPGM.PTET51.1.38.416596 29 27 11 29 3
IESPGM.PTET51.1.7.614343 28 7 6 8 1
IESPGM.PTET51.1.48.363274 42 21 1 6 0
IESPGM.PTET51.1.24.173407 27 7 0 3 0
IESPGM.PTET51.1.103.23349 27 15 1 9 0
IESPGM.PTET51.1.23.114354 227 37 7 19 2
IESPGM.PTET51.1.143.231648 28 16 9 14 3
IESPGM.PTET51.1.78.128444 121 15 1 7 2
IESPGM.PTET51.1.162.73826 45 16 1 3 3
IESPGM.PTET51.1.75.82810 78 10 7 11 3
IESPGM.PTET51.1.152.13453 72 31 8 15 8
IESPGM.PTET51.1.27.483957 224 42 11 24 8
IESPGM.PTET51.1.44.253316 56 24 3 9 0
IESPGM.PTET51.1.68.243892 276 68 6 20 3
IESPGM.PTET51.1.4.75615 83 18 12 19 5
IESPGM.PTET51.1.55.51958 28 4 0 1 3
IESPGM.PTET51.1.107.13586 26 9 9 16 3
IESPGM.PTET51.1.161.104613 26 22 4 3 3
IESPGM.PTET51.1.72.249182 67 18 3 6 0
IESPGM.PTET51.1.52.299756 67 25 12 26 11
IESPGM.PTET51.1.134.171349 73 24 4 18 0
IESPGM.PTET51.1.44.457591 28 12 0 8 1
IESPGM.PTET51.1.72.176410 27 15 0 2 0
IESPGM.PTET51.1.139.54635 105 13 4 8 2
IESPGM.PTET51.1.107.250739 65 9 0 3 0
IESPGM.PTET51.1.107.38110 29 12 1 16 2
IESPGM.PTET51.1.131.107286 28 13 5 2 0
IESPGM.PTET51.1.37.198479 125 29 7 20 6
IESPGM.PTET51.1.204.2302 31 11 1 12 5
IESPGM.PTET51.1.20.66745 129 31 14 7 2
IESPGM.PTET51.1.132.237907 28 18 2 17 3
IESPGM.PTET51.1.30.38849 38 14 4 7 3
IESPGM.PTET51.1.25.74847 66 27 16 17 2
IESPGM.PTET51.1.1.703203 28 9 0 0 0
IESPGM.PTET51.1.1.907778 67 36 5 25 3
IESPGM.PTET51.1.145.204931 28 14 3 18 11
IESPGM.PTET51.1.114.193589 96 22 7 1 3
IESPGM.PTET51.1.47.290055 44 16 5 9 5
IESPGM.PTET51.1.183.35306 27 15 9 15 9
IESPGM.PTET51.1.7.43008 44 29 8 18 8
IESPGM.PTET51.1.397.3837 26 21 4 32 13
IESPGM.PTET51.1.128.159883 26 26 7 6 2
IESPGM.PTET51.1.2.606083 95 15 3 10 4
IESPGM.PTET51.1.163.196730 26 4 3 1 0
IESPGM.PTET51.1.112.257509 69 19 1 2 2
IESPGM.PTET51.1.112.93604 67 8 0 2 0
IESPGM.PTET51.1.89.322315 27 10 2 5 1
IESPGM.PTET51.1.80.194072 114 22 2 17 2
IESPGM.PTET51.1.57.88887 29 17 5 16 9
IESPGM.PTET51.1.153.120448 47 15 3 6 1
IESPGM.PTET51.1.64.135 26 6 1 3 1
IESPGM.PTET51.1.86.5694 48 19 2 14 3
IESPGM.PTET51.1.76.99536 63 20 6 18 13
IESPGM.PTET51.1.63.363160 54 12 1 11 2
IESPGM.PTET51.1.75.22609 47 8 3 4 0
IESPGM.PTET51.1.3.840731 76 21 3 26 7
IESPGM.PTET51.1.167.82663 31 7 0 5 0
IESPGM.PTET51.1.31.332450 88 24 12 12 11
IESPGM.PTET51.1.27.525582 26 19 5 13 15
IESPGM.PTET51.1.118.169696 138 39 6 19 2
IESPGM.PTET51.1.113.24226 118 18 3 19 4
IESPGM.PTET51.1.142.227829 27 10 0 7 1
IESPGM.PTET51.1.40.118699 136 26 13 6 1
IESPGM.PTET51.1.10.382887 109 41 4 24 7
IESPGM.PTET51.1.68.297805 165 27 4 18 7
IESPGM.PTET51.1.92.301441 44 8 1 3 2
IESPGM.PTET51.1.1.704238 78 24 10 14 8
IESPGM.PTET51.1.89.180323 80 8 3 0 0
IESPGM.PTET51.1.53.98359 28 9 1 5 4
IESPGM.PTET51.1.37.312543 96 11 0 1 1
IESPGM.PTET51.1.144.20247 27 14 1 5 0
IESPGM.PTET51.1.56.68386 26 17 8 17 7
IESPGM.PTET51.1.8.473542 116 36 15 23 6
IESPGM.PTET51.1.8.139238 86 11 1 0 1
IESPGM.PTET51.1.73.354699 59 17 1 19 12
IESPGM.PTET51.1.177.81502 114 23 5 26 2
IESPGM.PTET51.1.72.181984 124 24 7 7 2
IESPGM.PTET51.1.16.489948 145 33 16 28 5
IESPGM.PTET51.1.127.74854 29 11 7 10 4
IESPGM.PTET51.1.75.182301 44 20 9 19 14
IESPGM.PTET51.1.29.285588 99 18 4 23 6
IESPGM.PTET51.1.24.174168 70 14 7 14 0
IESPGM.PTET51.1.121.75905 47 21 10 18 10
IESPGM.PTET51.1.132.137839 28 23 3 20 7
IESPGM.PTET51.1.23.272311 108 37 4 14 5
IESPGM.PTET51.1.174.129088 153 43 9 35 9
IESPGM.PTET51.1.128.188971 71 27 3 11 1
IESPGM.PTET51.1.15.227645 78 16 7 15 2
IESPGM.PTET51.1.307.8580 29 3 4 4 1
IESPGM.PTET51.1.64.336296 31 10 5 3 2
IESPGM.PTET51.1.181.28964 89 16 6 9 1
IESPGM.PTET51.1.3.695547 242 42 7 33 16
IESPGM.PTET51.1.98.170087 77 31 11 8 1
IESPGM.PTET51.1.65.192110 75 19 6 12 1
IESPGM.PTET51.1.124.17582 119 17 13 24 4
IESPGM.PTET51.1.24.345226 75 29 5 18 7
IESPGM.PTET51.1.167.82374 98 10 0 2 1
IESPGM.PTET51.1.123.177026 78 30 7 19 8
IESPGM.PTET51.1.52.81056 125 6 3 0 0
IESPGM.PTET51.1.282.6720 29 0 0 1 0
IESPGM.PTET51.1.1.131682 57 28 1 20 4
IESPGM.PTET51.1.160.95099 29 14 5 5 1
IESPGM.PTET51.1.76.357363 93 35 4 16 3
IESPGM.PTET51.1.103.243668 97 24 21 8 4
IESPGM.PTET51.1.68.168356 26 8 2 6 7
IESPGM.PTET51.1.5.106746 98 16 12 3 1
IESPGM.PTET51.1.100.105510 27 16 1 12 1
IESPGM.PTET51.1.67.266500 67 12 1 3 2
IESPGM.PTET51.1.4.508951 26 27 0 5 0
IESPGM.PTET51.1.27.453845 161 27 4 24 4
IESPGM.PTET51.1.167.174740 50 28 10 21 10
IESPGM.PTET51.1.58.48591 47 19 2 15 4
IESPGM.PTET51.1.47.388526 69 15 0 5 4
IESPGM.PTET51.1.22.241301 46 18 0 1 2
IESPGM.PTET51.1.89.223567 45 22 2 27 13
IESPGM.PTET51.1.107.151699 27 8 0 6 0
IESPGM.PTET51.1.154.19240 28 3 0 3 0
IESPGM.PTET51.1.2.359602 44 30 4 25 16
IESPGM.PTET51.1.13.587192 50 7 0 5 0
IESPGM.PTET51.1.109.178038 35 11 0 2 3
IESPGM.PTET51.1.68.172895 29 3 0 3 0
IESPGM.PTET51.1.8.298803 89 27 10 22 3
IESPGM.PTET51.1.92.327318 26 0 0 0 0
IESPGM.PTET51.1.1.51993 84 26 11 11 9
IESPGM.PTET51.1.73.219529 70 17 0 24 3
IESPGM.PTET51.1.102.209144 74 27 5 7 4
IESPGM.PTET51.1.48.132559 29 20 1 9 1
IESPGM.PTET51.1.54.272018 29 20 1 8 4
IESPGM.PTET51.1.90.182500 44 14 5 15 4
IESPGM.PTET51.1.198.3595 26 21 11 28 12
IESPGM.PTET51.1.176.549 168 31 5 23 5
IESPGM.PTET51.1.20.109793 106 28 9 15 2
IESPGM.PTET51.1.129.24072 27 19 2 19 9
IESPGM.PTET51.1.22.15812 736 92 27 88 30
IESPGM.PTET51.1.135.95232 79 16 5 9 6
IESPGM.PTET51.1.115.236090 45 4 0 5 1
IESPGM.PTET51.1.16.286110 87 21 6 15 1
IESPGM.PTET51.1.99.139840 77 18 6 17 9
IESPGM.PTET51.1.166.93893 65 15 1 3 0
IESPGM.PTET51.1.134.20964 108 16 4 3 4
IESPGM.PTET51.1.25.116448 44 10 8 9 1
IESPGM.PTET51.1.86.144033 140 28 2 34 3
IESPGM.PTET51.1.61.387249 103 20 0 12 1
IESPGM.PTET51.1.141.79462 29 15 7 12 2
IESPGM.PTET51.1.2.810779 44 13 3 1 0
IESPGM.PTET51.1.14.400155 44 13 6 2 1
IESPGM.PTET51.1.77.31903 29 2 1 7 2
IESPGM.PTET51.1.7.299679 85 45 6 23 6
IESPGM.PTET51.1.157.19957 26 7 4 14 0
IESPGM.PTET51.1.123.248325 60 28 12 7 1
IESPGM.PTET51.1.66.309290 188 36 7 18 6
IESPGM.PTET51.1.149.209823 45 16 5 22 5
IESPGM.PTET51.1.60.254104 27 20 6 30 16
IESPGM.PTET51.1.164.112583 47 20 16 24 6
IESPGM.PTET51.1.38.373361 86 34 12 6 3
IESPGM.PTET51.1.416.1694 55 8 0 40 1
IESPGM.PTET51.1.183.67792 74 13 5 17 7
IESPGM.PTET51.1.132.68971 56 13 7 18 2
IESPGM.PTET51.1.18.393258 192 30 2 15 0
IESPGM.PTET51.1.81.206314 57 17 11 9 3
IESPGM.PTET51.1.88.176213 44 8 1 3 0
IESPGM.PTET51.1.59.96867 87 13 1 7 0
IESPGM.PTET51.1.164.109071 107 34 3 26 5
IESPGM.PTET51.1.24.215916 163 39 30 30 2
IESPGM.PTET51.1.165.73376 56 15 1 6 1
IESPGM.PTET51.1.32.191659 28 13 4 4 2
IESPGM.PTET51.1.121.7561 148 19 6 17 8
IESPGM.PTET51.1.40.175537 30 6 0 2 1
IESPGM.PTET51.1.92.186352 80 25 5 21 1
IESPGM.PTET51.1.138.93320 86 22 13 28 2
IESPGM.PTET51.1.146.28670 28 15 6 3 3
IESPGM.PTET51.1.192.18055 1645 114 52 155 63
IESPGM.PTET51.1.42.248603 118 36 3 22 3
IESPGM.PTET51.1.61.100266 73 31 7 23 8
IESPGM.PTET51.1.148.195516 26 17 9 2 0
IESPGM.PTET51.1.7.444596 26 18 0 4 1
IESPGM.PTET51.1.64.392107 75 3 0 0 0
IESPGM.PTET51.1.66.99968 26 18 1 2 1
IESPGM.PTET51.1.32.233571 55 25 4 17 14
IESPGM.PTET51.1.6.266028 27 11 2 7 2
IESPGM.PTET51.1.44.30274 114 23 3 9 0
IESPGM.PTET51.1.1.593683 85 6 3 2 1
IESPGM.PTET51.1.3.708960 187 44 4 34 13
IESPGM.PTET51.1.150.94499 56 28 3 31 12
IESPGM.PTET51.1.9.515021 48 15 4 20 5
IESPGM.PTET51.1.32.334381 105 34 4 23 7
IESPGM.PTET51.1.162.135615 28 6 3 5 1
IESPGM.PTET51.1.495.2223 44 11 2 16 1
IESPGM.PTET51.1.39.373524 76 21 16 15 4
IESPGM.PTET51.1.48.44013 46 16 4 7 4
IESPGM.PTET51.1.18.405935 45 13 0 10 4
IESPGM.PTET51.1.160.95975 30 23 3 15 14
IESPGM.PTET51.1.57.278370 28 12 5 5 0
IESPGM.PTET51.1.91.70878 47 20 1 4 1
IESPGM.PTET51.1.155.122538 26 15 3 0 2
IESPGM.PTET51.1.155.123859 80 11 1 4 1
IESPGM.PTET51.1.150.757 28 9 3 7 0
IESPGM.PTET51.1.45.77966 66 22 3 13 3
IESPGM.PTET51.1.155.182457 50 13 0 3 1
IESPGM.PTET51.1.126.9401 27 10 0 10 0
IESPGM.PTET51.1.94.192391 118 37 16 34 14
IESPGM.PTET51.1.119.82381 66 7 2 3 0
IESPGM.PTET51.1.399.3111 47 1 1 20 18
IESPGM.PTET51.1.30.501619 93 36 6 11 2
IESPGM.PTET51.1.120.146598 69 24 12 28 8
IESPGM.PTET51.1.81.167792 77 31 3 4 2
IESPGM.PTET51.1.48.229707 89 17 4 20 4
IESPGM.PTET51.1.109.150112 74 24 1 13 5
IESPGM.PTET51.1.84.169430 67 16 8 20 9
IESPGM.PTET51.1.18.465874 26 24 11 19 3
IESPGM.PTET51.1.124.119035 55 21 5 16 3
IESPGM.PTET51.1.30.10369 74 21 11 20 10
IESPGM.PTET51.1.7.674274 85 22 11 29 21
IESPGM.PTET51.1.35.76196 91 25 4 16 15
IESPGM.PTET51.1.152.120290 96 18 3 5 1
IESPGM.PTET51.1.148.236117 95 3 0 8 0
IESPGM.PTET51.1.4.536433 29 13 3 9 0
IESPGM.PTET51.1.86.174445 47 21 10 20 6
IESPGM.PTET51.1.3.770781 88 17 11 11 4
IESPGM.PTET51.1.42.150720 102 30 8 15 4
IESPGM.PTET51.1.129.131540 101 36 1 12 9
IESPGM.PTET51.1.67.237712 56 13 0 2 0
IESPGM.PTET51.1.18.405644 156 28 8 22 10
IESPGM.PTET51.1.19.396790 76 24 10 26 21
IESPGM.PTET51.1.40.118996 29 12 1 1 0
IESPGM.PTET51.1.175.74569 26 18 4 13 3
IESPGM.PTET51.1.2.288918 92 23 18 42 22
IESPGM.PTET51.1.54.244546 81 19 0 7 4
IESPGM.PTET51.1.84.299918 51 17 2 15 5
IESPGM.PTET51.1.109.77532 77 12 0 6 0
IESPGM.PTET51.1.164.23346 76 11 6 5 0
IESPGM.PTET51.1.108.279274 28 20 1 3 1
IESPGM.PTET51.1.56.421950 48 18 2 12 5
IESPGM.PTET51.1.78.23499 27 4 3 7 4
IESPGM.PTET51.1.38.343542 156 16 7 13 1
IESPGM.PTET51.1.403.4327 181 15 5 24 4
IESPGM.PTET51.1.85.142114 49 19 6 13 1
IESPGM.PTET51.1.22.213854 141 20 0 13 1
IESPGM.PTET51.1.138.95381 81 18 6 6 4
IESPGM.PTET51.1.26.33829 152 24 5 6 0
IESPGM.PTET51.1.18.161521 44 10 1 14 3
IESPGM.PTET51.1.44.400888 47 16 5 4 1
IESPGM.PTET51.1.109.279431 43 19 2 9 2
IESPGM.PTET51.1.54.169600 27 22 5 12 8
IESPGM.PTET51.1.97.165822 28 16 2 9 2
IESPGM.PTET51.1.96.163028 57 19 7 6 0
IESPGM.PTET51.1.171.26462 32 8 1 4 0
IESPGM.PTET51.1.134.138311 103 3 0 1 1
IESPGM.PTET51.1.32.259150 285 51 7 19 2
IESPGM.PTET51.1.63.259146 68 26 6 12 2
IESPGM.PTET51.1.103.172393 29 5 2 1 1
IESPGM.PTET51.1.132.68399 28 9 0 1 0
IESPGM.PTET51.1.38.197016 69 24 3 8 1
IESPGM.PTET51.1.52.81351 77 22 5 18 10
IESPGM.PTET51.1.150.4241 29 12 1 7 1
IESPGM.PTET51.1.32.290703 45 18 11 18 10
IESPGM.PTET51.1.285.7419 26 5 0 6 1
IESPGM.PTET51.1.91.227966 27 54 3 37 9
IESPGM.PTET51.1.395.1620 28 1 1 0 0
IESPGM.PTET51.1.169.147163 28 20 1 18 3
IESPGM.PTET51.1.67.60253 26 22 6 21 8
IESPGM.PTET51.1.163.196749 45 3 0 8 0
IESPGM.PTET51.1.83.138448 27 11 2 2 1
IESPGM.PTET51.1.250.5704 734 39 7 99 43
IESPGM.PTET51.1.29.9497 109 14 6 5 1
IESPGM.PTET51.1.52.311700 26 15 1 5 2
IESPGM.PTET51.1.95.294398 70 26 6 18 16
IESPGM.PTET51.1.48.435591 67 24 5 24 2
IESPGM.PTET51.1.38.113285 28 6 2 6 1
IESPGM.PTET51.1.83.167807 158 32 10 17 12
IESPGM.PTET51.1.44.400599 26 13 5 7 0
IESPGM.PTET51.1.41.221867 80 17 4 13 3
IESPGM.PTET51.1.91.331992 26 13 8 20 9
IESPGM.PTET51.1.59.123087 110 16 2 10 4
IESPGM.PTET51.1.92.301455 57 7 1 3 0
IESPGM.PTET51.1.79.334481 46 21 5 8 1
IESPGM.PTET51.1.3.740960 29 7 2 6 1
IESPGM.PTET51.1.134.47285 74 19 3 4 0
IESPGM.PTET51.1.126.225730 79 22 5 3 0
IESPGM.PTET51.1.62.401406 200 28 3 17 1
IESPGM.PTET51.1.31.361841 79 12 0 4 0
IESPGM.PTET51.1.11.479032 85 10 2 2 2
IESPGM.PTET51.1.120.243000 56 3 5 8 0
IESPGM.PTET51.1.49.93024 48 9 4 2 1
IESPGM.PTET51.1.160.161300 54 20 3 17 4
IESPGM.PTET51.1.24.4848 28 5 5 7 2
IESPGM.PTET51.1.19.134362 29 8 3 4 4
IESPGM.PTET51.1.3.404033 45 12 1 0 1
IESPGM.PTET51.1.4.606106 26 13 4 3 2
IESPGM.PTET51.1.34.394044 28 15 6 8 7
IESPGM.PTET51.1.3.494947 119 33 4 7 6
IESPGM.PTET51.1.29.353208 92 9 4 11 2
IESPGM.PTET51.1.67.241987 81 31 12 26 11
IESPGM.PTET51.1.51.338738 58 10 0 7 0
IESPGM.PTET51.1.35.105619 28 20 2 9 4
IESPGM.PTET51.1.85.54368 39 18 0 4 0
IESPGM.PTET51.1.131.81797 28 14 6 16 3
IESPGM.PTET51.1.36.298699 46 23 7 17 6
IESPGM.PTET51.1.61.330825 242 37 2 21 10
IESPGM.PTET51.1.58.424192 73 13 2 4 0
IESPGM.PTET51.1.294.1393 44 16 6 6 0
IESPGM.PTET51.1.102.268062 27 10 5 3 0
IESPGM.PTET51.1.20.107456 106 14 0 13 1
IESPGM.PTET51.1.86.75899 27 9 0 6 1
IESPGM.PTET51.1.135.173282 27 3 1 2 0
IESPGM.PTET51.1.85.174873 85 18 10 30 13
IESPGM.PTET51.1.61.389890 98 35 8 21 13
IESPGM.PTET51.1.8.168331 27 10 2 4 1
IESPGM.PTET51.1.88.321723 312 26 7 32 4
IESPGM.PTET51.1.28.354094 29 4 0 1 0
IESPGM.PTET51.1.36.94648 109 17 2 3 0
IESPGM.PTET51.1.19.536730 49 13 0 3 0
IESPGM.PTET51.1.85.214444 89 31 8 24 10
IESPGM.PTET51.1.165.11115 26 12 8 17 6
IESPGM.PTET51.1.6.698223 141 45 19 35 18
IESPGM.PTET51.1.36.310925 71 24 15 29 5
IESPGM.PTET51.1.35.311790 45 19 3 8 3
IESPGM.PTET51.1.362.1559 82 25 26 29 3
IESPGM.PTET51.1.31.402442 49 14 17 21 9
IESPGM.PTET51.1.78.158268 67 18 3 33 2
IESPGM.PTET51.1.209.7553 28 12 1 3 0
IESPGM.PTET51.1.691.358 27 7 4 4 2
IESPGM.PTET51.1.30.390770 108 32 6 10 0
IESPGM.PTET51.1.20.340643 68 33 14 14 6
IESPGM.PTET51.1.95.263255 26 16 1 3 0
IESPGM.PTET51.1.29.91253 246 32 12 15 13
IESPGM.PTET51.1.141.18213 28 12 0 7 4
IESPGM.PTET51.1.33.65726 47 22 1 5 1
IESPGM.PTET51.1.168.145241 147 23 3 18 3
IESPGM.PTET51.1.21.107304 299 45 19 49 31
IESPGM.PTET51.1.72.148959 66 13 1 9 0
IESPGM.PTET51.1.121.220674 30 20 1 5 0
IESPGM.PTET51.1.51.91263 76 22 9 29 2
IESPGM.PTET51.1.11.248911 77 10 5 1 0
IESPGM.PTET51.1.66.396549 76 20 6 20 8
IESPGM.PTET51.1.71.318555 29 9 0 8 0
IESPGM.PTET51.1.2.232355 76 29 3 18 20
IESPGM.PTET51.1.105.172118 158 27 9 43 10
IESPGM.PTET51.1.22.413716 73 20 2 5 0
IESPGM.PTET51.1.72.247129 45 4 1 5 0
IESPGM.PTET51.1.57.423883 78 28 2 20 4
IESPGM.PTET51.1.101.140786 44 22 1 15 6
IESPGM.PTET51.1.176.91405 57 22 0 11 5
IESPGM.PTET51.1.430.1426 44 0 1 19 5
IESPGM.PTET51.1.88.176222 389 36 2 23 1
IESPGM.PTET51.1.55.145373 26 10 2 5 0
IESPGM.PTET51.1.9.141019 89 20 17 31 9
IESPGM.PTET51.1.171.85948 60 18 0 4 0
IESPGM.PTET51.1.21.109969 26 11 8 12 9
IESPGM.PTET51.1.52.341823 28 8 1 4 0
IESPGM.PTET51.1.36.165425 26 20 1 18 2
IESPGM.PTET51.1.432.3060 26 19 4 3 0
IESPGM.PTET51.1.120.60984 43 13 4 13 8
IESPGM.PTET51.1.219.11639 60 11 5 16 12
IESPGM.PTET51.1.129.130819 75 32 8 10 2
IESPGM.PTET51.1.42.121647 68 21 7 26 16
IESPGM.PTET51.1.58.149670 40 14 14 27 6
IESPGM.PTET51.1.8.169369 28 17 0 4 1
IESPGM.PTET51.1.16.533171 58 13 4 17 6
IESPGM.PTET51.1.282.6152 131 5 2 25 11
IESPGM.PTET51.1.143.229767 84 25 8 24 7
IESPGM.PTET51.1.250.7493 28 1 0 19 5
IESPGM.PTET51.1.81.266263 106 29 0 34 3
IESPGM.PTET51.1.39.92441 56 19 5 27 9
IESPGM.PTET51.1.28.99244 46 24 2 16 14
IESPGM.PTET51.1.42.451105 27 24 3 8 1
IESPGM.PTET51.1.25.375809 26 30 2 13 5
IESPGM.PTET51.1.99.311806 29 7 1 1 1
IESPGM.PTET51.1.137.15536 173 38 3 13 3
IESPGM.PTET51.1.35.45938 26 23 2 21 5
IESPGM.PTET51.1.120.58798 58 13 5 10 0
IESPGM.PTET51.1.63.158615 76 23 7 9 2
IESPGM.PTET51.1.91.36812 45 18 9 5 9
IESPGM.PTET51.1.54.214169 26 15 4 5 0
IESPGM.PTET51.1.169.147752 28 11 3 16 3
IESPGM.PTET51.1.64.89944 101 25 0 8 0
IESPGM.PTET51.1.40.319593 30 11 4 16 3
IESPGM.PTET51.1.369.5057 28 6 0 22 2
IESPGM.PTET51.1.37.112397 135 16 4 4 0
IESPGM.PTET51.1.108.176124 49 11 1 7 2
IESPGM.PTET51.1.43.283870 75 17 1 3 2
IESPGM.PTET51.1.46.94222 141 25 3 15 1
IESPGM.PTET51.1.17.533332 151 32 6 17 2
IESPGM.PTET51.1.1.186638 70 11 0 11 1
IESPGM.PTET51.1.18.593707 82 37 16 16 4
IESPGM.PTET51.1.8.140707 29 1 0 4 1
IESPGM.PTET51.1.6.208468 65 32 13 27 12
IESPGM.PTET51.1.146.133817 54 16 0 11 3
IESPGM.PTET51.1.34.435816 149 22 6 18 3
IESPGM.PTET51.1.71.117675 26 18 0 12 7
IESPGM.PTET51.1.103.238404 68 19 3 4 3
IESPGM.PTET51.1.95.132627 29 7 1 3 1
IESPGM.PTET51.1.102.241463 67 10 1 18 8
IESPGM.PTET51.1.1.229870 28 1 0 1 0
IESPGM.PTET51.1.36.295619 26 24 13 24 5
IESPGM.PTET51.1.74.152069 30 7 3 3 0
IESPGM.PTET51.1.49.464244 28 16 2 5 0
IESPGM.PTET51.1.2.865720 251 32 7 26 13
IESPGM.PTET51.1.3.463517 50 18 12 17 8
IESPGM.PTET51.1.46.459094 27 19 3 12 7
IESPGM.PTET51.1.112.64559 142 25 5 19 5
IESPGM.PTET51.1.128.260557 58 19 2 13 6
IESPGM.PTET51.1.8.369809 111 0 0 0 0
IESPGM.PTET51.1.73.352343 26 14 16 21 3
IESPGM.PTET51.1.16.188699 117 21 3 2 0
IESPGM.PTET51.1.24.54658 26 20 3 4 1
IESPGM.PTET51.1.143.61581 26 18 3 12 4
IESPGM.PTET51.1.49.203732 30 14 1 4 5
IESPGM.PTET51.1.99.312838 28 13 1 3 0
IESPGM.PTET51.1.38.113580 47 12 4 5 0
IESPGM.PTET51.1.80.134150 57 22 10 18 10
IESPGM.PTET51.1.135.113932 77 18 3 6 0
IESPGM.PTET51.1.65.393306 26 13 5 9 1
IESPGM.PTET51.1.13.324914 28 9 4 2 0
IESPGM.PTET51.1.166.33093 58 41 7 23 7
IESPGM.PTET51.1.53.168131 80 23 10 21 2
IESPGM.PTET51.1.68.168954 56 15 13 17 9
IESPGM.PTET51.1.4.565806 82 20 7 10 3
IESPGM.PTET51.1.48.190743 29 14 1 4 0
IESPGM.PTET51.1.105.244445 27 8 2 2 0
IESPGM.PTET51.1.50.107583 29 17 3 12 8
IESPGM.PTET51.1.134.172394 76 26 22 34 10
IESPGM.PTET51.1.50.69742 74 11 3 9 7
IESPGM.PTET51.1.144.18363 27 11 6 4 1
IESPGM.PTET51.1.159.101872 30 10 6 6 1
IESPGM.PTET51.1.153.221271 54 13 7 12 8
IESPGM.PTET51.1.57.278098 47 24 4 26 7
IESPGM.PTET51.1.65.293524 26 18 0 8 1
IESPGM.PTET51.1.161.104342 29 18 2 2 2
IESPGM.PTET51.1.68.210405 28 7 1 1 1
IESPGM.PTET51.1.13.424409 39 19 3 2 1
IESPGM.PTET51.1.76.185276 30 16 7 14 12
IESPGM.PTET51.1.31.329254 64 25 3 7 2
IESPGM.PTET51.1.107.116904 49 12 8 8 3
IESPGM.PTET51.1.68.80768 45 16 1 4 0
IESPGM.PTET51.1.41.382897 90 12 1 7 0
IESPGM.PTET51.1.49.92000 80 17 1 4 1
IESPGM.PTET51.1.109.80763 30 5 1 8 2
IESPGM.PTET51.1.150.63368 29 15 2 6 1
IESPGM.PTET51.1.128.100546 218 29 4 31 11
IESPGM.PTET51.1.49.465292 30 11 4 2 0
IESPGM.PTET51.1.105.245471 28 13 6 4 1
IESPGM.PTET51.1.192.17621 27 0 0 0 0
IESPGM.PTET51.1.78.188099 65 11 2 5 1
IESPGM.PTET51.1.7.541309 77 21 7 3 0
IESPGM.PTET51.1.282.925 28 1 0 4 2
IESPGM.PTET51.1.48.288047 103 24 3 20 7
IESPGM.PTET51.1.54.414317 48 20 7 12 0
IESPGM.PTET51.1.8.444186 28 8 2 3 2
IESPGM.PTET51.1.88.249878 27 14 0 20 8
IESPGM.PTET51.1.148.95554 26 5 0 4 0
IESPGM.PTET51.1.129.160621 28 7 7 0 2
IESPGM.PTET51.1.135.94510 28 8 1 1 2
IESPGM.PTET51.1.2.866758 47 17 5 9 5
IESPGM.PTET51.1.159.126403 30 9 0 1 1
IESPGM.PTET51.1.181.4748 48 7 1 7 2
IESPGM.PTET51.1.80.104623 46 6 1 1 0
IESPGM.PTET51.1.20.270673 173 40 3 26 12
IESPGM.PTET51.1.44.454802 70 10 1 9 1
IESPGM.PTET51.1.15.157397 100 12 4 5 5
IESPGM.PTET51.1.2.303072 68 23 10 20 3
IESPGM.PTET51.1.70.16871 97 21 4 22 14
IESPGM.PTET51.1.46.96287 44 17 9 5 3
IESPGM.PTET51.1.104.214460 639 71 23 33 5
IESPGM.PTET51.1.3.635627 26 11 5 14 5
IESPGM.PTET51.1.153.60117 48 23 1 3 1
IESPGM.PTET51.1.106.23494 27 6 0 5 0
IESPGM.PTET51.1.139.249768 44 12 3 9 14
IESPGM.PTET51.1.172.46390 69 28 10 43 20
IESPGM.PTET51.1.118.32367 81 8 1 3 1
IESPGM.PTET51.1.152.217763 67 6 0 6 2
IESPGM.PTET51.1.112.261772 67 17 5 1 1
IESPGM.PTET51.1.58.46248 55 13 1 1 0
IESPGM.PTET51.1.103.239149 29 20 5 20 8
IESPGM.PTET51.1.119.169562 44 23 2 3 0
IESPGM.PTET51.1.33.36665 169 23 3 8 1
IESPGM.PTET51.1.36.195239 168 30 14 20 6
IESPGM.PTET51.1.99.271368 90 21 9 11 3
IESPGM.PTET51.1.83.140042 26 7 5 8 4
IESPGM.PTET51.1.96.235656 56 4 2 4 0
IESPGM.PTET51.1.32.432123 111 33 8 1 0
IESPGM.PTET51.1.556.76751 172 35 4 26 8
IESPGM.PTET51.1.111.15554 795 61 41 107 40
IESPGM.PTET51.1.1.200929 45 5 2 9 2
IESPGM.PTET51.1.83.166204 48 21 6 17 6
IESPGM.PTET51.1.85.171216 44 23 3 25 5
IESPGM.PTET51.1.13.283447 86 25 15 17 7
IESPGM.PTET51.1.77.59559 55 19 4 27 4
IESPGM.PTET51.1.28.282948 157 20 11 15 1
IESPGM.PTET51.1.113.55971 27 21 19 23 6
IESPGM.PTET51.1.148.96589 154 17 0 7 5
IESPGM.PTET51.1.16.388550 44 5 5 1 4
IESPGM.PTET51.1.52.270533 26 22 7 19 4
IESPGM.PTET51.1.59.7281 27 7 2 6 0
IESPGM.PTET51.1.94.232540 30 25 9 8 8
IESPGM.PTET51.1.161.24849 47 18 3 16 1
IESPGM.PTET51.1.176.104583 73 2 0 5 1
IESPGM.PTET51.1.60.125252 65 24 2 16 12
IESPGM.PTET51.1.31.57197 72 22 12 24 13
IESPGM.PTET51.1.9.344568 28 19 2 13 5
IESPGM.PTET51.1.104.198121 28 11 1 2 0
IESPGM.PTET51.1.104.12148 26 8 1 11 1
IESPGM.PTET51.1.15.230885 132 13 3 7 0
IESPGM.PTET51.1.124.253190 28 9 2 1 11
IESPGM.PTET51.1.10.551050 157 57 14 25 10
IESPGM.PTET51.1.49.63817 66 15 7 18 12
IESPGM.PTET51.1.48.75177 67 28 11 23 9
IESPGM.PTET51.1.37.109473 138 45 9 34 18
IESPGM.PTET51.1.168.70728 47 8 0 4 0
IESPGM.PTET51.1.56.220777 26 21 4 7 8
IESPGM.PTET51.1.12.479208 30 14 1 1 0
IESPGM.PTET51.1.26.175512 28 22 4 15 0
IESPGM.PTET51.1.144.158634 48 23 6 7 6
IESPGM.PTET51.1.98.166734 58 19 6 25 4
IESPGM.PTET51.1.11.652001 29 17 4 24 6
IESPGM.PTET51.1.47.287443 68 19 2 22 7
IESPGM.PTET51.1.28.179654 31 22 0 7 0
IESPGM.PTET51.1.20.210172 30 18 13 12 12
IESPGM.PTET51.1.51.107168 247 40 5 37 12
IESPGM.PTET51.1.5.639185 28 11 4 5 4
IESPGM.PTET51.1.57.379786 79 30 3 14 5
IESPGM.PTET51.1.121.7874 158 27 13 31 12
IESPGM.PTET51.1.125.253339 44 9 2 7 0
IESPGM.PTET51.1.67.240072 71 35 4 7 5
IESPGM.PTET51.1.90.46129 28 21 0 5 0
IESPGM.PTET51.1.105.113529 68 19 7 20 3
IESPGM.PTET51.1.155.99396 28 16 5 10 3
IESPGM.PTET51.1.168.70434 47 16 2 12 13
IESPGM.PTET51.1.144.160533 84 28 6 14 2
IESPGM.PTET51.1.88.251195 49 2 0 6 3
IESPGM.PTET51.1.152.11110 26 20 5 7 3
IESPGM.PTET51.1.122.10794 87 19 3 36 14
IESPGM.PTET51.1.62.303989 82 30 7 8 4
IESPGM.PTET51.1.9.168506 28 21 3 25 17
IESPGM.PTET51.1.34.163932 93 24 6 17 9
IESPGM.PTET51.1.15.12440 28 26 9 11 5
IESPGM.PTET51.1.148.196851 49 10 0 3 2
IESPGM.PTET51.1.52.268056 120 29 3 15 3
IESPGM.PTET51.1.77.31926 28 3 0 2 0
IESPGM.PTET51.1.158.10065 112 9 4 14 0
IESPGM.PTET51.1.83.213988 54 15 3 18 7
IESPGM.PTET51.1.8.339425 68 30 5 14 2
IESPGM.PTET51.1.14.600921 84 7 2 2 0
IESPGM.PTET51.1.147.20397 68 27 8 15 6
IESPGM.PTET51.1.152.13771 26 11 2 5 1
IESPGM.PTET51.1.148.167498 142 18 3 11 0
IESPGM.PTET51.1.52.298750 60 29 17 24 17
IESPGM.PTET51.1.126.255840 28 11 3 5 2
IESPGM.PTET51.1.42.221142 110 18 6 32 4
IESPGM.PTET51.1.7.509007 77 13 3 21 8
IESPGM.PTET51.1.8.673718 120 35 17 33 20
IESPGM.PTET51.1.72.217919 28 8 0 1 0
IESPGM.PTET51.1.39.64399 80 6 1 1 1
IESPGM.PTET51.1.47.187669 29 5 1 3 0
IESPGM.PTET51.1.143.57344 79 22 3 8 2
IESPGM.PTET51.1.33.103565 55 15 1 15 8
IESPGM.PTET51.1.100.194859 69 17 1 7 2
IESPGM.PTET51.1.93.260159 58 7 2 1 2
IESPGM.PTET51.1.120.25601 76 24 4 16 7
IESPGM.PTET51.1.52.269399 27 31 13 18 4
IESPGM.PTET51.1.86.44767 56 13 5 26 6
IESPGM.PTET51.1.114.292071 26 15 13 4 2
IESPGM.PTET51.1.76.69150 63 16 0 5 6
IESPGM.PTET51.1.163.29606 29 21 17 29 3
IESPGM.PTET51.1.167.174169 29 10 7 14 9
IESPGM.PTET51.1.63.190059 44 11 2 3 0
IESPGM.PTET51.1.174.55691 45 20 4 20 17
IESPGM.PTET51.1.61.130983 28 29 4 16 2
IESPGM.PTET51.1.45.125956 115 8 1 7 2
IESPGM.PTET51.1.109.51683 104 33 8 31 9
IESPGM.PTET51.1.21.543462 28 15 9 8 4
IESPGM.PTET51.1.113.55397 75 25 6 12 6
IESPGM.PTET51.1.117.236436 29 22 9 7 0
IESPGM.PTET51.1.62.403187 28 14 0 1 0
IESPGM.PTET51.1.74.121510 76 15 10 12 9
IESPGM.PTET51.1.374.482 26 15 1 21 2
IESPGM.PTET51.1.144.159374 31 21 8 19 5
IESPGM.PTET51.1.13.484937 64 32 3 12 10
IESPGM.PTET51.1.55.145092 43 8 2 7 1
IESPGM.PTET51.1.138.35756 57 15 4 6 6
IESPGM.PTET51.1.150.3509 27 10 6 6 0
IESPGM.PTET51.1.136.199014 40 16 6 9 3
IESPGM.PTET51.1.153.176145 46 13 3 5 4
IESPGM.PTET51.1.112.127343 69 27 21 23 12
IESPGM.PTET51.1.52.212381 45 5 4 7 1
IESPGM.PTET51.1.17.635471 303 28 16 35 16
IESPGM.PTET51.1.12.222632 265 43 11 33 2
IESPGM.PTET51.1.54.243539 28 20 1 21 4
IESPGM.PTET51.1.38.112564 49 21 3 18 4
IESPGM.PTET51.1.79.289655 28 7 7 14 2
IESPGM.PTET51.1.7.16299 59 35 10 12 10
IESPGM.PTET51.1.139.218042 78 9 2 6 0
IESPGM.PTET51.1.26.552758 30 1 1 1 0
IESPGM.PTET51.1.85.142426 76 20 10 8 2
IESPGM.PTET51.1.76.227785 28 27 1 6 1
IESPGM.PTET51.1.116.205424 55 9 2 6 0
IESPGM.PTET51.1.4.696159 26 4 0 1 2
IESPGM.PTET51.1.41.482 79 20 6 32 4
IESPGM.PTET51.1.166.1852 28 14 1 5 0
IESPGM.PTET51.1.53.298919 97 19 0 12 2
IESPGM.PTET51.1.33.233757 28 15 8 11 2
IESPGM.PTET51.1.43.383373 54 11 2 15 3
IESPGM.PTET51.1.181.56154 45 3 2 13 2
IESPGM.PTET51.1.99.168954 136 28 4 23 2
IESPGM.PTET51.1.38.197325 28 25 1 4 1
IESPGM.PTET51.1.164.166516 30 12 9 5 6
IESPGM.PTET51.1.1.130951 26 15 4 20 6
IESPGM.PTET51.1.1.562852 28 6 0 1 0
IESPGM.PTET51.1.144.19989 26 10 1 1 0
IESPGM.PTET51.1.158.9424 27 2 0 2 0
IESPGM.PTET51.1.36.498569 26 17 2 2 0
IESPGM.PTET51.1.114.202609 47 19 1 5 1
IESPGM.PTET51.1.102.137155 27 4 2 0 1
IESPGM.PTET51.1.41.250075 45 10 1 7 0
IESPGM.PTET51.1.254.9561 27 5 8 8 2
IESPGM.PTET51.1.36.338863 79 21 13 8 1
IESPGM.PTET51.1.153.118577 77 25 7 24 18
IESPGM.PTET51.1.60.284538 82 15 3 5 2
IESPGM.PTET51.1.100.205920 92 17 2 13 1
IESPGM.PTET51.1.6.568633 65 33 7 17 3
IESPGM.PTET51.1.113.161280 144 50 6 33 20
IESPGM.PTET51.1.161.204135 28 8 25 9 17
IESPGM.PTET51.1.14.355640 27 8 0 7 2
IESPGM.PTET51.1.125.179134 30 7 3 7 5
IESPGM.PTET51.1.77.185737 47 28 3 2 1
IESPGM.PTET51.1.129.130246 28 25 7 3 3
IESPGM.PTET51.1.50.70609 44 14 4 14 1
IESPGM.PTET51.1.1.228569 142 27 3 15 5
IESPGM.PTET51.1.5.638744 100 23 9 11 6
IESPGM.PTET51.1.156.30441 27 16 4 21 5
IESPGM.PTET51.1.4.707516 67 25 1 22 2
IESPGM.PTET51.1.76.38306 26 8 0 2 1
IESPGM.PTET51.1.55.345533 64 15 6 6 1
IESPGM.PTET51.1.117.265507 31 24 13 7 6
IESPGM.PTET51.1.71.93652 27 11 0 5 0
IESPGM.PTET51.1.98.136626 29 27 1 8 8
IESPGM.PTET51.1.141.48348 47 19 11 13 2
IESPGM.PTET51.1.395.1938 43 8 2 9 6
IESPGM.PTET51.1.68.170860 105 12 4 10 5
IESPGM.PTET51.1.11.481531 26 18 10 20 5
IESPGM.PTET51.1.51.308349 28 15 1 5 0
IESPGM.PTET51.1.41.347510 67 35 16 22 12
IESPGM.PTET51.1.132.96454 28 25 6 15 6
IESPGM.PTET51.1.125.224564 80 17 2 2 4
IESPGM.PTET51.1.113.190660 65 34 12 38 16
IESPGM.PTET51.1.90.78593 31 16 10 9 4
IESPGM.PTET51.1.48.231333 47 10 4 2 1
IESPGM.PTET51.1.58.382586 81 24 0 10 0
IESPGM.PTET51.1.28.353373 29 0 0 1 0
IESPGM.PTET51.1.17.605948 49 11 6 20 21
IESPGM.PTET51.1.25.74584 44 10 5 10 12
IESPGM.PTET51.1.16.590313 28 19 6 7 1
IESPGM.PTET51.1.167.1054 65 26 4 12 7
IESPGM.PTET51.1.74.181149 28 13 4 10 1
IESPGM.PTET51.1.57.352891 26 22 8 10 6
IESPGM.PTET51.1.81.337263 45 14 18 14 6
IESPGM.PTET51.1.87.63076 27 17 8 5 1
IESPGM.PTET51.1.20.210760 29 23 1 18 9
IESPGM.PTET51.1.111.125718 26 14 1 3 1
IESPGM.PTET51.1.79.157700 29 19 0 6 0
IESPGM.PTET51.1.39.172354 107 20 12 6 3
IESPGM.PTET51.1.125.34448 49 9 2 3 9
IESPGM.PTET51.1.102.266028 29 12 1 6 2
IESPGM.PTET51.1.33.35330 88 33 1 15 4
IESPGM.PTET51.1.127.73858 26 2 0 0 1
IESPGM.PTET51.1.157.155476 55 8 0 9 9
IESPGM.PTET51.1.179.30011 27 11 5 10 4
IESPGM.PTET51.1.104.111004 45 21 4 21 3
IESPGM.PTET51.1.109.121631 146 24 5 18 4
IESPGM.PTET51.1.16.359493 58 16 2 22 2
IESPGM.PTET51.1.100.205635 54 10 6 4 1
IESPGM.PTET51.1.114.289739 506 59 18 98 24
IESPGM.PTET51.1.4.640193 87 17 7 27 9
IESPGM.PTET51.1.101.210178 30 13 6 5 0
IESPGM.PTET51.1.15.286569 26 15 9 15 6
IESPGM.PTET51.1.72.180692 54 9 0 6 7
IESPGM.PTET51.1.16.462497 44 22 1 15 6
IESPGM.PTET51.1.96.235662 27 6 0 0 1
IESPGM.PTET51.1.104.71045 46 15 3 4 0
IESPGM.PTET51.1.102.140088 74 2 2 2 1
IESPGM.PTET51.1.19.506347 82 13 9 11 1
IESPGM.PTET51.1.166.62192 110 18 2 7 0
IESPGM.PTET51.1.81.195273 59 25 0 0 1
IESPGM.PTET51.1.39.214272 2142 288 95 305 142
IESPGM.PTET51.1.84.239438 27 14 2 5 1
IESPGM.PTET51.1.104.141702 108 25 2 6 4
IESPGM.PTET51.1.4.736603 275 35 7 38 26
IESPGM.PTET51.1.154.122984 212 34 6 36 11
IESPGM.PTET51.1.32.187432 28 4 0 5 0
IESPGM.PTET51.1.4.767166 56 22 6 6 0
IESPGM.PTET51.1.25.74296 49 23 4 19 3
IESPGM.PTET51.1.5.396975 45 28 9 23 11
IESPGM.PTET51.1.168.41371 28 2 1 2 1
IESPGM.PTET51.1.133.237511 27 18 17 9 6
IESPGM.PTET51.1.165.71345 96 12 10 2 0
IESPGM.PTET51.1.11.552814 45 7 0 1 0
IESPGM.PTET51.1.22.341116 76 18 1 11 1
IESPGM.PTET51.1.125.183389 29 5 0 0 2
IESPGM.PTET51.1.47.387231 29 7 1 6 1
IESPGM.PTET51.1.161.192339 26 1 4 2 0
IESPGM.PTET51.1.147.16153 29 16 6 6 1
IESPGM.PTET51.1.132.137570 66 16 6 4 3
IESPGM.PTET51.1.8.311217 60 8 1 5 3
IESPGM.PTET51.1.72.250947 72 19 14 21 6
IESPGM.PTET51.1.84.94099 26 20 3 19 6
IESPGM.PTET51.1.2.228128 517 84 16 42 11
IESPGM.PTET51.1.50.71364 26 10 4 9 2
IESPGM.PTET51.1.6.471781 105 26 13 44 20
IESPGM.PTET51.1.24.3234 57 4 4 4 2
IESPGM.PTET51.1.66.293407 65 13 14 21 14
IESPGM.PTET51.1.17.591503 45 11 3 14 25
IESPGM.PTET51.1.43.381611 28 9 7 7 1
IESPGM.PTET51.1.60.69312 119 38 7 17 0
IESPGM.PTET51.1.57.317211 85 11 0 2 0
IESPGM.PTET51.1.21.266016 68 33 8 23 4
IESPGM.PTET51.1.26.277963 28 23 8 14 3
IESPGM.PTET51.1.172.43900 26 10 0 4 0
IESPGM.PTET51.1.6.368783 111 15 6 1 5
IESPGM.PTET51.1.62.302966 76 28 10 11 9
IESPGM.PTET51.1.50.12454 29 15 9 13 0
IESPGM.PTET51.1.18.334660 26 18 14 14 2
IESPGM.PTET51.1.98.240384 28 14 11 3 5
IESPGM.PTET51.1.19.189905 59 19 9 18 15
IESPGM.PTET51.1.147.20692 79 12 2 6 1
IESPGM.PTET51.1.122.65173 89 18 12 4 2
IESPGM.PTET51.1.4.594613 93 13 1 8 0
IESPGM.PTET51.1.65.395085 44 0 0 0 1
IESPGM.PTET51.1.432.2347 55 14 7 17 1
IESPGM.PTET51.1.92.327347 54 4 7 9 0
IESPGM.PTET51.1.138.64265 78 23 7 16 2
IESPGM.PTET51.1.32.190655 28 10 0 2 0
IESPGM.PTET51.1.46.154607 107 28 9 31 8
IESPGM.PTET51.1.99.111366 27 23 5 26 9
IESPGM.PTET51.1.33.492216 85 19 6 12 6
IESPGM.PTET51.1.57.57778 180 36 24 44 18
IESPGM.PTET51.1.3.232823 106 21 4 4 0
IESPGM.PTET51.1.10.577209 59 22 3 7 1
IESPGM.PTET51.1.42.280355 106 31 3 17 9
IESPGM.PTET51.1.32.231548 59 20 17 23 24
IESPGM.PTET51.1.158.156370 88 23 2 9 7
IESPGM.PTET51.1.22.513518 28 13 1 5 0
IESPGM.PTET51.1.88.176535 26 11 2 9 2
IESPGM.PTET51.1.37.367807 97 25 6 15 2
IESPGM.PTET51.1.17.632100 30 10 7 15 2
IESPGM.PTET51.1.92.84224 48 18 1 1 0
IESPGM.PTET51.1.64.288103 28 12 2 5 3
IESPGM.PTET51.1.5.770230 93 20 8 31 16
IESPGM.PTET51.1.12.424841 67 21 2 10 2
IESPGM.PTET51.1.83.1087 28 20 1 9 2
IESPGM.PTET51.1.62.156125 28 17 7 15 3
IESPGM.PTET51.1.152.72671 130 35 4 10 0
IESPGM.PTET51.1.182.47594 75 13 3 4 0
IESPGM.PTET51.1.47.390458 46 22 3 2 4
IESPGM.PTET51.1.38.197914 49 17 6 16 4
IESPGM.PTET51.1.29.281502 74 8 5 4 1
IESPGM.PTET51.1.7.266501 87 17 3 6 0
IESPGM.PTET51.1.108.177750 27 18 7 13 1
IESPGM.PTET51.1.76.123607 76 31 9 23 19
IESPGM.PTET51.1.12.523010 155 52 12 47 11
IESPGM.PTET51.1.35.15569 27 10 0 5 0
IESPGM.PTET51.1.23.443113 29 21 0 6 4
IESPGM.PTET51.1.43.151356 75 23 16 16 16
IESPGM.PTET51.1.40.277690 77 24 6 23 12
IESPGM.PTET51.1.33.332517 26 9 3 7 1
IESPGM.PTET51.1.56.220495 26 6 0 3 5
IESPGM.PTET51.1.117.106254 54 13 6 16 7
IESPGM.PTET51.1.58.379954 29 15 0 1 1
IESPGM.PTET51.1.30.226242 47 27 11 22 3
IESPGM.PTET51.1.24.417877 59 15 0 5 0
IESPGM.PTET51.1.64.393452 47 10 0 10 2
IESPGM.PTET51.1.34.204835 65 14 3 17 8
IESPGM.PTET51.1.102.195026 48 16 2 4 7
IESPGM.PTET51.1.27.149993 125 34 1 1 2
IESPGM.PTET51.1.34.393913 26 16 2 12 2
IESPGM.PTET51.1.162.72832 29 22 6 12 10
IESPGM.PTET51.1.40.66225 49 14 1 1 2
IESPGM.PTET51.1.83.44068 78 32 11 15 8
IESPGM.PTET51.1.22.343192 436 67 8 72 11
IESPGM.PTET51.1.72.148685 182 35 10 12 2
IESPGM.PTET51.1.76.123313 30 11 0 2 0
IESPGM.PTET51.1.51.31058 103 7 4 3 0
IESPGM.PTET51.1.83.108358 29 16 0 3 2
IESPGM.PTET51.1.11.478908 85 15 4 7 1
IESPGM.PTET51.1.129.257805 146 39 14 18 17
IESPGM.PTET51.1.120.113716 67 12 1 4 0
IESPGM.PTET51.1.92.26342 89 35 4 10 8
IESPGM.PTET51.1.64.392136 75 9 2 3 4
IESPGM.PTET51.1.52.339652 27 12 2 5 1
IESPGM.PTET51.1.3.564634 28 13 3 4 1
IESPGM.PTET51.1.262.792 47 10 4 19 8
IESPGM.PTET51.1.146.27367 28 1 0 1 0
IESPGM.PTET51.1.20.137888 26 13 7 5 0
IESPGM.PTET51.1.374.789 26 0 0 3 0
IESPGM.PTET51.1.102.241774 61 11 2 27 8
IESPGM.PTET51.1.131.106292 28 14 10 7 9
IESPGM.PTET51.1.60.255161 28 19 1 5 2
IESPGM.PTET51.1.51.407106 29 17 1 1 1
IESPGM.PTET51.1.105.28701 32 11 0 4 2
IESPGM.PTET51.1.66.106090 29 15 1 4 1
IESPGM.PTET51.1.132.207557 75 15 6 35 17
IESPGM.PTET51.1.108.218337 67 19 5 22 4
IESPGM.PTET51.1.134.212253 115 9 1 6 0
IESPGM.PTET51.1.33.103579 75 3 0 0 0
IESPGM.PTET51.1.145.36534 49 20 2 10 5
IESPGM.PTET51.1.2.532617 32 11 3 6 2
IESPGM.PTET51.1.105.59267 83 15 4 14 2
IESPGM.PTET51.1.135.112922 78 24 4 29 22
IESPGM.PTET51.1.29.323112 109 17 0 3 1
IESPGM.PTET51.1.52.340215 27 9 1 4 0
IESPGM.PTET51.1.51.340076 29 17 0 1 0
IESPGM.PTET51.1.35.507424 26 17 6 20 2
IESPGM.PTET51.1.102.136138 29 15 1 11 4
IESPGM.PTET51.1.192.16902 26 16 1 13 1
IESPGM.PTET51.1.143.127362 46 19 4 11 2
IESPGM.PTET51.1.68.138271 27 16 6 24 9
IESPGM.PTET51.1.22.473369 26 26 17 22 12
IESPGM.PTET51.1.16.401530 85 24 3 26 4
IESPGM.PTET51.1.4.696169 26 5 0 2 0
IESPGM.PTET51.1.70.144257 113 22 11 13 1
IESPGM.PTET51.1.168.114120 47 18 6 10 7
IESPGM.PTET51.1.76.38608 26 6 1 8 5
IESPGM.PTET51.1.25.477665 54 7 0 3 0
IESPGM.PTET51.1.167.52296 28 4 0 2 0
IESPGM.PTET51.1.41.117841 130 24 5 36 18
IESPGM.PTET51.1.2.865741 67 11 1 5 0
IESPGM.PTET51.1.154.151491 117 10 0 0 1
IESPGM.PTET51.1.93.75935 89 14 0 7 1
IESPGM.PTET51.1.75.82854 27 8 5 9 1
IESPGM.PTET51.1.158.66643 194 14 10 26 8
IESPGM.PTET51.1.67.31199 235 27 11 20 5
IESPGM.PTET51.1.174.22508 48 8 1 3 1
IESPGM.PTET51.1.107.67823 78 21 4 24 3
IESPGM.PTET51.1.2.532326 100 28 9 7 2
IESPGM.PTET51.1.56.376555 26 15 5 12 8
IESPGM.PTET51.1.24.173152 28 17 13 19 6
IESPGM.PTET51.1.75.179411 27 12 12 16 2
IESPGM.PTET51.1.108.280175 26 12 7 13 7
IESPGM.PTET51.1.20.511146 68 29 2 13 5
IESPGM.PTET51.1.120.115773 44 30 5 11 5
IESPGM.PTET51.1.85.3897 139 53 13 51 6
IESPGM.PTET51.1.36.297985 44 19 12 12 1
IESPGM.PTET51.1.14.49822 29 7 5 1 1
IESPGM.PTET51.1.147.205136 275 36 6 19 10
IESPGM.PTET51.1.52.368728 27 11 4 3 0
IESPGM.PTET51.1.34.306385 28 10 2 3 0
IESPGM.PTET51.1.76.40508 136 25 6 39 10
IESPGM.PTET51.1.28.251234 44 15 4 15 5
IESPGM.PTET51.1.5.511788 107 24 4 26 7
IESPGM.PTET51.1.30.356149 38 32 4 20 8
IESPGM.PTET51.1.29.283272 44 11 1 19 0
IESPGM.PTET51.1.285.6109 27 0 0 0 0
IESPGM.PTET51.1.63.389657 45 23 3 8 14
IESPGM.PTET51.1.5.536312 78 22 5 5 1
IESPGM.PTET51.1.4.506932 45 24 6 20 6
IESPGM.PTET51.1.84.241612 246 45 14 54 11
IESPGM.PTET51.1.181.84226 49 12 1 13 6
IESPGM.PTET51.1.163.684 26 5 0 3 0
IESPGM.PTET51.1.97.205425 67 21 7 21 6
IESPGM.PTET51.1.14.356979 76 26 5 19 11
IESPGM.PTET51.1.128.29304 77 21 0 0 0
IESPGM.PTET51.1.155.149466 67 16 4 4 6
IESPGM.PTET51.1.68.297840 26 8 2 4 0
IESPGM.PTET51.1.38.14083 75 19 5 16 2
IESPGM.PTET51.1.123.85972 30 2 0 1 0
IESPGM.PTET51.1.47.200643 65 11 5 11 1
IESPGM.PTET51.1.52.412838 65 10 2 4 1
IESPGM.PTET51.1.157.182515 30 10 1 6 0
IESPGM.PTET51.1.27.424799 66 5 0 2 1
IESPGM.PTET51.1.94.229633 66 29 4 19 14
IESPGM.PTET51.1.120.26357 55 9 6 17 7
IESPGM.PTET51.1.2.330105 56 18 5 14 8
IESPGM.PTET51.1.38.43759 44 11 1 5 3
IESPGM.PTET51.1.6.571868 26 35 2 8 4
IESPGM.PTET51.1.90.255894 28 10 1 9 4
IESPGM.PTET51.1.86.3095 57 9 5 7 4
IESPGM.PTET51.1.26.478856 55 20 9 15 16
IESPGM.PTET51.1.144.130436 26 26 29 14 14
IESPGM.PTET51.1.113.188482 61 11 2 4 3
IESPGM.PTET51.1.49.232822 92 15 5 2 2
IESPGM.PTET51.1.15.529081 86 26 7 8 2
IESPGM.PTET51.1.3.838898 30 12 1 10 2
IESPGM.PTET51.1.78.51275 56 18 3 6 4
IESPGM.PTET51.1.109.178362 26 7 0 6 0
IESPGM.PTET51.1.39.34296 60 18 7 24 6
IESPGM.PTET51.1.31.390087 90 13 1 2 0
IESPGM.PTET51.1.21.310719 100 27 12 14 10
IESPGM.PTET51.1.61.61335 55 6 1 2 1
IESPGM.PTET51.1.65.192444 146 26 9 23 8
IESPGM.PTET51.1.41.55004 32 20 14 11 9
IESPGM.PTET51.1.154.5302 30 18 12 18 9
IESPGM.PTET51.1.29.353230 122 16 8 7 0
IESPGM.PTET51.1.53.111148 78 34 3 11 1
IESPGM.PTET51.1.128.63089 28 20 2 5 1
IESPGM.PTET51.1.2.390046 75 10 1 2 0
IESPGM.PTET51.1.192.19990 26 14 6 9 10
IESPGM.PTET51.1.179.57509 144 21 10 18 26
IESPGM.PTET51.1.285.7157 26 5 1 3 0
IESPGM.PTET51.1.165.98832 27 11 1 2 2
IESPGM.PTET51.1.15.328491 152 31 7 18 3
IESPGM.PTET51.1.123.219273 54 17 3 20 10
IESPGM.PTET51.1.13.425160 44 9 0 2 0
IESPGM.PTET51.1.58.350424 66 18 1 4 1
IESPGM.PTET51.1.134.138056 57 17 3 4 7
IESPGM.PTET51.1.32.188763 27 10 1 6 2
IESPGM.PTET51.1.84.197238 99 12 7 1 3
IESPGM.PTET51.1.112.94693 26 16 2 21 11
IESPGM.PTET51.1.85.316894 79 33 11 30 13
IESPGM.PTET51.1.159.130965 83 30 5 11 3
IESPGM.PTET51.1.51.336123 45 2 1 0 0
IESPGM.PTET51.1.140.119116 26 10 2 6 1
IESPGM.PTET51.1.161.132113 31 5 6 3 0
IESPGM.PTET51.1.123.6136 28 10 0 3 0
IESPGM.PTET51.1.19.134393 108 29 5 12 5
IESPGM.PTET51.1.17.563475 27 10 3 11 2
IESPGM.PTET51.1.100.265270 68 15 6 6 1
IESPGM.PTET51.1.6.538824 26 25 6 2 0
IESPGM.PTET51.1.10.89701 44 6 1 6 4
IESPGM.PTET51.1.141.49095 28 3 0 1 0
IESPGM.PTET51.1.8.372466 44 23 5 14 7
IESPGM.PTET51.1.49.332020 26 18 10 14 3
IESPGM.PTET51.1.66.97945 75 23 1 5 0
IESPGM.PTET51.1.42.177658 360 57 5 34 18
IESPGM.PTET51.1.174.127942 870 187 72 124 13
IESPGM.PTET51.1.14.325833 43 4 1 4 3
IESPGM.PTET51.1.111.75497 28 13 3 7 0
IESPGM.PTET51.1.47.126716 28 11 4 5 0
IESPGM.PTET51.1.174.52628 71 15 4 3 2
IESPGM.PTET51.1.127.225907 105 32 8 28 8
IESPGM.PTET51.1.97.106677 28 5 2 2 1
IESPGM.PTET51.1.89.72670 115 18 18 22 4
IESPGM.PTET51.1.35.193621 27 8 1 4 1
IESPGM.PTET51.1.31.327805 67 13 6 2 0
IESPGM.PTET51.1.134.17782 196 22 3 30 14
IESPGM.PTET51.1.74.33855 28 14 12 11 7
IESPGM.PTET51.1.45.74621 76 17 13 9 3
IESPGM.PTET51.1.83.168570 184 34 5 39 5
IESPGM.PTET51.1.33.159254 66 13 1 7 0
IESPGM.PTET51.1.82.339788 122 21 4 7 2
IESPGM.PTET51.1.3.188729 51 29 3 8 9
IESPGM.PTET51.1.62.260768 65 17 2 16 4
IESPGM.PTET51.1.65.395097 65 2 0 1 1
IESPGM.PTET51.1.99.241857 31 18 6 4 2
IESPGM.PTET51.1.81.163112 27 15 1 8 0
IESPGM.PTET51.1.20.541269 86 29 14 14 3
IESPGM.PTET51.1.8.34462 56 15 0 11 3
IESPGM.PTET51.1.52.340807 28 10 1 3 2
IESPGM.PTET51.1.59.120307 28 17 0 1 2
IESPGM.PTET51.1.48.158759 24 1 3 2 1
IESPGM.PTET51.1.131.45119 60 12 0 6 1
IESPGM.PTET51.1.39.269511 386 57 38 72 34
IESPGM.PTET51.1.129.127623 93 24 2 15 10
IESPGM.PTET51.1.136.115880 84 19 13 20 5
IESPGM.PTET51.1.143.187874 37 25 3 15 0
IESPGM.PTET51.1.61.100595 31 23 3 5 3
IESPGM.PTET51.1.62.160984 45 10 1 2 4
IESPGM.PTET51.1.78.47613 26 17 2 17 9
IESPGM.PTET51.1.45.47598 87 15 0 3 1
IESPGM.PTET51.1.5.708130 29 10 1 1 0
IESPGM.PTET51.1.68.137545 27 2 0 1 3
IESPGM.PTET51.1.117.107581 76 14 1 13 2
IESPGM.PTET51.1.27.349273 136 7 8 1 0
IESPGM.PTET51.1.5.65777 26 30 9 23 15
IESPGM.PTET51.1.168.97933 916 131 15 83 20
IESPGM.PTET51.1.116.193057 30 17 4 20 3
IESPGM.PTET51.1.146.86281 109 25 14 27 17
IESPGM.PTET51.1.41.247161 54 12 1 13 5
IESPGM.PTET51.1.106.3389 75 20 3 11 5
IESPGM.PTET51.1.127.39219 45 12 8 21 6
IESPGM.PTET51.1.93.160681 45 13 3 5 0
IESPGM.PTET51.1.84.93952 56 11 6 22 3
IESPGM.PTET51.1.32.46573 29 15 1 7 2
IESPGM.PTET51.1.53.241049 67 7 2 1 1
IESPGM.PTET51.1.96.292800 28 8 8 9 6
IESPGM.PTET51.1.38.14964 80 18 7 33 3
IESPGM.PTET51.1.83.271281 28 28 4 5 2
IESPGM.PTET51.1.126.254839 26 22 1 14 3
IESPGM.PTET51.1.69.339321 28 16 3 6 0
IESPGM.PTET51.1.69.66052 27 8 1 9 1
IESPGM.PTET51.1.68.47166 58 23 2 9 4
IESPGM.PTET51.1.86.14089 59 24 2 18 7
IESPGM.PTET51.1.149.138299 83 28 3 22 14
IESPGM.PTET51.1.46.93222 112 32 12 10 2
IESPGM.PTET51.1.150.214389 48 26 2 26 11
IESPGM.PTET51.1.169.56908 3272 418 132 301 107
IESPGM.PTET51.1.73.351638 106 20 7 23 4
IESPGM.PTET51.1.139.116207 65 16 3 2 0
IESPGM.PTET51.1.56.244027 44 16 0 4 2
IESPGM.PTET51.1.148.196875 86 7 0 2 1
IESPGM.PTET51.1.76.124644 68 17 15 12 3
IESPGM.PTET51.1.90.16614 64 12 5 2 2
IESPGM.PTET51.1.9.314762 28 26 1 10 3
IESPGM.PTET51.1.47.287175 84 18 1 7 7
IESPGM.PTET51.1.167.51273 29 13 1 5 3
IESPGM.PTET51.1.58.151893 88 26 8 19 5
IESPGM.PTET51.1.9.399520 71 14 9 9 0
IESPGM.PTET51.1.96.265792 113 23 1 5 0
IESPGM.PTET51.1.3.693805 28 9 0 9 2
IESPGM.PTET51.1.46.257798 106 23 6 30 12
IESPGM.PTET51.1.51.307628 106 13 4 2 0
IESPGM.PTET51.1.4.493231 26 15 5 6 1
IESPGM.PTET51.1.35.135762 302 37 5 32 11
IESPGM.PTET51.1.58.147047 82 9 5 2 1
IESPGM.PTET51.1.38.110238 115 27 2 24 13
IESPGM.PTET51.1.85.343036 87 21 9 14 6
IESPGM.PTET51.1.71.8491 30 11 2 6 1
IESPGM.PTET51.1.35.263604 45 18 5 21 15
IESPGM.PTET51.1.161.189712 29 11 2 3 1
IESPGM.PTET51.1.281.6699 53 10 1 13 2
IESPGM.PTET51.1.76.72686 45 20 3 4 1
IESPGM.PTET51.1.91.284541 108 22 8 19 12
IESPGM.PTET51.1.4.636254 26 15 2 16 2
IESPGM.PTET51.1.110.123220 61 20 6 24 3
IESPGM.PTET51.1.9.543417 105 27 2 1 0
IESPGM.PTET51.1.18.405977 154 7 6 5 1
IESPGM.PTET51.1.91.325433 30 7 1 3 1
IESPGM.PTET51.1.31.290870 26 20 2 14 5
IESPGM.PTET51.1.84.169769 26 14 4 8 9
IESPGM.PTET51.1.18.41098 74 19 0 5 1
IESPGM.PTET51.1.18.361125 99 33 26 47 20
IESPGM.PTET51.1.89.177739 102 25 7 21 6
IESPGM.PTET51.1.79.262193 122 16 0 9 5
IESPGM.PTET51.1.152.97238 46 17 8 17 5
IESPGM.PTET51.1.27.482683 77 10 1 3 0
IESPGM.PTET51.1.15.72092 27 24 0 5 0
IESPGM.PTET51.1.6.711517 80 39 24 20 13
IESPGM.PTET51.1.27.51724 57 18 13 20 3
IESPGM.PTET51.1.11.419713 56 24 9 10 7
IESPGM.PTET51.1.45.123022 39 16 15 7 1
IESPGM.PTET51.1.72.318456 72 18 1 11 1
IESPGM.PTET51.1.54.199171 789 87 47 92 36
IESPGM.PTET51.1.53.110414 28 19 3 8 6
IESPGM.PTET51.1.146.104176 223 50 7 23 8
IESPGM.PTET51.1.17.603612 50 13 4 7 7
IESPGM.PTET51.1.106.274148 47 19 10 3 1
IESPGM.PTET51.1.75.254381 175 29 4 14 8
IESPGM.PTET51.1.21.399598 66 19 3 1 0
IESPGM.PTET51.1.52.341567 28 17 4 4 2
IESPGM.PTET51.1.27.422453 27 13 0 8 1
IESPGM.PTET51.1.3.592708 191 49 23 25 10
IESPGM.PTET51.1.3.103099 107 36 8 2 0
IESPGM.PTET51.1.56.317965 27 13 7 15 11
IESPGM.PTET51.1.17.80946 97 48 12 23 2
IESPGM.PTET51.1.33.361301 76 20 3 7 3
IESPGM.PTET51.1.3.504439 229 31 9 20 8
IESPGM.PTET51.1.41.116532 70 22 1 5 0
IESPGM.PTET51.1.104.213754 44 11 3 7 1
IESPGM.PTET51.1.128.227833 28 18 3 13 3
IESPGM.PTET51.1.9.197301 85 25 8 23 9
IESPGM.PTET51.1.99.311547 26 13 1 3 1
IESPGM.PTET51.1.5.93235 26 14 2 10 5
IESPGM.PTET51.1.72.220866 27 16 2 6 0
IESPGM.PTET51.1.76.12161 77 8 0 2 0
IESPGM.PTET51.1.36.438370 27 30 1 13 4
IESPGM.PTET51.1.27.48218 30 17 2 1 1
IESPGM.PTET51.1.2.905325 207 43 9 12 2
IESPGM.PTET51.1.110.224056 55 17 1 16 11
IESPGM.PTET51.1.60.14392 29 9 4 3 2
IESPGM.PTET51.1.131.16326 26 13 2 3 2
IESPGM.PTET51.1.43.119355 29 18 9 7 0
IESPGM.PTET51.1.13.525240 102 12 1 6 0
IESPGM.PTET51.1.12.223681 138 24 12 22 4
IESPGM.PTET51.1.35.405015 27 11 1 7 0
IESPGM.PTET51.1.2.489256 26 15 1 3 0
IESPGM.PTET51.1.52.408306 76 20 3 29 4
IESPGM.PTET51.1.133.54418 97 23 8 13 8
IESPGM.PTET51.1.139.251961 27 9 1 16 4
IESPGM.PTET51.1.98.296366 113 15 9 12 1
IESPGM.PTET51.1.167.80365 28 15 2 6 1
IESPGM.PTET51.1.148.95878 39 10 1 6 0
IESPGM.PTET51.1.7.671812 31 8 4 7 4
IESPGM.PTET51.1.303.413 29 9 5 10 2
IESPGM.PTET51.1.41.87185 45 24 6 12 4
IESPGM.PTET51.1.14.48515 79 21 8 30 2
IESPGM.PTET51.1.104.70032 59 17 5 13 6
IESPGM.PTET51.1.149.211180 58 18 3 10 2
IESPGM.PTET51.1.161.103050 26 7 1 5 1
IESPGM.PTET51.1.298.671 58 10 6 4 1
IESPGM.PTET51.1.31.388197 208 27 4 16 0
IESPGM.PTET51.1.134.138352 27 11 4 3 1
IESPGM.PTET51.1.144.188481 29 16 10 22 6
IESPGM.PTET51.1.109.221432 78 36 12 17 14
IESPGM.PTET51.1.22.443866 109 19 6 12 1
IESPGM.PTET51.1.52.409330 28 17 0 6 1
IESPGM.PTET51.1.120.25041 26 12 3 10 2
IESPGM.PTET51.1.103.140536 79 22 7 22 4
IESPGM.PTET51.1.2.358911 110 28 11 17 2
IESPGM.PTET51.1.122.147981 75 35 10 25 5
IESPGM.PTET51.1.46.386062 28 8 2 2 4
IESPGM.PTET51.1.35.194097 73 16 13 27 9
IESPGM.PTET51.1.96.191120 29 15 3 2 1
IESPGM.PTET51.1.80.74929 27 21 2 6 4
IESPGM.PTET51.1.54.56034 32 11 6 11 9
IESPGM.PTET51.1.105.169516 47 17 2 8 1
IESPGM.PTET51.1.114.229819 28 8 3 2 2
IESPGM.PTET51.1.58.280160 119 19 7 29 12
IESPGM.PTET51.1.320.7833 54 20 5 24 17
IESPGM.PTET51.1.99.312578 28 15 5 2 0
IESPGM.PTET51.1.93.301943 26 15 6 12 1
IESPGM.PTET51.1.124.9885 76 22 0 17 1
IESPGM.PTET51.1.90.46733 49 17 2 2 1
IESPGM.PTET51.1.178.97220 86 5 6 17 5
IESPGM.PTET51.1.33.131047 28 8 4 5 2
IESPGM.PTET51.1.32.492678 28 6 2 5 0
IESPGM.PTET51.1.41.277288 45 23 0 29 6
IESPGM.PTET51.1.16.256046 27 17 1 9 0
IESPGM.PTET51.1.168.66507 54 13 1 13 0
IESPGM.PTET51.1.64.189 44 10 1 2 7
IESPGM.PTET51.1.170.9605 27 12 2 2 1
IESPGM.PTET51.1.3.489121 27 9 1 4 0
IESPGM.PTET51.1.21.141998 27 21 2 15 4
IESPGM.PTET51.1.7.668309 29 5 0 1 0
IESPGM.PTET51.1.101.107194 47 9 11 15 10
IESPGM.PTET51.1.19.466792 100 27 9 8 7
IESPGM.PTET51.1.30.357188 208 42 16 20 5
IESPGM.PTET51.1.10.246734 74 9 0 2 0
IESPGM.PTET51.1.79.156404 170 42 6 18 4
IESPGM.PTET51.1.19.505041 48 10 9 22 3
IESPGM.PTET51.1.83.266014 79 24 2 17 4
IESPGM.PTET51.1.59.65478 46 24 7 21 10
IESPGM.PTET51.1.156.152835 46 8 4 7 3
IESPGM.PTET51.1.461.1099 28 16 5 27 15
IESPGM.PTET51.1.29.279910 27 8 3 8 3
IESPGM.PTET51.1.16.286742 44 25 4 9 2
IESPGM.PTET51.1.54.170209 88 21 7 33 4
IESPGM.PTET51.1.86.142021 82 21 3 11 0
IESPGM.PTET51.1.124.44642 28 9 2 4 3
IESPGM.PTET51.1.158.66071 26 15 6 12 3
IESPGM.PTET51.1.83.107630 73 8 0 11 2
IESPGM.PTET51.1.48.259862 28 13 4 8 1
IESPGM.PTET51.1.49.332325 29 15 0 6 0
IESPGM.PTET51.1.97.234500 67 16 1 3 0
IESPGM.PTET51.1.16.490554 187 32 9 11 1
IESPGM.PTET51.1.86.12034 29 11 0 2 0
IESPGM.PTET51.1.29.88368 26 22 1 11 3
IESPGM.PTET51.1.7.367915 77 22 10 17 14
IESPGM.PTET51.1.4.795220 78 19 10 12 5
IESPGM.PTET51.1.124.118615 91 13 2 7 0
IESPGM.PTET51.1.63.288256 131 20 1 3 0
IESPGM.PTET51.1.2.503836 26 18 5 6 0
IESPGM.PTET51.1.122.146373 67 16 8 12 6
IESPGM.PTET51.1.113.54978 77 26 17 23 12
IESPGM.PTET51.1.150.31227 54 5 0 0 1
IESPGM.PTET51.1.22.297048 59 17 4 28 5
IESPGM.PTET51.1.72.349896 68 25 10 4 1
IESPGM.PTET51.1.121.4213 31 16 1 13 1
IESPGM.PTET51.1.108.277845 27 17 2 8 1
IESPGM.PTET51.1.64.332816 60 21 5 26 8
IESPGM.PTET51.1.351.6719 29 15 7 16 9
IESPGM.PTET51.1.59.118416 44 7 2 2 0
IESPGM.PTET51.1.45.356398 199 45 20 50 9
IESPGM.PTET51.1.161.133446 27 9 4 5 4
IESPGM.PTET51.1.168.70750 28 5 1 4 1
IESPGM.PTET51.1.108.175401 84 19 5 7 0
IESPGM.PTET51.1.153.86013 45 11 2 2 4
IESPGM.PTET51.1.12.379744 95 7 2 0 0
IESPGM.PTET51.1.34.233043 66 22 3 9 2
IESPGM.PTET51.1.47.301178 66 9 2 2 0
IESPGM.PTET51.1.65.263732 29 18 2 7 2
IESPGM.PTET51.1.42.221758 27 22 6 24 10
IESPGM.PTET51.1.176.103293 29 4 1 3 1
IESPGM.PTET51.1.18.129550 26 17 7 11 6
IESPGM.PTET51.1.156.58686 84 15 1 14 5
IESPGM.PTET51.1.99.197777 28 4 5 0 0
IESPGM.PTET51.1.114.132961 28 11 2 0 0
IESPGM.PTET51.1.94.35363 76 17 8 8 6
IESPGM.PTET51.1.136.113544 55 14 2 3 0
IESPGM.PTET51.1.28.176019 45 9 13 8 7
IESPGM.PTET51.1.16.533796 331 34 11 28 13
IESPGM.PTET51.1.166.28149 46 19 5 7 2
IESPGM.PTET51.1.55.144380 28 21 2 8 3
IESPGM.PTET51.1.16.532476 48 10 1 5 1
IESPGM.PTET51.1.161.134789 27 8 2 5 2
IESPGM.PTET51.1.92.287799 57 9 4 2 1
IESPGM.PTET51.1.51.397080 56 16 6 13 2
IESPGM.PTET51.1.101.306318 30 9 2 11 1
IESPGM.PTET51.1.5.236982 44 16 10 5 8
IESPGM.PTET51.1.30.94416 28 13 1 4 4
IESPGM.PTET51.1.45.255297 57 25 5 21 11
IESPGM.PTET51.1.88.276358 29 2 1 2 1
IESPGM.PTET51.1.1.859009 100 39 7 14 1
IESPGM.PTET51.1.171.84958 67 19 7 17 3
IESPGM.PTET51.1.241.11975 26 20 11 3 1
IESPGM.PTET51.1.38.13948 27 14 0 6 0
IESPGM.PTET51.1.16.388589 58 13 2 15 7
IESPGM.PTET51.1.52.339961 28 7 0 4 3
IESPGM.PTET51.1.49.160800 236 34 3 19 4
IESPGM.PTET51.1.127.41100 57 7 4 8 2
IESPGM.PTET51.1.85.273085 65 27 1 7 2
IESPGM.PTET51.1.556.104228 65 15 0 4 0
IESPGM.PTET51.1.64.204689 88 21 2 8 0
IESPGM.PTET51.1.84.141260 57 10 3 3 0
IESPGM.PTET51.1.28.177045 30 17 4 5 1
IESPGM.PTET51.1.98.295928 30 17 0 3 6
IESPGM.PTET51.1.150.2501 27 10 4 2 3
IESPGM.PTET51.1.85.139524 28 12 4 10 3
IESPGM.PTET51.1.109.46145 65 18 3 20 4
IESPGM.PTET51.1.135.141133 125 19 2 7 0
IESPGM.PTET51.1.74.321103 162 23 2 8 7
IESPGM.PTET51.1.128.61628 28 10 1 4 1
IESPGM.PTET51.1.162.68314 26 11 3 19 1
IESPGM.PTET51.1.17.388748 27 14 0 4 0
IESPGM.PTET51.1.109.150748 99 35 13 32 8
IESPGM.PTET51.1.48.228720 65 15 6 18 5
IESPGM.PTET51.1.99.71526 102 55 15 57 24
IESPGM.PTET51.1.44.56776 44 25 2 12 4
IESPGM.PTET51.1.86.2647 26 16 3 14 5
IESPGM.PTET51.1.32.461241 112 15 4 5 0
IESPGM.PTET51.1.48.301045 28 19 3 15 9
IESPGM.PTET51.1.99.111094 49 25 5 16 5
IESPGM.PTET51.1.8.170274 27 7 5 4 0
IESPGM.PTET51.1.139.148097 28 25 1 17 3
IESPGM.PTET51.1.299.3295 95 25 3 7 2
IESPGM.PTET51.1.172.74196 47 13 4 16 2
IESPGM.PTET51.1.13.555071 45 29 5 15 4
IESPGM.PTET51.1.121.74054 126 23 1 7 0
IESPGM.PTET51.1.85.23261 29 17 8 6 8
IESPGM.PTET51.1.89.39640 29 10 9 11 0
IESPGM.PTET51.1.24.315453 269 31 16 13 4
IESPGM.PTET51.1.74.181751 28 17 11 3 2
IESPGM.PTET51.1.104.108707 57 24 7 15 5
IESPGM.PTET51.1.171.149233 347 50 13 46 15
IESPGM.PTET51.1.165.198852 72 11 1 1 0
IESPGM.PTET51.1.37.240569 274 59 4 46 4
IESPGM.PTET51.1.114.42723 96 25 5 23 3
IESPGM.PTET51.1.66.263602 193 24 8 10 0
IESPGM.PTET51.1.40.446445 78 20 9 25 8
IESPGM.PTET51.1.146.205599 76 10 1 7 0
IESPGM.PTET51.1.123.217818 49 18 6 6 2
IESPGM.PTET51.1.84.32413 46 26 5 19 7
IESPGM.PTET51.1.1.75259 49 10 3 2 0
IESPGM.PTET51.1.64.334879 202 25 5 16 9
IESPGM.PTET51.1.165.99588 82 26 9 16 5
IESPGM.PTET51.1.106.275768 70 12 0 10 1
IESPGM.PTET51.1.65.102408 106 18 13 6 2
IESPGM.PTET51.1.90.284392 45 15 1 11 3
IESPGM.PTET51.1.62.186849 51 21 1 6 4
IESPGM.PTET51.1.115.229108 82 27 9 11 0
IESPGM.PTET51.1.89.176420 86 22 8 17 10
IESPGM.PTET51.1.95.204094 29 7 2 3 0
IESPGM.PTET51.1.39.169748 131 21 3 3 0
IESPGM.PTET51.1.168.68297 56 15 4 9 0
IESPGM.PTET51.1.3.606867 26 10 0 6 1
IESPGM.PTET51.1.12.221637 31 13 6 12 4
IESPGM.PTET51.1.24.374071 29 7 2 2 1
IESPGM.PTET51.1.19.204074 107 16 4 2 2
IESPGM.PTET51.1.161.102309 30 26 4 2 2
IESPGM.PTET51.1.150.4871 27 9 5 7 2
IESPGM.PTET51.1.26.176280 77 3 0 1 0
IESPGM.PTET51.1.155.151943 35 27 1 3 2
IESPGM.PTET51.1.38.12042 46 11 4 6 8
IESPGM.PTET51.1.55.75512 47 23 5 26 8
IESPGM.PTET51.1.52.195338 59 20 6 34 12
IESPGM.PTET51.1.39.29038 80 12 1 1 5
IESPGM.PTET51.1.1.186674 75 8 0 4 3
IESPGM.PTET51.1.34.435851 26 7 4 5 0
IESPGM.PTET51.1.134.74921 87 18 9 12 7
IESPGM.PTET51.1.176.102830 57 17 2 2 4
IESPGM.PTET51.1.172.44664 90 16 14 28 16
IESPGM.PTET51.1.12.179879 106 19 12 33 8
IESPGM.PTET51.1.151.81556 49 9 6 0 0
IESPGM.PTET51.1.37.367244 80 13 0 17 2
IESPGM.PTET51.1.178.70332 57 6 8 5 0
IESPGM.PTET51.1.118.194410 447 87 24 95 10
IESPGM.PTET51.1.141.49986 26 0 0 0 0
IESPGM.PTET51.1.63.403373 90 8 2 18 2
IESPGM.PTET51.1.134.239759 65 22 2 10 1
IESPGM.PTET51.1.32.200426 95 19 2 1 0
IESPGM.PTET51.1.39.58413 26 11 4 10 9
IESPGM.PTET51.1.28.380704 45 12 1 6 2
IESPGM.PTET51.1.106.276798 130 28 2 14 6
IESPGM.PTET51.1.121.44527 136 27 4 33 11
IESPGM.PTET51.1.116.105966 44 8 1 7 1
IESPGM.PTET51.1.81.134641 27 4 0 3 0
IESPGM.PTET51.1.139.121785 27 7 8 15 1
IESPGM.PTET51.1.78.50559 44 21 7 19 3
IESPGM.PTET51.1.30.65936 39 17 1 5 1
IESPGM.PTET51.1.156.123770 79 22 0 7 0
IESPGM.PTET51.1.16.630201 80 15 8 15 1
IESPGM.PTET51.1.157.8646 47 4 0 13 1
IESPGM.PTET51.1.167.169505 138 31 3 21 8
IESPGM.PTET51.1.123.217231 46 11 1 3 0
IESPGM.PTET51.1.103.267805 49 14 2 4 4
IESPGM.PTET51.1.83.138785 27 14 6 16 3
IESPGM.PTET51.1.148.135060 55 10 2 8 0
IESPGM.PTET51.1.171.84084 28 20 0 5 2
IESPGM.PTET51.1.89.177457 26 16 3 8 2
IESPGM.PTET51.1.2.158488 833 149 28 122 34
IESPGM.PTET51.1.226.9616 106 31 4 15 2
IESPGM.PTET51.1.16.402878 96 23 5 7 0
IESPGM.PTET51.1.63.101660 208 54 30 42 25
IESPGM.PTET51.1.14.253527 26 16 5 24 13
IESPGM.PTET51.1.107.66527 45 30 5 9 1
IESPGM.PTET51.1.94.203788 28 23 1 18 1
IESPGM.PTET51.1.113.24579 64 9 14 10 6
IESPGM.PTET51.1.123.5102 26 11 2 5 2
IESPGM.PTET51.1.87.28005 146 29 8 47 6
IESPGM.PTET51.1.114.288738 28 7 8 6 3
IESPGM.PTET51.1.166.1591 27 13 0 4 0
IESPGM.PTET51.1.31.460644 28 29 12 25 4
IESPGM.PTET51.1.156.149621 28 5 4 0 0
IESPGM.PTET51.1.165.137036 88 17 2 10 3
IESPGM.PTET51.1.36.306701 51 13 10 10 0
IESPGM.PTET51.1.90.279410 98 24 2 13 1
IESPGM.PTET51.1.23.170514 86 32 13 27 10
IESPGM.PTET51.1.156.181057 29 8 0 5 3
IESPGM.PTET51.1.39.58127 45 8 5 6 4
IESPGM.PTET51.1.148.205316 67 23 3 6 0
IESPGM.PTET51.1.142.186994 27 7 1 6 0
IESPGM.PTET51.1.79.190482 29 16 1 3 0
IESPGM.PTET51.1.127.69035 76 22 1 3 0
IESPGM.PTET51.1.63.227315 319 50 6 16 2
IESPGM.PTET51.1.13.91452 116 23 6 4 2
IESPGM.PTET51.1.113.230245 49 21 2 6 2
IESPGM.PTET51.1.126.79520 58 25 3 7 5
IESPGM.PTET51.1.139.79229 46 17 2 5 3
IESPGM.PTET51.1.53.110139 87 13 10 6 1
IESPGM.PTET51.1.94.190954 28 7 1 3 0
IESPGM.PTET51.1.20.295848 87 11 2 7 2
IESPGM.PTET51.1.62.359984 28 11 2 2 0
IESPGM.PTET51.1.85.171542 60 22 7 34 8
IESPGM.PTET51.1.123.85993 60 21 2 18 4
IESPGM.PTET51.1.25.73295 44 14 4 13 11
IESPGM.PTET51.1.48.463990 87 37 0 32 10
IESPGM.PTET51.1.108.85121 81 14 3 11 7
IESPGM.PTET51.1.12.122593 26 8 4 5 8
IESPGM.PTET51.1.120.54413 27 5 0 1 0
IESPGM.PTET51.1.24.169802 132 22 8 16 6
IESPGM.PTET51.1.21.241494 86 20 10 18 11
IESPGM.PTET51.1.86.98417 26 10 1 1 5
IESPGM.PTET51.1.50.263509 130 28 9 33 13
IESPGM.PTET51.1.60.123238 44 8 4 12 4
IESPGM.PTET51.1.95.53526 58 29 12 15 1
IESPGM.PTET51.1.160.159450 59 15 7 18 1
IESPGM.PTET51.1.31.460352 85 31 8 6 4
IESPGM.PTET51.1.168.40374 30 19 11 11 2
IESPGM.PTET51.1.85.109120 47 15 2 11 2
IESPGM.PTET51.1.5.597595 29 21 1 6 1
IESPGM.PTET51.1.88.147490 75 24 10 23 15
IESPGM.PTET51.1.10.9489 117 25 9 14 5
IESPGM.PTET51.1.92.328983 85 6 1 5 2
IESPGM.PTET51.1.26.476238 108 34 23 25 5
IESPGM.PTET51.1.154.46604 68 23 3 6 7
IESPGM.PTET51.1.1.258988 98 20 2 16 5
IESPGM.PTET51.1.161.192360 28 2 1 5 1
IESPGM.PTET51.1.97.293421 68 21 5 2 0
IESPGM.PTET51.1.16.184609 28 24 0 5 4
IESPGM.PTET51.1.32.45850 44 28 5 21 12
IESPGM.PTET51.1.17.529714 131 40 5 21 5
IESPGM.PTET51.1.176.62676 46 17 4 22 4
IESPGM.PTET51.1.119.271280 29 6 0 4 0
IESPGM.PTET51.1.84.343788 73 19 4 16 2
IESPGM.PTET51.1.2.894855 29 13 2 2 1
IESPGM.PTET51.1.74.379738 114 25 4 13 9
IESPGM.PTET51.1.3.705917 60 7 0 6 0
IESPGM.PTET51.1.2.66696 255 51 31 56 34
IESPGM.PTET51.1.37.107162 86 21 1 9 0
IESPGM.PTET51.1.100.264269 27 13 2 10 10
IESPGM.PTET51.1.37.110677 48 19 1 12 0
IESPGM.PTET51.1.32.186142 27 9 0 0 1
IESPGM.PTET51.1.106.17816 26 19 7 6 3
IESPGM.PTET51.1.6.265342 27 15 5 14 5
IESPGM.PTET51.1.121.114348 30 11 3 6 1
IESPGM.PTET51.1.102.194317 98 18 10 19 6
IESPGM.PTET51.1.161.51600 97 23 3 20 4
IESPGM.PTET51.1.9.139459 45 5 0 4 1
IESPGM.PTET51.1.143.184221 27 19 9 16 8
IESPGM.PTET51.1.112.227744 29 6 1 4 4
IESPGM.PTET51.1.18.127217 770 59 11 59 6
IESPGM.PTET51.1.382.5916 110 41 6 20 16
IESPGM.PTET51.1.33.187621 27 8 3 9 1
IESPGM.PTET51.1.115.89568 45 16 1 3 0
IESPGM.PTET51.1.118.237074 183 24 2 25 4
IESPGM.PTET51.1.145.10981 78 24 10 26 10
IESPGM.PTET51.1.29.152662 220 32 6 19 2
IESPGM.PTET51.1.51.337469 76 7 2 13 1
IESPGM.PTET51.1.17.631103 114 11 3 16 10
IESPGM.PTET51.1.145.190240 27 11 3 17 11
IESPGM.PTET51.1.33.162785 81 19 6 8 5
IESPGM.PTET51.1.130.26246 127 17 2 8 9
IESPGM.PTET51.1.86.39231 93 30 2 22 9
IESPGM.PTET51.1.105.57232 26 7 4 7 2
IESPGM.PTET51.1.36.164424 26 7 9 21 10
IESPGM.PTET51.1.107.68291 28 17 5 5 7
IESPGM.PTET51.1.54.172587 29 16 3 16 5
IESPGM.PTET51.1.168.96925 30 1 0 2 2
IESPGM.PTET51.1.12.419011 76 31 20 28 6
IESPGM.PTET51.1.42.379299 27 12 5 3 0
IESPGM.PTET51.1.133.26953 27 11 0 5 4
IESPGM.PTET51.1.184.23132 69 26 5 23 6
IESPGM.PTET51.1.44.223269 221 45 5 20 2
IESPGM.PTET51.1.19.163792 44 11 3 4 0
IESPGM.PTET51.1.117.166494 58 22 1 27 5
IESPGM.PTET51.1.141.123833 29 22 9 7 0
IESPGM.PTET51.1.80.234561 58 15 1 3 0
IESPGM.PTET51.1.351.5116 26 25 2 18 6
IESPGM.PTET51.1.141.77176 290 50 7 35 18
IESPGM.PTET51.1.146.190402 29 2 1 1 0
IESPGM.PTET51.1.168.11872 78 23 8 10 0
IESPGM.PTET51.1.108.278887 27 9 6 6 2
IESPGM.PTET51.1.118.140492 59 18 19 13 2
IESPGM.PTET51.1.23.241523 79 31 3 18 9
IESPGM.PTET51.1.96.304334 54 10 4 14 3
IESPGM.PTET51.1.129.126324 26 22 10 17 11
IESPGM.PTET51.1.54.443137 27 26 7 25 12
IESPGM.PTET51.1.125.32710 28 18 12 9 0
IESPGM.PTET51.1.71.63570 28 8 2 5 0
IESPGM.PTET51.1.170.119841 29 11 2 5 1
IESPGM.PTET51.1.399.2436 57 7 1 13 9
IESPGM.PTET51.1.160.59908 27 17 2 12 4
IESPGM.PTET51.1.145.202921 46 15 4 21 9
IESPGM.PTET51.1.15.69184 44 16 4 10 3
IESPGM.PTET51.1.94.259771 75 26 6 21 9
IESPGM.PTET51.1.15.72698 26 10 1 14 1
IESPGM.PTET51.1.24.416583 101 25 9 11 0
IESPGM.PTET51.1.79.331740 84 20 8 7 1
IESPGM.PTET51.1.63.361759 60 15 8 10 2
IESPGM.PTET51.1.3.810992 45 16 2 8 2
IESPGM.PTET51.1.99.197497 28 15 2 1 1
IESPGM.PTET51.1.507.287 29 2 0 4 0
IESPGM.PTET51.1.106.274450 27 16 5 8 10
IESPGM.PTET51.1.532.2226 27 3 0 3 1
IESPGM.PTET51.1.83.107061 59 13 0 2 2
IESPGM.PTET51.1.35.43637 54 9 1 2 2
IESPGM.PTET51.1.70.43050 28 16 7 7 4
IESPGM.PTET51.1.115.129624 65 28 13 12 6
IESPGM.PTET51.1.160.92363 223 31 4 21 5
IESPGM.PTET51.1.140.149546 44 10 2 5 0
IESPGM.PTET51.1.41.275536 29 7 1 3 0
IESPGM.PTET51.1.27.418223 75 27 7 15 5
IESPGM.PTET51.1.152.98867 65 23 5 7 0
IESPGM.PTET51.1.40.447773 29 14 4 7 3
IESPGM.PTET51.1.146.131513 47 11 2 3 2
IESPGM.PTET51.1.146.26071 89 4 0 6 0
IESPGM.PTET51.1.120.55179 28 11 10 12 3
IESPGM.PTET51.1.154.177952 74 17 2 14 7
IESPGM.PTET51.1.135.243295 57 14 2 2 0
IESPGM.PTET51.1.111.44370 65 11 6 13 8
IESPGM.PTET51.1.83.237548 44 17 5 6 0
IESPGM.PTET51.1.19.535159 56 15 14 16 3
IESPGM.PTET51.1.53.11585 27 21 3 4 0
IESPGM.PTET51.1.29.283883 80 19 3 16 7
IESPGM.PTET51.1.38.97107 27 19 0 11 3
IESPGM.PTET51.1.121.245272 88 20 3 2 0
IESPGM.PTET51.1.98.52041 30 11 0 6 0
IESPGM.PTET51.1.30.460782 105 43 5 38 8
IESPGM.PTET51.1.59.277702 78 27 11 21 0
IESPGM.PTET51.1.39.270119 82 26 18 19 14
IESPGM.PTET51.1.65.291515 179 33 9 28 21
IESPGM.PTET51.1.24.344841 358 43 2 13 2
IESPGM.PTET51.1.44.323926 47 16 9 11 1
IESPGM.PTET51.1.152.41853 38 22 1 3 1
IESPGM.PTET51.1.55.139708 26 18 18 17 1
IESPGM.PTET51.1.147.104644 30 27 12 14 2
IESPGM.PTET51.1.96.289319 46 5 7 10 3
IESPGM.PTET51.1.137.113114 29 21 2 16 4
IESPGM.PTET51.1.16.602151 70 16 14 15 5
IESPGM.PTET51.1.50.39386 103 12 5 12 8
IESPGM.PTET51.1.106.214229 77 22 10 11 6
IESPGM.PTET51.1.51.58273 28 23 5 11 2
IESPGM.PTET51.1.101.99755 74 38 9 14 9
IESPGM.PTET51.1.53.208026 27 19 9 7 12
IESPGM.PTET51.1.119.140364 29 10 5 8 0
IESPGM.PTET51.1.103.136307 184 40 11 13 2
IESPGM.PTET51.1.159.125711 30 11 1 4 2
IESPGM.PTET51.1.160.62834 27 12 5 4 3
IESPGM.PTET51.1.132.105146 50 18 7 3 2
IESPGM.PTET51.1.37.369896 186 39 1 38 5
IESPGM.PTET51.1.3.864900 31 8 9 10 7
IESPGM.PTET51.1.83.308822 29 0 0 0 0
IESPGM.PTET51.1.83.13245 104 17 9 14 3
IESPGM.PTET51.1.62.126647 81 12 2 12 3
IESPGM.PTET51.1.89.278582 29 5 0 6 0
IESPGM.PTET51.1.2.432860 77 19 11 33 22
IESPGM.PTET51.1.7.367057 196 38 12 42 5
IESPGM.PTET51.1.18.287502 114 25 10 34 7
IESPGM.PTET51.1.80.73912 28 16 3 17 4
IESPGM.PTET51.1.119.167847 206 52 13 27 9
IESPGM.PTET51.1.133.140699 76 21 1 21 3
IESPGM.PTET51.1.101.193424 27 0 0 0 0
IESPGM.PTET51.1.2.835077 44 19 2 11 0
IESPGM.PTET51.1.55.139413 74 21 9 9 3
IESPGM.PTET51.1.184.54570 112 27 10 20 6
IESPGM.PTET51.1.40.475523 29 10 6 2 0
IESPGM.PTET51.1.91.325459 27 4 2 6 0
IESPGM.PTET51.1.14.557592 101 39 7 18 4
IESPGM.PTET51.1.185.14846 26 14 1 2 0
IESPGM.PTET51.1.65.334754 30 4 1 11 4
IESPGM.PTET51.1.61.426410 975 101 61 90 30
IESPGM.PTET51.1.123.82313 70 26 4 18 3
IESPGM.PTET51.1.103.140847 74 20 4 16 0
IESPGM.PTET51.1.49.201124 26 12 1 6 6
IESPGM.PTET51.1.158.154937 55 6 0 3 0
IESPGM.PTET51.1.2.302387 27 12 12 6 3
IESPGM.PTET51.1.2.460903 82 28 16 39 6
IESPGM.PTET51.1.63.287534 66 8 2 3 0
IESPGM.PTET51.1.150.3256 27 3 4 3 1
IESPGM.PTET51.1.70.14866 55 16 4 12 2
IESPGM.PTET51.1.170.34645 28 11 8 0 2
IESPGM.PTET51.1.78.256042 194 39 4 12 4
IESPGM.PTET51.1.49.229928 47 19 3 4 1
IESPGM.PTET51.1.181.83229 81 13 9 11 1
IESPGM.PTET51.1.89.322679 79 23 9 14 6
IESPGM.PTET51.1.70.74785 58 18 4 21 3
IESPGM.PTET51.1.25.445818 27 16 2 10 2
IESPGM.PTET51.1.254.8282 26 4 3 8 7
IESPGM.PTET51.1.113.100069 139 45 5 28 2
IESPGM.PTET51.1.403.4386 26 11 1 2 3
IESPGM.PTET51.1.143.184811 75 20 5 13 2
IESPGM.PTET51.1.102.270892 76 15 7 24 9
IESPGM.PTET51.1.21.469887 29 22 4 5 1
IESPGM.PTET51.1.49.262384 26 21 6 21 10
IESPGM.PTET51.1.33.129167 44 24 2 10 3
IESPGM.PTET51.1.103.197273 78 15 2 9 5
IESPGM.PTET51.1.102.211980 66 9 4 5 8
IESPGM.PTET51.1.30.66973 30 2 0 1 0
IESPGM.PTET51.1.63.185110 80 32 1 18 2
IESPGM.PTET51.1.19.28285 28 21 2 12 2
IESPGM.PTET51.1.68.236613 59 28 3 16 1
IESPGM.PTET51.1.175.68610 44 4 0 3 0
IESPGM.PTET51.1.53.341435 28 10 5 6 6
IESPGM.PTET51.1.158.154645 44 6 3 5 4
IESPGM.PTET51.1.84.137320 30 8 0 10 3
IESPGM.PTET51.1.85.239905 28 21 2 19 3
IESPGM.PTET51.1.14.179914 103 18 2 1 1
IESPGM.PTET51.1.2.864161 26 18 4 15 5
IESPGM.PTET51.1.27.319183 61 17 8 16 3
IESPGM.PTET51.1.39.61350 28 17 1 8 1
IESPGM.PTET51.1.18.188751 27 11 1 8 0
IESPGM.PTET51.1.109.118456 30 18 2 5 0
IESPGM.PTET51.1.31.255215 27 13 3 2 1
IESPGM.PTET51.1.76.254271 45 24 7 29 5
IESPGM.PTET51.1.116.193662 85 24 9 16 5
IESPGM.PTET51.1.136.214958 47 22 3 19 9
IESPGM.PTET51.1.96.99900 26 23 4 18 4
IESPGM.PTET51.1.28.219854 57 16 5 20 8
IESPGM.PTET51.1.192.16352 63 11 1 13 2
IESPGM.PTET51.1.122.64161 55 26 3 26 10
IESPGM.PTET51.1.117.204015 70 20 5 17 6
IESPGM.PTET51.1.135.94561 86 17 2 0 2
IESPGM.PTET51.1.24.141012 99 11 2 1 0
IESPGM.PTET51.1.23.413038 29 8 2 9 0
IESPGM.PTET51.1.137.72719 67 25 0 14 3
IESPGM.PTET51.1.37.340949 29 7 0 13 9
IESPGM.PTET51.1.8.140177 28 4 2 2 1
IESPGM.PTET51.1.57.376453 67 26 10 8 5
IESPGM.PTET51.1.61.428786 106 19 8 25 4
IESPGM.PTET51.1.32.160288 84 18 9 11 5
IESPGM.PTET51.1.8.168979 28 11 0 6 0
IESPGM.PTET51.1.164.77315 119 33 10 10 5
IESPGM.PTET51.1.58.250947 27 8 1 2 0
IESPGM.PTET51.1.130.26545 26 2 3 2 0
IESPGM.PTET51.1.17.604373 77 13 15 24 7
IESPGM.PTET51.1.169.144702 28 3 0 3 0
IESPGM.PTET51.1.136.25181 76 19 0 3 1
IESPGM.PTET51.1.60.356880 92 25 5 12 4
IESPGM.PTET51.1.21.308558 49 15 6 17 5
IESPGM.PTET51.1.35.407091 67 16 8 4 0
IESPGM.PTET51.1.165.138079 131 38 3 44 13
IESPGM.PTET51.1.145.94720 28 10 1 3 0
IESPGM.PTET51.1.16.227851 101 38 12 28 10
IESPGM.PTET51.1.2.331162 45 17 9 14 1
IESPGM.PTET51.1.57.173206 26 6 6 7 1
IESPGM.PTET51.1.20.236654 118 16 2 3 0
IESPGM.PTET51.1.25.175699 47 13 12 8 3
IESPGM.PTET51.1.1.156572 75 18 7 19 8
IESPGM.PTET51.1.137.143238 120 28 2 9 5
IESPGM.PTET51.1.20.34352 48 12 0 2 1
IESPGM.PTET51.1.48.260758 27 11 0 10 1
IESPGM.PTET51.1.50.68189 102 11 6 19 0
IESPGM.PTET51.1.37.238976 629 91 26 101 32
IESPGM.PTET51.1.43.422523 45 10 1 8 2
IESPGM.PTET51.1.97.91319 29 10 1 3 0
IESPGM.PTET51.1.2.764389 30 23 0 9 4
IESPGM.PTET51.1.36.305108 119 22 6 16 1
IESPGM.PTET51.1.95.203371 45 28 2 24 15
IESPGM.PTET51.1.57.115632 43 16 1 11 5
IESPGM.PTET51.1.18.128548 298 42 26 45 9
IESPGM.PTET51.1.24.3273 27 0 0 1 0
IESPGM.PTET51.1.136.114880 111 30 1 19 10
IESPGM.PTET51.1.157.122025 45 8 2 1 1
IESPGM.PTET51.1.104.138235 121 22 6 12 1
IESPGM.PTET51.1.7.265511 210 39 11 20 5
IESPGM.PTET51.1.73.218259 70 32 10 20 9
IESPGM.PTET51.1.11.619909 75 20 4 22 9
IESPGM.PTET51.1.49.463855 28 10 0 3 1
IESPGM.PTET51.1.168.96933 268 45 6 25 4
IESPGM.PTET51.1.12.379767 122 31 1 22 10
IESPGM.PTET51.1.4.406894 27 11 0 4 0
IESPGM.PTET51.1.45.73315 50 16 2 6 3
IESPGM.PTET51.1.108.30783 66 16 8 7 7
IESPGM.PTET51.1.55.142059 28 5 2 5 1
IESPGM.PTET51.1.36.294915 55 20 14 16 2
IESPGM.PTET51.1.19.435965 28 4 1 1 0
IESPGM.PTET51.1.74.92799 28 15 6 12 8
IESPGM.PTET51.1.43.178850 27 20 19 16 5
IESPGM.PTET51.1.149.207541 55 8 1 5 2
IESPGM.PTET51.1.153.114213 26 14 1 10 1
IESPGM.PTET51.1.43.419018 26 11 1 3 1
IESPGM.PTET51.1.105.242716 136 19 10 11 2
IESPGM.PTET51.1.70.242019 85 44 20 36 12
IESPGM.PTET51.1.115.162363 26 24 1 4 2
IESPGM.PTET51.1.33.161479 129 18 2 12 4
IESPGM.PTET51.1.171.149541 46 9 0 14 2
IESPGM.PTET51.1.144.76869 64 19 2 2 2
IESPGM.PTET51.1.26.421583 95 24 15 29 5
IESPGM.PTET51.1.37.470846 28 8 1 3 0
IESPGM.PTET51.1.43.321424 30 8 0 5 2
IESPGM.PTET51.1.32.46898 26 11 2 2 2
IESPGM.PTET51.1.6.538563 129 52 20 19 3
IESPGM.PTET51.1.31.185840 27 15 7 10 1
IESPGM.PTET51.1.5.64482 103 31 9 5 7
IESPGM.PTET51.1.13.250002 258 40 7 31 16
IESPGM.PTET51.1.133.238584 87 24 15 17 1
IESPGM.PTET51.1.126.49714 46 9 2 3 8
IESPGM.PTET51.1.8.367803 99 21 1 3 0
IESPGM.PTET51.1.35.194994 69 9 1 1 1
IESPGM.PTET51.1.139.176462 28 21 3 6 3
IESPGM.PTET51.1.49.464883 29 3 0 0 0
IESPGM.PTET51.1.71.317291 221 34 14 9 3
IESPGM.PTET51.1.7.471987 67 18 13 16 4
IESPGM.PTET51.1.50.105875 120 18 3 2 1
IESPGM.PTET51.1.22.370240 79 25 11 29 12
IESPGM.PTET51.1.40.244826 126 18 5 1 0
IESPGM.PTET51.1.155.122894 65 17 3 6 6
IESPGM.PTET51.1.130.159342 26 16 2 3 0
IESPGM.PTET51.1.54.28898 31 20 6 12 5
IESPGM.PTET51.1.109.2312 103 18 9 34 11
IESPGM.PTET51.1.55.143089 28 23 3 7 1
IESPGM.PTET51.1.25.71541 3342 329 122 373 158
IESPGM.PTET51.1.68.137578 26 6 0 5 1
IESPGM.PTET51.1.141.48970 27 8 7 15 4
IESPGM.PTET51.1.79.100448 96 23 1 15 0
IESPGM.PTET51.1.44.279823 27 11 0 3 1
IESPGM.PTET51.1.119.165500 27 14 2 4 1
IESPGM.PTET51.1.151.51188 105 12 1 9 0
IESPGM.PTET51.1.139.221890 91 8 0 6 2
IESPGM.PTET51.1.155.121577 27 7 0 2 0
IESPGM.PTET51.1.74.220318 26 5 1 2 0
IESPGM.PTET51.1.6.566621 117 23 11 8 4
IESPGM.PTET51.1.165.98282 30 15 0 6 3
IESPGM.PTET51.1.152.113901 26 16 1 5 0
IESPGM.PTET51.1.27.148697 66 17 6 23 4
IESPGM.PTET51.1.9.415899 59 17 5 14 1
IESPGM.PTET51.1.123.53250 110 40 9 14 3
IESPGM.PTET51.1.31.390995 75 14 4 14 0
IESPGM.PTET51.1.126.152440 48 21 0 6 1
IESPGM.PTET51.1.14.223136 57 24 3 15 2
IESPGM.PTET51.1.213.12748 68 3 1 1 4
IESPGM.PTET51.1.77.124813 151 27 3 1 0
IESPGM.PTET51.1.64.289175 27 24 6 22 2
IESPGM.PTET51.1.2.604089 67 27 5 22 6
IESPGM.PTET51.1.32.72004 30 0 0 1 1
IESPGM.PTET51.1.22.371271 136 23 8 29 8
IESPGM.PTET51.1.10.275558 27 14 7 6 2
IESPGM.PTET51.1.51.265447 79 27 4 32 30
IESPGM.PTET51.1.2.588039 108 26 17 14 0
IESPGM.PTET51.1.135.109746 26 16 9 10 8
IESPGM.PTET51.1.3.733405 28 11 0 1 1
IESPGM.PTET51.1.27.448933 48 14 10 31 4
IESPGM.PTET51.1.103.108277 48 9 2 3 1
IESPGM.PTET51.1.91.317 128 33 22 27 13
IESPGM.PTET51.1.44.381212 95 34 6 21 9
IESPGM.PTET51.1.135.169666 49 24 8 12 5
IESPGM.PTET51.1.96.233942 30 12 5 3 0
IESPGM.PTET51.1.96.293861 46 12 6 7 1
IESPGM.PTET51.1.3.664180 65 23 10 25 9
IESPGM.PTET51.1.38.467205 69 18 3 4 1
IESPGM.PTET51.1.83.238583 71 11 3 5 1
IESPGM.PTET51.1.93.287390 28 13 3 15 6
IESPGM.PTET51.1.86.11616 76 8 3 11 5
IESPGM.PTET51.1.5.566178 65 27 5 16 1
IESPGM.PTET51.1.4.536799 28 15 3 5 0
IESPGM.PTET51.1.134.111489 66 4 0 7 0
IESPGM.PTET51.1.168.175697 78 14 0 0 1
IESPGM.PTET51.1.147.206787 76 9 1 0 0
IESPGM.PTET51.1.15.39683 27 13 1 2 1
IESPGM.PTET51.1.135.63139 135 24 4 10 1
IESPGM.PTET51.1.5.740763 68 9 5 10 3
IESPGM.PTET51.1.71.90012 27 13 5 10 7
IESPGM.PTET51.1.153.146970 29 20 6 19 13
IESPGM.PTET51.1.37.164012 79 10 1 8 2
IESPGM.PTET51.1.53.439343 96 20 6 8 8
IESPGM.PTET51.1.88.81277 84 31 4 9 7
IESPGM.PTET51.1.150.108603 83 22 12 20 1
IESPGM.PTET51.1.151.4385 29 16 2 12 9
IESPGM.PTET51.1.47.458286 308 41 12 44 8
IESPGM.PTET51.1.176.59760 29 9 0 1 1
IESPGM.PTET51.1.89.40247 46 7 3 9 0
IESPGM.PTET51.1.44.452803 51 9 3 4 1
IESPGM.PTET51.1.57.274601 155 29 10 16 4
IESPGM.PTET51.1.87.316352 27 15 1 6 0
IESPGM.PTET51.1.4.766471 84 18 10 22 12
IESPGM.PTET51.1.38.239586 77 27 12 7 2
IESPGM.PTET51.1.4.334571 26 21 11 9 6
IESPGM.PTET51.1.176.57108 319 40 15 64 24
IESPGM.PTET51.1.121.114945 31 18 4 8 4
IESPGM.PTET51.1.161.79546 75 21 2 5 4
IESPGM.PTET51.1.10.58305 68 17 4 7 0
IESPGM.PTET51.1.150.167207 26 14 1 3 0
IESPGM.PTET51.1.128.91762 106 34 5 5 1
IESPGM.PTET51.1.63.388355 81 18 1 16 3
IESPGM.PTET51.1.139.118296 90 28 4 16 5
IESPGM.PTET51.1.66.203107 27 8 9 2 2
IESPGM.PTET51.1.161.131414 30 12 0 4 1
IESPGM.PTET51.1.123.246612 97 16 1 3 0
IESPGM.PTET51.1.29.250408 50 19 1 3 1
IESPGM.PTET51.1.51.436233 28 16 1 6 0
IESPGM.PTET51.1.162.164772 75 21 8 19 9
IESPGM.PTET51.1.152.214132 30 10 0 5 1
IESPGM.PTET51.1.4.706245 145 19 8 4 1
IESPGM.PTET51.1.94.185115 26 19 8 11 7
IESPGM.PTET51.1.8.207210 28 19 1 7 2
IESPGM.PTET51.1.6.204708 45 23 3 3 1
IESPGM.PTET51.1.141.76432 44 9 4 5 1
IESPGM.PTET51.1.336.3843 54 13 4 11 5
IESPGM.PTET51.1.178.71387 28 8 0 2 0
IESPGM.PTET51.1.139.250673 44 2 0 6 1
IESPGM.PTET51.1.432.1639 26 8 8 11 4
IESPGM.PTET51.1.74.121276 71 16 2 3 0
IESPGM.PTET51.1.152.70952 68 32 10 20 10
IESPGM.PTET51.1.22.542061 73 31 24 25 6
IESPGM.PTET51.1.90.153784 29 13 3 1 1
IESPGM.PTET51.1.17.562463 126 11 0 4 0
IESPGM.PTET51.1.5.666833 44 16 9 13 4
IESPGM.PTET51.1.75.47508 29 11 1 1 0
IESPGM.PTET51.1.29.381912 26 17 5 21 5
IESPGM.PTET51.1.131.103528 28 7 0 6 4
IESPGM.PTET51.1.2.429072 28 10 2 7 0
IESPGM.PTET51.1.126.81732 58 24 10 15 28
IESPGM.PTET51.1.175.68623 196 18 9 16 4
IESPGM.PTET51.1.61.255078 62 16 3 10 3
IESPGM.PTET51.1.40.275970 47 12 0 1 0
IESPGM.PTET51.1.282.4746 44 3 1 8 6
IESPGM.PTET51.1.20.496162 209 79 23 41 4
IESPGM.PTET51.1.78.260596 185 44 11 42 1
IESPGM.PTET51.1.131.203018 30 14 0 11 11
IESPGM.PTET51.1.105.57836 57 18 1 16 3
IESPGM.PTET51.1.8.572083 64 14 4 18 1
IESPGM.PTET51.1.88.318861 48 14 1 13 1
IESPGM.PTET51.1.60.11921 26 16 2 16 8
IESPGM.PTET51.1.3.634360 75 16 2 4 0
IESPGM.PTET51.1.118.57244 108 34 2 24 5
IESPGM.PTET51.1.121.4534 84 21 13 16 12
IESPGM.PTET51.1.75.352727 809 82 31 129 42
IESPGM.PTET51.1.18.358815 46 24 3 18 3
IESPGM.PTET51.1.65.131228 30 20 1 3 0
IESPGM.PTET51.1.44.449007 49 12 7 7 0
IESPGM.PTET51.1.174.23281 55 12 3 2 1
IESPGM.PTET51.1.165.108843 69 26 6 24 3
IESPGM.PTET51.1.123.146837 79 15 7 23 8
IESPGM.PTET51.1.181.54731 27 16 3 10 2
IESPGM.PTET51.1.45.152145 77 25 13 15 5
IESPGM.PTET51.1.3.562913 26 15 4 8 5
IESPGM.PTET51.1.146.159457 29 12 0 5 1
IESPGM.PTET51.1.67.307762 94 41 11 34 18
IESPGM.PTET51.1.82.83082 87 24 13 13 4
IESPGM.PTET51.1.17.589653 77 20 3 7 4
IESPGM.PTET51.1.3.865657 29 7 1 5 0
IESPGM.PTET51.1.17.486204 29 15 5 9 6
IESPGM.PTET51.1.69.371373 59 28 8 14 4
IESPGM.PTET51.1.51.336161 88 7 4 2 1
IESPGM.PTET51.1.73.321262 3281 352 118 423 217
IESPGM.PTET51.1.162.68929 27 4 0 4 0
IESPGM.PTET51.1.42.218569 75 29 10 29 13
IESPGM.PTET51.1.44.252937 28 11 1 3 4
IESPGM.PTET51.1.110.254182 46 9 10 12 5
IESPGM.PTET51.1.36.367690 54 24 17 14 10
IESPGM.PTET51.1.69.337301 134 21 1 16 3
IESPGM.PTET51.1.169.85131 48 12 1 3 1
IESPGM.PTET51.1.71.6765 26 19 2 1 0
IESPGM.PTET51.1.119.237230 46 17 2 12 1
IESPGM.PTET51.1.12.352291 30 6 0 2 0
IESPGM.PTET51.1.227.614 29 6 0 7 1
IESPGM.PTET51.1.96.304644 45 9 5 12 1
IESPGM.PTET51.1.133.135435 104 14 8 20 1
IESPGM.PTET51.1.74.148173 29 22 12 29 3
IESPGM.PTET51.1.64.288445 88 17 8 18 0
IESPGM.PTET51.1.25.68627 273 25 20 34 5
IESPGM.PTET51.1.49.231253 55 12 4 6 1
IESPGM.PTET51.1.98.267897 27 20 7 19 6
IESPGM.PTET51.1.107.97981 29 10 2 1 0
IESPGM.PTET51.1.11.550227 28 15 1 7 1
IESPGM.PTET51.1.105.241400 26 8 7 16 1
IESPGM.PTET51.1.85.22240 57 25 18 10 2
IESPGM.PTET51.1.145.157822 80 19 0 12 0
IESPGM.PTET51.1.79.302679 46 10 2 0 1
IESPGM.PTET51.1.85.197122 236 43 11 29 9
IESPGM.PTET51.1.21.337634 122 37 10 22 10
IESPGM.PTET51.1.51.235045 208 23 1 9 1
IESPGM.PTET51.1.125.219615 48 7 2 6 4
IESPGM.PTET51.1.171.151726 75 14 3 13 0
IESPGM.PTET51.1.163.30801 27 3 1 6 1
IESPGM.PTET51.1.83.194305 119 29 5 10 6
IESPGM.PTET51.1.19.229524 45 16 8 8 5
IESPGM.PTET51.1.84.239196 28 17 1 3 1
IESPGM.PTET51.1.162.192232 55 15 1 7 1
IESPGM.PTET51.1.2.729009 27 9 6 7 2
IESPGM.PTET51.1.82.235056 101 22 3 25 3
IESPGM.PTET51.1.29.86900 28 26 3 13 6
IESPGM.PTET51.1.12.276012 76 32 13 27 4
IESPGM.PTET51.1.150.1505 28 3 5 8 0
IESPGM.PTET51.1.139.176768 28 10 14 14 1
IESPGM.PTET51.1.129.18726 27 18 5 5 0
IESPGM.PTET51.1.145.132988 29 17 1 5 0
IESPGM.PTET51.1.64.187340 46 25 17 18 20
IESPGM.PTET51.1.150.32286 28 11 0 4 0
IESPGM.PTET51.1.43.150061 52 24 15 23 17
IESPGM.PTET51.1.47.327070 26 23 7 22 4
IESPGM.PTET51.1.152.70377 28 11 5 3 0
IESPGM.PTET51.1.17.47354 27 25 2 3 1
IESPGM.PTET51.1.146.190421 30 6 0 7 0
IESPGM.PTET51.1.21.82633 60 23 2 6 2
IESPGM.PTET51.1.48.402178 50 23 2 14 2
IESPGM.PTET51.1.66.405621 29 11 1 2 1
IESPGM.PTET51.1.565.2023 47 1 0 15 4
IESPGM.PTET51.1.33.332561 75 10 3 2 1
IESPGM.PTET51.1.10.476151 29 14 2 4 2
IESPGM.PTET51.1.380.3713 27 5 1 2 1
IESPGM.PTET51.1.150.137114 26 21 3 13 11
IESPGM.PTET51.1.135.170834 70 25 3 1 1
IESPGM.PTET51.1.64.288155 27 3 0 6 1
IESPGM.PTET51.1.59.247318 108 28 17 16 2
IESPGM.PTET51.1.79.186848 26 15 5 4 1
IESPGM.PTET51.1.4.806616 112 36 3 18 7
IESPGM.PTET51.1.5.710365 30 14 0 13 12
IESPGM.PTET51.1.10.648846 29 19 9 11 10
IESPGM.PTET51.1.150.62986 79 25 0 2 2
IESPGM.PTET51.1.89.250388 66 24 21 13 7
IESPGM.PTET51.1.154.176947 60 17 4 3 3
IESPGM.PTET51.1.2.358070 46 19 6 14 6
IESPGM.PTET51.1.136.139428 46 19 3 24 3
IESPGM.PTET51.1.18.401006 29 10 10 6 2
IESPGM.PTET51.1.556.16293 26 23 6 12 15
IESPGM.PTET51.1.51.264429 164 29 20 22 6
IESPGM.PTET51.1.96.303039 26 14 13 16 4
IESPGM.PTET51.1.111.153246 48 19 11 11 3
IESPGM.PTET51.1.140.122085 31 8 4 9 3
IESPGM.PTET51.1.16.560250 46 16 9 15 1
IESPGM.PTET51.1.27.174415 45 0 0 2 4
IESPGM.PTET51.1.2.327510 88 32 8 41 15
IESPGM.PTET51.1.27.480354 28 20 6 2 11
IESPGM.PTET51.1.93.225118 65 8 0 3 0
IESPGM.PTET51.1.15.153050 58 20 0 17 5
IESPGM.PTET51.1.75.7508 29 4 3 6 0
IESPGM.PTET51.1.95.258615 28 17 5 16 8
IESPGM.PTET51.1.29.221324 44 13 1 6 1
IESPGM.PTET51.1.106.46612 45 9 4 10 0
IESPGM.PTET51.1.19.188348 26 2 0 4 2
IESPGM.PTET51.1.8.59050 56 15 3 11 2
IESPGM.PTET51.1.152.39975 76 21 6 12 6
IESPGM.PTET51.1.80.159628 66 23 4 14 2
IESPGM.PTET51.1.48.331756 94 18 4 9 6
IESPGM.PTET51.1.89.97264 29 2 0 0 0
IESPGM.PTET51.1.170.91205 31 10 1 8 2
IESPGM.PTET51.1.32.72011 28 2 1 1 0
IESPGM.PTET51.1.8.366201 110 21 3 8 2
IESPGM.PTET51.1.88.21659 44 8 3 12 6
IESPGM.PTET51.1.37.308654 182 30 6 14 1
IESPGM.PTET51.1.176.132397 129 20 3 30 1
IESPGM.PTET51.1.24.171146 58 16 2 17 5
IESPGM.PTET51.1.103.77924 30 3 1 1 0
IESPGM.PTET51.1.160.59635 110 22 16 18 11
IESPGM.PTET51.1.5.737553 98 38 9 39 33
IESPGM.PTET51.1.120.199845 70 10 4 0 1
IESPGM.PTET51.1.1.829210 105 38 3 6 1
IESPGM.PTET51.1.17.501815 219 31 2 20 6
IESPGM.PTET51.1.102.265328 45 12 2 13 2
IESPGM.PTET51.1.85.140137 57 8 0 3 2
IESPGM.PTET51.1.8.88729 27 22 4 4 1
IESPGM.PTET51.1.10.114526 103 23 6 26 4
IESPGM.PTET51.1.46.324108 27 13 2 7 1
IESPGM.PTET51.1.1.561881 26 11 1 0 0
IESPGM.PTET51.1.75.80552 45 20 2 21 10
IESPGM.PTET51.1.154.17836 72 34 8 35 16
IESPGM.PTET51.1.39.109560 57 9 4 13 5
IESPGM.PTET51.1.89.220859 75 22 11 29 12
IESPGM.PTET51.1.112.88122 118 32 4 19 3
IESPGM.PTET51.1.101.98453 31 21 3 2 2
IESPGM.PTET51.1.160.128044 204 35 5 7 2
IESPGM.PTET51.1.4.393789 28 11 5 3 2
IESPGM.PTET51.1.18.67296 28 13 6 10 0
IESPGM.PTET51.1.82.265155 45 12 1 1 0
IESPGM.PTET51.1.65.394988 262 28 11 43 18
IESPGM.PTET51.1.16.385826 67 29 11 27 5
IESPGM.PTET51.1.116.104671 29 9 5 5 1
IESPGM.PTET51.1.4.72039 149 35 4 5 4
IESPGM.PTET51.1.147.75680 30 28 12 17 13
IESPGM.PTET51.1.117.70067 28 23 4 15 3
IESPGM.PTET51.1.631.1304 162 1 0 5 1
IESPGM.PTET51.1.131.134384 199 44 4 14 2
IESPGM.PTET51.1.56.245097 107 0 0 0 0
IESPGM.PTET51.1.67.85739 136 22 4 20 1
IESPGM.PTET51.1.150.28628 66 18 15 6 2
IESPGM.PTET51.1.31.227481 27 15 8 7 3
IESPGM.PTET51.1.155.97982 97 27 7 20 12
IESPGM.PTET51.1.23.210401 77 18 3 10 1
IESPGM.PTET51.1.68.167997 97 10 2 14 4
IESPGM.PTET51.1.115.62989 77 33 6 31 10
IESPGM.PTET51.1.179.28462 65 12 5 21 2
IESPGM.PTET51.1.172.71414 26 9 7 18 6
IESPGM.PTET51.1.112.93982 46 12 0 1 1
IESPGM.PTET51.1.10.6137 44 10 0 9 2
IESPGM.PTET51.1.178.70367 109 15 4 15 3
IESPGM.PTET51.1.48.74793 27 18 8 13 6
IESPGM.PTET51.1.127.70225 105 23 9 17 4
IESPGM.PTET51.1.118.195766 83 32 2 4 0
IESPGM.PTET51.1.39.111460 29 17 10 10 5
IESPGM.PTET51.1.48.187594 28 5 0 2 0
IESPGM.PTET51.1.35.134191 29 11 4 13 5
IESPGM.PTET51.1.66.292703 44 6 1 3 0
IESPGM.PTET51.1.32.402077 81 30 3 15 7
IESPGM.PTET51.1.66.263347 55 15 2 2 3
IESPGM.PTET51.1.133.235808 154 43 9 64 24
IESPGM.PTET51.1.101.193448 26 6 0 11 2
IESPGM.PTET51.1.42.75843 88 25 2 7 3
IESPGM.PTET51.1.23.343096 193 32 2 13 2
IESPGM.PTET51.1.74.181498 28 9 0 7 0
IESPGM.PTET51.1.96.190116 100 7 7 0 0
IESPGM.PTET51.1.281.2600 27 8 4 9 1
IESPGM.PTET51.1.96.71708 75 36 12 28 4
IESPGM.PTET51.1.100.48715 172 13 0 10 4
IESPGM.PTET51.1.7.438667 27 13 1 9 0
IESPGM.PTET51.1.114.230720 127 20 26 25 9
IESPGM.PTET51.1.153.215914 27 18 8 7 0
IESPGM.PTET51.1.95.261547 48 17 4 16 3
IESPGM.PTET51.1.3.463290 210 39 4 12 0
IESPGM.PTET51.1.119.271896 28 3 1 0 1
IESPGM.PTET51.1.29.349031 78 12 2 5 1
IESPGM.PTET51.1.20.465905 79 11 1 9 0
IESPGM.PTET51.1.97.104646 304 50 3 37 10
IESPGM.PTET51.1.158.66699 26 0 0 0 0
IESPGM.PTET51.1.6.570889 29 14 0 3 2
IESPGM.PTET51.1.82.296880 90 10 0 4 0
IESPGM.PTET51.1.43.380916 28 21 2 8 3
IESPGM.PTET51.1.90.322507 27 10 9 17 2
IESPGM.PTET51.1.115.261427 87 30 9 17 7
IESPGM.PTET51.1.158.155984 45 10 2 3 0
IESPGM.PTET51.1.36.91340 136 24 12 28 16
IESPGM.PTET51.1.83.309877 26 2 0 3 2
IESPGM.PTET51.1.15.284277 60 15 0 6 0
IESPGM.PTET51.1.27.450553 49 21 5 17 3
IESPGM.PTET51.1.176.102577 78 23 5 13 4
IESPGM.PTET51.1.130.26856 26 3 1 4 0
IESPGM.PTET51.1.87.1722 46 13 11 18 6
IESPGM.PTET51.1.58.145616 120 6 1 3 0
IESPGM.PTET51.1.94.190983 230 40 16 25 13
IESPGM.PTET51.1.71.144174 44 10 3 1 1
IESPGM.PTET51.1.39.58159 26 0 0 0 0
IESPGM.PTET51.1.15.9319 46 13 8 19 10
IESPGM.PTET51.1.86.13686 52 20 9 27 15
IESPGM.PTET51.1.119.236509 47 29 6 44 4
IESPGM.PTET51.1.320.5217 26 21 3 20 9
IESPGM.PTET51.1.34.79415 67 30 9 39 4
IESPGM.PTET51.1.99.311297 28 9 2 1 0
IESPGM.PTET51.1.432.203 26 4 1 8 2
IESPGM.PTET51.1.70.73193 57 17 5 35 13
IESPGM.PTET51.1.152.67453 26 18 2 6 1
IESPGM.PTET51.1.143.183203 26 3 2 7 3
IESPGM.PTET51.1.96.293292 26 18 1 12 3
IESPGM.PTET51.1.31.23010 131 33 23 18 12
IESPGM.PTET51.1.131.16075 28 8 2 4 1
IESPGM.PTET51.1.55.199069 29 26 4 20 9
IESPGM.PTET51.1.121.199425 76 26 8 12 7
IESPGM.PTET51.1.157.123653 72 29 2 12 4
IESPGM.PTET51.1.35.189422 28 19 1 2 1
IESPGM.PTET51.1.41.447062 114 43 23 33 14
IESPGM.PTET51.1.29.380608 120 20 2 14 2
IESPGM.PTET51.1.62.256568 67 16 8 15 1
IESPGM.PTET51.1.124.217115 28 16 1 3 3
IESPGM.PTET51.1.77.226396 45 10 2 8 0
IESPGM.PTET51.1.167.141900 37 17 6 7 1
IESPGM.PTET51.1.43.380625 27 4 0 2 0
IESPGM.PTET51.1.77.8702 38 14 13 17 8
IESPGM.PTET51.1.83.208778 26 13 1 2 4
IESPGM.PTET51.1.11.81450 30 19 16 12 3
IESPGM.PTET51.1.79.185801 55 16 0 3 0
IESPGM.PTET51.1.14.630790 87 25 7 29 5
IESPGM.PTET51.1.2.703147 28 20 15 14 3
IESPGM.PTET51.1.137.69228 117 21 5 5 0
IESPGM.PTET51.1.146.188824 30 10 5 6 0
IESPGM.PTET51.1.55.374978 45 26 19 8 3
IESPGM.PTET51.1.160.88122 81 35 4 18 18
IESPGM.PTET51.1.31.356064 80 19 5 18 3
IESPGM.PTET51.1.153.88989 47 16 1 3 0
IESPGM.PTET51.1.105.241702 27 8 5 6 2
IESPGM.PTET51.1.96.133578 26 23 6 13 6
IESPGM.PTET51.1.86.38231 47 17 7 6 1
IESPGM.PTET51.1.33.158272 74 14 1 8 1
IESPGM.PTET51.1.158.154376 67 14 9 21 3
IESPGM.PTET51.1.9.412534 56 13 0 4 1
IESPGM.PTET51.1.5.564426 26 16 6 14 9
IESPGM.PTET51.1.80.131415 28 11 0 8 4
IESPGM.PTET51.1.12.41745 87 27 1 3 5
IESPGM.PTET51.1.64.202372 202 42 3 14 4
IESPGM.PTET51.1.143.27298 54 19 8 36 13
IESPGM.PTET51.1.25.41151 45 4 1 5 1
IESPGM.PTET51.1.12.523656 70 22 3 13 4
IESPGM.PTET51.1.2.733845 86 25 0 8 2
IESPGM.PTET51.1.125.148050 79 11 1 3 1
IESPGM.PTET51.1.64.332855 30 10 0 1 0
IESPGM.PTET51.1.113.21815 76 17 11 20 14
IESPGM.PTET51.1.60.254778 28 13 1 4 1
IESPGM.PTET51.1.533.1006 195 0 0 1 1
IESPGM.PTET51.1.138.31415 60 26 3 3 1
IESPGM.PTET51.1.40.275694 46 17 3 7 1
IESPGM.PTET51.1.18.359855 44 19 6 25 5
IESPGM.PTET51.1.5.363819 27 7 1 4 0
IESPGM.PTET51.1.133.83233 170 36 7 17 4
IESPGM.PTET51.1.42.145809 85 30 6 29 21
IESPGM.PTET51.1.84.308428 28 28 12 7 3
IESPGM.PTET51.1.32.290498 79 20 7 33 15
IESPGM.PTET51.1.110.180102 30 17 1 9 7
IESPGM.PTET51.1.155.146705 118 11 4 6 1
IESPGM.PTET51.1.22.468146 44 6 2 1 0
IESPGM.PTET51.1.9.512029 45 18 0 10 1
IESPGM.PTET51.1.78.356728 26 15 5 17 2
IESPGM.PTET51.1.109.147561 198 41 1 40 9
IESPGM.PTET51.1.98.205030 60 12 0 1 0
IESPGM.PTET51.1.112.124326 28 22 6 11 1
IESPGM.PTET51.1.19.162482 47 38 1 6 0
IESPGM.PTET51.1.156.221510 26 1 3 11 1
IESPGM.PTET51.1.19.435983 45 4 1 3 0
IESPGM.PTET51.1.45.178026 115 23 2 5 0
IESPGM.PTET51.1.26.87525 103 19 9 5 0
IESPGM.PTET51.1.19.593063 80 14 2 19 4
IESPGM.PTET51.1.2.256240 67 12 2 2 2
IESPGM.PTET51.1.12.321745 28 10 4 2 2
IESPGM.PTET51.1.35.43955 29 0 0 0 0
IESPGM.PTET51.1.41.416216 97 19 11 30 3
IESPGM.PTET51.1.151.1000 28 0 0 0 0
IESPGM.PTET51.1.66.36444 47 9 2 5 0
IESPGM.PTET51.1.27.420734 28 3 1 2 0
IESPGM.PTET51.1.130.56956 56 6 5 6 0
IESPGM.PTET51.1.139.220865 78 17 8 12 2
IESPGM.PTET51.1.179.57269 45 6 0 5 3
IESPGM.PTET51.1.117.67141 98 14 1 0 0
IESPGM.PTET51.1.8.137850 107 27 7 16 11
IESPGM.PTET51.1.38.194307 54 20 11 26 5
IESPGM.PTET51.1.37.237383 65 34 10 16 11
IESPGM.PTET51.1.103.167479 93 19 1 5 1
IESPGM.PTET51.1.127.7219 29 13 0 7 1
IESPGM.PTET51.1.37.137897 77 23 10 7 1
IESPGM.PTET51.1.28.349759 68 23 8 13 2
IESPGM.PTET51.1.8.341661 102 21 5 3 0
IESPGM.PTET51.1.168.112101 58 11 2 5 4
IESPGM.PTET51.1.285.5716 26 2 3 2 1
IESPGM.PTET51.1.150.139765 28 18 4 9 0
IESPGM.PTET51.1.171.81037 79 22 3 12 7
IESPGM.PTET51.1.76.36606 28 0 0 0 0
IESPGM.PTET51.1.40.94614 27 13 2 11 3
IESPGM.PTET51.1.418.587 117 14 3 12 14
IESPGM.PTET51.1.44.321601 28 16 5 5 8
IESPGM.PTET51.1.125.90319 26 15 1 8 0
IESPGM.PTET51.1.110.282259 22 6 1 6 4
IESPGM.PTET51.1.58.320949 26 15 15 9 9
IESPGM.PTET51.1.38.110576 26 28 9 7 4
IESPGM.PTET51.1.80.302200 45 7 1 2 0
IESPGM.PTET51.1.8.33198 47 19 2 6 2
IESPGM.PTET51.1.79.230948 80 17 11 14 6
IESPGM.PTET51.1.9.372384 92 14 2 6 6
IESPGM.PTET51.1.19.188354 57 3 0 7 1
IESPGM.PTET51.1.25.70241 106 22 12 15 6
IESPGM.PTET51.1.101.39840 85 5 1 0 0
IESPGM.PTET51.1.17.591279 117 19 2 1 5
IESPGM.PTET51.1.65.101122 4836 587 149 535 228
IESPGM.PTET51.1.115.233978 47 16 14 12 0
IESPGM.PTET51.1.89.97272 29 5 1 3 2
IESPGM.PTET51.1.66.193395 44 17 8 12 8
IESPGM.PTET51.1.18.94312 29 5 3 3 1
IESPGM.PTET51.1.2.691054 44 17 3 5 2
IESPGM.PTET51.1.22.368075 184 37 6 22 3
IESPGM.PTET51.1.148.133028 54 5 4 7 0
IESPGM.PTET51.1.51.164654 26 15 3 10 2
IESPGM.PTET51.1.168.172046 150 18 0 6 0
IESPGM.PTET51.1.399.3492 55 1 0 5 0
IESPGM.PTET51.1.48.429378 77 13 2 3 0
IESPGM.PTET51.1.156.181674 59 9 1 12 5
IESPGM.PTET51.1.31.431591 90 22 13 23 7
IESPGM.PTET51.1.81.294678 99 25 5 6 2
IESPGM.PTET51.1.76.122039 66 14 1 6 3
IESPGM.PTET51.1.47.384503 28 22 2 8 0
IESPGM.PTET51.1.63.184400 45 25 9 16 17
IESPGM.PTET51.1.96.290216 98 7 0 3 1
IESPGM.PTET51.1.121.273639 30 13 1 3 0
IESPGM.PTET51.1.25.144280 107 36 3 29 5
IESPGM.PTET51.1.14.249318 26 23 8 10 1
IESPGM.PTET51.1.126.153785 61 20 0 14 3
IESPGM.PTET51.1.53.412177 74 18 3 5 2
IESPGM.PTET51.1.43.453980 27 12 1 11 0
IESPGM.PTET51.1.29.279080 27 8 4 17 0
IESPGM.PTET51.1.150.2253 27 16 0 5 1
IESPGM.PTET51.1.114.100839 245 46 10 30 10
IESPGM.PTET51.1.78.300764 50 15 8 14 5
IESPGM.PTET51.1.42.421944 50 23 10 25 4
IESPGM.PTET51.1.74.58161 26 23 2 10 1
IESPGM.PTET51.1.15.154389 101 23 11 8 2
IESPGM.PTET51.1.20.306363 164 41 6 15 15
IESPGM.PTET51.1.24.544149 66 14 2 4 2
IESPGM.PTET51.1.136.23444 49 19 3 4 5
IESPGM.PTET51.1.95.301415 46 26 4 18 8
IESPGM.PTET51.1.152.39691 74 18 2 0 1
IESPGM.PTET51.1.19.592918 88 1 0 2 1
IESPGM.PTET51.1.17.560427 28 15 1 6 3
IESPGM.PTET51.1.115.192797 26 14 0 5 5
IESPGM.PTET51.1.404.4191 44 14 4 24 6
IESPGM.PTET51.1.94.63178 91 31 12 13 11
IESPGM.PTET51.1.131.14026 29 19 3 6 1
IESPGM.PTET51.1.2.330747 74 8 7 14 4
IESPGM.PTET51.1.114.101864 65 10 1 8 5
IESPGM.PTET51.1.105.90893 47 9 0 8 1
IESPGM.PTET51.1.79.287083 87 12 9 17 12
IESPGM.PTET51.1.79.331170 27 8 0 13 0
IESPGM.PTET51.1.8.267755 27 5 1 1 1
IESPGM.PTET51.1.64.402233 134 13 2 21 3
IESPGM.PTET51.1.138.174859 153 31 14 28 3
IESPGM.PTET51.1.284.3007 56 9 1 11 4
IESPGM.PTET51.1.147.74373 49 16 4 7 9
IESPGM.PTET51.1.83.206727 28 7 3 9 4
IESPGM.PTET51.1.89.280492 96 39 9 35 8
IESPGM.PTET51.1.55.17981 52 27 0 15 3
IESPGM.PTET51.1.19.27285 55 14 4 2 0
IESPGM.PTET51.1.93.125054 74 23 10 23 10
IESPGM.PTET51.1.168.40998 29 7 1 4 1
IESPGM.PTET51.1.113.51642 72 26 3 12 2
IESPGM.PTET51.1.161.189471 44 2 0 7 2
IESPGM.PTET51.1.104.10458 29 10 0 1 1
IESPGM.PTET51.1.1.526508 27 21 3 8 4
IESPGM.PTET51.1.85.171873 44 16 3 14 0
IESPGM.PTET51.1.11.378895 158 33 4 20 2
IESPGM.PTET51.1.10.447668 137 34 8 12 4
IESPGM.PTET51.1.113.228385 58 14 3 1 0
IESPGM.PTET51.1.16.184933 251 51 7 31 7
IESPGM.PTET51.1.101.68933 78 27 2 11 3
IESPGM.PTET51.1.32.331975 26 20 0 6 2
IESPGM.PTET51.1.171.81915 78 20 4 27 8
IESPGM.PTET51.1.11.648419 56 11 3 3 2
IESPGM.PTET51.1.1.257992 169 46 1 23 7
IESPGM.PTET51.1.94.33646 26 18 4 14 5
IESPGM.PTET51.1.100.23889 26 10 2 8 2
IESPGM.PTET51.1.146.24631 26 16 1 2 0
IESPGM.PTET51.1.29.453364 49 10 0 2 1
IESPGM.PTET51.1.16.26719 56 18 1 5 1
IESPGM.PTET51.1.160.62575 44 9 2 7 0
IESPGM.PTET51.1.147.205196 30 5 1 7 1
IESPGM.PTET51.1.4.361312 242 27 5 30 21
IESPGM.PTET51.1.24.141333 211 29 2 20 7
IESPGM.PTET51.1.37.337755 108 20 4 19 10
IESPGM.PTET51.1.127.40700 99 25 6 12 9
IESPGM.PTET51.1.87.113142 82 24 2 7 1
IESPGM.PTET51.1.57.53123 97 31 9 13 2
IESPGM.PTET51.1.38.270862 28 21 5 29 5
IESPGM.PTET51.1.10.474402 26 4 1 0 0
IESPGM.PTET51.1.12.351575 220 43 2 15 8
IESPGM.PTET51.1.157.122637 30 10 0 2 3
IESPGM.PTET51.1.37.466918 55 15 0 9 6
IESPGM.PTET51.1.9.469539 48 13 1 5 2
IESPGM.PTET51.1.2.663894 59 28 2 13 6
IESPGM.PTET51.1.104.239671 51 20 7 11 1
IESPGM.PTET51.1.90.16088 106 37 8 20 10
IESPGM.PTET51.1.166.112394 28 22 0 2 1
IESPGM.PTET51.1.5.436887 28 19 8 16 2
IESPGM.PTET51.1.70.3607 27 12 7 23 2
IESPGM.PTET51.1.128.255946 66 17 5 18 4
IESPGM.PTET51.1.17.562487 27 4 1 0 1
IESPGM.PTET51.1.43.34534 75 31 11 12 2
IESPGM.PTET51.1.4.693432 28 7 0 5 6
IESPGM.PTET51.1.75.323072 61 23 10 7 7
IESPGM.PTET51.1.80.187117 26 20 6 15 8
IESPGM.PTET51.1.121.3232 27 11 11 12 6
IESPGM.PTET51.1.25.3394 107 18 4 16 10
IESPGM.PTET51.1.39.298071 29 2 0 3 0
IESPGM.PTET51.1.89.10440 28 17 6 6 2
IESPGM.PTET51.1.50.392709 58 26 7 21 8
IESPGM.PTET51.1.156.219917 90 4 1 0 0
IESPGM.PTET51.1.83.165254 39 12 2 12 4
IESPGM.PTET51.1.25.68936 30 14 6 5 0
IESPGM.PTET51.1.116.191053 285 24 18 38 8
IESPGM.PTET51.1.88.174547 79 21 6 7 8
IESPGM.PTET51.1.57.316250 28 15 0 3 0
IESPGM.PTET51.1.157.149827 43 15 1 18 6
IESPGM.PTET51.1.11.677505 70 21 2 17 1
IESPGM.PTET51.1.100.51654 66 23 7 8 3
IESPGM.PTET51.1.27.517309 78 23 0 4 1
IESPGM.PTET51.1.85.21231 47 15 10 19 8
IESPGM.PTET51.1.107.95638 271 31 14 15 4
IESPGM.PTET51.1.146.102759 75 21 9 6 0
IESPGM.PTET51.1.287.6621 66 16 7 18 7
IESPGM.PTET51.1.74.32884 96 35 9 28 8
IESPGM.PTET51.1.26.345915 90 25 2 10 5
IESPGM.PTET51.1.16.531495 26 14 0 1 0
IESPGM.PTET51.1.68.46483 29 18 4 5 2
IESPGM.PTET51.1.31.487879 86 14 1 6 2
IESPGM.PTET51.1.6.23752 26 20 2 4 2
IESPGM.PTET51.1.169.144737 26 9 0 2 0
IESPGM.PTET51.1.56.446281 48 15 0 9 3
IESPGM.PTET51.1.29.177520 196 39 7 11 1
IESPGM.PTET51.1.30.224253 48 21 1 4 0
IESPGM.PTET51.1.399.2760 78 9 1 7 1
IESPGM.PTET51.1.15.95204 26 14 4 17 2
IESPGM.PTET51.1.118.58295 57 17 4 4 1
IESPGM.PTET51.1.9.139498 44 15 2 12 2
IESPGM.PTET51.1.115.291847 28 12 2 2 0
IESPGM.PTET51.1.45.284995 104 37 11 21 11
IESPGM.PTET51.1.6.436755 581 103 33 90 18
IESPGM.PTET51.1.115.229737 47 13 1 8 7
IESPGM.PTET51.1.116.161521 57 21 3 11 1
IESPGM.PTET51.1.418.886 28 9 1 9 1
IESPGM.PTET51.1.43.7830 95 37 3 11 10
IESPGM.PTET51.1.127.154398 123 26 6 19 1
IESPGM.PTET51.1.120.111726 30 7 1 2 1
IESPGM.PTET51.1.37.466337 27 4 0 2 0
IESPGM.PTET51.1.12.318241 27 18 17 8 3
IESPGM.PTET51.1.63.358575 77 18 4 15 5
IESPGM.PTET51.1.71.88727 30 12 0 2 3
IESPGM.PTET51.1.151.3653 55 15 6 14 2
IESPGM.PTET51.1.125.91641 60 18 4 9 5
IESPGM.PTET51.1.100.191243 44 22 1 4 0
IESPGM.PTET51.1.123.246059 32 13 2 4 0
IESPGM.PTET51.1.102.136786 27 18 6 26 6
IESPGM.PTET51.1.80.261615 56 24 10 19 9
IESPGM.PTET51.1.12.450918 28 21 20 14 1
IESPGM.PTET51.1.162.69979 29 0 0 0 0
IESPGM.PTET51.1.118.193703 140 21 2 2 1
IESPGM.PTET51.1.74.219768 29 14 8 3 2
IESPGM.PTET51.1.37.136585 130 17 9 13 0
IESPGM.PTET51.1.124.145406 75 10 0 3 0
IESPGM.PTET51.1.14.352613 44 10 11 15 9
IESPGM.PTET51.1.68.338197 341 63 15 31 12
IESPGM.PTET51.1.152.35000 47 22 4 3 0
IESPGM.PTET51.1.2.732244 29 15 6 14 4
IESPGM.PTET51.1.14.452102 27 27 5 10 5
IESPGM.PTET51.1.128.813 44 18 10 17 6
IESPGM.PTET51.1.37.466043 59 11 1 7 1
IESPGM.PTET51.1.179.60495 115 12 7 40 6
IESPGM.PTET51.1.74.322470 89 21 5 17 6
IESPGM.PTET51.1.109.175617 28 33 5 14 5
IESPGM.PTET51.1.71.113048 49 14 0 2 2
IESPGM.PTET51.1.121.42516 78 15 0 16 1
IESPGM.PTET51.1.105.26719 90 16 2 12 2
IESPGM.PTET51.1.28.118181 58 27 13 6 5
IESPGM.PTET51.1.79.285019 58 12 5 8 0
IESPGM.PTET51.1.285.5728 165 0 0 0 0
IESPGM.PTET51.1.135.91803 31 23 15 18 6
IESPGM.PTET51.1.104.107413 44 14 2 15 12
IESPGM.PTET51.1.3.732403 26 18 7 8 3
IESPGM.PTET51.1.305.2931 641 7 5 57 38
IESPGM.PTET51.1.147.72324 29 18 9 15 3
IESPGM.PTET51.1.123.147599 54 11 0 7 2
IESPGM.PTET51.1.70.12828 82 12 5 10 1
IESPGM.PTET51.1.41.315127 44 5 0 2 0
IESPGM.PTET51.1.53.397747 284 81 2 27 5
IESPGM.PTET51.1.57.23014 28 14 7 3 5
IESPGM.PTET51.1.49.463597 28 8 0 3 1
IESPGM.PTET51.1.60.279028 28 23 10 20 6
IESPGM.PTET51.1.41.320983 44 8 2 0 0
IESPGM.PTET51.1.34.188837 38 10 2 5 0
IESPGM.PTET51.1.96.129929 91 38 5 26 12
IESPGM.PTET51.1.24.112564 65 23 2 3 1
IESPGM.PTET51.1.9.296110 130 31 11 39 6
IESPGM.PTET51.1.49.200428 135 20 1 9 0
IESPGM.PTET51.1.161.202154 63 16 5 12 1
IESPGM.PTET51.1.46.224634 87 18 7 15 2
IESPGM.PTET51.1.139.245426 29 9 1 0 1
IESPGM.PTET51.1.88.20356 27 12 2 11 0
IESPGM.PTET51.1.25.72898 26 22 6 26 5
IESPGM.PTET51.1.161.203477 44 6 1 3 2
IESPGM.PTET51.1.151.78386 126 35 14 38 10
IESPGM.PTET51.1.14.352326 26 12 4 9 2
IESPGM.PTET51.1.156.179491 60 11 0 10 3
IESPGM.PTET51.1.71.89463 30 7 3 12 10
IESPGM.PTET51.1.16.426714 296 41 7 19 2
IESPGM.PTET51.1.40.344051 45 7 0 10 3
IESPGM.PTET51.1.19.292391 162 26 1 11 1
IESPGM.PTET51.1.183.59518 84 11 3 10 0
IESPGM.PTET51.1.69.108098 79 11 2 3 2
IESPGM.PTET51.1.24.172489 57 23 17 23 5
IESPGM.PTET51.1.25.214853 28 29 9 37 14
IESPGM.PTET51.1.140.86078 197 44 9 27 19
IESPGM.PTET51.1.75.176106 59 19 2 3 1
IESPGM.PTET51.1.56.212208 55 7 3 2 3
IESPGM.PTET51.1.51.393316 96 20 10 17 13
IESPGM.PTET51.1.128.155279 27 27 3 26 4
IESPGM.PTET51.1.124.14896 44 14 3 8 4
IESPGM.PTET51.1.60.225990 47 26 7 23 10
IESPGM.PTET51.1.48.461960 27 14 0 2 0
IESPGM.PTET51.1.23.87702 56 19 3 14 5
IESPGM.PTET51.1.102.166880 49 17 3 15 5
IESPGM.PTET51.1.66.405356 29 11 2 0 0
IESPGM.PTET51.1.95.201936 28 9 2 3 1
IESPGM.PTET51.1.121.15199 26 13 9 12 8
IESPGM.PTET51.1.52.366440 48 18 2 10 2
IESPGM.PTET51.1.127.71859 55 16 4 22 4
IESPGM.PTET51.1.65.292876 44 6 1 2 1
IESPGM.PTET51.1.14.251221 86 17 1 13 5
IESPGM.PTET51.1.131.204948 46 8 3 10 4
IESPGM.PTET51.1.22.438339 91 46 10 27 20
IESPGM.PTET51.1.77.56537 79 13 2 11 0
IESPGM.PTET51.1.122.245455 454 66 15 54 9
IESPGM.PTET51.1.92.326951 80 19 2 9 3
IESPGM.PTET51.1.157.8988 26 16 1 16 4
IESPGM.PTET51.1.53.237738 85 25 10 25 6
IESPGM.PTET51.1.2.692092 66 10 0 7 1
IESPGM.PTET51.1.144.100090 45 13 2 2 1
IESPGM.PTET51.1.25.416475 289 40 5 56 11
IESPGM.PTET51.1.92.324311 26 14 0 16 6
IESPGM.PTET51.1.171.176008 28 20 8 2 1
IESPGM.PTET51.1.138.61230 48 18 9 12 3
IESPGM.PTET51.1.90.122087 47 19 2 11 4
IESPGM.PTET51.1.5.61706 44 21 11 12 2
IESPGM.PTET51.1.70.73798 61 18 0 8 7
IESPGM.PTET51.1.19.261839 56 6 8 13 5
IESPGM.PTET51.1.66.289507 28 16 5 6 2
IESPGM.PTET51.1.16.283403 76 20 7 14 9
IESPGM.PTET51.1.152.114966 68 12 6 10 2
IESPGM.PTET51.1.140.222760 62 18 2 6 5
IESPGM.PTET51.1.34.189888 83 15 3 15 5
IESPGM.PTET51.1.28.71993 48 17 5 14 13
IESPGM.PTET51.1.49.58604 260 37 9 35 4
IESPGM.PTET51.1.29.349347 66 15 5 25 1
IESPGM.PTET51.1.47.224502 28 15 4 14 4
IESPGM.PTET51.1.52.308872 140 35 10 29 9
IESPGM.PTET51.1.40.172824 74 11 5 13 2
IESPGM.PTET51.1.39.368916 28 9 0 1 0
IESPGM.PTET51.1.349.704 28 2 0 1 0
IESPGM.PTET51.1.21.195087 78 16 3 10 1
IESPGM.PTET51.1.56.174691 27 19 1 5 0
IESPGM.PTET51.1.2.905383 27 4 1 2 0
IESPGM.PTET51.1.5.203258 85 36 2 6 2
IESPGM.PTET51.1.112.124920 85 15 9 19 8
IESPGM.PTET51.1.16.486362 346 51 11 50 11
IESPGM.PTET51.1.65.258512 27 23 11 11 5
IESPGM.PTET51.1.7.670849 47 18 12 20 6
IESPGM.PTET51.1.282.2110 27 2 1 5 5
IESPGM.PTET51.1.140.85923 86 26 8 5 0
IESPGM.PTET51.1.7.193224 29 9 1 7 2
IESPGM.PTET51.1.52.411879 85 11 1 0 0
IESPGM.PTET51.1.91.152943 26 31 11 16 1
IESPGM.PTET51.1.2.560434 95 12 1 1 0
IESPGM.PTET51.1.28.379590 120 29 4 33 11
IESPGM.PTET51.1.69.167863 26 19 7 11 7
IESPGM.PTET51.1.1.687249 74 17 6 6 1
IESPGM.PTET51.1.182.72918 46 4 1 17 5
IESPGM.PTET51.1.83.309894 26 0 0 0 0
IESPGM.PTET51.1.284.4046 56 7 0 5 1
IESPGM.PTET51.1.26.374131 48 9 1 15 5
IESPGM.PTET51.1.5.435572 77 15 2 12 6
IESPGM.PTET51.1.36.32749 29 12 3 0 1
IESPGM.PTET51.1.63.328171 27 19 2 4 1
IESPGM.PTET51.1.33.33065 71 22 9 16 7
IESPGM.PTET51.1.74.31862 75 30 15 21 4
IESPGM.PTET51.1.11.173018 26 21 2 8 1
IESPGM.PTET51.1.97.291108 46 8 0 5 0
IESPGM.PTET51.1.44.378900 113 26 11 21 17
IESPGM.PTET51.1.45.279438 87 33 8 22 2
IESPGM.PTET51.1.24.140029 45 10 1 2 1
IESPGM.PTET51.1.640.508 29 0 0 0 0
IESPGM.PTET51.1.110.79144 54 30 3 9 2
IESPGM.PTET51.1.41.244141 44 6 1 12 1
IESPGM.PTET51.1.22.135018 87 14 2 8 0
IESPGM.PTET51.1.37.134519 95 14 1 5 1
IESPGM.PTET51.1.114.187669 27 10 5 3 2
IESPGM.PTET51.1.112.59642 99 29 3 16 2
IESPGM.PTET51.1.6.334909 132 22 15 34 12
IESPGM.PTET51.1.51.193463 26 16 1 5 2
IESPGM.PTET51.1.162.162169 48 14 1 10 5
IESPGM.PTET51.1.161.101910 72 26 2 14 12
IESPGM.PTET51.1.114.288494 28 11 2 4 0
IESPGM.PTET51.1.160.160370 123 31 8 37 11
IESPGM.PTET51.1.19.261257 67 25 5 25 3
IESPGM.PTET51.1.114.96412 132 11 7 19 3
IESPGM.PTET51.1.33.329959 155 20 3 20 4
IESPGM.PTET51.1.136.111231 65 18 6 21 6
IESPGM.PTET51.1.13.222587 47 21 2 7 1
IESPGM.PTET51.1.120.142586 29 4 0 0 1
IESPGM.PTET51.1.45.223740 48 24 5 6 1
IESPGM.PTET51.1.22.308733 27 13 0 5 0
IESPGM.PTET51.1.88.114637 127 26 6 25 12
IESPGM.PTET51.1.39.298083 30 2 0 2 0
IESPGM.PTET51.1.130.26583 28 0 0 0 0
IESPGM.PTET51.1.21.105341 167 33 2 17 0
IESPGM.PTET51.1.134.206026 26 10 1 6 1
IESPGM.PTET51.1.78.17270 73 18 1 10 3
IESPGM.PTET51.1.161.201402 30 6 1 4 2
IESPGM.PTET51.1.34.402108 77 28 15 14 9
IESPGM.PTET51.1.49.129893 115 9 9 10 0
IESPGM.PTET51.1.147.43240 31 16 1 4 0
IESPGM.PTET51.1.534.2129 27 3 0 22 2
IESPGM.PTET51.1.155.180790 27 2 0 1 1
IESPGM.PTET51.1.368.2559 151 19 6 42 9
IESPGM.PTET51.1.17.631444 30 13 7 11 7
IESPGM.PTET51.1.8.609612 49 20 6 11 5
IESPGM.PTET51.1.80.72054 59 15 1 17 6
IESPGM.PTET51.1.4.302439 29 20 2 7 1
IESPGM.PTET51.1.78.18594 44 7 3 7 2
IESPGM.PTET51.1.9.167853 80 0 0 0 0
IESPGM.PTET51.1.25.39277 28 3 0 4 1
IESPGM.PTET51.1.85.82798 28 16 0 3 6
IESPGM.PTET51.1.2.460361 46 31 4 25 10
IESPGM.PTET51.1.105.298444 28 12 2 5 5
IESPGM.PTET51.1.13.623616 27 11 0 5 0
IESPGM.PTET51.1.39.268848 76 31 15 30 12
IESPGM.PTET51.1.125.177727 57 16 5 9 6
IESPGM.PTET51.1.24.499316 108 19 18 22 5
IESPGM.PTET51.1.27.418854 44 14 20 26 6
IESPGM.PTET51.1.49.433196 31 23 4 20 3
IESPGM.PTET51.1.104.239394 85 14 0 5 0
IESPGM.PTET51.1.85.110049 76 14 1 2 1
IESPGM.PTET51.1.136.112260 61 13 2 5 3
IESPGM.PTET51.1.29.149496 92 13 0 7 0
IESPGM.PTET51.1.29.118934 119 10 2 17 2
IESPGM.PTET51.1.33.100255 27 7 1 3 0
IESPGM.PTET51.1.130.26290 28 4 4 2 1
IESPGM.PTET51.1.1.386582 28 22 6 16 7
IESPGM.PTET51.1.134.208374 136 19 7 2 0
IESPGM.PTET51.1.50.37669 49 14 2 2 3
IESPGM.PTET51.1.153.114548 87 20 6 17 2
IESPGM.PTET51.1.3.187470 84 34 15 33 2
IESPGM.PTET51.1.64.328028 83 4 5 5 3
IESPGM.PTET51.1.58.247180 29 14 2 8 0
IESPGM.PTET51.1.165.196852 58 21 1 4 0
IESPGM.PTET51.1.61.225281 50 18 6 17 11
IESPGM.PTET51.1.18.400001 29 10 0 0 1
IESPGM.PTET51.1.134.207056 28 11 3 10 3
IESPGM.PTET51.1.18.529611 104 29 11 23 9
IESPGM.PTET51.1.71.139509 92 13 1 9 1
IESPGM.PTET51.1.11.320289 46 10 1 8 0
IESPGM.PTET51.1.32.155636 47 15 0 1 1
IESPGM.PTET51.1.97.259408 75 20 2 7 1
IESPGM.PTET51.1.8.32186 28 12 1 7 2
IESPGM.PTET51.1.156.83119 87 23 9 18 6
IESPGM.PTET51.1.17.183201 27 3 0 2 1
IESPGM.PTET51.1.2.156773 104 31 6 26 14
IESPGM.PTET51.1.76.282062 51 29 1 18 5
IESPGM.PTET51.1.20.33079 92 12 1 3 0
IESPGM.PTET51.1.120.212547 72 15 6 6 0
IESPGM.PTET51.1.6.105692 227 49 5 7 7
IESPGM.PTET51.1.18.300519 28 13 2 3 0
IESPGM.PTET51.1.161.202451 55 4 0 4 0
IESPGM.PTET51.1.104.271971 94 16 1 3 1
IESPGM.PTET51.1.14.353942 46 17 15 14 3
IESPGM.PTET51.1.133.25682 92 26 8 17 6
IESPGM.PTET51.1.26.244829 29 3 1 6 0
IESPGM.PTET51.1.56.269208 26 4 5 7 2
IESPGM.PTET51.1.56.374866 44 6 0 4 0
IESPGM.PTET51.1.131.15947 28 9 7 11 2
IESPGM.PTET51.1.8.61563 28 18 2 4 1
IESPGM.PTET51.1.113.185746 64 20 1 7 0
IESPGM.PTET51.1.19.459527 27 13 5 15 6
IESPGM.PTET51.1.152.212400 57 21 6 17 10
IESPGM.PTET51.1.59.248666 39 12 5 12 3
IESPGM.PTET51.1.138.33788 105 28 2 18 6
IESPGM.PTET51.1.73.41774 87 20 10 27 16
IESPGM.PTET51.1.20.204526 27 11 2 3 3
IESPGM.PTET51.1.26.474500 58 11 4 2 1
IESPGM.PTET51.1.135.167350 28 12 4 6 2
IESPGM.PTET51.1.23.513754 91 25 11 31 6
IESPGM.PTET51.1.27.174441 26 4 1 2 1
IESPGM.PTET51.1.155.145116 49 14 3 8 7
IESPGM.PTET51.1.57.273901 79 24 6 20 4
IESPGM.PTET51.1.20.91817 86 32 7 20 5
IESPGM.PTET51.1.45.148515 28 13 2 7 0
IESPGM.PTET51.1.58.317457 43 18 3 9 8
IESPGM.PTET51.1.181.1750 3001 128 71 222 45
IESPGM.PTET51.1.123.4717 26 9 0 0 0
IESPGM.PTET51.1.74.280274 76 1 1 2 0
IESPGM.PTET51.1.150.3886 28 6 1 8 0
IESPGM.PTET51.1.284.3310 65 14 11 7 1
IESPGM.PTET51.1.284.4631 26 4 0 6 0
IESPGM.PTET51.1.14.179084 29 13 4 5 2
IESPGM.PTET51.1.52.237583 90 17 0 5 1
IESPGM.PTET51.1.101.39860 48 11 0 2 0
IESPGM.PTET51.1.14.454778 81 13 1 6 3
IESPGM.PTET51.1.141.9328 28 14 4 9 3
IESPGM.PTET51.1.107.144478 30 14 6 8 0
IESPGM.PTET51.1.285.6764 27 5 0 3 1
IESPGM.PTET51.1.25.170308 97 12 0 0 0
IESPGM.PTET51.1.60.122847 85 20 6 24 10
IESPGM.PTET51.1.100.202617 28 10 3 9 5
IESPGM.PTET51.1.88.246888 45 11 6 18 7
IESPGM.PTET51.1.18.100958 137 17 8 24 9
IESPGM.PTET51.1.72.50633 87 19 10 15 3
IESPGM.PTET51.1.178.68492 89 21 2 16 3
IESPGM.PTET51.1.282.2705 98 3 0 1 4
IESPGM.PTET51.1.25.68075 57 22 7 7 1
IESPGM.PTET51.1.24.140614 31 12 4 4 0
IESPGM.PTET51.1.98.77229 28 12 3 3 1
IESPGM.PTET51.1.12.67349 28 15 6 5 1
IESPGM.PTET51.1.19.333291 29 18 0 7 6
IESPGM.PTET51.1.42.45483 104 30 12 4 7
IESPGM.PTET51.1.19.231148 59 25 2 6 2
IESPGM.PTET51.1.176.100546 89 17 1 4 1
IESPGM.PTET51.1.9.237529 436 90 19 68 16
IESPGM.PTET51.1.43.219499 71 21 3 8 12
IESPGM.PTET51.1.76.9687 28 9 10 10 4
IESPGM.PTET51.1.107.113620 30 14 0 13 1
IESPGM.PTET51.1.94.125504 76 20 13 12 3
IESPGM.PTET51.1.33.260852 28 23 2 20 4
IESPGM.PTET51.1.57.274932 114 6 2 4 2
IESPGM.PTET51.1.32.360187 172 33 6 29 2
IESPGM.PTET51.1.251.10569 105 19 8 21 10
IESPGM.PTET51.1.24.242761 26 15 3 2 4
IESPGM.PTET51.1.123.175370 297 52 7 30 11
IESPGM.PTET51.1.130.128532 56 12 0 10 2
IESPGM.PTET51.1.432.813 27 6 0 6 1
IESPGM.PTET51.1.64.401229 46 9 0 2 0
IESPGM.PTET51.1.111.181022 28 0 0 0 0
IESPGM.PTET51.1.154.144806 108 16 7 21 13
IESPGM.PTET51.1.178.132741 212 17 1 17 0
IESPGM.PTET51.1.20.105774 28 16 3 13 2
IESPGM.PTET51.1.35.492323 119 29 7 11 3
IESPGM.PTET51.1.24.138429 26 16 2 5 1
IESPGM.PTET51.1.135.63177 45 9 1 1 0
IESPGM.PTET51.1.112.29557 27 10 5 4 1
IESPGM.PTET51.1.7.640156 220 38 2 5 6
IESPGM.PTET51.1.12.146736 46 9 1 4 1
IESPGM.PTET51.1.34.233980 348 44 5 50 15
IESPGM.PTET51.1.27.345211 306 25 24 31 16
IESPGM.PTET51.1.25.314357 63 20 3 9 0
IESPGM.PTET51.1.26.475539 76 30 6 33 9
IESPGM.PTET51.1.24.197042 58 19 2 18 0
IESPGM.PTET51.1.50.66153 38 11 2 10 4
IESPGM.PTET51.1.64.388841 28 6 3 1 1
IESPGM.PTET51.1.121.112322 28 16 8 8 4
IESPGM.PTET51.1.183.62748 26 11 0 6 0
IESPGM.PTET51.1.39.137630 75 26 6 17 3
IESPGM.PTET51.1.130.191985 100 25 11 32 14
IESPGM.PTET51.1.3.633664 28 23 2 21 0
IESPGM.PTET51.1.6.78729 126 33 8 24 8
IESPGM.PTET51.1.403.3092 44 18 8 9 9
IESPGM.PTET51.1.1.626011 47 22 5 8 2
IESPGM.PTET51.1.65.47697 85 29 14 11 1
IESPGM.PTET51.1.49.460812 29 19 9 20 8
IESPGM.PTET51.1.114.186643 27 7 2 7 1
IESPGM.PTET51.1.17.459793 153 37 1 17 9
IESPGM.PTET51.1.122.89636 29 5 5 4 2
IESPGM.PTET51.1.92.22604 27 14 1 3 0
IESPGM.PTET51.1.83.308879 28 1 1 0 1
IESPGM.PTET51.1.34.402400 30 14 1 6 1
IESPGM.PTET51.1.158.154987 26 4 1 5 0
IESPGM.PTET51.1.183.61117 96 2 11 7 6
IESPGM.PTET51.1.37.440770 98 21 6 12 12
IESPGM.PTET51.1.25.416193 29 12 0 1 0
IESPGM.PTET51.1.85.339735 26 25 5 27 12
IESPGM.PTET51.1.27.144623 67 31 5 17 5
IESPGM.PTET51.1.95.201658 26 18 2 10 5
IESPGM.PTET51.1.37.497493 45 4 2 11 3
IESPGM.PTET51.1.43.451072 28 12 2 12 12
IESPGM.PTET51.1.96.129359 26 6 5 6 3
IESPGM.PTET51.1.93.300969 44 15 6 5 1
IESPGM.PTET51.1.118.235054 94 19 8 16 2
IESPGM.PTET51.1.60.151621 376 45 2 35 12
IESPGM.PTET51.1.3.529034 26 14 1 4 1
IESPGM.PTET51.1.29.251767 84 13 1 6 3
IESPGM.PTET51.1.116.233571 58 16 1 13 9
IESPGM.PTET51.1.136.49336 29 10 3 3 0
IESPGM.PTET51.1.30.89202 26 18 2 6 2
IESPGM.PTET51.1.65.302928 86 10 0 2 0
IESPGM.PTET51.1.18.226007 47 13 1 6 1
IESPGM.PTET51.1.171.147809 27 13 7 13 4
IESPGM.PTET51.1.81.303122 77 20 3 27 10
IESPGM.PTET51.1.150.195300 27 17 3 4 1
IESPGM.PTET51.1.70.138320 327 61 10 62 17
IESPGM.PTET51.1.61.425148 52 17 2 6 6
IESPGM.PTET51.1.3.491675 66 15 3 12 2
IESPGM.PTET51.1.64.328634 28 1 1 2 0
IESPGM.PTET51.1.383.4723 27 5 1 3 1
IESPGM.PTET51.1.11.548653 29 15 0 6 1
IESPGM.PTET51.1.56.199546 76 15 0 2 2
IESPGM.PTET51.1.179.30394 44 7 0 1 1
IESPGM.PTET51.1.22.11521 96 27 1 19 8
IESPGM.PTET51.1.33.202993 81 21 9 11 8
IESPGM.PTET51.1.15.95809 151 39 8 14 4
IESPGM.PTET51.1.144.14919 230 30 13 36 6
IESPGM.PTET51.1.57.169009 26 27 16 17 2
IESPGM.PTET51.1.45.221402 26 18 4 3 0
IESPGM.PTET51.1.55.311100 28 14 1 4 3
IESPGM.PTET51.1.39.58186 26 0 0 0 0
IESPGM.PTET51.1.4.633515 28 13 2 8 1
IESPGM.PTET51.1.130.26887 27 4 6 0 0
IESPGM.PTET51.1.669.719 21 0 0 0 0
IESPGM.PTET51.1.14.425983 26 21 12 14 9
IESPGM.PTET51.1.22.70122 185 19 4 9 0
IESPGM.PTET51.1.18.100080 45 9 3 4 1
IESPGM.PTET51.1.22.470652 48 11 0 5 1
IESPGM.PTET51.1.15.225397 46 12 3 6 0
IESPGM.PTET51.1.47.325033 28 1 1 3 3
IESPGM.PTET51.1.32.186490 27 14 1 4 0
IESPGM.PTET51.1.27.143012 56 30 10 21 6
IESPGM.PTET51.1.30.122419 184 19 7 19 3
IESPGM.PTET51.1.145.190887 65 10 1 6 2
IESPGM.PTET51.1.10.90927 222 35 22 51 26
IESPGM.PTET51.1.117.133932 44 13 3 2 0
IESPGM.PTET51.1.86.98476 146 33 2 11 1
IESPGM.PTET51.1.19.286105 45 10 6 4 5
IESPGM.PTET51.1.45.324874 66 45 2 42 0
IESPGM.PTET51.1.93.284628 44 13 0 8 1
IESPGM.PTET51.1.99.237686 72 22 2 15 5
IESPGM.PTET51.1.8.235310 28 22 2 4 1
IESPGM.PTET51.1.22.164403 28 16 5 2 2
IESPGM.PTET51.1.138.244543 107 24 5 19 8
IESPGM.PTET51.1.23.340330 85 27 14 20 7
IESPGM.PTET51.1.114.12989 47 14 6 15 3
IESPGM.PTET51.1.49.332390 44 14 15 16 2
IESPGM.PTET51.1.369.3375 26 6 1 17 3
IESPGM.PTET51.1.15.96853 44 11 3 6 0
IESPGM.PTET51.1.33.200046 29 16 4 16 2
IESPGM.PTET51.1.116.192395 48 24 7 19 14
IESPGM.PTET51.1.165.97889 60 15 1 6 0
IESPGM.PTET51.1.38.336306 78 18 7 9 3
IESPGM.PTET51.1.150.108064 76 16 6 32 5
IESPGM.PTET51.1.18.457025 28 8 9 6 4
IESPGM.PTET51.1.35.359508 94 19 11 10 8
IESPGM.PTET51.1.54.195118 66 18 9 14 1
IESPGM.PTET51.1.47.22153 65 20 9 23 9
IESPGM.PTET51.1.2.692981 69 23 4 23 10
IESPGM.PTET51.1.162.68966 27 0 0 0 0
IESPGM.PTET51.1.70.170905 106 21 12 5 1
IESPGM.PTET51.1.8.134509 26 12 8 19 9
IESPGM.PTET51.1.72.273213 113 15 7 14 3
IESPGM.PTET51.1.69.92406 30 8 0 4 5
IESPGM.PTET51.1.146.227107 88 14 3 23 9
IESPGM.PTET51.1.48.286966 61 16 0 4 2
IESPGM.PTET51.1.66.103078 28 25 1 13 0
IESPGM.PTET51.1.49.187187 26 20 2 15 2
IESPGM.PTET51.1.137.71155 57 21 0 6 0
IESPGM.PTET51.1.228.8502 26 18 9 19 6
IESPGM.PTET51.1.1.556628 92 9 4 16 1
IESPGM.PTET51.1.38.96408 26 19 5 28 13
IESPGM.PTET51.1.178.102631 29 15 2 3 1
IESPGM.PTET51.1.2.629555 123 32 3 17 8
IESPGM.PTET51.1.51.235080 57 8 1 17 8
IESPGM.PTET51.1.127.123854 474 68 14 47 15
IESPGM.PTET51.1.175.10337 38 16 0 3 3
IESPGM.PTET51.1.136.140625 28 11 0 3 4
IESPGM.PTET51.1.91.223942 46 18 6 10 7
IESPGM.PTET51.1.65.100417 28 21 4 7 2
IESPGM.PTET51.1.81.191839 55 11 3 2 0
IESPGM.PTET51.1.33.89645 108 18 8 6 2
IESPGM.PTET51.1.74.150090 45 19 6 13 5
IESPGM.PTET51.1.38.237863 215 42 1 34 6
IESPGM.PTET51.1.17.355902 151 30 6 26 1
IESPGM.PTET51.1.113.17016 28 11 0 4 0
IESPGM.PTET51.1.182.14772 106 13 0 4 0
IESPGM.PTET51.1.107.35448 29 11 0 5 0
IESPGM.PTET51.1.35.43984 66 2 2 3 1
IESPGM.PTET51.1.180.62311 89 19 1 1 0
IESPGM.PTET51.1.86.170138 133 34 8 13 3
IESPGM.PTET51.1.163.30840 30 0 0 0 0
IESPGM.PTET51.1.107.143453 57 19 2 10 0
IESPGM.PTET51.1.56.414427 75 15 0 4 1
IESPGM.PTET51.1.153.216391 125 18 9 16 8
IESPGM.PTET51.1.65.304695 44 4 0 1 0
IESPGM.PTET51.1.13.522529 26 16 1 8 1
IESPGM.PTET51.1.91.179545 59 25 0 5 0
IESPGM.PTET51.1.160.29268 44 28 9 16 4
IESPGM.PTET51.1.140.251260 30 3 1 4 0
IESPGM.PTET51.1.22.498874 66 22 2 12 0
IESPGM.PTET51.1.46.324430 83 27 2 20 5
IESPGM.PTET51.1.101.70274 100 27 6 11 2
IESPGM.PTET51.1.41.344813 44 15 5 12 4
IESPGM.PTET51.1.88.17152 27 18 1 16 3
IESPGM.PTET51.1.54.369865 68 20 9 23 2
IESPGM.PTET51.1.34.390317 243 26 4 51 12
IESPGM.PTET51.1.167.139459 66 19 4 26 1
IESPGM.PTET51.1.72.21261 26 17 10 19 1
IESPGM.PTET51.1.76.36635 28 7 1 3 1
IESPGM.PTET51.1.51.305354 30 18 3 19 7
IESPGM.PTET51.1.142.119202 78 21 2 22 8
IESPGM.PTET51.1.11.7566 75 16 2 6 1
IESPGM.PTET51.1.64.290389 78 14 1 14 1
IESPGM.PTET51.1.53.235402 85 23 5 4 2
IESPGM.PTET51.1.138.326 41 5 4 9 0
IESPGM.PTET51.1.189.7954 76 32 14 27 10
IESPGM.PTET51.1.66.303220 29 20 2 8 3
IESPGM.PTET51.1.4.492268 26 16 1 8 0
IESPGM.PTET51.1.166.170571 44 22 3 13 9
IESPGM.PTET51.1.130.100031 46 20 2 6 4
IESPGM.PTET51.1.19.259951 96 23 6 21 15
IESPGM.PTET51.1.65.101150 44 5 4 2 0
IESPGM.PTET51.1.56.373248 48 19 3 5 1
IESPGM.PTET51.1.22.508910 51 24 3 17 15
IESPGM.PTET51.1.15.182747 30 19 1 19 10
IESPGM.PTET51.1.80.288825 120 28 13 11 5
IESPGM.PTET51.1.76.37660 221 34 3 22 2
IESPGM.PTET51.1.127.124590 85 22 6 14 3
IESPGM.PTET51.1.8.86105 27 17 4 9 7
IESPGM.PTET51.1.64.403870 45 5 1 2 0
IESPGM.PTET51.1.128.225855 27 12 4 3 1
IESPGM.PTET51.1.156.120448 68 19 2 12 7
IESPGM.PTET51.1.631.1634 30 5 0 4 1
IESPGM.PTET51.1.1.660383 87 36 0 5 6
IESPGM.PTET51.1.123.5750 29 9 6 3 1
IESPGM.PTET51.1.16.586453 104 22 17 23 18
IESPGM.PTET51.1.163.56715 76 26 3 6 0
IESPGM.PTET51.1.74.246214 29 11 4 6 1
IESPGM.PTET51.1.179.30983 77 16 6 29 12
IESPGM.PTET51.1.16.560295 27 8 3 3 2
IESPGM.PTET51.1.139.143002 27 20 0 5 1
IESPGM.PTET51.1.34.48016 56 11 0 5 2
IESPGM.PTET51.1.87.169138 85 12 1 0 1
IESPGM.PTET51.1.2.701415 179 30 3 16 1
IESPGM.PTET51.1.35.161536 77 15 5 2 1
IESPGM.PTET51.1.498.1535 27 21 4 13 2
IESPGM.PTET51.1.35.69561 29 11 4 18 4
IESPGM.PTET51.1.54.140180 64 21 2 16 2
IESPGM.PTET51.1.165.206612 218 27 19 15 5
IESPGM.PTET51.1.120.238119 97 32 9 29 12
IESPGM.PTET51.1.112.256899 45 8 0 1 0
IESPGM.PTET51.1.65.290238 28 4 1 5 1
IESPGM.PTET51.1.77.182459 28 4 3 2 0
IESPGM.PTET51.1.5.391322 27 11 0 4 2
IESPGM.PTET51.1.35.159346 171 19 4 11 6
IESPGM.PTET51.1.96.129656 26 22 13 18 2
IESPGM.PTET51.1.32.226635 107 19 8 34 11
IESPGM.PTET51.1.166.108170 48 16 2 2 0
IESPGM.PTET51.1.75.7254 25 5 5 2 0
IESPGM.PTET51.1.109.43401 2061 186 65 299 71
IESPGM.PTET51.1.19.504360 48 15 2 11 1
IESPGM.PTET51.1.47.254057 66 18 1 5 0
IESPGM.PTET51.1.34.53876 29 8 5 14 3
IESPGM.PTET51.1.33.31027 46 17 0 0 3
IESPGM.PTET51.1.2.729920 30 11 0 4 0
IESPGM.PTET51.1.123.81345 50 19 4 2 0
IESPGM.PTET51.1.49.287555 26 14 5 3 2
IESPGM.PTET51.1.145.101887 117 21 6 5 5
IESPGM.PTET51.1.65.45046 30 6 0 2 3
IESPGM.PTET51.1.58.320393 77 27 2 6 1
IESPGM.PTET51.1.34.291584 48 20 6 14 3
IESPGM.PTET51.1.4.191899 108 34 5 14 1
IESPGM.PTET51.1.134.164414 79 30 5 18 4
IESPGM.PTET51.1.556.13522 27 10 1 8 8
IESPGM.PTET51.1.13.422163 66 28 2 28 4
IESPGM.PTET51.1.28.319984 86 32 17 16 11
IESPGM.PTET51.1.160.28821 54 18 4 4 2
IESPGM.PTET51.1.84.196566 29 6 1 6 1
IESPGM.PTET51.1.37.394032 84 13 1 1 0
IESPGM.PTET51.1.21.23498 59 26 8 11 2
IESPGM.PTET51.1.56.172367 96 18 1 4 0
IESPGM.PTET51.1.10.61864 107 14 0 0 1
IESPGM.PTET51.1.116.233876 26 15 2 5 0
IESPGM.PTET51.1.83.206757 58 5 0 8 7
IESPGM.PTET51.1.50.36926 45 18 6 19 3
IESPGM.PTET51.1.106.74719 49 16 0 3 1
IESPGM.PTET51.1.9.612429 92 19 5 17 12
IESPGM.PTET51.1.157.7393 45 23 12 17 5
IESPGM.PTET51.1.207.2945 38 13 4 22 8
IESPGM.PTET51.1.165.137398 30 22 15 29 17
IESPGM.PTET51.1.2.428078 26 19 6 2 1
IESPGM.PTET51.1.24.469238 26 17 12 14 6
IESPGM.PTET51.1.2.888015 49 24 4 13 2
IESPGM.PTET51.1.1.730347 163 24 7 23 8
IESPGM.PTET51.1.17.153101 29 14 3 6 8
IESPGM.PTET51.1.8.30439 121 22 5 31 7
IESPGM.PTET51.1.100.304171 26 22 1 4 1
IESPGM.PTET51.1.1.12301 27 7 4 6 0
IESPGM.PTET51.1.102.134732 30 11 1 8 1
IESPGM.PTET51.1.84.138997 96 26 3 22 5
IESPGM.PTET51.1.90.278457 56 20 16 15 6
IESPGM.PTET51.1.86.98777 45 10 1 9 4
IESPGM.PTET51.1.95.258076 76 12 11 13 6
IESPGM.PTET51.1.127.6511 28 12 6 6 0
IESPGM.PTET51.1.14.282970 146 31 2 29 6
IESPGM.PTET51.1.88.214436 479 54 24 44 15
IESPGM.PTET51.1.84.206605 104 47 24 49 13
IESPGM.PTET51.1.130.132792 29 8 9 12 10
IESPGM.PTET51.1.75.148945 46 22 9 23 8
IESPGM.PTET51.1.127.7834 28 11 1 11 3
IESPGM.PTET51.1.84.140892 29 17 0 3 3
IESPGM.PTET51.1.25.38265 55 15 4 17 6
IESPGM.PTET51.1.532.1843 30 5 1 2 3
IESPGM.PTET51.1.89.146670 95 24 9 18 16
IESPGM.PTET51.1.24.168847 44 17 9 7 8
IESPGM.PTET51.1.13.350425 30 13 2 6 2
IESPGM.PTET51.1.108.54926 72 6 1 2 1
IESPGM.PTET51.1.126.21849 26 9 6 4 2
IESPGM.PTET51.1.24.270528 67 21 7 22 6
IESPGM.PTET51.1.8.134808 108 8 2 7 0
IESPGM.PTET51.1.254.4819 74 11 7 18 3
IESPGM.PTET51.1.55.109945 279 60 19 43 19
IESPGM.PTET51.1.58.245145 29 12 1 11 5
IESPGM.PTET51.1.9.309849 93 25 8 38 6
IESPGM.PTET51.1.207.3977 230 27 7 36 8
IESPGM.PTET51.1.47.182024 78 9 2 4 1
IESPGM.PTET51.1.47.325043 27 0 0 0 0
IESPGM.PTET51.1.2.659093 41 17 1 8 1
IESPGM.PTET51.1.432.1392 45 1 4 1 1
IESPGM.PTET51.1.59.220464 45 20 1 10 2
IESPGM.PTET51.1.44.248445 85 20 5 16 11
IESPGM.PTET51.1.114.96433 29 6 1 2 1
IESPGM.PTET51.1.70.98075 48 24 2 6 1
IESPGM.PTET51.1.43.175534 194 36 21 41 26
IESPGM.PTET51.1.132.62036 31 13 8 26 6
IESPGM.PTET51.1.14.280024 45 8 2 2 0
IESPGM.PTET51.1.7.712492 86 11 2 5 8
IESPGM.PTET51.1.107.142417 49 18 13 14 8
IESPGM.PTET51.1.83.206177 30 19 1 3 0
IESPGM.PTET51.1.162.68974 26 0 0 0 0
IESPGM.PTET51.1.147.160519 27 14 6 5 4
IESPGM.PTET51.1.50.131910 30 18 4 5 5
IESPGM.PTET51.1.105.171496 27 22 2 11 3
IESPGM.PTET51.1.131.190236 28 8 0 2 0
IESPGM.PTET51.1.172.99677 46 13 0 4 1
IESPGM.PTET51.1.102.133128 28 6 4 0 2
IESPGM.PTET51.1.39.370548 27 10 2 2 0
IESPGM.PTET51.1.41.144383 45 0 0 0 0
IESPGM.PTET51.1.9.513382 49 16 3 24 19
IESPGM.PTET51.1.131.129448 74 17 22 25 6
IESPGM.PTET51.1.62.225751 117 34 4 22 8
IESPGM.PTET51.1.45.71026 104 18 0 24 6
IESPGM.PTET51.1.52.192010 120 33 8 18 16
IESPGM.PTET51.1.51.203506 29 15 4 15 3
IESPGM.PTET51.1.156.118845 85 17 1 7 2
IESPGM.PTET51.1.80.333389 45 13 4 8 1
IESPGM.PTET51.1.17.587066 109 13 5 1 2
IESPGM.PTET51.1.71.4172 26 11 6 8 5
IESPGM.PTET51.1.195.14485 48 1 0 6 0
IESPGM.PTET51.1.126.48741 69 25 4 12 8
IESPGM.PTET51.1.39.469181 74 11 1 5 0
IESPGM.PTET51.1.139.174153 44 18 6 18 7
IESPGM.PTET51.1.598.2145 26 4 3 9 4
IESPGM.PTET51.1.20.234075 26 22 2 7 1
IESPGM.PTET51.1.382.3328 26 12 6 18 9
IESPGM.PTET51.1.86.38278 29 3 0 1 1
IESPGM.PTET51.1.22.496536 105 22 1 20 1
IESPGM.PTET51.1.78.254637 65 23 5 19 15
IESPGM.PTET51.1.24.76503 160 37 13 15 6
IESPGM.PTET51.1.18.65263 1750 142 46 171 66
IESPGM.PTET51.1.126.47424 27 11 1 6 1
IESPGM.PTET51.1.25.67356 26 7 7 9 4
IESPGM.PTET51.1.158.64955 76 6 5 12 2
IESPGM.PTET51.1.134.134305 67 27 1 14 3
IESPGM.PTET51.1.66.389913 47 29 7 16 3
IESPGM.PTET51.1.17.183221 28 1 4 2 0
IESPGM.PTET51.1.84.28243 54 8 0 4 0
IESPGM.PTET51.1.254.6879 30 3 2 5 0
IESPGM.PTET51.1.36.306191 45 14 2 18 6
IESPGM.PTET51.1.1.861277 60 19 6 5 1
IESPGM.PTET51.1.151.111453 30 19 2 21 6
IESPGM.PTET51.1.28.351988 382 55 1 33 12
IESPGM.PTET51.1.166.85937 147 41 6 15 2
IESPGM.PTET51.1.67.188009 26 33 4 16 10
IESPGM.PTET51.1.150.2877 28 5 5 6 0
IESPGM.PTET51.1.67.193863 95 28 5 8 6
IESPGM.PTET51.1.408.4816 222 56 6 48 9
IESPGM.PTET51.1.11.580974 44 20 0 26 18
IESPGM.PTET51.1.156.5834 117 26 8 12 2
IESPGM.PTET51.1.36.129101 118 35 19 15 1
IESPGM.PTET51.1.77.325772 65 19 3 6 2
IESPGM.PTET51.1.97.58649 76 11 5 5 2
IESPGM.PTET51.1.14.178076 127 22 6 4 1
IESPGM.PTET51.1.14.179397 88 19 4 21 2
IESPGM.PTET51.1.23.412947 69 20 12 10 6
IESPGM.PTET51.1.63.386645 44 12 8 13 2
IESPGM.PTET51.1.40.372721 30 12 1 7 1
IESPGM.PTET51.1.102.264343 45 18 11 16 3
IESPGM.PTET51.1.96.287030 110 18 8 8 3
IESPGM.PTET51.1.148.132039 44 0 0 0 2
IESPGM.PTET51.1.76.6017 220 34 12 21 7
IESPGM.PTET51.1.121.109410 30 7 1 11 0
IESPGM.PTET51.1.163.30858 67 7 1 5 3
IESPGM.PTET51.1.97.202415 96 29 7 20 7
IESPGM.PTET51.1.22.308174 72 22 6 14 5
IESPGM.PTET51.1.104.165036 104 27 15 29 4
IESPGM.PTET51.1.147.101023 27 22 3 13 10
IESPGM.PTET51.1.64.300727 115 29 15 41 19
IESPGM.PTET51.1.124.147782 76 25 3 9 4
IESPGM.PTET51.1.106.76199 26 16 2 13 1
IESPGM.PTET51.1.117.37963 28 18 5 14 17
IESPGM.PTET51.1.61.423100 51 19 5 19 6
IESPGM.PTET51.1.15.282242 95 23 4 20 7
IESPGM.PTET51.1.403.3697 26 22 21 40 15
IESPGM.PTET51.1.4.562540 30 15 4 4 0
IESPGM.PTET51.1.151.171082 1017 140 50 132 36
IESPGM.PTET51.1.33.230172 100 33 10 19 2
IESPGM.PTET51.1.336.837 133 0 1 0 9
IESPGM.PTET51.1.52.406333 44 20 5 17 4
IESPGM.PTET51.1.117.203619 70 29 7 22 8
IESPGM.PTET51.1.60.324482 59 23 7 32 3
IESPGM.PTET51.1.61.281406 47 18 3 23 6
IESPGM.PTET51.1.124.98657 26 14 3 2 0
IESPGM.PTET51.1.134.237485 47 20 9 24 13
IESPGM.PTET51.1.135.111992 29 12 2 21 11
IESPGM.PTET51.1.34.52858 59 13 2 6 1
IESPGM.PTET51.1.10.113234 57 9 3 14 1
IESPGM.PTET51.1.126.50353 69 26 5 15 15
IESPGM.PTET51.1.38.407324 76 25 2 17 10
IESPGM.PTET51.1.19.459257 45 19 1 8 5
IESPGM.PTET51.1.90.148568 221 30 5 8 6
IESPGM.PTET51.1.131.229810 28 7 0 2 0
IESPGM.PTET51.1.21.508471 28 19 1 0 1
IESPGM.PTET51.1.4.329065 27 16 14 19 5
IESPGM.PTET51.1.12.10649 48 17 6 21 7
IESPGM.PTET51.1.161.190656 26 0 0 0 0
IESPGM.PTET51.1.23.538308 47 10 14 12 4
IESPGM.PTET51.1.154.143500 54 26 2 11 1
IESPGM.PTET51.1.183.32069 56 14 10 21 6
IESPGM.PTET51.1.2.330780 26 11 3 11 8
IESPGM.PTET51.1.45.322812 179 31 3 29 7
IESPGM.PTET51.1.158.92728 79 23 8 22 5
IESPGM.PTET51.1.28.447812 111 30 6 13 9
IESPGM.PTET51.1.102.56135 28 6 7 11 1
IESPGM.PTET51.1.86.12996 67 18 11 16 7
IESPGM.PTET51.1.66.333937 30 23 15 23 9
IESPGM.PTET51.1.115.190194 46 20 3 8 0
IESPGM.PTET51.1.138.59382 68 17 2 7 0
IESPGM.PTET51.1.36.303404 26 8 0 4 0
IESPGM.PTET51.1.83.98070 28 14 1 2 1
IESPGM.PTET51.1.74.146445 65 28 5 14 3
IESPGM.PTET51.1.160.59391 26 21 21 21 10
IESPGM.PTET51.1.99.11085 120 10 9 4 0
IESPGM.PTET51.1.59.175332 158 40 10 37 21
IESPGM.PTET51.1.70.169192 29 15 9 12 4
IESPGM.PTET51.1.8.266473 64 7 1 6 0
IESPGM.PTET51.1.171.19821 64 8 2 3 0
IESPGM.PTET51.1.130.128559 49 14 4 4 3
IESPGM.PTET51.1.158.151025 99 31 17 20 5
IESPGM.PTET51.1.15.224381 26 13 6 1 2
IESPGM.PTET51.1.143.183839 45 17 13 10 0
IESPGM.PTET51.1.40.213742 109 22 0 7 2
IESPGM.PTET51.1.25.38565 66 18 11 8 3
IESPGM.PTET51.1.62.75049 360 45 16 40 8
IESPGM.PTET51.1.79.126082 109 33 8 12 0
IESPGM.PTET51.1.305.1045 26 0 0 7 2
IESPGM.PTET51.1.13.28373 26 21 0 11 2
IESPGM.PTET51.1.29.146123 76 17 6 17 7
IESPGM.PTET51.1.161.128255 28 5 2 3 0
IESPGM.PTET51.1.9.267950 57 19 2 20 4
IESPGM.PTET51.1.97.162282 30 14 4 8 1
IESPGM.PTET51.1.95.186945 78 17 1 16 2
IESPGM.PTET51.1.148.33386 27 8 2 14 3
IESPGM.PTET51.1.534.2442 28 0 0 17 13
IESPGM.PTET51.1.534.1121 28 4 4 21 12
IESPGM.PTET51.1.83.264048 29 18 5 9 2
IESPGM.PTET51.1.96.232379 27 16 6 29 11
IESPGM.PTET51.1.127.11380 40 13 6 13 10
IESPGM.PTET51.1.120.170940 85 18 2 1 0
IESPGM.PTET51.1.35.98645 27 17 1 2 1
IESPGM.PTET51.1.2.762398 75 21 9 14 8
IESPGM.PTET51.1.17.384405 45 15 6 9 1
IESPGM.PTET51.1.129.75617 31 19 14 12 1
IESPGM.PTET51.1.172.72492 129 13 1 6 1
IESPGM.PTET51.1.16.225866 420 74 14 78 17
IESPGM.PTET51.1.284.4076 27 0 0 0 0
IESPGM.PTET51.1.64.328654 98 2 0 3 0
IESPGM.PTET51.1.184.50803 80 22 4 15 2
IESPGM.PTET51.1.116.262950 100 27 1 20 3
IESPGM.PTET51.1.45.151174 115 34 4 26 16
IESPGM.PTET51.1.56.172086 81 29 12 16 2
IESPGM.PTET51.1.22.570458 81 12 2 10 8
IESPGM.PTET51.1.26.374163 66 7 0 4 1
IESPGM.PTET51.1.67.305456 124 35 10 11 3
IESPGM.PTET51.1.4.361356 26 7 0 7 0
IESPGM.PTET51.1.127.121500 133 27 7 17 3
IESPGM.PTET51.1.120.269561 26 15 13 24 8
IESPGM.PTET51.1.81.160128 26 11 10 10 3
IESPGM.PTET51.1.150.136728 28 17 1 3 5
IESPGM.PTET51.1.47.284478 56 19 8 5 2
IESPGM.PTET51.1.30.121115 65 11 0 0 0
IESPGM.PTET51.1.69.267387 45 21 6 19 3
IESPGM.PTET51.1.80.258722 27 12 1 6 0
IESPGM.PTET51.1.1.959164 27 17 2 3 0
IESPGM.PTET51.1.110.48613 30 18 5 5 0
IESPGM.PTET51.1.105.57896 30 8 1 5 1
IESPGM.PTET51.1.6.291407 77 32 5 37 9
IESPGM.PTET51.1.55.167234 86 23 11 24 11
IESPGM.PTET51.1.42.99123 75 28 6 7 3
IESPGM.PTET51.1.139.174452 86 6 5 4 2
IESPGM.PTET51.1.130.131488 27 10 5 4 2
IESPGM.PTET51.1.151.210213 55 17 5 1 1
IESPGM.PTET51.1.34.463689 28 17 8 7 7
IESPGM.PTET51.1.181.79928 85 26 1 24 9
IESPGM.PTET51.1.151.74011 84 22 17 26 16
IESPGM.PTET51.1.100.162195 69 6 3 5 2
IESPGM.PTET51.1.254.4531 27 6 0 2 0
IESPGM.PTET51.1.154.4378 64 46 37 42 6
IESPGM.PTET51.1.147.157011 48 9 3 6 1
IESPGM.PTET51.1.6.47604 62 14 1 9 1
IESPGM.PTET51.1.138.31757 57 22 7 16 5
IESPGM.PTET51.1.102.263614 108 6 1 2 1
IESPGM.PTET51.1.96.12574 84 17 3 8 6
IESPGM.PTET51.1.4.430305 26 16 1 5 2
IESPGM.PTET51.1.33.186656 95 20 8 10 2
IESPGM.PTET51.1.147.202738 100 25 2 3 6
IESPGM.PTET51.1.71.60253 28 11 1 3 0
IESPGM.PTET51.1.116.75621 88 16 4 5 1
IESPGM.PTET51.1.57.174592 26 10 1 2 0
IESPGM.PTET51.1.640.244 29 0 0 0 0
IESPGM.PTET51.1.65.303681 44 18 3 9 3
IESPGM.PTET51.1.96.304998 44 9 5 1 1
IESPGM.PTET51.1.105.241752 27 7 3 5 0
IESPGM.PTET51.1.5.464987 78 21 2 27 7
IESPGM.PTET51.1.38.95101 108 23 3 20 1
IESPGM.PTET51.1.13.276818 46 11 3 1 3
IESPGM.PTET51.1.52.134743 121 27 16 19 10
IESPGM.PTET51.1.166.106407 70 24 16 14 5
IESPGM.PTET51.1.28.477936 472 61 18 51 17
IESPGM.PTET51.1.7.467492 30 12 0 2 0
IESPGM.PTET51.1.72.316767 47 21 1 3 1
IESPGM.PTET51.1.39.210839 49 7 0 3 0
IESPGM.PTET51.1.101.306699 86 22 3 32 9
IESPGM.PTET51.1.65.290832 26 0 0 5 0
IESPGM.PTET51.1.1.124760 26 12 0 10 0
IESPGM.PTET51.1.95.257935 27 11 2 6 0
IESPGM.PTET51.1.100.259947 97 16 1 12 3
IESPGM.PTET51.1.96.288650 26 10 4 4 1
IESPGM.PTET51.1.2.602094 26 7 3 3 1
IESPGM.PTET51.1.100.232469 26 22 1 4 4
IESPGM.PTET51.1.67.163173 196 21 3 4 3
IESPGM.PTET51.1.40.93631 1790 270 63 198 80
IESPGM.PTET51.1.659.666 28 18 2 10 8
IESPGM.PTET51.1.38.97765 86 18 5 12 4
IESPGM.PTET51.1.35.98066 129 26 8 19 6
IESPGM.PTET51.1.115.290568 53 21 2 9 1
IESPGM.PTET51.1.158.64964 44 8 2 9 6
IESPGM.PTET51.1.2.801504 28 15 2 22 10
IESPGM.PTET51.1.19.332581 107 27 3 13 3
IESPGM.PTET51.1.13.146045 91 33 7 20 1
IESPGM.PTET51.1.141.8309 29 8 1 4 0
IESPGM.PTET51.1.66.405977 29 8 2 16 4
IESPGM.PTET51.1.106.16266 26 13 2 13 3
IESPGM.PTET51.1.144.43731 48 21 16 13 16
IESPGM.PTET51.1.115.291591 28 5 7 3 2
IESPGM.PTET51.1.30.382818 67 25 23 13 1
IESPGM.PTET51.1.122.173187 74 20 12 22 5
IESPGM.PTET51.1.98.232115 47 14 1 6 2
IESPGM.PTET51.1.72.19384 28 17 6 7 1
IESPGM.PTET51.1.40.113388 28 8 0 0 0
IESPGM.PTET51.1.14.148842 179 35 2 16 11
IESPGM.PTET51.1.10.88488 98 15 3 5 2
IESPGM.PTET51.1.157.219827 26 18 8 23 4
IESPGM.PTET51.1.19.561234 48 15 6 17 5
IESPGM.PTET51.1.96.102779 28 13 3 6 8
IESPGM.PTET51.1.5.432817 82 17 0 8 1
IESPGM.PTET51.1.12.40184 50 19 5 27 14
IESPGM.PTET51.1.178.128504 26 11 0 3 5
IESPGM.PTET51.1.20.188500 29 3 1 2 0
IESPGM.PTET51.1.33.130988 44 10 4 9 6
IESPGM.PTET51.1.25.68392 28 14 14 11 4
IESPGM.PTET51.1.148.88034 77 24 7 18 3
IESPGM.PTET51.1.137.111136 205 39 7 9 0
IESPGM.PTET51.1.7.637254 148 23 2 18 9
IESPGM.PTET51.1.90.119194 89 32 12 22 17
IESPGM.PTET51.1.39.297962 28 23 1 2 1
IESPGM.PTET51.1.25.37831 45 9 2 0 1
IESPGM.PTET51.1.131.159863 77 23 8 23 3
IESPGM.PTET51.1.56.209020 54 8 1 9 0
IESPGM.PTET51.1.65.43008 26 18 1 10 0
IESPGM.PTET51.1.123.3422 28 13 1 2 0
IESPGM.PTET51.1.79.255832 64 11 8 12 4
IESPGM.PTET51.1.27.418599 28 17 0 10 3
IESPGM.PTET51.1.119.136195 78 31 8 24 13
IESPGM.PTET51.1.161.50071 28 19 4 2 1
IESPGM.PTET51.1.101.192766 75 27 1 16 4
IESPGM.PTET51.1.5.160343 117 42 13 35 7
IESPGM.PTET51.1.7.437983 117 12 0 3 1
IESPGM.PTET51.1.35.158335 29 7 1 4 3
IESPGM.PTET51.1.169.171209 32 6 2 10 1
IESPGM.PTET51.1.35.304869 144 17 3 2 0
IESPGM.PTET51.1.42.73842 27 21 11 9 6
IESPGM.PTET51.1.8.365236 28 16 1 1 1
IESPGM.PTET51.1.75.18792 65 21 3 22 9
IESPGM.PTET51.1.13.551613 76 17 8 23 11
IESPGM.PTET51.1.53.135938 31 22 7 8 1
IESPGM.PTET51.1.12.620400 71 12 1 1 0
IESPGM.PTET51.1.170.30008 30 10 0 0 0
IESPGM.PTET51.1.65.129972 29 26 8 15 5
IESPGM.PTET51.1.43.450361 26 17 5 11 5
IESPGM.PTET51.1.40.209504 95 9 1 7 8
IESPGM.PTET51.1.228.9260 27 13 2 9 2
IESPGM.PTET51.1.81.133680 29 21 6 2 3
IESPGM.PTET51.1.48.460974 57 28 5 27 17
IESPGM.PTET51.1.99.104141 79 24 10 12 8
IESPGM.PTET51.1.154.3937 108 50 6 39 4
IESPGM.PTET51.1.89.245734 100 24 8 38 8
IESPGM.PTET51.1.556.72745 90 25 11 3 1
IESPGM.PTET51.1.1.557389 46 20 5 8 1
IESPGM.PTET51.1.114.41492 58 14 2 13 2
IESPGM.PTET51.1.38.66621 45 17 14 8 7
IESPGM.PTET51.1.112.30436 29 22 5 0 1
IESPGM.PTET51.1.79.256862 162 41 4 22 6
IESPGM.PTET51.1.102.103022 458 99 5 66 11
IESPGM.PTET51.1.33.359799 500 69 16 66 9
IESPGM.PTET51.1.92.324648 28 9 7 11 1
IESPGM.PTET51.1.531.370 28 1 0 9 1
IESPGM.PTET51.1.69.307545 80 26 3 18 4
IESPGM.PTET51.1.86.198378 46 17 9 29 24
IESPGM.PTET51.1.20.163393 90 17 6 8 1
IESPGM.PTET51.1.27.344218 179 34 11 14 8
IESPGM.PTET51.1.57.271000 45 21 1 19 3
IESPGM.PTET51.1.39.236123 28 23 5 7 4
IESPGM.PTET51.1.166.135208 99 27 13 32 18
IESPGM.PTET51.1.123.4458 26 12 4 5 0
IESPGM.PTET51.1.16.484050 75 20 4 7 1
IESPGM.PTET51.1.105.26172 28 13 10 8 2
IESPGM.PTET51.1.74.27652 77 14 2 2 2
IESPGM.PTET51.1.192.15690 27 10 7 8 2
IESPGM.PTET51.1.141.118915 48 13 0 8 6
IESPGM.PTET51.1.87.198537 185 33 10 40 11
IESPGM.PTET51.1.121.109139 90 19 8 23 2
IESPGM.PTET51.1.39.367929 49 22 5 20 11
IESPGM.PTET51.1.39.196573 28 6 1 2 5
IESPGM.PTET51.1.31.354043 152 25 2 12 5
IESPGM.PTET51.1.87.342114 74 28 4 7 2
IESPGM.PTET51.1.383.3708 123 20 7 26 2
IESPGM.PTET51.1.55.309528 89 26 8 28 12
IESPGM.PTET51.1.117.65727 87 23 4 36 13
IESPGM.PTET51.1.157.119462 77 23 3 8 4
IESPGM.PTET51.1.86.242489 159 43 7 19 8
IESPGM.PTET51.1.631.1368 29 4 0 1 1
IESPGM.PTET51.1.39.341472 45 15 11 15 6
IESPGM.PTET51.1.31.355368 221 36 8 18 11
IESPGM.PTET51.1.127.6824 26 12 1 2 1
IESPGM.PTET51.1.21.77714 26 22 8 15 3
IESPGM.PTET51.1.12.275630 123 33 11 16 7
IESPGM.PTET51.1.77.123276 68 15 1 4 2
IESPGM.PTET51.1.82.161903 84 42 11 27 3
IESPGM.PTET51.1.35.289558 26 11 0 1 0
IESPGM.PTET51.1.133.206197 28 11 9 15 10
IESPGM.PTET51.1.133.19102 28 18 1 10 4
IESPGM.PTET51.1.40.197705 218 39 11 22 4
IESPGM.PTET51.1.31.526441 27 7 3 9 0
IESPGM.PTET51.1.118.162310 78 18 2 5 2
IESPGM.PTET51.1.59.117773 26 24 1 21 12
IESPGM.PTET51.1.4.302762 44 35 6 38 12
IESPGM.PTET51.1.120.54792 28 20 4 5 2
IESPGM.PTET51.1.115.88899 49 17 1 4 1
IESPGM.PTET51.1.156.175402 50 21 1 2 0
IESPGM.PTET51.1.13.553692 26 11 2 5 3
IESPGM.PTET51.1.157.16992 27 15 8 15 14
IESPGM.PTET51.1.50.229812 117 35 7 6 7
IESPGM.PTET51.1.6.263372 95 14 14 6 1
IESPGM.PTET51.1.126.20542 65 15 8 12 2
IESPGM.PTET51.1.15.249239 27 27 8 17 5
IESPGM.PTET51.1.42.276498 66 25 6 20 3
IESPGM.PTET51.1.152.138217 69 28 9 7 2
IESPGM.PTET51.1.59.345102 28 17 1 5 1
IESPGM.PTET51.1.151.50797 27 26 2 16 2
IESPGM.PTET51.1.143.52016 44 18 2 6 1
IESPGM.PTET51.1.2.226187 169 31 4 11 0
IESPGM.PTET51.1.33.185635 56 22 5 6 3
IESPGM.PTET51.1.69.106666 48 10 2 6 0
IESPGM.PTET51.1.18.603876 27 1 0 0 0
IESPGM.PTET51.1.3.802119 61 7 1 2 2
IESPGM.PTET51.1.9.469587 26 11 1 6 5
IESPGM.PTET51.1.1.527584 75 7 6 4 0
IESPGM.PTET51.1.141.179883 48 22 8 17 18
IESPGM.PTET51.1.52.193939 107 22 14 29 8
IESPGM.PTET51.1.134.206358 141 28 16 37 19
IESPGM.PTET51.1.38.336627 104 15 0 1 1
IESPGM.PTET51.1.16.426175 26 23 1 4 1
IESPGM.PTET51.1.163.205875 85 18 4 12 3
IESPGM.PTET51.1.54.240860 26 7 1 12 3
IESPGM.PTET51.1.110.222957 28 11 2 11 8
IESPGM.PTET51.1.57.215784 77 25 4 19 20
IESPGM.PTET51.1.141.121843 57 23 2 29 9
IESPGM.PTET51.1.65.15556 27 7 2 4 0
IESPGM.PTET51.1.155.116356 27 17 3 5 4
IESPGM.PTET51.1.31.282321 26 8 1 3 1
IESPGM.PTET51.1.54.296248 59 21 10 21 10
IESPGM.PTET51.1.98.76812 29 18 7 7 9
IESPGM.PTET51.1.9.307228 133 38 9 37 15
IESPGM.PTET51.1.34.190197 45 8 6 5 0
IESPGM.PTET51.1.71.4480 98 21 19 26 13
IESPGM.PTET51.1.13.653189 86 13 10 25 6
IESPGM.PTET51.1.165.207377 28 27 12 13 8
IESPGM.PTET51.1.168.65283 28 17 3 4 0
IESPGM.PTET51.1.22.496843 64 13 1 15 9
IESPGM.PTET51.1.99.70862 89 22 4 13 3
IESPGM.PTET51.1.16.86395 26 10 0 4 0
IESPGM.PTET51.1.4.287741 28 24 5 11 2
IESPGM.PTET51.1.103.105244 74 28 4 20 4
IESPGM.PTET51.1.1.284769 117 20 5 17 3
IESPGM.PTET51.1.185.40036 39 20 8 9 4
IESPGM.PTET51.1.180.33270 75 31 10 13 7
IESPGM.PTET51.1.115.288673 109 23 6 4 1
IESPGM.PTET51.1.151.1647 28 11 1 0 1
IESPGM.PTET51.1.29.277350 26 16 10 8 3
IESPGM.PTET51.1.195.14797 26 2 1 4 1
IESPGM.PTET51.1.47.325068 28 6 2 2 1
IESPGM.PTET51.1.307.1515 27 5 1 3 1
IESPGM.PTET51.1.29.319562 188 27 1 17 3
IESPGM.PTET51.1.17.528466 28 10 2 7 1
IESPGM.PTET51.1.105.239868 58 31 4 16 0
IESPGM.PTET51.1.96.302364 49 12 8 12 13
IESPGM.PTET51.1.110.81082 56 18 3 34 12
IESPGM.PTET51.1.41.299705 32 12 2 2 1
IESPGM.PTET51.1.18.457055 26 12 0 11 2
IESPGM.PTET51.1.21.79775 81 15 3 2 0
IESPGM.PTET51.1.121.12156 99 14 8 14 5
IESPGM.PTET51.1.163.104777 98 38 11 15 5
IESPGM.PTET51.1.162.68995 28 4 4 2 1
IESPGM.PTET51.1.40.445784 29 17 10 10 2
IESPGM.PTET51.1.154.113400 116 36 7 28 7
IESPGM.PTET51.1.96.303689 27 12 3 5 2
IESPGM.PTET51.1.123.80924 30 6 2 6 0
IESPGM.PTET51.1.11.548399 76 22 3 15 5
IESPGM.PTET51.1.96.161690 59 24 0 20 1
IESPGM.PTET51.1.33.286173 26 22 5 11 4
IESPGM.PTET51.1.171.50820 53 13 0 26 6
IESPGM.PTET51.1.66.333075 64 6 1 0 0
IESPGM.PTET51.1.3.833847 67 28 5 13 14
IESPGM.PTET51.1.138.30137 45 12 2 5 4
IESPGM.PTET51.1.45.118146 29 14 5 6 0
IESPGM.PTET51.1.101.288015 94 31 7 32 10
IESPGM.PTET51.1.65.290842 27 5 1 6 1
IESPGM.PTET51.1.89.276886 77 24 2 11 2
IESPGM.PTET51.1.116.201123 87 22 6 24 1
IESPGM.PTET51.1.131.13636 28 3 1 2 0
IESPGM.PTET51.1.56.32813 67 19 2 13 1
IESPGM.PTET51.1.76.119164 28 16 3 6 3
IESPGM.PTET51.1.47.149004 28 19 10 12 5
IESPGM.PTET51.1.157.218510 44 7 7 2 1
IESPGM.PTET51.1.97.160515 419 51 17 52 11
IESPGM.PTET51.1.25.36814 48 18 0 13 2
IESPGM.PTET51.1.47.252007 76 5 1 4 0
IESPGM.PTET51.1.1.326391 28 8 1 6 1
IESPGM.PTET51.1.102.203101 66 11 2 6 1
IESPGM.PTET51.1.117.35617 76 13 1 0 1
IESPGM.PTET51.1.132.232315 78 34 2 23 3
IESPGM.PTET51.1.112.58079 47 17 1 8 1
IESPGM.PTET51.1.60.117002 87 7 5 5 0
IESPGM.PTET51.1.37.305346 29 18 2 3 1
IESPGM.PTET51.1.103.195887 38 14 3 3 0
IESPGM.PTET51.1.104.236916 56 4 0 5 3
IESPGM.PTET51.1.5.490100 27 11 1 2 0
IESPGM.PTET51.1.85.208843 28 18 5 2 1
IESPGM.PTET51.1.52.194380 26 16 4 7 1
IESPGM.PTET51.1.139.115282 26 8 4 3 0
IESPGM.PTET51.1.105.25441 107 19 9 7 5
IESPGM.PTET51.1.75.147068 27 7 0 4 0
IESPGM.PTET51.1.108.54368 44 13 4 5 1
IESPGM.PTET51.1.3.401656 26 18 1 12 2
IESPGM.PTET51.1.305.1956 56 2 1 26 2
IESPGM.PTET51.1.45.319904 27 10 2 4 1
IESPGM.PTET51.1.9.370095 87 24 4 21 2
IESPGM.PTET51.1.135.207257 66 16 2 8 0
IESPGM.PTET51.1.5.405798 114 28 4 30 19
IESPGM.PTET51.1.131.14667 28 19 2 4 3
IESPGM.PTET51.1.19.590603 58 17 2 16 3
IESPGM.PTET51.1.5.633125 46 22 2 4 3
IESPGM.PTET51.1.100.261544 68 2 0 1 0
IESPGM.PTET51.1.159.183660 59 30 10 23 10
IESPGM.PTET51.1.53.395136 28 24 3 14 2
IESPGM.PTET51.1.154.114438 75 19 4 11 4
IESPGM.PTET51.1.146.19410 28 9 9 4 3
IESPGM.PTET51.1.124.37416 193 40 2 23 5
IESPGM.PTET51.1.71.2700 28 9 0 4 0
IESPGM.PTET51.1.76.37987 27 16 4 8 2
IESPGM.PTET51.1.100.287707 26 5 0 7 2
IESPGM.PTET51.1.52.193068 67 7 2 1 2
IESPGM.PTET51.1.126.150158 69 29 6 19 14
IESPGM.PTET51.1.140.251298 26 3 1 3 0
IESPGM.PTET51.1.90.318616 28 9 1 11 3
IESPGM.PTET51.1.25.96444 29 17 12 12 6
IESPGM.PTET51.1.3.401363 28 9 0 3 2
IESPGM.PTET51.1.172.69876 49 27 12 18 5
IESPGM.PTET51.1.154.175697 45 15 4 10 4
IESPGM.PTET51.1.70.70170 119 18 7 15 2
IESPGM.PTET51.1.23.412673 96 20 3 15 3
IESPGM.PTET51.1.36.192577 89 13 1 8 1
IESPGM.PTET51.1.98.78585 30 10 10 2 2
IESPGM.PTET51.1.16.526549 127 16 4 13 3
IESPGM.PTET51.1.160.86718 71 15 3 15 12
IESPGM.PTET51.1.287.6095 26 16 0 7 3
IESPGM.PTET51.1.13.277270 29 13 0 2 0
IESPGM.PTET51.1.12.652297 44 29 9 23 12
IESPGM.PTET51.1.121.213777 115 9 0 4 0
IESPGM.PTET51.1.49.30140 28 16 1 0 0
IESPGM.PTET51.1.125.58651 89 14 1 6 3
IESPGM.PTET51.1.73.173332 96 12 0 4 0
IESPGM.PTET51.1.65.128666 138 14 1 1 0
IESPGM.PTET51.1.12.11989 29 13 5 2 5
IESPGM.PTET51.1.101.234695 75 12 2 3 2
IESPGM.PTET51.1.9.569665 228 33 4 4 0
IESPGM.PTET51.1.25.96151 56 15 2 7 3
IESPGM.PTET51.1.46.324176 29 6 1 1 0
IESPGM.PTET51.1.18.558744 80 33 15 24 14
IESPGM.PTET51.1.8.205231 84 25 7 11 6
IESPGM.PTET51.1.3.429871 91 22 2 8 1
IESPGM.PTET51.1.141.9072 28 10 1 2 2
IESPGM.PTET51.1.175.67961 257 48 15 40 4
IESPGM.PTET51.1.93.255886 49 13 2 7 2
IESPGM.PTET51.1.44.48203 117 35 10 15 5
IESPGM.PTET51.1.305.2692 31 1 5 7 2
IESPGM.PTET51.1.20.92889 59 15 9 19 2
IESPGM.PTET51.1.47.81663 57 30 21 13 7
IESPGM.PTET51.1.143.53630 44 20 12 31 6
IESPGM.PTET51.1.61.180325 117 25 8 9 4
IESPGM.PTET51.1.2.832950 54 34 4 13 1
IESPGM.PTET51.1.147.190363 203 26 3 12 2
IESPGM.PTET51.1.66.290425 75 22 9 26 8
IESPGM.PTET51.1.66.65599 85 19 2 8 1
IESPGM.PTET51.1.167.196613 56 18 17 6 2
IESPGM.PTET51.1.7.708250 45 16 1 20 9
IESPGM.PTET51.1.64.300161 141 13 1 5 1
IESPGM.PTET51.1.128.225596 55 7 2 14 0
IESPGM.PTET51.1.9.341596 39 15 4 13 2
IESPGM.PTET51.1.123.5491 30 10 0 6 0
IESPGM.PTET51.1.169.112036 44 15 1 8 9
IESPGM.PTET51.1.69.308581 46 15 7 11 8
IESPGM.PTET51.1.71.314564 46 29 13 8 2
IESPGM.PTET51.1.16.627084 66 21 1 11 1
IESPGM.PTET51.1.16.554312 97 14 1 8 2
IESPGM.PTET51.1.4.430906 55 17 3 16 8
IESPGM.PTET51.1.108.173742 64 23 1 5 1
IESPGM.PTET51.1.62.179614 78 16 9 11 4
IESPGM.PTET51.1.27.17760 305 47 24 16 4
IESPGM.PTET51.1.5.563752 109 19 0 3 4
IESPGM.PTET51.1.178.129275 44 12 6 1 2
IESPGM.PTET51.1.55.207110 29 6 0 3 0
IESPGM.PTET51.1.23.439571 106 14 2 13 0
IESPGM.PTET51.1.149.19839 68 18 1 5 0
IESPGM.PTET51.1.26.60988 57 18 11 15 7
IESPGM.PTET51.1.21.292413 28 9 1 1 1
IESPGM.PTET51.1.18.559778 85 18 2 4 0
IESPGM.PTET51.1.120.107510 29 7 7 15 2
IESPGM.PTET51.1.96.129397 56 9 7 9 5
IESPGM.PTET51.1.26.143189 105 27 17 34 11
IESPGM.PTET51.1.24.471146 64 18 9 30 16
IESPGM.PTET51.1.176.125138 46 18 3 6 1
IESPGM.PTET51.1.47.82696 28 21 8 20 9
IESPGM.PTET51.1.47.225879 26 9 2 7 2
IESPGM.PTET51.1.131.232760 97 24 9 31 16
IESPGM.PTET51.1.154.4687 147 76 19 51 6
IESPGM.PTET51.1.47.183668 65 15 3 4 2
IESPGM.PTET51.1.65.259885 30 17 16 14 8
IESPGM.PTET51.1.84.294901 80 12 1 5 2
IESPGM.PTET51.1.125.116820 117 17 3 11 0
IESPGM.PTET51.1.60.381631 60 26 5 19 1
IESPGM.PTET51.1.20.404421 28 17 2 11 3
IESPGM.PTET51.1.49.210 26 0 0 0 0
IESPGM.PTET51.1.350.2323 127 34 5 34 9
IESPGM.PTET51.1.95.187991 71 22 1 8 1
IESPGM.PTET51.1.38.337970 66 16 5 24 5
IESPGM.PTET51.1.65.328814 98 28 4 24 10
IESPGM.PTET51.1.44.478736 27 10 1 13 0
IESPGM.PTET51.1.104.238394 65 16 6 7 18
IESPGM.PTET51.1.81.101233 103 20 7 14 9
IESPGM.PTET51.1.90.321258 137 16 2 19 2
IESPGM.PTET51.1.126.19685 120 19 2 14 3
IESPGM.PTET51.1.35.39770 55 14 7 6 10
IESPGM.PTET51.1.382.2320 27 11 1 2 1
IESPGM.PTET51.1.27.20985 174 40 5 32 22
IESPGM.PTET51.1.86.208136 28 14 3 12 1
IESPGM.PTET51.1.5.302934 48 13 2 1 1
IESPGM.PTET51.1.21.294764 30 3 0 1 1
IESPGM.PTET51.1.119.45947 88 17 9 28 1
IESPGM.PTET51.1.30.223265 39 20 3 11 0
IESPGM.PTET51.1.43.276669 92 18 1 8 3
IESPGM.PTET51.1.65.160976 47 13 3 2 0
IESPGM.PTET51.1.38.96735 27 7 0 10 1
IESPGM.PTET51.1.34.21443 319 71 14 5 1
IESPGM.PTET51.1.44.418521 26 13 11 8 2
IESPGM.PTET51.1.25.242362 230 23 9 29 4
IESPGM.PTET51.1.40.212157 79 16 3 6 0
IESPGM.PTET51.1.126.248353 81 15 5 17 2
IESPGM.PTET51.1.59.91278 455 65 5 54 7
IESPGM.PTET51.1.153.173483 47 23 7 6 1
IESPGM.PTET51.1.15.178826 99 21 2 4 3
IESPGM.PTET51.1.100.258621 43 12 0 3 0
IESPGM.PTET51.1.67.333533 26 24 4 15 5
IESPGM.PTET51.1.44.250668 85 31 20 25 7
IESPGM.PTET51.1.138.58940 28 18 1 4 4
IESPGM.PTET51.1.8.668559 93 23 8 4 1
IESPGM.PTET51.1.92.224297 26 21 5 2 0
IESPGM.PTET51.1.4.160788 125 30 8 8 2
IESPGM.PTET51.1.111.280406 84 25 5 21 9
IESPGM.PTET51.1.57.139517 27 13 2 10 1
IESPGM.PTET51.1.532.1581 30 6 3 3 0
IESPGM.PTET51.1.71.60273 126 23 1 4 1
IESPGM.PTET51.1.16.483601 27 29 6 25 2
IESPGM.PTET51.1.103.165191 106 19 3 1 0
IESPGM.PTET51.1.29.377168 66 16 2 13 10
IESPGM.PTET51.1.170.87326 46 28 14 21 19
IESPGM.PTET51.1.1.182353 32 11 1 2 0
IESPGM.PTET51.1.3.186494 70 32 3 19 3
IESPGM.PTET51.1.38.438490 313 66 9 51 8
IESPGM.PTET51.1.39.440822 50 15 1 6 5
IESPGM.PTET51.1.59.316907 192 54 22 43 29
IESPGM.PTET51.1.128.223816 413 51 10 31 1
IESPGM.PTET51.1.50.129750 74 11 4 5 0
IESPGM.PTET51.1.159.78011 102 38 5 30 4
IESPGM.PTET51.1.26.25013 74 8 4 7 2
IESPGM.PTET51.1.29.378192 208 34 3 28 3
IESPGM.PTET51.1.46.323440 104 16 2 7 3
IESPGM.PTET51.1.90.147855 129 18 4 3 0
IESPGM.PTET51.1.96.289991 27 3 0 4 1
IESPGM.PTET51.1.130.186734 30 22 5 15 17
IESPGM.PTET51.1.65.391978 26 13 15 8 11
IESPGM.PTET51.1.122.139426 114 22 7 13 3
IESPGM.PTET51.1.66.333089 76 17 0 2 0
IESPGM.PTET51.1.228.9864 26 17 3 4 3
IESPGM.PTET51.1.46.349602 70 13 7 3 1
IESPGM.PTET51.1.12.480197 44 24 11 15 3
IESPGM.PTET51.1.18.400050 61 15 1 7 2
IESPGM.PTET51.1.109.115732 26 18 0 6 1
IESPGM.PTET51.1.59.1232 85 23 6 31 8
IESPGM.PTET51.1.78.73719 92 28 3 29 13
IESPGM.PTET51.1.105.136139 253 41 16 37 12
IESPGM.PTET51.1.161.185110 26 10 3 13 0
IESPGM.PTET51.1.79.184260 27 13 1 8 0
IESPGM.PTET51.1.125.28569 85 23 7 6 1
IESPGM.PTET51.1.158.62344 28 8 0 7 3
IESPGM.PTET51.1.102.159025 31 23 5 11 3
IESPGM.PTET51.1.176.27074 85 45 11 46 9
IESPGM.PTET51.1.118.25157 165 33 15 43 21
IESPGM.PTET51.1.161.50384 30 6 4 1 1
IESPGM.PTET51.1.151.209079 27 22 15 12 4
IESPGM.PTET51.1.97.31194 98 22 16 42 13
IESPGM.PTET51.1.60.117013 46 2 0 0 0
IESPGM.PTET51.1.170.30317 58 26 6 8 3
IESPGM.PTET51.1.110.221067 29 22 7 21 9
IESPGM.PTET51.1.71.56905 45 10 4 6 1
IESPGM.PTET51.1.116.187746 47 23 6 18 4
IESPGM.PTET51.1.49.90672 78 32 7 8 2
IESPGM.PTET51.1.130.22502 57 30 3 13 1
IESPGM.PTET51.1.69.305508 108 18 1 4 0
IESPGM.PTET51.1.5.463082 26 23 5 10 1
IESPGM.PTET51.1.148.132065 31 0 0 0 0
IESPGM.PTET51.1.79.64275 27 14 8 5 1
IESPGM.PTET51.1.104.105128 45 19 0 13 0
IESPGM.PTET51.1.57.372413 82 21 7 11 3
IESPGM.PTET51.1.27.174788 104 38 2 18 3
IESPGM.PTET51.1.4.390172 119 31 3 16 1
IESPGM.PTET51.1.44.250086 68 21 7 29 15
IESPGM.PTET51.1.130.100367 28 33 11 29 6
IESPGM.PTET51.1.31.352002 93 16 3 7 0
IESPGM.PTET51.1.95.81396 48 22 4 7 4
IESPGM.PTET51.1.107.299823 45 15 3 7 5
IESPGM.PTET51.1.139.115297 212 19 2 28 3
IESPGM.PTET51.1.60.323484 99 36 8 28 18
IESPGM.PTET51.1.73.145281 27 7 1 2 0
IESPGM.PTET51.1.2.929520 28 28 10 21 14
IESPGM.PTET51.1.567.1511 49 8 3 13 6
IESPGM.PTET51.1.122.3956 63 17 6 10 4
IESPGM.PTET51.1.116.127519 29 13 4 1 1
IESPGM.PTET51.1.116.229649 67 18 14 8 10
IESPGM.PTET51.1.40.369241 29 10 3 20 4
IESPGM.PTET51.1.2.802556 28 22 1 6 6
IESPGM.PTET51.1.34.491185 27 13 8 13 3
IESPGM.PTET51.1.56.341404 47 12 4 13 2
IESPGM.PTET51.1.101.232042 86 15 1 4 2
IESPGM.PTET51.1.31.80218 44 20 0 4 2
IESPGM.PTET51.1.336.866 27 2 0 4 0
IESPGM.PTET51.1.102.103339 130 40 4 6 5
IESPGM.PTET51.1.45.70908 54 9 1 14 2
IESPGM.PTET51.1.28.317654 60 9 4 11 2
IESPGM.PTET51.1.44.447309 89 17 1 14 12
IESPGM.PTET51.1.534.1734 29 5 0 16 4
IESPGM.PTET51.1.37.464907 45 4 0 5 0
IESPGM.PTET51.1.31.456799 29 19 7 16 5
IESPGM.PTET51.1.192.13346 29 4 0 1 0
IESPGM.PTET51.1.16.585172 65 9 0 1 1
IESPGM.PTET51.1.48.226194 117 14 9 7 0
IESPGM.PTET51.1.13.549461 97 19 11 10 0
IESPGM.PTET51.1.54.194715 261 64 9 45 8
IESPGM.PTET51.1.125.248783 27 11 4 22 2
IESPGM.PTET51.1.102.264084 27 2 10 3 5
IESPGM.PTET51.1.97.190937 48 18 0 15 7
IESPGM.PTET51.1.34.76409 86 11 6 4 0
IESPGM.PTET51.1.89.115276 63 17 2 7 1
IESPGM.PTET51.1.108.274850 27 21 3 10 3
IESPGM.PTET51.1.124.97055 27 15 2 4 6
IESPGM.PTET51.1.75.218377 96 12 0 4 0
IESPGM.PTET51.1.3.284220 28 19 14 11 13
IESPGM.PTET51.1.2.728938 136 22 2 10 3
IESPGM.PTET51.1.39.84212 27 9 0 4 5
IESPGM.PTET51.1.44.448337 64 14 1 2 1
IESPGM.PTET51.1.7.707238 29 2 1 1 4
IESPGM.PTET51.1.20.132853 44 15 5 8 2
IESPGM.PTET51.1.254.3804 567 42 21 75 7
IESPGM.PTET51.1.7.695720 29 5 0 4 0
IESPGM.PTET51.1.5.503824 97 8 6 1 0
IESPGM.PTET51.1.41.143660 85 23 4 36 4
IESPGM.PTET51.1.90.278787 55 10 0 5 0
IESPGM.PTET51.1.33.226834 26 12 3 2 0
IESPGM.PTET51.1.120.137057 67 12 4 6 1
IESPGM.PTET51.1.48.255577 30 14 1 1 0
IESPGM.PTET51.1.49.126570 54 26 4 12 3
IESPGM.PTET51.1.150.110887 28 23 7 17 9
IESPGM.PTET51.1.86.167545 28 3 1 2 1
IESPGM.PTET51.1.9.165837 45 3 0 4 0
IESPGM.PTET51.1.93.98245 48 14 3 4 0
IESPGM.PTET51.1.52.334628 69 17 5 10 0
IESPGM.PTET51.1.349.762 87 11 12 6 1
IESPGM.PTET51.1.32.67403 29 7 1 1 0
IESPGM.PTET51.1.176.126466 43 13 6 9 1
IESPGM.PTET51.1.130.83183 28 18 1 6 4
IESPGM.PTET51.1.85.21884 46 18 11 2 0
IESPGM.PTET51.1.176.9305 89 12 2 7 4
IESPGM.PTET51.1.31.282633 29 16 17 19 1
IESPGM.PTET51.1.2.788569 46 27 18 18 8
IESPGM.PTET51.1.55.296715 28 22 8 7 4
IESPGM.PTET51.1.176.9308 121 0 0 1 0
IESPGM.PTET51.1.26.298203 28 15 2 11 0
IESPGM.PTET51.1.19.301175 30 12 5 18 3
IESPGM.PTET51.1.48.285961 67 19 1 11 1
IESPGM.PTET51.1.104.240592 45 3 1 1 0
IESPGM.PTET51.1.142.150219 46 16 9 10 0
IESPGM.PTET51.1.79.325527 135 23 10 1 0
IESPGM.PTET51.1.156.23521 58 16 1 5 0
IESPGM.PTET51.1.137.109846 73 27 0 8 0
IESPGM.PTET51.1.35.360400 115 20 11 20 20
IESPGM.PTET51.1.33.125737 67 9 12 12 4
IESPGM.PTET51.1.136.237231 95 17 6 6 0
IESPGM.PTET51.1.556.102579 221 55 12 31 15
IESPGM.PTET51.1.59.60720 27 16 3 13 0
IESPGM.PTET51.1.111.150227 26 3 2 4 0
IESPGM.PTET51.1.168.94971 30 9 8 13 10
IESPGM.PTET51.1.62.119100 28 8 2 1 0
IESPGM.PTET51.1.155.115054 64 10 2 9 5
IESPGM.PTET51.1.180.61621 99 24 6 24 3
IESPGM.PTET51.1.66.258719 27 25 0 0 0
IESPGM.PTET51.1.9.310759 123 33 5 14 3
IESPGM.PTET51.1.95.186684 57 23 16 24 4
IESPGM.PTET51.1.22.407255 44 20 4 26 4
IESPGM.PTET51.1.88.112034 68 13 4 4 1
IESPGM.PTET51.1.223.4050 28 13 0 4 0
IESPGM.PTET51.1.68.306963 156 27 3 18 1
IESPGM.PTET51.1.84.307458 71 21 4 13 4
IESPGM.PTET51.1.26.199744 105 19 1 24 6
IESPGM.PTET51.1.556.127105 118 19 4 8 2
IESPGM.PTET51.1.383.3142 30 5 2 16 0
IESPGM.PTET51.1.76.66488 93 15 7 8 6
IESPGM.PTET51.1.80.256112 62 23 21 12 11
IESPGM.PTET51.1.21.435155 98 37 6 31 4
IESPGM.PTET51.1.146.227449 26 10 1 18 3
IESPGM.PTET51.1.22.307470 28 28 3 15 12
IESPGM.PTET51.1.183.31654 26 4 1 0 0
IESPGM.PTET51.1.86.170473 28 11 1 6 0
IESPGM.PTET51.1.41.314453 48 14 0 4 0
IESPGM.PTET51.1.93.283359 97 14 2 21 6
IESPGM.PTET51.1.29.246810 28 15 0 5 1
IESPGM.PTET51.1.55.195304 44 17 19 30 21
IESPGM.PTET51.1.150.1880 29 5 0 3 0
IESPGM.PTET51.1.64.24432 97 10 3 4 4
IESPGM.PTET51.1.164.162528 56 8 0 9 2
IESPGM.PTET51.1.66.404975 26 5 0 5 0
IESPGM.PTET51.1.145.58403 30 16 2 6 1
IESPGM.PTET51.1.21.436180 78 37 2 24 3
IESPGM.PTET51.1.6.231224 27 16 2 11 1
IESPGM.PTET51.1.12.64003 26 11 8 6 1
IESPGM.PTET51.1.33.328387 131 31 7 25 7
IESPGM.PTET51.1.26.239020 30 6 3 4 0
IESPGM.PTET51.1.11.475643 212 39 2 18 6
IESPGM.PTET51.1.34.100765 85 33 5 31 13
IESPGM.PTET51.1.92.279826 84 16 16 4 7
IESPGM.PTET51.1.20.303337 82 32 4 25 8
IESPGM.PTET51.1.223.5080 28 1 5 2 5
IESPGM.PTET51.1.12.215139 67 14 1 12 4
IESPGM.PTET51.1.77.25163 44 21 7 18 7
IESPGM.PTET51.1.141.9967 28 9 4 6 1
IESPGM.PTET51.1.120.20007 26 16 2 12 5
IESPGM.PTET51.1.120.111791 29 0 0 1 0
IESPGM.PTET51.1.15.323757 88 20 3 6 0
IESPGM.PTET51.1.84.87176 29 7 11 2 2
IESPGM.PTET51.1.115.228484 40 13 6 12 6
IESPGM.PTET51.1.139.215084 57 18 4 32 18
IESPGM.PTET51.1.5.734246 183 29 2 9 2
IESPGM.PTET51.1.39.208695 63 15 4 8 0
IESPGM.PTET51.1.94.87334 138 30 4 10 15
IESPGM.PTET51.1.26.25029 106 8 6 15 6
IESPGM.PTET51.1.158.119068 28 16 1 4 2
IESPGM.PTET51.1.11.273735 29 12 0 6 0
IESPGM.PTET51.1.19.590918 88 7 4 12 2
IESPGM.PTET51.1.9.440658 117 27 7 14 5
IESPGM.PTET51.1.149.47011 92 34 11 23 5
IESPGM.PTET51.1.88.243254 87 48 9 48 9
IESPGM.PTET51.1.135.62493 230 46 6 20 3
IESPGM.PTET51.1.77.324789 26 13 1 11 1
IESPGM.PTET51.1.102.103636 29 14 2 2 0
IESPGM.PTET51.1.170.89689 28 21 3 4 2
IESPGM.PTET51.1.34.287360 67 9 1 7 2
IESPGM.PTET51.1.5.158472 82 19 2 6 3
IESPGM.PTET51.1.8.637735 121 32 7 14 4
IESPGM.PTET51.1.75.7884 25 11 0 7 0
IESPGM.PTET51.1.34.226122 108 24 7 33 5
IESPGM.PTET51.1.32.11133 75 20 5 29 4
IESPGM.PTET51.1.58.115876 46 7 7 4 0
IESPGM.PTET51.1.114.283103 82 18 3 21 7
IESPGM.PTET51.1.51.232928 45 16 2 4 6
IESPGM.PTET51.1.47.20710 26 17 6 11 3
IESPGM.PTET51.1.284.3662 47 15 8 5 7
IESPGM.PTET51.1.170.31664 56 17 7 20 9
IESPGM.PTET51.1.137.140837 40 26 4 5 1
IESPGM.PTET51.1.4.659148 119 21 1 3 0
IESPGM.PTET51.1.52.193082 95 10 3 19 8
IESPGM.PTET51.1.696.1738 29 4 0 0 5
IESPGM.PTET51.1.50.433086 92 21 13 16 4
IESPGM.PTET51.1.56.397109 79 17 5 0 0
IESPGM.PTET51.1.147.187453 260 46 14 11 2
IESPGM.PTET51.1.160.85709 26 21 4 5 3
IESPGM.PTET51.1.9.336042 26 5 0 0 0
IESPGM.PTET51.1.2.555221 55 17 15 29 8
IESPGM.PTET51.1.50.232476 109 33 9 6 4
IESPGM.PTET51.1.155.216740 67 25 3 9 0
IESPGM.PTET51.1.82.231305 26 24 2 11 0
IESPGM.PTET51.1.86.240140 27 15 4 6 2
IESPGM.PTET51.1.95.154228 78 19 11 17 3
IESPGM.PTET51.1.22.436052 26 9 2 3 0
IESPGM.PTET51.1.13.522282 28 13 0 9 3
IESPGM.PTET51.1.16.382222 69 15 1 1 0
IESPGM.PTET51.1.79.355350 27 17 0 3 1
IESPGM.PTET51.1.31.79669 75 19 9 8 7
IESPGM.PTET51.1.23.208881 76 13 0 1 0
IESPGM.PTET51.1.65.227146 74 24 6 19 9
IESPGM.PTET51.1.125.58966 28 20 6 21 2
IESPGM.PTET51.1.114.65334 164 24 8 9 0
IESPGM.PTET51.1.8.394620 44 23 8 14 7
IESPGM.PTET51.1.41.315197 28 13 1 3 0
IESPGM.PTET51.1.100.301139 28 6 1 2 5
IESPGM.PTET51.1.57.169640 126 33 5 24 13
IESPGM.PTET51.1.62.15438 72 28 5 11 17
IESPGM.PTET51.1.130.126240 76 12 0 4 2
IESPGM.PTET51.1.5.57529 89 39 19 13 8
IESPGM.PTET51.1.21.134498 29 10 1 6 3
IESPGM.PTET51.1.117.201014 45 11 4 6 1
IESPGM.PTET51.1.83.40658 74 25 7 15 11
IESPGM.PTET51.1.37.305077 28 13 2 2 1
IESPGM.PTET51.1.126.116106 26 4 0 4 1
IESPGM.PTET51.1.14.319939 26 5 5 13 1
IESPGM.PTET51.1.144.42138 46 11 3 6 0
IESPGM.PTET51.1.42.315354 26 28 4 13 2
IESPGM.PTET51.1.179.55854 87 21 1 11 1
IESPGM.PTET51.1.118.54238 48 26 2 7 1
IESPGM.PTET51.1.95.226823 90 18 3 10 2
IESPGM.PTET51.1.85.208578 117 22 4 20 2
IESPGM.PTET51.1.162.95156 46 17 0 25 2
IESPGM.PTET51.1.109.143513 30 18 5 13 2
IESPGM.PTET51.1.209.3894 144 26 7 16 13
IESPGM.PTET51.1.10.242438 368 71 13 54 15
IESPGM.PTET51.1.55.307208 222 56 3 54 7
IESPGM.PTET51.1.116.290172 487 44 10 45 27
IESPGM.PTET51.1.101.161943 28 17 11 7 5
IESPGM.PTET51.1.15.66793 39 11 3 2 1
IESPGM.PTET51.1.30.281457 110 20 3 2 1
IESPGM.PTET51.1.20.289055 44 24 6 29 14
IESPGM.PTET51.1.13.217062 81 27 4 18 1
IESPGM.PTET51.1.7.564228 28 21 1 11 3
IESPGM.PTET51.1.208.1453 70 17 0 19 12
IESPGM.PTET51.1.106.14827 133 23 2 11 2
IESPGM.PTET51.1.86.241190 117 20 3 9 0
IESPGM.PTET51.1.59.174349 27 14 3 6 1
IESPGM.PTET51.1.167.109998 28 14 10 11 4
IESPGM.PTET51.1.64.325002 27 5 3 1 0
IESPGM.PTET51.1.66.330014 82 14 0 2 1
IESPGM.PTET51.1.138.90971 27 14 1 2 3
IESPGM.PTET51.1.69.63680 140 25 7 17 5
IESPGM.PTET51.1.105.106031 87 7 12 10 1
IESPGM.PTET51.1.19.429763 84 24 12 18 15
IESPGM.PTET51.1.136.49685 28 12 6 6 11
IESPGM.PTET51.1.556.97307 108 15 1 2 1
IESPGM.PTET51.1.223.2002 81 17 3 6 0
IESPGM.PTET51.1.656.581 28 8 1 7 1
IESPGM.PTET51.1.61.181669 85 29 9 17 15
IESPGM.PTET51.1.49.286286 70 24 1 5 0
IESPGM.PTET51.1.19.503094 62 16 0 3 1
IESPGM.PTET51.1.53.163718 123 7 2 3 0
IESPGM.PTET51.1.157.146508 107 16 2 4 0
IESPGM.PTET51.1.158.92474 101 31 11 2 0
IESPGM.PTET51.1.21.335960 77 31 4 9 1
IESPGM.PTET51.1.64.285439 75 16 6 7 4
IESPGM.PTET51.1.19.227835 28 13 1 2 1
IESPGM.PTET51.1.61.248405 66 12 2 5 0
IESPGM.PTET51.1.75.218096 29 20 4 6 3
IESPGM.PTET51.1.98.20279 28 19 6 10 1
IESPGM.PTET51.1.112.282051 45 16 5 7 0
IESPGM.PTET51.1.30.249732 27 16 7 21 0
IESPGM.PTET51.1.53.206951 141 42 14 37 10
IESPGM.PTET51.1.12.36559 26 14 2 33 15
IESPGM.PTET51.1.37.464332 100 23 0 11 5
IESPGM.PTET51.1.19.491580 26 6 4 3 2
IESPGM.PTET51.1.88.274699 186 21 8 50 6
IESPGM.PTET51.1.6.332625 211 42 9 47 14
IESPGM.PTET51.1.10.474776 27 25 3 7 2
IESPGM.PTET51.1.10.141041 288 29 7 26 3
IESPGM.PTET51.1.126.16035 29 10 7 15 4
IESPGM.PTET51.1.34.47911 28 15 5 3 2
IESPGM.PTET51.1.33.58266 91 25 14 23 9
IESPGM.PTET51.1.153.199951 77 25 10 7 9
IESPGM.PTET51.1.127.118320 135 24 6 16 6
IESPGM.PTET51.1.28.216274 43 16 3 9 3
IESPGM.PTET51.1.60.380629 139 43 12 17 7
IESPGM.PTET51.1.123.4199 27 6 3 1 0
IESPGM.PTET51.1.9.470483 57 17 6 15 7
IESPGM.PTET51.1.33.186981 29 4 7 3 1
IESPGM.PTET51.1.115.55724 30 13 4 21 1
IESPGM.PTET51.1.66.291477 29 11 5 8 0
IESPGM.PTET51.1.40.314598 75 9 9 19 5
IESPGM.PTET51.1.157.178098 81 7 1 0 0
IESPGM.PTET51.1.161.130192 67 16 4 12 5
IESPGM.PTET51.1.43.420572 54 16 1 19 8
IESPGM.PTET51.1.7.234185 27 13 12 4 0
IESPGM.PTET51.1.6.663407 160 38 22 29 10
IESPGM.PTET51.1.142.149372 28 6 3 10 4
IESPGM.PTET51.1.38.193635 27 15 5 33 7
IESPGM.PTET51.1.136.77435 75 5 5 8 0
IESPGM.PTET51.1.1.454841 88 31 4 8 0
IESPGM.PTET51.1.115.285034 68 18 8 27 12
IESPGM.PTET51.1.62.121302 249 37 12 52 8
IESPGM.PTET51.1.84.27552 84 8 1 1 1
IESPGM.PTET51.1.110.116022 44 15 5 9 4
IESPGM.PTET51.1.97.31793 67 16 9 21 2
IESPGM.PTET51.1.111.177718 44 16 6 16 23
IESPGM.PTET51.1.287.4334 28 9 0 3 4
IESPGM.PTET51.1.106.270142 75 33 2 11 2
IESPGM.PTET51.1.105.296148 58 0 0 1 0
IESPGM.PTET51.1.3.790633 26 17 8 6 0
IESPGM.PTET51.1.141.8945 27 16 0 8 2
IESPGM.PTET51.1.24.210344 26 13 9 4 1
IESPGM.PTET51.1.147.161881 48 20 2 5 0
IESPGM.PTET51.1.19.457518 62 19 17 26 12
IESPGM.PTET51.1.2.731581 29 13 2 5 0
IESPGM.PTET51.1.75.15728 29 16 1 3 4
IESPGM.PTET51.1.3.458987 44 24 4 22 4
IESPGM.PTET51.1.21.294786 46 3 1 1 2
IESPGM.PTET51.1.49.237 26 4 0 6 2
IESPGM.PTET51.1.110.117348 31 18 7 12 2
IESPGM.PTET51.1.91.29333 27 19 4 4 2
IESPGM.PTET51.1.64.124128 59 18 9 24 1
IESPGM.PTET51.1.26.214488 65 19 9 16 8
IESPGM.PTET51.1.47.51866 49 28 9 16 11
IESPGM.PTET51.1.3.829336 41 9 4 7 1
IESPGM.PTET51.1.72.315779 58 17 2 19 2
IESPGM.PTET51.1.86.240730 29 16 10 14 4
IESPGM.PTET51.1.110.118370 26 21 6 16 2
IESPGM.PTET51.1.81.290354 60 29 6 38 17
IESPGM.PTET51.1.69.33862 28 11 2 2 1
IESPGM.PTET51.1.360.306 68 8 1 9 4
IESPGM.PTET51.1.19.230768 97 24 6 12 2
IESPGM.PTET51.1.51.363272 98 29 2 8 2
IESPGM.PTET51.1.162.35805 60 22 2 2 1
IESPGM.PTET51.1.38.10383 132 27 7 30 14
IESPGM.PTET51.1.111.218317 46 8 3 5 0
IESPGM.PTET51.1.96.100463 26 27 9 16 5
IESPGM.PTET51.1.37.492101 47 19 1 9 6
IESPGM.PTET51.1.76.95876 47 17 1 5 2
IESPGM.PTET51.1.135.88952 31 23 3 19 8
IESPGM.PTET51.1.15.349921 81 18 2 15 6
IESPGM.PTET51.1.108.199343 70 8 1 0 1
IESPGM.PTET51.1.100.200620 67 20 3 6 2
IESPGM.PTET51.1.80.259791 29 17 4 16 8
IESPGM.PTET51.1.72.213354 44 14 2 6 4
IESPGM.PTET51.1.34.160695 92 9 0 2 0
IESPGM.PTET51.1.89.63401 96 32 1 34 16
IESPGM.PTET51.1.80.257151 28 23 2 7 0
IESPGM.PTET51.1.78.153875 29 33 10 29 20
IESPGM.PTET51.1.34.286344 48 2 1 4 0
IESPGM.PTET51.1.32.68158 26 8 2 7 1
IESPGM.PTET51.1.95.254012 28 5 0 1 1
IESPGM.PTET51.1.4.764790 64 32 4 22 4
IESPGM.PTET51.1.105.53800 120 13 3 4 0
IESPGM.PTET51.1.152.111938 28 18 3 16 7
IESPGM.PTET51.1.141.45689 29 20 13 15 2
IESPGM.PTET51.1.4.226229 28 6 4 0 1
IESPGM.PTET51.1.66.390817 45 17 7 1 1
IESPGM.PTET51.1.47.281707 45 17 14 29 3
IESPGM.PTET51.1.84.55305 28 13 2 9 2
IESPGM.PTET51.1.5.431513 30 17 4 8 2
IESPGM.PTET51.1.51.432207 29 14 2 10 2
IESPGM.PTET51.1.44.447611 25 8 1 8 0
IESPGM.PTET51.1.14.623846 51 19 9 2 3
IESPGM.PTET51.1.307.1256 27 7 0 1 0
IESPGM.PTET51.1.135.194728 108 29 7 10 0
IESPGM.PTET51.1.90.146243 46 11 0 0 5
IESPGM.PTET51.1.126.75510 55 14 2 7 1
IESPGM.PTET51.1.4.601110 58 21 2 10 18
IESPGM.PTET51.1.70.68597 68 19 5 7 2
IESPGM.PTET51.1.407.2717 26 25 3 29 5
IESPGM.PTET51.1.150.24319 29 9 0 5 1
IESPGM.PTET51.1.95.254019 28 2 0 1 0
IESPGM.PTET51.1.6.129264 27 22 2 2 2
IESPGM.PTET51.1.150.106946 60 16 4 7 0
IESPGM.PTET51.1.1.700283 103 27 10 13 2
IESPGM.PTET51.1.4.559668 96 18 6 25 8
IESPGM.PTET51.1.131.13371 27 8 6 6 1
IESPGM.PTET51.1.15.451312 117 10 0 5 4
IESPGM.PTET51.1.10.140602 26 23 1 9 1
IESPGM.PTET51.1.78.253070 48 22 1 7 0
IESPGM.PTET51.1.114.124712 28 16 1 5 2
IESPGM.PTET51.1.8.26536 68 21 11 15 4
IESPGM.PTET51.1.77.122869 85 17 1 5 0
IESPGM.PTET51.1.31.252532 28 5 0 5 1
IESPGM.PTET51.1.98.131032 57 15 1 2 1
IESPGM.PTET51.1.36.188064 66 11 4 3 1
IESPGM.PTET51.1.168.140541 26 9 1 3 3
IESPGM.PTET51.1.57.272946 26 21 3 8 2
IESPGM.PTET51.1.164.102019 48 12 2 4 1
IESPGM.PTET51.1.106.45681 26 18 8 11 5
IESPGM.PTET51.1.12.116394 29 10 10 5 2
IESPGM.PTET51.1.23.267786 106 13 2 1 0
IESPGM.PTET51.1.18.384029 109 24 10 9 7
IESPGM.PTET51.1.56.297330 26 16 8 16 1
IESPGM.PTET51.1.6.402005 91 25 5 11 7
IESPGM.PTET51.1.72.2517 496 79 24 35 7
IESPGM.PTET51.1.137.41685 28 21 1 14 2
IESPGM.PTET51.1.138.173890 75 31 13 34 14
IESPGM.PTET51.1.178.130739 27 10 10 18 7
IESPGM.PTET51.1.159.19147 76 25 1 33 9
IESPGM.PTET51.1.76.217502 29 12 3 15 5
IESPGM.PTET51.1.141.147459 46 9 3 5 0
IESPGM.PTET51.1.4.663694 45 16 9 24 13
IESPGM.PTET51.1.37.293864 108 21 2 5 10
IESPGM.PTET51.1.15.63113 64 20 2 4 4
IESPGM.PTET51.1.117.161767 38 12 0 5 0
IESPGM.PTET51.1.20.288031 372 68 13 55 21
IESPGM.PTET51.1.84.193245 102 22 5 31 8
IESPGM.PTET51.1.228.9596 44 17 30 4 8
IESPGM.PTET51.1.159.149919 181 39 20 36 23
IESPGM.PTET51.1.72.113282 45 8 1 3 0
IESPGM.PTET51.1.141.8056 28 8 1 4 2
IESPGM.PTET51.1.60.65640 28 13 2 5 1
IESPGM.PTET51.1.44.347837 28 19 5 5 5
IESPGM.PTET51.1.25.65912 44 4 5 2 2
IESPGM.PTET51.1.353.2006 39 11 5 14 1
IESPGM.PTET51.1.167.45983 29 11 4 3 2
IESPGM.PTET51.1.41.138112 77 4 7 4 0
IESPGM.PTET51.1.109.243305 65 17 1 3 3
IESPGM.PTET51.1.19.587126 66 12 1 15 2
IESPGM.PTET51.1.41.369402 77 26 19 36 18
IESPGM.PTET51.1.57.169652 45 9 6 15 1
IESPGM.PTET51.1.165.205646 28 15 1 9 1
IESPGM.PTET51.1.189.25324 26 4 0 4 0
IESPGM.PTET51.1.139.17354 94 14 1 5 0
IESPGM.PTET51.1.223.11671 28 10 6 21 14
IESPGM.PTET51.1.41.52040 58 15 3 4 4
IESPGM.PTET51.1.144.69629 27 13 1 8 1
IESPGM.PTET51.1.8.264154 26 8 0 1 0
IESPGM.PTET51.1.167.110856 50 15 5 24 6
IESPGM.PTET51.1.99.129005 84 15 0 6 3
IESPGM.PTET51.1.156.52040 144 20 5 13 5
IESPGM.PTET51.1.43.146790 54 23 5 6 2
IESPGM.PTET51.1.26.168324 91 22 3 6 3
IESPGM.PTET51.1.9.468883 76 8 1 2 1
IESPGM.PTET51.1.3.22680 118 30 4 16 1
IESPGM.PTET51.1.2.355966 67 25 8 9 10
IESPGM.PTET51.1.409.4065 45 14 0 6 5
IESPGM.PTET51.1.30.9202 44 4 0 3 1
IESPGM.PTET51.1.5.689701 57 14 7 9 10
IESPGM.PTET51.1.55.241487 26 12 3 15 12
IESPGM.PTET51.1.97.290443 28 12 2 6 0
IESPGM.PTET51.1.106.141885 57 20 4 24 10
IESPGM.PTET51.1.111.121469 58 17 0 11 4
IESPGM.PTET51.1.115.27982 28 22 3 9 3
IESPGM.PTET51.1.7.707253 66 0 1 1 4
IESPGM.PTET51.1.64.387883 28 6 2 2 1
IESPGM.PTET51.1.72.344281 28 12 2 4 0
IESPGM.PTET51.1.146.19152 27 10 2 6 7
IESPGM.PTET51.1.64.224201 29 18 4 6 4
IESPGM.PTET51.1.101.191196 44 17 10 25 8
IESPGM.PTET51.1.115.85262 146 37 5 20 6
IESPGM.PTET51.1.139.144388 297 67 3 36 4
IESPGM.PTET51.1.23.336427 175 31 3 26 6
IESPGM.PTET51.1.47.122745 145 31 4 15 4
IESPGM.PTET51.1.119.43916 71 27 4 6 0
IESPGM.PTET51.1.92.122757 44 20 4 14 3
IESPGM.PTET51.1.122.168229 96 33 5 24 9
IESPGM.PTET51.1.55.371672 79 14 1 3 0
IESPGM.PTET51.1.116.156623 29 14 3 4 2
IESPGM.PTET51.1.115.258599 58 17 4 10 3
IESPGM.PTET51.1.10.142664 28 22 1 9 0
IESPGM.PTET51.1.148.188340 30 12 5 7 0
IESPGM.PTET51.1.53.295095 94 8 1 3 1
IESPGM.PTET51.1.66.389388 26 8 2 7 0
IESPGM.PTET51.1.162.188672 85 24 8 5 3
IESPGM.PTET51.1.121.140742 96 3 1 0 0
IESPGM.PTET51.1.45.69767 45 27 1 18 2
IESPGM.PTET51.1.556.97318 52 10 0 13 2
IESPGM.PTET51.1.117.131942 47 15 9 22 21
IESPGM.PTET51.1.86.36250 26 24 3 9 6
IESPGM.PTET51.1.21.433116 77 22 11 21 8
IESPGM.PTET51.1.385.3038 28 9 5 8 4
IESPGM.PTET51.1.174.75827 28 23 11 13 7
IESPGM.PTET51.1.100.257912 45 13 1 5 0
IESPGM.PTET51.1.52.189432 55 25 1 11 6
IESPGM.PTET51.1.20.160914 56 19 2 12 0
IESPGM.PTET51.1.94.86903 120 28 3 5 5
IESPGM.PTET51.1.62.423007 29 18 2 6 0
IESPGM.PTET51.1.1.324660 28 15 2 4 0
IESPGM.PTET51.1.124.215156 47 12 4 8 1
IESPGM.PTET51.1.96.258581 27 16 0 13 11
IESPGM.PTET51.1.137.108838 85 30 24 19 6
IESPGM.PTET51.1.146.22374 28 6 1 9 1
IESPGM.PTET51.1.140.83340 157 28 9 8 3
IESPGM.PTET51.1.107.140416 44 7 1 4 0
IESPGM.PTET51.1.38.95731 26 22 0 15 2
IESPGM.PTET51.1.119.194685 26 21 7 24 7
IESPGM.PTET51.1.123.51870 28 10 1 6 0
IESPGM.PTET51.1.80.155610 47 26 6 12 6
IESPGM.PTET51.1.13.580744 56 20 6 14 1
IESPGM.PTET51.1.101.187824 63 22 3 6 6
IESPGM.PTET51.1.131.130643 118 22 20 18 12
IESPGM.PTET51.1.125.115826 87 13 7 3 1
IESPGM.PTET51.1.33.27713 77 17 2 8 1
IESPGM.PTET51.1.51.302312 58 17 10 13 18
IESPGM.PTET51.1.31.352900 68 17 4 3 1
IESPGM.PTET51.1.158.181773 50 16 16 14 15
IESPGM.PTET51.1.141.220343 78 36 14 22 7
IESPGM.PTET51.1.171.145234 26 15 13 9 4
IESPGM.PTET51.1.181.78630 29 8 0 2 5
IESPGM.PTET51.1.39.436604 26 3 0 4 0
IESPGM.PTET51.1.108.79804 27 0 0 0 0
IESPGM.PTET51.1.147.101951 29 23 8 12 2
IESPGM.PTET51.1.177.45548 409 65 12 24 15
IESPGM.PTET51.1.111.150245 87 9 0 10 2
IESPGM.PTET51.1.42.473304 33 24 8 14 3
IESPGM.PTET51.1.15.176509 143 30 15 10 3
IESPGM.PTET51.1.61.248126 27 21 10 17 4
IESPGM.PTET51.1.21.190021 47 13 3 4 2
IESPGM.PTET51.1.36.389248 60 14 1 2 1
IESPGM.PTET51.1.93.121309 157 45 13 38 14
IESPGM.PTET51.1.79.184872 26 13 4 2 0
IESPGM.PTET51.1.21.46902 30 11 4 3 0
IESPGM.PTET51.1.229.6005 27 8 12 17 1
IESPGM.PTET51.1.53.436640 28 15 3 9 0
IESPGM.PTET51.1.67.131927 26 23 11 12 6
IESPGM.PTET51.1.153.138416 109 34 15 29 22
IESPGM.PTET51.1.29.174238 30 8 1 6 2
IESPGM.PTET51.1.11.546087 120 14 1 1 0
IESPGM.PTET51.1.144.181116 53 16 1 18 4
IESPGM.PTET51.1.25.412442 44 20 1 7 2
IESPGM.PTET51.1.157.147254 56 19 9 9 2
IESPGM.PTET51.1.76.34626 26 22 4 11 3
IESPGM.PTET51.1.17.555535 90 19 2 12 10
IESPGM.PTET51.1.38.336372 26 13 6 6 1
IESPGM.PTET51.1.80.260969 28 19 14 12 4
IESPGM.PTET51.1.29.216151 57 21 5 15 11
IESPGM.PTET51.1.333.791 88 7 1 10 6
IESPGM.PTET51.1.111.180947 65 9 4 8 0
IESPGM.PTET51.1.75.76996 30 7 4 3 2
IESPGM.PTET51.1.22.36123 492 64 20 49 13
IESPGM.PTET51.1.92.322924 28 10 5 14 6
IESPGM.PTET51.1.80.200750 26 15 2 19 11
IESPGM.PTET51.1.122.197025 113 19 1 9 2
IESPGM.PTET51.1.7.736054 65 16 3 32 7
IESPGM.PTET51.1.4.761131 83 11 0 4 0
IESPGM.PTET51.1.1.68910 78 13 2 2 0
IESPGM.PTET51.1.176.55744 58 7 3 5 1
IESPGM.PTET51.1.165.194582 78 23 6 14 4
IESPGM.PTET51.1.126.4153 88 8 0 9 3
IESPGM.PTET51.1.147.160578 30 3 0 3 0
IESPGM.PTET51.1.82.100106 88 27 1 2 2
IESPGM.PTET51.1.34.326219 82 0 1 1 0
IESPGM.PTET51.1.126.148586 47 3 1 3 3
IESPGM.PTET51.1.22.435335 76 21 1 5 0
IESPGM.PTET51.1.41.415285 245 61 6 14 7
IESPGM.PTET51.1.121.39677 49 12 3 7 2
IESPGM.PTET51.1.22.536145 31 16 4 13 2
IESPGM.PTET51.1.2.555829 94 26 12 26 11
IESPGM.PTET51.1.164.46878 78 29 10 33 6
IESPGM.PTET51.1.97.156016 76 19 5 27 7
IESPGM.PTET51.1.26.413611 28 10 1 11 1
IESPGM.PTET51.1.151.1393 30 9 1 1 0
IESPGM.PTET51.1.21.564043 44 5 0 8 0
IESPGM.PTET51.1.52.259105 28 15 3 15 1
IESPGM.PTET51.1.99.289317 27 13 12 4 0
IESPGM.PTET51.1.10.56630 49 15 3 2 9
IESPGM.PTET51.1.40.299295 45 20 8 10 3
IESPGM.PTET51.1.24.468836 27 16 0 4 0
IESPGM.PTET51.1.77.351818 77 14 0 7 1
IESPGM.PTET51.1.25.473392 279 32 1 11 5
IESPGM.PTET51.1.5.490435 57 18 8 20 2
IESPGM.PTET51.1.116.186432 86 16 5 7 2
IESPGM.PTET51.1.65.330452 60 4 0 10 5
IESPGM.PTET51.1.46.58859 59 17 12 11 0
IESPGM.PTET51.1.76.5045 28 5 1 1 0
IESPGM.PTET51.1.16.484975 110 28 6 16 7
IESPGM.PTET51.1.124.144151 29 19 2 4 1
IESPGM.PTET51.1.114.154258 28 12 1 3 1
IESPGM.PTET51.1.17.557887 28 12 8 16 1
IESPGM.PTET51.1.407.1402 27 12 3 7 10
IESPGM.PTET51.1.5.403488 415 74 22 72 33
IESPGM.PTET51.1.65.287371 99 30 23 6 5
IESPGM.PTET51.1.25.35517 63 11 2 6 4
IESPGM.PTET51.1.20.289652 27 19 1 9 0
IESPGM.PTET51.1.57.199176 66 20 1 9 2
IESPGM.PTET51.1.9.568967 44 20 3 9 1
IESPGM.PTET51.1.66.331932 120 36 17 20 30
IESPGM.PTET51.1.53.336571 78 10 1 1 1
IESPGM.PTET51.1.39.84822 84 16 10 17 12
IESPGM.PTET51.1.55.196373 30 3 1 4 1
IESPGM.PTET51.1.83.203422 108 18 8 19 9
IESPGM.PTET51.1.125.246757 116 21 1 5 3
IESPGM.PTET51.1.104.236957 45 11 0 5 3
IESPGM.PTET51.1.5.202897 135 32 10 23 6
IESPGM.PTET51.1.100.261580 28 6 1 4 2
IESPGM.PTET51.1.53.61212 60 20 7 21 9
IESPGM.PTET51.1.5.532354 28 12 4 10 5
IESPGM.PTET51.1.38.96185 26 17 1 19 7
IESPGM.PTET51.1.108.81124 79 11 2 23 10
IESPGM.PTET51.1.170.29493 26 13 1 1 3
IESPGM.PTET51.1.47.382234 28 17 5 13 6
IESPGM.PTET51.1.61.25921 67 20 6 14 4
IESPGM.PTET51.1.152.137817 30 14 3 6 4
IESPGM.PTET51.1.98.76276 67 7 5 1 0
IESPGM.PTET51.1.161.16345 26 20 1 19 3
IESPGM.PTET51.1.74.274927 89 20 7 21 10
IESPGM.PTET51.1.5.559521 170 38 5 34 15
IESPGM.PTET51.1.20.90572 84 22 7 26 6
IESPGM.PTET51.1.25.468702 28 11 2 8 0
IESPGM.PTET51.1.178.128558 26 4 0 2 1
IESPGM.PTET51.1.19.326602 31 9 1 1 0
IESPGM.PTET51.1.151.45564 29 15 9 5 1
IESPGM.PTET51.1.42.374267 45 20 2 10 5
IESPGM.PTET51.1.24.508119 45 18 6 18 7
IESPGM.PTET51.1.98.18686 114 15 0 0 0
IESPGM.PTET51.1.113.74502 45 22 5 8 5
IESPGM.PTET51.1.20.229446 26 18 3 5 3
IESPGM.PTET51.1.131.227522 29 8 0 6 4
IESPGM.PTET51.1.696.1461 124 22 9 14 14
IESPGM.PTET51.1.1.67010 74 18 5 14 4
IESPGM.PTET51.1.43.143134 102 30 9 10 3
IESPGM.PTET51.1.30.9508 26 18 1 15 11
IESPGM.PTET51.1.6.606293 96 23 7 5 5
IESPGM.PTET51.1.36.27557 106 20 4 13 3
IESPGM.PTET51.1.132.60314 93 23 15 22 6
IESPGM.PTET51.1.254.2802 83 5 0 6 2
IESPGM.PTET51.1.5.492493 28 10 6 4 0
IESPGM.PTET51.1.8.536341 26 25 6 4 2
IESPGM.PTET51.1.119.233210 119 17 4 18 5
IESPGM.PTET51.1.92.19753 128 29 13 11 1
IESPGM.PTET51.1.36.362350 96 8 0 0 0
IESPGM.PTET51.1.154.142534 58 14 3 23 8
IESPGM.PTET51.1.28.214233 89 8 1 7 1
IESPGM.PTET51.1.17.425932 63 8 0 5 4
IESPGM.PTET51.1.98.18390 65 28 7 25 7
IESPGM.PTET51.1.4.628316 57 9 1 6 1
IESPGM.PTET51.1.146.23991 67 9 0 6 0
IESPGM.PTET51.1.28.94551 87 27 12 16 5
IESPGM.PTET51.1.142.149972 30 21 1 8 1
IESPGM.PTET51.1.81.302462 99 30 29 36 3
IESPGM.PTET51.1.122.108314 51 28 13 8 9
IESPGM.PTET51.1.55.107934 142 36 9 34 20
IESPGM.PTET51.1.35.201173 27 12 1 1 0
IESPGM.PTET51.1.18.455317 48 25 4 10 4
IESPGM.PTET51.1.56.242973 218 20 1 3 0
IESPGM.PTET51.1.122.273891 68 10 12 16 9
IESPGM.PTET51.1.112.56646 44 10 6 9 4
IESPGM.PTET51.1.121.2887 45 12 3 9 1
IESPGM.PTET51.1.114.184371 61 19 4 27 3
IESPGM.PTET51.1.45.117742 151 42 11 13 5
IESPGM.PTET51.1.88.14411 45 11 4 17 2
IESPGM.PTET51.1.86.165225 26 4 2 8 1
IESPGM.PTET51.1.110.277668 401 94 12 69 40
IESPGM.PTET51.1.98.204984 58 12 2 0 1
IESPGM.PTET51.1.17.586683 76 23 11 16 17
IESPGM.PTET51.1.31.425972 68 22 10 18 17
IESPGM.PTET51.1.96.327811 29 7 2 3 0
IESPGM.PTET51.1.82.158730 86 21 2 7 2
IESPGM.PTET51.1.23.541583 27 11 1 6 0
IESPGM.PTET51.1.53.92945 71 13 0 5 2
IESPGM.PTET51.1.111.146008 28 6 0 6 3
IESPGM.PTET51.1.10.139161 29 23 9 7 5
IESPGM.PTET51.1.51.303935 27 17 16 20 7
IESPGM.PTET51.1.126.45704 29 9 2 1 1
IESPGM.PTET51.1.18.125568 28 16 1 9 2
IESPGM.PTET51.1.133.18124 125 10 7 4 1
IESPGM.PTET51.1.7.293091 27 12 0 2 1
IESPGM.PTET51.1.33.183330 44 15 4 1 2
IESPGM.PTET51.1.28.243301 29 10 6 3 1
IESPGM.PTET51.1.114.125465 26 9 1 3 1
IESPGM.PTET51.1.10.269644 28 12 1 5 1
IESPGM.PTET51.1.29.216741 118 26 6 32 9
IESPGM.PTET51.1.133.189168 46 17 1 3 1
IESPGM.PTET51.1.40.272698 135 28 4 15 2
IESPGM.PTET51.1.59.116794 28 11 2 2 0
IESPGM.PTET51.1.62.119718 113 19 2 11 0
IESPGM.PTET51.1.59.30346 31 14 0 2 2
IESPGM.PTET51.1.29.173211 115 20 14 23 5
IESPGM.PTET51.1.37.334169 54 14 0 2 1
IESPGM.PTET51.1.168.91312 148 9 0 3 0
IESPGM.PTET51.1.116.231289 119 12 0 1 1
IESPGM.PTET51.1.127.5551 28 13 2 6 5
IESPGM.PTET51.1.170.145084 73 13 2 35 4
IESPGM.PTET51.1.131.230439 43 14 1 8 7
IESPGM.PTET51.1.30.147621 47 33 11 15 5
IESPGM.PTET51.1.5.705490 74 19 6 26 8
IESPGM.PTET51.1.112.55036 74 10 1 3 0
IESPGM.PTET51.1.153.140907 93 23 8 33 15
IESPGM.PTET51.1.45.5439 165 24 3 31 13
IESPGM.PTET51.1.155.216183 48 11 1 13 0
IESPGM.PTET51.1.56.311611 316 34 9 37 7
IESPGM.PTET51.1.64.81001 26 21 7 21 10
IESPGM.PTET51.1.145.32857 45 12 8 21 0
IESPGM.PTET51.1.125.216644 30 23 2 13 2
IESPGM.PTET51.1.63.225089 28 10 1 1 0
IESPGM.PTET51.1.33.456839 65 15 1 7 1
IESPGM.PTET51.1.68.203833 30 13 5 12 3
IESPGM.PTET51.1.45.38923 349 43 3 28 4
IESPGM.PTET51.1.33.86323 44 10 1 7 0
IESPGM.PTET51.1.67.162490 83 5 1 0 0
IESPGM.PTET51.1.121.69196 92 20 1 19 3
IESPGM.PTET51.1.36.304495 66 22 2 10 2
IESPGM.PTET51.1.20.86918 77 29 1 14 8
IESPGM.PTET51.1.100.155500 26 7 3 10 5
IESPGM.PTET51.1.25.470021 27 11 0 0 0
IESPGM.PTET51.1.157.2301 44 7 2 7 0
IESPGM.PTET51.1.39.410470 85 20 2 26 9
IESPGM.PTET51.1.158.121552 29 11 0 3 0
IESPGM.PTET51.1.128.153895 198 28 1 17 3
IESPGM.PTET51.1.118.101126 146 28 3 13 1
IESPGM.PTET51.1.32.71974 27 1 1 3 0
IESPGM.PTET51.1.38.36851 47 16 11 24 5
IESPGM.PTET51.1.20.489535 226 47 11 49 23
IESPGM.PTET51.1.36.30197 65 8 6 12 3
IESPGM.PTET51.1.18.154654 103 17 20 24 11
IESPGM.PTET51.1.130.49148 86 14 0 7 0
IESPGM.PTET51.1.132.202269 81 8 1 6 3
IESPGM.PTET51.1.24.194310 30 18 2 12 1
IESPGM.PTET51.1.43.446440 174 26 3 34 7
IESPGM.PTET51.1.16.324097 831 127 23 73 24
IESPGM.PTET51.1.131.200925 51 16 1 4 0
IESPGM.PTET51.1.75.276857 46 22 7 19 1
IESPGM.PTET51.1.6.564964 62 20 0 15 3
IESPGM.PTET51.1.7.736359 80 19 12 19 7
IESPGM.PTET51.1.68.73889 113 21 3 18 5
IESPGM.PTET51.1.5.361572 107 25 4 10 2
IESPGM.PTET51.1.10.339608 27 20 11 12 2
IESPGM.PTET51.1.130.51028 56 8 2 1 1
IESPGM.PTET51.1.34.45001 29 18 6 5 3
IESPGM.PTET51.1.45.247647 29 12 5 5 0
IESPGM.PTET51.1.156.82172 100 22 12 10 4
IESPGM.PTET51.1.122.241435 27 12 2 12 4
IESPGM.PTET51.1.50.257923 28 11 1 1 1
IESPGM.PTET51.1.350.835 76 21 20 21 10
IESPGM.PTET51.1.8.263726 26 19 7 4 2
IESPGM.PTET51.1.29.116673 83 22 1 15 5
IESPGM.PTET51.1.183.31684 73 6 6 6 6
IESPGM.PTET51.1.120.18138 47 14 3 4 1
IESPGM.PTET51.1.66.229099 29 3 0 3 5
IESPGM.PTET51.1.92.48244 46 28 13 10 7
IESPGM.PTET51.1.4.488090 26 23 2 14 1
IESPGM.PTET51.1.19.254305 59 3 3 2 1
IESPGM.PTET51.1.123.51599 29 17 6 10 8
IESPGM.PTET51.1.126.148595 149 2 0 0 0
IESPGM.PTET51.1.106.271190 163 37 2 30 9
IESPGM.PTET51.1.34.50860 27 21 1 11 9
IESPGM.PTET51.1.124.143134 44 11 2 11 1
IESPGM.PTET51.1.100.77898 27 17 8 17 16
IESPGM.PTET51.1.80.358277 87 11 6 8 3
IESPGM.PTET51.1.180.62681 29 9 0 7 1
IESPGM.PTET51.1.81.232785 100 21 2 18 2
IESPGM.PTET51.1.140.84092 28 13 2 3 0
IESPGM.PTET51.1.19.587727 44 18 12 15 9
IESPGM.PTET51.1.40.370421 56 9 13 11 1
IESPGM.PTET51.1.51.187523 28 11 13 15 7
IESPGM.PTET51.1.123.173677 45 5 0 7 0
IESPGM.PTET51.1.60.36574 64 12 1 4 0
IESPGM.PTET51.1.63.122511 27 0 0 0 0
IESPGM.PTET51.1.63.353800 48 20 12 14 4
IESPGM.PTET51.1.161.185447 26 4 1 5 0
IESPGM.PTET51.1.8.507578 108 25 5 24 9
IESPGM.PTET51.1.20.60178 58 19 10 12 5
IESPGM.PTET51.1.39.436032 28 15 0 2 1
IESPGM.PTET51.1.79.32709 49 24 1 4 0
IESPGM.PTET51.1.27.344851 43 26 12 18 7
IESPGM.PTET51.1.122.270501 28 9 2 16 7
IESPGM.PTET51.1.36.462431 29 15 0 6 0
IESPGM.PTET51.1.32.282225 45 27 3 24 7
IESPGM.PTET51.1.144.152919 45 10 1 5 2
IESPGM.PTET51.1.12.446160 27 12 1 11 2
IESPGM.PTET51.1.120.49860 30 3 0 5 0
IESPGM.PTET51.1.123.171039 220 40 2 7 8
IESPGM.PTET51.1.121.136801 156 35 7 18 11
IESPGM.PTET51.1.48.97963 29 12 6 20 9
IESPGM.PTET51.1.66.390838 28 1 1 0 0
IESPGM.PTET51.1.37.203248 92 26 3 33 7
IESPGM.PTET51.1.50.65796 49 20 8 8 2
IESPGM.PTET51.1.1.250007 147 14 2 0 1
IESPGM.PTET51.1.2.902371 56 12 5 4 1
IESPGM.PTET51.1.82.80684 27 11 0 4 4
IESPGM.PTET51.1.30.176409 84 24 7 13 8
IESPGM.PTET51.1.43.447495 179 28 9 31 8
IESPGM.PTET51.1.97.160566 67 7 4 8 6
IESPGM.PTET51.1.11.273765 27 4 0 1 0
IESPGM.PTET51.1.68.98144 45 16 8 6 2
IESPGM.PTET51.1.101.190476 29 21 9 20 2
IESPGM.PTET51.1.61.176105 29 23 1 18 1
IESPGM.PTET51.1.169.108129 58 22 0 5 0
IESPGM.PTET51.1.3.256492 187 52 3 12 0
IESPGM.PTET51.1.161.187797 221 29 9 19 7
IESPGM.PTET51.1.17.625509 55 15 15 32 6
IESPGM.PTET51.1.108.53098 47 9 1 4 1
IESPGM.PTET51.1.16.83654 44 14 12 16 8
IESPGM.PTET51.1.11.644117 28 5 0 2 0
IESPGM.PTET51.1.84.234151 55 23 3 18 11
IESPGM.PTET51.1.157.218569 28 5 0 4 0
IESPGM.PTET51.1.99.65930 30 15 2 2 1
IESPGM.PTET51.1.130.256730 64 14 8 8 1
IESPGM.PTET51.1.104.34644 29 13 0 7 0
IESPGM.PTET51.1.58.67133 77 22 6 10 11
IESPGM.PTET51.1.9.336072 85 6 0 8 2
IESPGM.PTET51.1.29.316821 47 15 6 14 3
IESPGM.PTET51.1.67.158540 59 37 2 31 5
IESPGM.PTET51.1.35.202795 44 22 5 15 10
IESPGM.PTET51.1.30.62686 27 10 0 0 0
IESPGM.PTET51.1.164.192969 141 24 4 7 2
IESPGM.PTET51.1.168.140566 26 5 0 6 2
IESPGM.PTET51.1.67.82163 46 8 1 5 4
IESPGM.PTET51.1.16.322334 130 38 12 9 9
IESPGM.PTET51.1.160.56069 26 23 3 15 7
IESPGM.PTET51.1.109.114163 45 5 0 0 0
IESPGM.PTET51.1.20.289374 45 19 8 10 13
IESPGM.PTET51.1.128.149945 57 23 8 20 4
IESPGM.PTET51.1.157.98723 44 22 9 13 9
IESPGM.PTET51.1.54.411396 28 11 4 13 1
IESPGM.PTET51.1.25.65932 28 5 1 2 1
IESPGM.PTET51.1.2.890867 29 9 0 7 2
IESPGM.PTET51.1.114.124440 90 29 6 19 3
IESPGM.PTET51.1.74.346078 64 26 3 8 8
IESPGM.PTET51.1.86.196088 78 17 2 8 2
IESPGM.PTET51.1.71.297828 109 21 11 14 8
IESPGM.PTET51.1.14.318647 28 16 8 3 1
IESPGM.PTET51.1.96.68896 91 28 9 19 32
IESPGM.PTET51.1.9.495917 75 19 7 22 8
IESPGM.PTET51.1.112.222749 93 21 18 30 15
IESPGM.PTET51.1.59.114450 129 36 5 35 4
IESPGM.PTET51.1.6.694577 78 37 16 33 11
IESPGM.PTET51.1.26.210105 46 23 1 4 3
IESPGM.PTET51.1.96.301956 28 9 2 4 5
IESPGM.PTET51.1.192.13386 49 4 1 12 2
IESPGM.PTET51.1.2.424910 27 15 6 2 4
IESPGM.PTET51.1.72.140025 26 19 6 7 1
IESPGM.PTET51.1.92.222574 29 13 8 13 11
IESPGM.PTET51.1.30.9222 26 5 3 7 1
IESPGM.PTET51.1.92.179492 29 11 1 2 4
IESPGM.PTET51.1.164.191356 27 11 1 4 3
IESPGM.PTET51.1.153.142093 86 32 2 28 4
IESPGM.PTET51.1.37.261710 104 21 8 5 6
IESPGM.PTET51.1.170.4018 324 49 26 56 21
IESPGM.PTET51.1.140.144523 48 19 5 14 2
IESPGM.PTET51.1.385.5690 158 16 4 21 10
IESPGM.PTET51.1.147.67715 88 34 6 22 3
IESPGM.PTET51.1.101.201528 77 36 11 26 10
IESPGM.PTET51.1.78.99022 27 4 0 2 0
IESPGM.PTET51.1.120.1773 91 14 0 12 1
IESPGM.PTET51.1.172.95343 45 16 0 9 2
IESPGM.PTET51.1.7.464769 208 41 12 40 13
IESPGM.PTET51.1.4.487653 27 10 1 0 0
IESPGM.PTET51.1.64.385264 30 14 0 9 5
IESPGM.PTET51.1.84.304114 69 19 0 6 1
IESPGM.PTET51.1.26.399654 52 13 1 5 5
IESPGM.PTET51.1.13.621946 66 15 3 18 5
IESPGM.PTET51.1.36.303472 26 2 0 1 0
IESPGM.PTET51.1.83.332012 55 26 4 23 10
IESPGM.PTET51.1.28.143821 223 65 11 37 8
IESPGM.PTET51.1.61.23007 59 16 2 4 0
IESPGM.PTET51.1.30.30519 76 15 14 10 2
IESPGM.PTET51.1.168.107526 67 17 2 9 0
IESPGM.PTET51.1.19.80114 29 17 19 12 7
IESPGM.PTET51.1.153.83062 27 23 5 11 1
IESPGM.PTET51.1.71.56366 45 22 1 6 2
IESPGM.PTET51.1.98.289753 26 23 1 5 1
IESPGM.PTET51.1.7.695760 28 0 0 2 2
IESPGM.PTET51.1.4.40275 28 18 1 2 1
IESPGM.PTET51.1.1.552305 27 11 1 2 0
IESPGM.PTET51.1.101.186502 216 38 7 42 6
IESPGM.PTET51.1.160.87799 49 19 5 18 2
IESPGM.PTET51.1.8.164399 162 32 6 24 6
IESPGM.PTET51.1.40.296226 75 6 1 2 3
IESPGM.PTET51.1.54.234018 89 9 7 2 3
IESPGM.PTET51.1.143.224798 24 13 11 17 0
IESPGM.PTET51.1.3.184480 67 19 6 16 7
IESPGM.PTET51.1.185.37166 44 12 7 6 0
IESPGM.PTET51.1.51.131273 2219 274 102 217 52
IESPGM.PTET51.1.45.448539 51 13 2 3 2
IESPGM.PTET51.1.9.165876 47 17 3 18 1
IESPGM.PTET51.1.124.143725 43 17 6 15 4
IESPGM.PTET51.1.80.256739 115 28 6 7 11
IESPGM.PTET51.1.87.83514 82 24 9 18 8
IESPGM.PTET51.1.128.148044 30 14 0 1 0
IESPGM.PTET51.1.21.128208 29 11 0 0 1
IESPGM.PTET51.1.84.85151 46 17 2 8 8
IESPGM.PTET51.1.104.265768 49 11 3 6 10
IESPGM.PTET51.1.96.260798 26 8 2 3 1
IESPGM.PTET51.1.25.64031 45 15 10 9 2
IESPGM.PTET51.1.88.240204 66 9 0 2 1
IESPGM.PTET51.1.385.4083 26 7 6 3 5
IESPGM.PTET51.1.106.14567 30 12 1 3 2
IESPGM.PTET51.1.163.83227 30 14 0 3 0
IESPGM.PTET51.1.90.247971 58 10 1 4 1
IESPGM.PTET51.1.24.437120 75 12 2 7 0
IESPGM.PTET51.1.104.165980 64 14 4 9 4
IESPGM.PTET51.1.84.306468 29 8 2 2 0
IESPGM.PTET51.1.10.341800 58 29 5 8 0
IESPGM.PTET51.1.67.51040 26 14 6 6 3
IESPGM.PTET51.1.51.363889 44 20 0 24 14
IESPGM.PTET51.1.78.8897 71 13 8 17 1
IESPGM.PTET51.1.110.117669 99 34 16 24 9
IESPGM.PTET51.1.168.167155 27 11 1 2 1
IESPGM.PTET51.1.13.622979 26 9 3 7 1
IESPGM.PTET51.1.26.343968 68 27 2 18 9
IESPGM.PTET51.1.61.54731 51 15 8 7 1
IESPGM.PTET51.1.45.69496 65 13 7 4 0
IESPGM.PTET51.1.43.114649 110 19 2 7 1
IESPGM.PTET51.1.117.130350 106 14 9 13 1
IESPGM.PTET51.1.129.122044 28 22 1 13 2
IESPGM.PTET51.1.136.78784 30 9 6 11 6
IESPGM.PTET51.1.158.120242 104 25 10 26 14
IESPGM.PTET51.1.127.117035 29 7 3 12 2
IESPGM.PTET51.1.41.442609 55 27 4 20 18
IESPGM.PTET51.1.89.111205 1124 174 40 126 52
IESPGM.PTET51.1.6.128552 110 25 10 19 5
IESPGM.PTET51.1.33.183055 102 22 8 2 0
IESPGM.PTET51.1.50.186346 45 35 2 31 10
IESPGM.PTET51.1.82.161658 69 30 4 17 2
IESPGM.PTET51.1.11.617672 147 37 2 16 2
IESPGM.PTET51.1.180.87822 70 22 10 18 8
IESPGM.PTET51.1.161.125827 81 22 1 19 1
IESPGM.PTET51.1.57.239349 58 24 8 21 17
IESPGM.PTET51.1.67.19617 28 23 2 18 14
IESPGM.PTET51.1.62.324273 205 39 17 12 5
IESPGM.PTET51.1.11.168400 98 23 3 3 1
IESPGM.PTET51.1.15.320122 70 20 3 7 3
IESPGM.PTET51.1.65.100792 29 11 1 3 2
IESPGM.PTET51.1.26.513410 32 16 2 3 0
IESPGM.PTET51.1.127.64337 44 21 3 19 2
IESPGM.PTET51.1.13.317756 27 16 7 10 1
IESPGM.PTET51.1.407.1712 26 17 9 12 7
IESPGM.PTET51.1.71.342384 107 27 9 10 1
IESPGM.PTET51.1.22.293652 54 12 8 15 8
IESPGM.PTET51.1.60.221986 97 22 1 6 0
IESPGM.PTET51.1.24.440348 28 14 6 26 10
IESPGM.PTET51.1.165.530 38 21 7 29 12
IESPGM.PTET51.1.19.560252 30 15 7 20 6
IESPGM.PTET51.1.15.277045 54 23 5 36 11
IESPGM.PTET51.1.38.234265 65 12 2 2 6
IESPGM.PTET51.1.76.349484 240 55 27 45 13
IESPGM.PTET51.1.76.94582 66 18 1 7 4
IESPGM.PTET51.1.36.191891 55 26 5 13 5
IESPGM.PTET51.1.65.126957 26 20 7 9 4
IESPGM.PTET51.1.63.223625 29 28 8 15 3
IESPGM.PTET51.1.63.224946 77 25 7 11 2
IESPGM.PTET51.1.21.21791 67 15 3 1 4
IESPGM.PTET51.1.163.85283 28 25 8 15 3
IESPGM.PTET51.1.57.138248 57 11 0 4 0
IESPGM.PTET51.1.46.448113 111 9 1 0 0
IESPGM.PTET51.1.51.128933 256 33 4 17 1
IESPGM.PTET51.1.138.171865 28 9 1 7 0
IESPGM.PTET51.1.183.58864 74 12 1 10 0
IESPGM.PTET51.1.151.208099 28 8 0 2 0
IESPGM.PTET51.1.22.129102 29 12 1 10 2
IESPGM.PTET51.1.124.173840 26 10 0 5 0
IESPGM.PTET51.1.103.235492 62 17 1 5 1
IESPGM.PTET51.1.61.382873 56 22 3 8 3
IESPGM.PTET51.1.632.1790 57 0 0 8 2
IESPGM.PTET51.1.107.63869 165 29 9 23 10
IESPGM.PTET51.1.107.59034 47 18 7 14 3
IESPGM.PTET51.1.101.258834 58 20 3 6 6
IESPGM.PTET51.1.23.511483 29 9 0 2 0
IESPGM.PTET51.1.148.31673 44 23 2 15 4
IESPGM.PTET51.1.59.215851 230 39 1 12 2
IESPGM.PTET51.1.54.80411 106 15 3 0 0
IESPGM.PTET51.1.33.356482 117 14 2 6 1
IESPGM.PTET51.1.47.151255 29 18 6 17 2
IESPGM.PTET51.1.31.454471 28 12 1 2 0
IESPGM.PTET51.1.1.685878 79 28 12 36 13
IESPGM.PTET51.1.147.37625 30 25 2 1 2
IESPGM.PTET51.1.68.305395 59 24 0 5 1
IESPGM.PTET51.1.180.29944 70 15 4 12 6
IESPGM.PTET51.1.246.10826 44 3 0 3 2
IESPGM.PTET51.1.1.379624 28 13 0 27 4
IESPGM.PTET51.1.61.150267 30 16 0 5 4
IESPGM.PTET51.1.56.209381 30 8 5 5 5
IESPGM.PTET51.1.164.163595 55 21 0 14 0
IESPGM.PTET51.1.45.451179 191 29 15 28 15
IESPGM.PTET51.1.40.92381 27 10 1 3 0
IESPGM.PTET51.1.19.500044 29 8 2 12 3
IESPGM.PTET51.1.13.546116 29 16 2 6 6
IESPGM.PTET51.1.148.88398 78 21 3 7 0
IESPGM.PTET51.1.9.337696 84 9 6 6 1
IESPGM.PTET51.1.74.142117 48 11 4 13 2
IESPGM.PTET51.1.185.10582 77 18 1 21 2
IESPGM.PTET51.1.31.81875 68 22 5 13 3
IESPGM.PTET51.1.142.31406 45 12 1 10 1
IESPGM.PTET51.1.110.250788 29 28 13 15 16
IESPGM.PTET51.1.11.171330 131 39 13 16 5
IESPGM.PTET51.1.95.254049 26 5 0 1 0
IESPGM.PTET51.1.133.49282 56 15 1 13 4
IESPGM.PTET51.1.57.211719 26 11 0 10 4
IESPGM.PTET51.1.81.259986 97 13 6 8 1
IESPGM.PTET51.1.88.109732 92 13 4 1 1
IESPGM.PTET51.1.126.46187 121 27 8 8 10
IESPGM.PTET51.1.67.258335 75 34 1 16 9
IESPGM.PTET51.1.28.173654 57 19 1 8 3
IESPGM.PTET51.1.109.68912 39 20 8 7 5
IESPGM.PTET51.1.152.211162 26 14 1 3 0
IESPGM.PTET51.1.20.559217 79 25 27 21 2
IESPGM.PTET51.1.35.160590 61 15 1 15 1
IESPGM.PTET51.1.78.72153 86 18 14 14 6
IESPGM.PTET51.1.21.133194 47 16 8 11 0
IESPGM.PTET51.1.8.392315 29 16 4 4 0
IESPGM.PTET51.1.6.735769 85 26 12 13 0
IESPGM.PTET51.1.77.81305 27 16 6 21 6
IESPGM.PTET51.1.124.66830 62 12 0 9 3
IESPGM.PTET51.1.56.296026 47 17 6 15 8
IESPGM.PTET51.1.36.156215 90 27 2 8 2
IESPGM.PTET51.1.116.228375 28 17 1 22 1
IESPGM.PTET51.1.157.220472 27 11 17 17 2
IESPGM.PTET51.1.97.228655 26 9 1 2 1
IESPGM.PTET51.1.168.138384 27 12 8 6 2
IESPGM.PTET51.1.6.591131 69 30 5 30 18
IESPGM.PTET51.1.90.319996 26 7 6 11 11
IESPGM.PTET51.1.25.36585 28 11 1 11 0
IESPGM.PTET51.1.3.758659 49 11 1 6 1
IESPGM.PTET51.1.84.159202 44 17 5 20 7
IESPGM.PTET51.1.41.138142 48 7 0 6 1
IESPGM.PTET51.1.34.17839 26 19 12 8 2
IESPGM.PTET51.1.58.242143 45 16 3 14 5
IESPGM.PTET51.1.128.123798 45 22 1 8 6
IESPGM.PTET51.1.169.112380 56 13 1 9 0
IESPGM.PTET51.1.385.5995 27 6 5 6 15
IESPGM.PTET51.1.16.553637 255 28 13 41 19
IESPGM.PTET51.1.4.501366 96 12 7 8 2
IESPGM.PTET51.1.62.281622 75 11 1 18 4
IESPGM.PTET51.1.119.159902 108 24 5 31 11
IESPGM.PTET51.1.104.264723 28 7 0 5 0
IESPGM.PTET51.1.1.958794 29 18 1 5 0
IESPGM.PTET51.1.36.390723 26 14 1 1 2
IESPGM.PTET51.1.30.350717 110 27 8 21 2
IESPGM.PTET51.1.351.2764 28 18 10 20 11
IESPGM.PTET51.1.59.216590 93 26 8 24 1
IESPGM.PTET51.1.171.77781 75 29 12 15 7
IESPGM.PTET51.1.19.285754 27 14 4 7 0
IESPGM.PTET51.1.173.121186 27 19 11 7 5
IESPGM.PTET51.1.57.314897 88 32 10 29 6
IESPGM.PTET51.1.133.191354 30 9 2 1 0
IESPGM.PTET51.1.91.275303 77 7 3 12 6
IESPGM.PTET51.1.24.510038 79 27 3 15 0
IESPGM.PTET51.1.81.227818 79 16 4 5 0
IESPGM.PTET51.1.52.163592 30 10 0 2 1
IESPGM.PTET51.1.107.31407 70 6 1 9 1
IESPGM.PTET51.1.107.32729 260 40 6 24 7
IESPGM.PTET51.1.358.6530 28 7 1 15 6
IESPGM.PTET51.1.135.164935 89 16 3 0 0
IESPGM.PTET51.1.163.100418 117 28 3 12 3
IESPGM.PTET51.1.42.38524 29 11 1 3 0
IESPGM.PTET51.1.148.131960 26 10 4 8 3
IESPGM.PTET51.1.87.241669 27 15 1 5 1
IESPGM.PTET51.1.136.235221 29 6 0 5 0
IESPGM.PTET51.1.14.276152 99 37 8 13 3
IESPGM.PTET51.1.120.105518 119 15 5 7 0
IESPGM.PTET51.1.157.40400 129 25 11 19 16
IESPGM.PTET51.1.54.437274 27 9 6 11 4
IESPGM.PTET51.1.2.253555 132 24 4 8 0
IESPGM.PTET51.1.33.326666 255 53 7 44 6
IESPGM.PTET51.1.172.97996 75 19 3 5 2
IESPGM.PTET51.1.22.159223 76 12 1 6 4
IESPGM.PTET51.1.52.231202 79 26 12 17 16
IESPGM.PTET51.1.4.629362 28 11 6 9 7
IESPGM.PTET51.1.78.99034 28 0 0 1 0
IESPGM.PTET51.1.45.380486 56 19 4 16 10
IESPGM.PTET51.1.635.1433 28 6 0 8 1
IESPGM.PTET51.1.66.93691 84 30 7 13 11
IESPGM.PTET51.1.1.218007 26 12 4 4 0
IESPGM.PTET51.1.8.131200 26 11 4 19 7
IESPGM.PTET51.1.97.257725 28 7 4 1 0
IESPGM.PTET51.1.143.122673 47 12 0 4 1
IESPGM.PTET51.1.22.534406 29 15 3 21 5
IESPGM.PTET51.1.141.7930 28 6 1 9 5
IESPGM.PTET51.1.9.510368 28 16 7 4 7
IESPGM.PTET51.1.61.378920 48 19 10 11 7
IESPGM.PTET51.1.172.35123 66 19 6 2 1
IESPGM.PTET51.1.149.80680 96 27 6 25 10
IESPGM.PTET51.1.25.239490 67 27 10 12 0
IESPGM.PTET51.1.37.259536 27 25 2 7 3
IESPGM.PTET51.1.139.112539 67 22 4 18 7
IESPGM.PTET51.1.119.14277 67 24 4 21 10
IESPGM.PTET51.1.13.116298 324 87 16 60 13
IESPGM.PTET51.1.121.1291 345 32 10 32 10
IESPGM.PTET51.1.111.176721 106 44 6 24 14
IESPGM.PTET51.1.19.226550 29 14 2 7 1
IESPGM.PTET51.1.1.324989 26 17 0 4 0
IESPGM.PTET51.1.142.147045 57 15 4 12 7
IESPGM.PTET51.1.30.30230 28 21 10 17 2
IESPGM.PTET51.1.107.242571 30 15 10 5 0
IESPGM.PTET51.1.89.213632 26 10 2 3 0
IESPGM.PTET51.1.148.190567 76 18 10 14 6
IESPGM.PTET51.1.50.101887 27 19 9 27 4
IESPGM.PTET51.1.61.251958 49 26 1 10 0
IESPGM.PTET51.1.76.92531 98 20 8 26 4
IESPGM.PTET51.1.4.631261 45 17 2 7 1
IESPGM.PTET51.1.176.9350 27 5 4 5 0
IESPGM.PTET51.1.94.179808 26 11 3 20 4
IESPGM.PTET51.1.7.40994 104 27 13 22 26
IESPGM.PTET51.1.89.299712 50 27 2 18 2
IESPGM.PTET51.1.27.399511 75 26 9 32 9
IESPGM.PTET51.1.13.374308 70 11 2 13 9
IESPGM.PTET51.1.102.262958 27 13 1 17 6
IESPGM.PTET51.1.34.225707 27 15 0 1 1
IESPGM.PTET51.1.70.66551 28 5 1 1 1
IESPGM.PTET51.1.88.171288 277 51 7 24 5
IESPGM.PTET51.1.29.276686 45 14 5 12 0
IESPGM.PTET51.1.6.288261 80 29 1 11 7
IESPGM.PTET51.1.7.534737 27 15 6 15 3
IESPGM.PTET51.1.172.38794 48 11 6 5 3
IESPGM.PTET51.1.148.132995 123 8 6 4 1
IESPGM.PTET51.1.1.122763 83 19 2 1 2
IESPGM.PTET51.1.366.865 27 1 3 7 6
IESPGM.PTET51.1.5.486210 198 37 14 54 3
IESPGM.PTET51.1.3.828329 57 5 1 12 3
IESPGM.PTET51.1.13.618154 68 14 5 10 3
IESPGM.PTET51.1.54.365537 76 36 11 24 5
IESPGM.PTET51.1.75.2205 69 12 1 19 3
IESPGM.PTET51.1.157.2320 26 3 0 3 0
IESPGM.PTET51.1.58.239806 107 24 3 20 6
IESPGM.PTET51.1.96.300065 26 3 2 0 0
IESPGM.PTET51.1.40.308916 94 14 13 11 0
IESPGM.PTET51.1.102.263984 112 17 12 18 10
IESPGM.PTET51.1.139.198343 31 13 7 4 2
IESPGM.PTET51.1.29.276391 54 9 6 17 6
IESPGM.PTET51.1.148.26111 26 16 10 20 7
IESPGM.PTET51.1.12.65661 66 29 4 30 14
IESPGM.PTET51.1.26.412907 95 22 4 18 6
IESPGM.PTET51.1.105.296184 30 4 1 3 4
IESPGM.PTET51.1.13.621370 77 19 11 21 1
IESPGM.PTET51.1.108.79837 28 5 0 3 0
IESPGM.PTET51.1.26.240216 119 36 8 16 11
IESPGM.PTET51.1.32.383638 121 17 2 2 1
IESPGM.PTET51.1.142.220533 54 18 9 23 11
IESPGM.PTET51.1.59.373210 27 2 2 1 1
IESPGM.PTET51.1.15.94589 28 23 3 8 2
IESPGM.PTET51.1.162.65377 26 22 4 1 2
IESPGM.PTET51.1.60.177886 95 26 19 27 23
IESPGM.PTET51.1.84.334535 46 13 4 4 0
IESPGM.PTET51.1.25.35830 57 18 6 22 9
IESPGM.PTET51.1.184.46053 58 15 12 26 5
IESPGM.PTET51.1.177.14720 82 19 11 22 11
IESPGM.PTET51.1.178.92521 46 12 3 6 0
IESPGM.PTET51.1.35.157968 54 17 6 12 8
IESPGM.PTET51.1.82.77777 95 17 13 15 8
IESPGM.PTET51.1.11.675277 88 23 1 24 8
IESPGM.PTET51.1.11.644715 28 5 1 5 0
IESPGM.PTET51.1.88.16495 26 21 4 20 5
IESPGM.PTET51.1.91.221988 76 22 9 6 4
IESPGM.PTET51.1.27.197609 26 13 2 11 3
IESPGM.PTET51.1.9.234527 56 7 0 1 0
IESPGM.PTET51.1.113.183794 162 20 4 10 10
IESPGM.PTET51.1.16.582125 29 10 0 3 2
IESPGM.PTET51.1.129.179920 95 11 5 7 5
IESPGM.PTET51.1.149.190439 29 8 2 2 0
IESPGM.PTET51.1.77.222979 29 15 11 7 6
IESPGM.PTET51.1.22.535149 169 37 5 50 7
IESPGM.PTET51.1.117.188099 49 17 0 8 1
IESPGM.PTET51.1.117.94887 113 24 13 31 7
IESPGM.PTET51.1.35.200753 27 15 1 4 1
IESPGM.PTET51.1.120.78091 27 14 3 8 0
IESPGM.PTET51.1.108.138125 27 27 3 8 0
IESPGM.PTET51.1.33.86057 26 4 0 4 0
IESPGM.PTET51.1.168.61510 108 21 6 26 12
IESPGM.PTET51.1.53.132617 47 28 9 20 3
IESPGM.PTET51.1.105.105927 28 17 1 3 0
IESPGM.PTET51.1.70.135907 28 6 3 1 0
IESPGM.PTET51.1.58.198629 28 14 1 3 0
IESPGM.PTET51.1.7.186003 103 23 18 16 8
IESPGM.PTET51.1.132.188587 91 31 13 28 11
IESPGM.PTET51.1.109.69078 48 16 5 19 3
IESPGM.PTET51.1.6.47687 30 4 1 10 5
IESPGM.PTET51.1.148.157234 27 14 1 2 0
IESPGM.PTET51.1.52.98028 28 19 2 4 1
IESPGM.PTET51.1.60.120875 84 10 2 2 0
IESPGM.PTET51.1.2.526183 26 16 2 11 0
IESPGM.PTET51.1.5.430527 57 17 8 28 16
IESPGM.PTET51.1.137.65511 26 11 4 15 4
IESPGM.PTET51.1.16.523232 157 20 12 7 3
IESPGM.PTET51.1.123.173694 85 0 0 2 0
IESPGM.PTET51.1.21.133490 26 20 4 12 8
IESPGM.PTET51.1.112.85155 28 17 2 5 0
IESPGM.PTET51.1.183.30074 44 16 0 10 9
IESPGM.PTET51.1.77.181795 59 9 1 2 0
IESPGM.PTET51.1.49.283240 49 17 0 3 0
IESPGM.PTET51.1.67.359443 122 35 13 7 5
IESPGM.PTET51.1.37.76297 47 9 2 3 3
IESPGM.PTET51.1.2.684703 80 28 9 30 2
IESPGM.PTET51.1.103.99500 44 15 3 11 15
IESPGM.PTET51.1.65.44694 45 19 11 10 2
IESPGM.PTET51.1.83.159341 27 9 0 3 0
IESPGM.PTET51.1.2.756156 76 19 3 5 0
IESPGM.PTET51.1.1.148343 49 12 0 8 2
IESPGM.PTET51.1.56.298980 29 17 7 12 4
IESPGM.PTET51.1.4.226268 28 8 1 4 0
IESPGM.PTET51.1.63.122533 95 18 1 8 2
IESPGM.PTET51.1.84.193572 54 15 3 5 1
IESPGM.PTET51.1.18.183747 60 11 8 2 1
IESPGM.PTET51.1.37.231618 108 23 2 22 12
IESPGM.PTET51.1.117.33040 88 23 2 5 0
IESPGM.PTET51.1.6.301529 94 25 9 23 3
IESPGM.PTET51.1.116.100388 28 11 2 2 5
IESPGM.PTET51.1.134.134393 27 12 1 4 0
IESPGM.PTET51.1.97.83106 27 17 6 11 8
IESPGM.PTET51.1.27.113587 59 13 7 3 6
IESPGM.PTET51.1.143.49745 93 16 3 21 2
IESPGM.PTET51.1.112.27585 28 12 2 5 1
IESPGM.PTET51.1.64.385863 203 22 3 16 5
IESPGM.PTET51.1.48.96665 28 6 1 3 6
IESPGM.PTET51.1.74.374738 44 13 1 13 2
IESPGM.PTET51.1.78.221527 68 18 3 4 2
IESPGM.PTET51.1.42.72890 3389 509 217 463 228
IESPGM.PTET51.1.1.151561 149 28 8 12 7
IESPGM.PTET51.1.7.564858 80 9 2 2 2
IESPGM.PTET51.1.57.168646 29 8 0 1 0
IESPGM.PTET51.1.439.1433 45 8 7 17 7
IESPGM.PTET51.1.40.368259 150 30 12 33 8
IESPGM.PTET51.1.354.4467 44 10 4 10 0
IESPGM.PTET51.1.45.318650 28 11 2 7 0
IESPGM.PTET51.1.128.85290 64 6 2 2 0
IESPGM.PTET51.1.179.53551 26 10 0 6 8
IESPGM.PTET51.1.88.298822 45 5 1 7 0
IESPGM.PTET51.1.165.205977 28 14 2 15 13
IESPGM.PTET51.1.69.292713 107 40 6 37 7
IESPGM.PTET51.1.3.790095 96 37 8 24 6
IESPGM.PTET51.1.56.341757 31 8 1 1 4
IESPGM.PTET51.1.23.410394 78 20 0 7 2
IESPGM.PTET51.1.66.328453 149 43 1 22 2
IESPGM.PTET51.1.165.203020 65 7 0 9 9
IESPGM.PTET51.1.26.499747 90 20 13 16 2
IESPGM.PTET51.1.37.503506 68 19 6 17 8
IESPGM.PTET51.1.4.690749 137 29 18 27 10
IESPGM.PTET51.1.151.206618 28 13 0 3 7
IESPGM.PTET51.1.58.168805 119 26 2 17 1
IESPGM.PTET51.1.223.2637 28 23 4 12 3
IESPGM.PTET51.1.12.63901 27 9 0 2 0
IESPGM.PTET51.1.35.288893 114 25 7 28 14
IESPGM.PTET51.1.102.82206 26 25 2 12 1
IESPGM.PTET51.1.100.46774 48 9 1 6 3
IESPGM.PTET51.1.57.269477 50 24 0 5 0
IESPGM.PTET51.1.71.195715 397 57 10 57 13
IESPGM.PTET51.1.52.102657 258 50 14 41 12
IESPGM.PTET51.1.143.50010 44 9 8 16 8
IESPGM.PTET51.1.13.475720 47 24 10 6 8
IESPGM.PTET51.1.98.203981 29 14 2 4 0
IESPGM.PTET51.1.98.303470 59 26 5 17 4
IESPGM.PTET51.1.108.109629 69 11 9 24 3
IESPGM.PTET51.1.16.120424 139 33 13 15 2
IESPGM.PTET51.1.39.85883 25 12 7 8 4
IESPGM.PTET51.1.101.303984 527 71 30 56 22
IESPGM.PTET51.1.102.128234 29 21 7 5 1
IESPGM.PTET51.1.21.494997 27 18 7 1 0
IESPGM.PTET51.1.111.250649 87 37 12 16 20
IESPGM.PTET51.1.102.289278 108 16 1 3 0
IESPGM.PTET51.1.15.92530 27 14 1 12 2
IESPGM.PTET51.1.85.106495 65 30 14 18 3
IESPGM.PTET51.1.28.243620 99 21 1 2 1
IESPGM.PTET51.1.53.405240 27 16 2 7 2
IESPGM.PTET51.1.146.47523 29 9 3 9 4
IESPGM.PTET51.1.28.299021 98 24 4 25 16
IESPGM.PTET51.1.13.450889 81 26 19 19 7
IESPGM.PTET51.1.142.59630 29 3 1 1 0
IESPGM.PTET51.1.58.268000 77 14 1 6 1
IESPGM.PTET51.1.158.57718 29 13 0 1 1
IESPGM.PTET51.1.3.859181 58 12 2 15 8
IESPGM.PTET51.1.81.328636 65 19 1 15 7
IESPGM.PTET51.1.39.364338 305 64 5 14 2
IESPGM.PTET51.1.1.422136 136 24 9 12 1
IESPGM.PTET51.1.25.469761 27 13 2 1 0
IESPGM.PTET51.1.165.129403 99 18 3 3 1
IESPGM.PTET51.1.128.122192 29 11 13 8 7
IESPGM.PTET51.1.69.86207 49 20 1 19 5
IESPGM.PTET51.1.61.178499 45 6 1 1 0
IESPGM.PTET51.1.78.99040 57 9 1 8 0
IESPGM.PTET51.1.89.171723 60 19 9 18 7
IESPGM.PTET51.1.47.18283 54 23 3 26 14
IESPGM.PTET51.1.25.468444 28 20 1 4 0
IESPGM.PTET51.1.8.335782 144 30 5 13 1
IESPGM.PTET51.1.123.271420 107 12 1 13 2
IESPGM.PTET51.1.73.299054 68 29 6 3 1
IESPGM.PTET51.1.105.78104 45 15 1 2 0
IESPGM.PTET51.1.11.242644 124 31 4 28 9
IESPGM.PTET51.1.41.109942 28 18 2 23 1
IESPGM.PTET51.1.1.552320 110 10 2 1 0
IESPGM.PTET51.1.556.37435 80 28 7 27 7
IESPGM.PTET51.1.3.828626 27 16 1 15 3
IESPGM.PTET51.1.4.485033 30 3 0 5 0
IESPGM.PTET51.1.86.165257 81 12 2 7 11
IESPGM.PTET51.1.41.141378 50 22 7 15 12
IESPGM.PTET51.1.133.18152 28 4 0 1 0
IESPGM.PTET51.1.195.10156 55 5 0 14 6
IESPGM.PTET51.1.5.400419 46 19 1 6 0
IESPGM.PTET51.1.71.240839 98 19 4 39 17
IESPGM.PTET51.1.56.311935 216 27 2 14 2
IESPGM.PTET51.1.13.619775 68 19 4 13 4
IESPGM.PTET51.1.137.107551 57 17 5 11 5
IESPGM.PTET51.1.42.371502 44 18 0 3 0
IESPGM.PTET51.1.67.53996 49 20 6 27 2
IESPGM.PTET51.1.116.226914 30 20 1 2 0
IESPGM.PTET51.1.54.49755 28 5 1 1 0
IESPGM.PTET51.1.101.157167 299 50 5 29 3
IESPGM.PTET51.1.1.925314 105 40 14 9 4
IESPGM.PTET51.1.112.148838 26 12 1 0 0
IESPGM.PTET51.1.67.390140 82 28 6 3 1
IESPGM.PTET51.1.117.186049 53 5 0 2 0
IESPGM.PTET51.1.33.184684 28 22 4 12 6
IESPGM.PTET51.1.169.139587 47 15 10 14 8
IESPGM.PTET51.1.180.31277 26 16 8 14 6
IESPGM.PTET51.1.148.232789 26 15 10 18 10
IESPGM.PTET51.1.148.191899 79 7 3 11 1
IESPGM.PTET51.1.171.144249 351 63 19 40 19
IESPGM.PTET51.1.81.288794 47 12 2 6 3
IESPGM.PTET51.1.148.60489 48 8 1 4 6
IESPGM.PTET51.1.132.127622 322 49 16 38 15
IESPGM.PTET51.1.58.272549 31 7 0 1 1
IESPGM.PTET51.1.124.199145 26 11 0 7 0
IESPGM.PTET51.1.2.585688 50 15 3 12 4
IESPGM.PTET51.1.65.39428 67 17 14 12 3
IESPGM.PTET51.1.53.191807 125 31 6 23 8
IESPGM.PTET51.1.30.32887 26 16 2 15 5
IESPGM.PTET51.1.64.225271 27 6 1 2 3
IESPGM.PTET51.1.54.305624 48 8 5 8 1
IESPGM.PTET51.1.22.102222 28 12 1 3 1
IESPGM.PTET51.1.57.140727 109 29 20 27 19
IESPGM.PTET51.1.83.103094 56 6 9 2 0
IESPGM.PTET51.1.50.904 27 10 3 20 2
IESPGM.PTET51.1.71.110080 56 30 15 24 12
IESPGM.PTET51.1.10.271573 46 15 4 10 1
IESPGM.PTET51.1.110.116367 27 18 19 11 7
IESPGM.PTET51.1.137.211582 69 25 6 25 13
IESPGM.PTET51.1.26.399388 58 17 2 11 2
IESPGM.PTET51.1.42.413408 87 15 1 4 0
IESPGM.PTET51.1.118.229440 27 19 11 9 1
IESPGM.PTET51.1.150.82220 48 16 5 12 1
IESPGM.PTET51.1.11.139358 121 44 3 10 2
IESPGM.PTET51.1.65.287990 28 22 3 18 3
IESPGM.PTET51.1.1.683837 123 40 7 14 4
IESPGM.PTET51.1.3.75315 76 19 2 0 1
IESPGM.PTET51.1.138.209848 46 21 7 24 4
IESPGM.PTET51.1.26.341348 28 17 3 10 0
IESPGM.PTET51.1.96.301397 26 10 1 8 0
IESPGM.PTET51.1.109.72889 46 20 1 7 4
IESPGM.PTET51.1.133.20059 78 8 2 4 0
IESPGM.PTET51.1.92.7020 58 25 6 30 5
IESPGM.PTET51.1.94.60493 57 10 3 24 8
IESPGM.PTET51.1.96.300077 26 1 0 0 1
IESPGM.PTET51.1.39.53427 29 4 0 4 0
IESPGM.PTET51.1.158.62993 26 15 6 12 1
IESPGM.PTET51.1.38.35560 81 26 6 11 11
IESPGM.PTET51.1.52.158621 87 23 5 19 1
IESPGM.PTET51.1.228.6555 74 23 7 19 4
IESPGM.PTET51.1.9.335655 135 15 6 12 1
IESPGM.PTET51.1.117.130375 29 5 1 1 0
IESPGM.PTET51.1.132.130846 30 13 6 4 0
IESPGM.PTET51.1.170.55803 29 6 1 8 2
IESPGM.PTET51.1.73.313635 205 33 1 12 2
IESPGM.PTET51.1.50.185046 78 31 11 14 11
IESPGM.PTET51.1.46.447104 28 24 4 14 2
IESPGM.PTET51.1.76.59500 28 10 2 4 1
IESPGM.PTET51.1.125.175494 30 10 3 3 0
IESPGM.PTET51.1.78.151558 85 32 5 31 4
IESPGM.PTET51.1.10.112882 26 16 5 10 1
IESPGM.PTET51.1.64.356786 28 10 0 5 0
IESPGM.PTET51.1.28.62127 64 10 0 5 0
IESPGM.PTET51.1.165.203610 46 11 1 11 2
IESPGM.PTET51.1.84.133939 76 17 2 10 7
IESPGM.PTET51.1.56.61088 48 20 1 3 0
IESPGM.PTET51.1.44.375061 77 30 10 22 12
IESPGM.PTET51.1.128.25967 50 17 4 6 3
IESPGM.PTET51.1.95.256995 74 25 7 24 8
IESPGM.PTET51.1.16.151570 29 31 12 24 4
IESPGM.PTET51.1.120.136967 27 7 2 1 0
IESPGM.PTET51.1.7.706851 46 11 4 21 3
IESPGM.PTET51.1.52.303540 83 21 3 12 4
IESPGM.PTET51.1.51.227100 37 15 1 11 0
IESPGM.PTET51.1.136.17274 26 14 1 17 2
IESPGM.PTET51.1.89.214382 83 14 5 11 2
IESPGM.PTET51.1.5.691063 26 11 1 11 3
IESPGM.PTET51.1.3.757935 47 13 2 5 0
IESPGM.PTET51.1.33.153542 192 31 6 5 4
IESPGM.PTET51.1.129.179934 28 2 0 0 0
IESPGM.PTET51.1.32.119313 111 22 8 12 9
IESPGM.PTET51.1.6.458039 209 42 21 39 20
IESPGM.PTET51.1.191.19941 77 25 11 24 4
IESPGM.PTET51.1.130.125543 317 60 8 17 11
IESPGM.PTET51.1.99.95786 105 27 0 16 3
IESPGM.PTET51.1.161.185471 28 3 2 3 0
IESPGM.PTET51.1.15.452970 26 16 2 3 0
IESPGM.PTET51.1.57.270624 86 26 2 14 2
IESPGM.PTET51.1.141.8688 27 9 3 9 5
IESPGM.PTET51.1.2.655353 47 16 2 9 1
IESPGM.PTET51.1.61.23906 79 23 3 6 1
IESPGM.PTET51.1.65.356948 67 14 8 15 15
IESPGM.PTET51.1.29.447486 46 31 6 17 9
IESPGM.PTET51.1.12.143760 57 5 0 1 0
IESPGM.PTET51.1.66.29815 68 26 14 3 1
IESPGM.PTET51.1.20.288667 99 12 3 13 7
IESPGM.PTET51.1.21.564082 59 11 0 4 0
IESPGM.PTET51.1.112.279763 90 9 3 3 0
IESPGM.PTET51.1.86.33508 46 10 1 5 0
IESPGM.PTET51.1.61.55490 26 11 3 2 1
IESPGM.PTET51.1.4.731938 96 10 0 16 9
IESPGM.PTET51.1.37.127305 67 20 1 6 3
IESPGM.PTET51.1.42.169463 45 7 2 13 2
IESPGM.PTET51.1.284.1358 26 0 0 0 0
IESPGM.PTET51.1.385.3958 29 7 1 3 0
IESPGM.PTET51.1.12.516752 50 40 10 19 9
IESPGM.PTET51.1.103.234194 84 14 3 2 1
IESPGM.PTET51.1.327.6622 79 25 13 29 6
IESPGM.PTET51.1.100.201996 27 13 10 15 12
IESPGM.PTET51.1.152.135505 28 27 3 15 7
IESPGM.PTET51.1.148.30373 56 6 11 23 9
IESPGM.PTET51.1.65.356652 107 19 7 26 9
IESPGM.PTET51.1.80.226643 82 30 7 22 2
IESPGM.PTET51.1.69.60638 27 14 2 10 0
IESPGM.PTET51.1.1.826277 27 23 10 18 8
IESPGM.PTET51.1.55.136476 26 26 1 20 5
IESPGM.PTET51.1.88.272984 85 19 5 12 2
IESPGM.PTET51.1.154.138010 196 38 17 23 9
IESPGM.PTET51.1.70.95361 77 30 18 25 11
IESPGM.PTET51.1.151.164726 1529 201 65 205 56
IESPGM.PTET51.1.29.417953 85 29 4 7 3
IESPGM.PTET51.1.26.340901 26 24 4 7 0
IESPGM.PTET51.1.152.110370 28 20 13 10 8
IESPGM.PTET51.1.29.315825 46 10 3 7 0
IESPGM.PTET51.1.105.51215 66 18 4 12 6
IESPGM.PTET51.1.134.204653 110 35 10 14 4
IESPGM.PTET51.1.157.38810 28 12 5 1 1
IESPGM.PTET51.1.94.27163 66 13 4 7 1
IESPGM.PTET51.1.55.39857 98 19 11 6 2
IESPGM.PTET51.1.99.35265 67 12 4 5 0
IESPGM.PTET51.1.99.289065 28 11 4 5 1
IESPGM.PTET51.1.28.172352 47 18 7 14 6
IESPGM.PTET51.1.84.259003 26 18 3 11 1
IESPGM.PTET51.1.51.229475 68 18 10 15 2
IESPGM.PTET51.1.126.15648 45 19 11 17 7
IESPGM.PTET51.1.53.406862 65 25 5 11 2
IESPGM.PTET51.1.2.860198 27 19 3 14 2
IESPGM.PTET51.1.113.8125 28 19 9 12 4
IESPGM.PTET51.1.154.40001 26 24 12 7 1
IESPGM.PTET51.1.147.39996 26 16 4 4 1
IESPGM.PTET51.1.143.51653 55 21 3 2 0
IESPGM.PTET51.1.11.645469 27 11 0 4 1
IESPGM.PTET51.1.25.196561 98 9 7 11 4
IESPGM.PTET51.1.68.231032 87 24 8 21 17
IESPGM.PTET51.1.16.554973 30 6 1 9 0
IESPGM.PTET51.1.74.373135 226 27 10 39 9
IESPGM.PTET51.1.10.572244 221 67 10 43 14
IESPGM.PTET51.1.23.465925 55 22 3 12 0
IESPGM.PTET51.1.81.285409 28 8 5 2 0
IESPGM.PTET51.1.16.552333 76 25 8 21 6
IESPGM.PTET51.1.30.120764 45 14 5 2 1
IESPGM.PTET51.1.46.146132 47 9 5 3 0
IESPGM.PTET51.1.153.108342 45 27 3 32 14
IESPGM.PTET51.1.43.173852 804 135 41 128 52
IESPGM.PTET51.1.46.85329 62 47 12 27 7
IESPGM.PTET51.1.60.115903 65 22 4 6 4
IESPGM.PTET51.1.254.1521 26 13 5 12 1
IESPGM.PTET51.1.132.87835 79 20 11 16 11
IESPGM.PTET51.1.144.178523 63 26 4 9 1
IESPGM.PTET51.1.142.91071 59 31 2 9 7
IESPGM.PTET51.1.151.206334 55 17 14 7 3
IESPGM.PTET51.1.172.34112 31 12 1 17 8
IESPGM.PTET51.1.7.734314 312 45 20 53 20
IESPGM.PTET51.1.68.68647 29 15 11 7 1
IESPGM.PTET51.1.103.103562 88 17 11 19 14
IESPGM.PTET51.1.5.659057 75 14 4 18 3
IESPGM.PTET51.1.57.171580 27 16 7 4 0
IESPGM.PTET51.1.38.93726 79 18 4 8 2
IESPGM.PTET51.1.21.74111 30 7 1 2 1
IESPGM.PTET51.1.59.244963 26 25 13 21 6
IESPGM.PTET51.1.34.126092 62 20 3 11 2
IESPGM.PTET51.1.21.393888 67 30 2 9 8
IESPGM.PTET51.1.87.137364 69 18 10 1 0
IESPGM.PTET51.1.39.163737 49 18 9 16 5
IESPGM.PTET51.1.19.226863 122 22 11 5 2
IESPGM.PTET51.1.2.654910 89 27 14 19 6
IESPGM.PTET51.1.44.447080 57 14 5 15 7
IESPGM.PTET51.1.91.275326 28 0 2 2 0
IESPGM.PTET51.1.47.322068 76 17 0 8 0
IESPGM.PTET51.1.86.107985 58 22 3 10 4
IESPGM.PTET51.1.137.166454 70 0 0 0 0
IESPGM.PTET51.1.120.78985 30 11 1 5 2
IESPGM.PTET51.1.157.174910 91 33 16 25 6
IESPGM.PTET51.1.172.118995 30 20 14 12 3
IESPGM.PTET51.1.155.113063 49 19 3 4 1
IESPGM.PTET51.1.5.155726 45 3 2 3 0
IESPGM.PTET51.1.57.442446 29 12 2 8 2
IESPGM.PTET51.1.31.179977 29 10 2 3 0
IESPGM.PTET51.1.370.729 27 7 0 1 0
IESPGM.PTET51.1.3.802491 96 13 15 8 0
IESPGM.PTET51.1.88.241845 28 25 9 21 4
IESPGM.PTET51.1.3.125892 92 40 0 4 3
IESPGM.PTET51.1.67.286125 90 16 2 6 0
IESPGM.PTET51.1.20.57573 45 5 1 4 1
IESPGM.PTET51.1.31.281659 27 17 6 26 6
IESPGM.PTET51.1.28.139319 47 13 0 4 0
IESPGM.PTET51.1.41.110826 57 21 3 23 3
IESPGM.PTET51.1.54.49761 27 4 1 1 0
IESPGM.PTET51.1.86.207479 621 66 6 36 19
IESPGM.PTET51.1.3.887250 64 21 4 16 5
IESPGM.PTET51.1.13.447093 27 10 0 3 5
IESPGM.PTET51.1.20.56255 63 22 4 14 0
IESPGM.PTET51.1.51.286604 45 12 5 15 4
IESPGM.PTET51.1.48.181551 61 13 1 4 1
IESPGM.PTET51.1.96.326535 62 9 2 19 9
IESPGM.PTET51.1.156.82795 29 12 8 10 2
IESPGM.PTET51.1.57.171292 76 53 15 43 27
IESPGM.PTET51.1.112.250527 85 25 6 14 1
IESPGM.PTET51.1.109.42196 27 14 5 9 6
IESPGM.PTET51.1.117.128480 45 12 0 8 0
IESPGM.PTET51.1.26.398054 59 13 3 11 2
IESPGM.PTET51.1.147.155037 49 12 5 9 0
IESPGM.PTET51.1.58.211318 26 12 12 15 6
IESPGM.PTET51.1.80.155959 45 16 1 5 0
IESPGM.PTET51.1.28.139023 28 16 3 6 3
IESPGM.PTET51.1.89.108011 109 26 10 29 15
IESPGM.PTET51.1.64.225280 29 3 0 3 7
IESPGM.PTET51.1.399.639 26 4 10 13 4
IESPGM.PTET51.1.357.6776 80 18 18 20 6
IESPGM.PTET51.1.106.297971 47 23 12 27 16
IESPGM.PTET51.1.26.83248 98 12 2 6 1
IESPGM.PTET51.1.8.607681 76 17 6 23 10
IESPGM.PTET51.1.89.313144 46 27 13 21 5
IESPGM.PTET51.1.25.65381 30 16 4 5 3
IESPGM.PTET51.1.48.352612 28 25 0 4 0
IESPGM.PTET51.1.177.124034 77 15 5 3 11
IESPGM.PTET51.1.23.363218 79 23 7 18 5
IESPGM.PTET51.1.91.320463 28 14 3 5 1
IESPGM.PTET51.1.54.305636 27 0 0 3 0
IESPGM.PTET51.1.56.240086 60 15 5 2 2
IESPGM.PTET51.1.119.192096 54 8 0 3 0
IESPGM.PTET51.1.178.91511 26 15 2 8 1
IESPGM.PTET51.1.77.321453 49 24 14 17 15
IESPGM.PTET51.1.17.383180 144 43 9 26 16
IESPGM.PTET51.1.142.175124 156 25 6 19 0
IESPGM.PTET51.1.36.256600 26 16 1 8 0
IESPGM.PTET51.1.385.2911 27 5 0 2 0
IESPGM.PTET51.1.130.184753 71 24 3 9 3
IESPGM.PTET51.1.40.338176 81 18 2 12 3
IESPGM.PTET51.1.66.87702 56 29 11 17 3
IESPGM.PTET51.1.183.27167 27 13 0 3 2
IESPGM.PTET51.1.109.112430 106 15 0 3 0
IESPGM.PTET51.1.37.159481 28 25 9 8 3
IESPGM.PTET51.1.111.218666 30 9 10 15 6
IESPGM.PTET51.1.175.35561 76 18 8 11 5
IESPGM.PTET51.1.17.424078 101 19 3 27 11
IESPGM.PTET51.1.18.92670 27 18 2 26 6
IESPGM.PTET51.1.26.267718 104 28 2 12 2
IESPGM.PTET51.1.5.660806 38 19 3 14 10
IESPGM.PTET51.1.22.392144 72 8 2 6 1
IESPGM.PTET51.1.29.245853 27 9 2 5 1
IESPGM.PTET51.1.92.249192 49 19 2 8 4
IESPGM.PTET51.1.62.99814 26 17 9 14 6
IESPGM.PTET51.1.49.86798 69 16 3 2 0
IESPGM.PTET51.1.41.110244 27 13 5 4 0
IESPGM.PTET51.1.69.28062 76 18 4 7 5
IESPGM.PTET51.1.89.59219 85 16 1 8 0
IESPGM.PTET51.1.82.288657 109 21 3 12 1
IESPGM.PTET51.1.42.169761 133 48 10 15 3
IESPGM.PTET51.1.40.92999 26 15 2 13 4
IESPGM.PTET51.1.5.429984 116 32 5 19 7
IESPGM.PTET51.1.107.61547 77 12 3 25 2
IESPGM.PTET51.1.33.55511 132 25 4 14 3
IESPGM.PTET51.1.48.379806 72 16 5 8 2
IESPGM.PTET51.1.113.222049 26 27 4 22 1
IESPGM.PTET51.1.68.101141 26 15 0 13 0
IESPGM.PTET51.1.59.373239 26 5 0 6 1
IESPGM.PTET51.1.39.233111 80 40 3 24 5
IESPGM.PTET51.1.83.158335 58 17 2 3 6
IESPGM.PTET51.1.48.455793 55 32 3 14 9
IESPGM.PTET51.1.112.281960 29 5 0 3 1
IESPGM.PTET51.1.148.28483 44 11 5 12 1
IESPGM.PTET51.1.5.588075 65 14 10 9 3
IESPGM.PTET51.1.101.63620 78 30 8 23 10
IESPGM.PTET51.1.47.278548 48 22 14 15 26
IESPGM.PTET51.1.1.68962 54 5 0 0 0
IESPGM.PTET51.1.51.228450 75 24 3 7 1
IESPGM.PTET51.1.139.139163 64 20 12 19 8
IESPGM.PTET51.1.111.120781 30 12 5 5 2
IESPGM.PTET51.1.102.159398 47 31 1 4 2
IESPGM.PTET51.1.134.133389 115 9 3 11 3
IESPGM.PTET51.1.71.54635 77 6 1 1 0
IESPGM.PTET51.1.111.34408 131 22 1 32 9
IESPGM.PTET51.1.42.169472 29 0 0 0 1
IESPGM.PTET51.1.178.127573 27 12 4 11 0
IESPGM.PTET51.1.4.731948 163 10 5 8 7
IESPGM.PTET51.1.34.285083 78 11 6 4 0
IESPGM.PTET51.1.42.399441 27 21 3 6 1
IESPGM.PTET51.1.56.340748 28 5 5 15 2
IESPGM.PTET51.1.70.93028 27 18 1 6 1
IESPGM.PTET51.1.1.176400 61 14 1 7 0
IESPGM.PTET51.1.12.344072 77 30 5 13 1
IESPGM.PTET51.1.36.401234 109 21 12 27 18
IESPGM.PTET51.1.14.478693 75 28 1 26 4
IESPGM.PTET51.1.69.101308 26 12 11 2 2
IESPGM.PTET51.1.63.249508 26 20 4 14 13
IESPGM.PTET51.1.189.24649 57 14 4 4 7
IESPGM.PTET51.1.121.110683 46 16 2 18 3
IESPGM.PTET51.1.111.147953 30 21 0 18 2
IESPGM.PTET51.1.64.385882 46 5 3 8 5
IESPGM.PTET51.1.26.413669 66 15 3 17 4
IESPGM.PTET51.1.102.130735 67 35 1 26 7
IESPGM.PTET51.1.144.70846 30 4 0 2 0
IESPGM.PTET51.1.146.19793 28 12 8 4 2
IESPGM.PTET51.1.1.218616 77 6 1 1 1
IESPGM.PTET51.1.61.246707 72 21 4 23 7
IESPGM.PTET51.1.93.95234 29 19 4 15 15
IESPGM.PTET51.1.17.624225 115 16 10 30 7
IESPGM.PTET51.1.15.91819 44 19 4 17 8
IESPGM.PTET51.1.52.289855 28 24 1 15 7
IESPGM.PTET51.1.68.66302 149 10 5 6 1
IESPGM.PTET51.1.39.82217 74 25 15 21 4
IESPGM.PTET51.1.128.25378 37 17 9 5 3
IESPGM.PTET51.1.78.351713 30 8 0 0 2
IESPGM.PTET51.1.101.300319 28 1 0 2 0
IESPGM.PTET51.1.68.40145 76 9 5 22 2
IESPGM.PTET51.1.167.69839 29 19 3 11 1
IESPGM.PTET51.1.172.94330 51 15 8 18 4
IESPGM.PTET51.1.87.338258 75 25 17 17 4
IESPGM.PTET51.1.131.185656 49 15 1 3 0
IESPGM.PTET51.1.78.120426 58 12 4 9 1
IESPGM.PTET51.1.147.154302 27 21 9 23 10
IESPGM.PTET51.1.140.80314 106 23 2 5 0
IESPGM.PTET51.1.46.120278 81 8 0 1 0
IESPGM.PTET51.1.13.617735 57 14 0 9 2
IESPGM.PTET51.1.98.286412 119 27 1 5 1
IESPGM.PTET51.1.41.137147 26 21 6 14 4
IESPGM.PTET51.1.64.282124 54 6 5 6 1
IESPGM.PTET51.1.86.205114 39 8 2 4 0
IESPGM.PTET51.1.172.35737 56 16 12 25 13
IESPGM.PTET51.1.141.39735 44 5 0 3 1
IESPGM.PTET51.1.180.30556 58 18 22 29 15
IESPGM.PTET51.1.129.178040 109 32 11 13 3
IESPGM.PTET51.1.12.63920 46 0 1 8 0
IESPGM.PTET51.1.101.156448 55 22 5 14 0
IESPGM.PTET51.1.105.52251 29 14 2 8 1
IESPGM.PTET51.1.15.91525 45 18 8 20 14
IESPGM.PTET51.1.15.120288 29 9 3 3 0
IESPGM.PTET51.1.94.123281 73 5 1 5 1
IESPGM.PTET51.1.41.210610 75 24 5 37 13
IESPGM.PTET51.1.30.280496 29 12 1 5 0
IESPGM.PTET51.1.38.364198 109 35 7 22 2
IESPGM.PTET51.1.32.352227 94 12 1 2 0
IESPGM.PTET51.1.68.130239 67 21 5 10 2
IESPGM.PTET51.1.42.239436 26 5 1 0 0
IESPGM.PTET51.1.5.704788 27 6 0 2 0
IESPGM.PTET51.1.76.32911 28 7 0 2 0
IESPGM.PTET51.1.64.326681 76 26 3 3 1
IESPGM.PTET51.1.138.237028 78 8 2 4 1
IESPGM.PTET51.1.20.402745 223 51 7 30 3
IESPGM.PTET51.1.123.167410 26 15 0 13 3
IESPGM.PTET51.1.72.208416 76 12 9 13 12
IESPGM.PTET51.1.163.157161 65 9 1 1 0
IESPGM.PTET51.1.123.271734 28 15 1 10 2
IESPGM.PTET51.1.166.162313 58 19 5 15 1
IESPGM.PTET51.1.18.353233 92 11 1 2 0
IESPGM.PTET51.1.5.728308 30 21 1 3 3
IESPGM.PTET51.1.10.241181 30 10 5 16 12
IESPGM.PTET51.1.147.37072 48 5 3 3 0
IESPGM.PTET51.1.202.13529 21 7 3 3 1
IESPGM.PTET51.1.12.169338 47 24 4 11 2
IESPGM.PTET51.1.54.235667 219 42 8 36 6
IESPGM.PTET51.1.93.222751 58 13 0 11 5
IESPGM.PTET51.1.77.81042 59 22 4 22 5
IESPGM.PTET51.1.127.117653 124 3 1 0 1
IESPGM.PTET51.1.142.59651 27 5 1 9 1
IESPGM.PTET51.1.164.158640 47 15 0 1 1
IESPGM.PTET51.1.27.371329 62 13 1 7 0
IESPGM.PTET51.1.171.76478 48 25 8 14 5
IESPGM.PTET51.1.86.105337 26 14 1 4 0
IESPGM.PTET51.1.103.42223 111 23 10 30 2
IESPGM.PTET51.1.75.274829 29 22 3 4 5
IESPGM.PTET51.1.151.164155 411 61 14 55 25
IESPGM.PTET51.1.80.355236 37 10 6 2 1
IESPGM.PTET51.1.73.244994 69 27 10 14 7
IESPGM.PTET51.1.326.5249 30 13 0 8 2
IESPGM.PTET51.1.9.407393 208 43 7 25 5
IESPGM.PTET51.1.162.154505 567 81 36 99 34
IESPGM.PTET51.1.81.56858 125 22 5 25 3
IESPGM.PTET51.1.10.25545 79 20 11 13 9
IESPGM.PTET51.1.84.203346 161 19 3 25 7
IESPGM.PTET51.1.57.398053 29 23 1 8 8
IESPGM.PTET51.1.46.116612 128 47 14 18 6
IESPGM.PTET51.1.123.211524 59 27 6 17 11
IESPGM.PTET51.1.76.3330 26 9 0 10 1
IESPGM.PTET51.1.53.205994 97 19 2 8 6
IESPGM.PTET51.1.161.182404 28 1 1 1 0
IESPGM.PTET51.1.139.241727 79 11 9 5 0
IESPGM.PTET51.1.79.223764 106 39 4 23 9
IESPGM.PTET51.1.93.118439 30 20 2 7 0
IESPGM.PTET51.1.2.855222 76 47 20 19 5
IESPGM.PTET51.1.119.102921 59 9 6 17 2
IESPGM.PTET51.1.46.87390 67 26 2 10 5
IESPGM.PTET51.1.52.97310 44 11 0 14 3
IESPGM.PTET51.1.55.206159 26 25 3 27 6
IESPGM.PTET51.1.129.15780 64 8 0 6 2
IESPGM.PTET51.1.56.208955 56 11 4 3 14
IESPGM.PTET51.1.147.67460 30 5 1 1 0
IESPGM.PTET51.1.25.368681 89 14 2 26 10
IESPGM.PTET51.1.94.84304 58 15 12 19 7
IESPGM.PTET51.1.10.168887 26 11 1 14 7
IESPGM.PTET51.1.141.41347 86 34 11 33 18
IESPGM.PTET51.1.12.139809 28 6 1 5 1
IESPGM.PTET51.1.87.107842 49 36 11 27 12
IESPGM.PTET51.1.35.227077 76 17 1 4 0
IESPGM.PTET51.1.79.325898 66 21 2 13 1
IESPGM.PTET51.1.91.117965 59 24 3 19 5
IESPGM.PTET51.1.145.56405 27 11 7 19 7
IESPGM.PTET51.1.181.75021 67 17 7 10 4
IESPGM.PTET51.1.7.463195 28 10 1 1 1
IESPGM.PTET51.1.3.828352 29 5 1 3 0
IESPGM.PTET51.1.122.110269 30 12 4 7 1
IESPGM.PTET51.1.6.100081 108 32 5 16 6
IESPGM.PTET51.1.137.35443 38 13 1 15 1
IESPGM.PTET51.1.114.63919 58 19 11 22 32
IESPGM.PTET51.1.125.25251 83 36 16 33 20
IESPGM.PTET51.1.66.60527 115 23 2 0 1
IESPGM.PTET51.1.57.111389 44 15 4 17 4
IESPGM.PTET51.1.46.56837 75 24 0 6 0
IESPGM.PTET51.1.120.17152 31 12 0 3 1
IESPGM.PTET51.1.6.186162 44 11 1 5 4
IESPGM.PTET51.1.165.189058 65 19 4 4 0
IESPGM.PTET51.1.109.71583 140 20 16 11 2
IESPGM.PTET51.1.98.291694 26 13 4 4 2
IESPGM.PTET51.1.51.79454 48 16 10 20 4
IESPGM.PTET51.1.58.342834 46 17 1 22 10
IESPGM.PTET51.1.635.1175 27 6 0 1 0
IESPGM.PTET51.1.98.290374 86 37 15 19 4
IESPGM.PTET51.1.24.565000 26 9 0 14 3
IESPGM.PTET51.1.125.3675 56 22 6 25 2
IESPGM.PTET51.1.118.23164 27 4 0 0 0
IESPGM.PTET51.1.23.406460 114 11 4 8 4
IESPGM.PTET51.1.119.11806 75 20 7 6 0
IESPGM.PTET51.1.120.134634 64 20 1 17 6
IESPGM.PTET51.1.1.449053 45 10 8 6 3
IESPGM.PTET51.1.109.169144 76 25 4 9 1
IESPGM.PTET51.1.29.345646 26 2 4 10 1
IESPGM.PTET51.1.18.91657 88 19 7 19 11
IESPGM.PTET51.1.32.119937 29 23 10 16 15
IESPGM.PTET51.1.556.127479 30 3 3 4 1
IESPGM.PTET51.1.67.190894 149 42 2 16 2
IESPGM.PTET51.1.51.302377 28 17 1 2 2
IESPGM.PTET51.1.70.66589 57 9 3 3 0
IESPGM.PTET51.1.96.326256 780 77 26 115 43
IESPGM.PTET51.1.7.533150 28 11 10 3 0
IESPGM.PTET51.1.154.213576 28 13 0 2 5
IESPGM.PTET51.1.2.223760 169 34 10 37 7
IESPGM.PTET51.1.160.56989 26 21 1 17 11
IESPGM.PTET51.1.14.146871 27 19 5 20 17
IESPGM.PTET51.1.92.319762 27 18 7 14 5
IESPGM.PTET51.1.3.354267 76 34 8 22 14
IESPGM.PTET51.1.92.175409 28 3 1 0 0
IESPGM.PTET51.1.142.59074 45 20 0 4 1
IESPGM.PTET51.1.171.113418 26 15 1 1 5
IESPGM.PTET51.1.556.95901 29 19 0 5 0
IESPGM.PTET51.1.51.79160 30 19 11 5 7
IESPGM.PTET51.1.15.217144 84 7 0 3 0
IESPGM.PTET51.1.91.116359 141 23 26 21 9
IESPGM.PTET51.1.37.461902 262 37 16 29 7
IESPGM.PTET51.1.161.184465 50 1 4 1 0
IESPGM.PTET51.1.22.393478 28 11 10 10 2
IESPGM.PTET51.1.67.78255 28 18 6 13 1
IESPGM.PTET51.1.160.56693 45 16 2 2 1
IESPGM.PTET51.1.84.132637 124 20 6 9 0
IESPGM.PTET51.1.95.254371 204 34 2 28 3
IESPGM.PTET51.1.58.241420 175 33 6 15 6
IESPGM.PTET51.1.12.64379 137 23 14 18 9
IESPGM.PTET51.1.25.135908 45 14 2 3 0
IESPGM.PTET51.1.69.303222 121 37 4 25 7
IESPGM.PTET51.1.141.174822 77 14 2 8 0
IESPGM.PTET51.1.87.210261 130 33 9 7 0
IESPGM.PTET51.1.69.132169 28 18 3 15 3
IESPGM.PTET51.1.24.305503 66 35 5 28 4
IESPGM.PTET51.1.69.203738 49 12 2 4 5
IESPGM.PTET51.1.139.76898 27 16 2 6 2
IESPGM.PTET51.1.89.138419 106 16 3 2 0
IESPGM.PTET51.1.16.423772 75 13 3 17 5
IESPGM.PTET51.1.163.200816 44 18 17 19 6
IESPGM.PTET51.1.40.411659 27 1 3 1 1
IESPGM.PTET51.1.4.685208 46 18 4 10 2
IESPGM.PTET51.1.1.583781 77 12 5 10 2
IESPGM.PTET51.1.21.490307 99 14 3 6 1
IESPGM.PTET51.1.39.79001 27 14 6 8 1
IESPGM.PTET51.1.30.7506 26 13 2 9 2
IESPGM.PTET51.1.89.113598 29 10 5 9 3
IESPGM.PTET51.1.162.157597 30 14 1 0 2
IESPGM.PTET51.1.509.2509 31 0 0 4 0
IESPGM.PTET51.1.104.129007 28 8 0 4 0
IESPGM.PTET51.1.31.148553 29 8 0 9 0
IESPGM.PTET51.1.57.166324 53 30 12 20 14
IESPGM.PTET51.1.138.167070 135 37 7 19 3
IESPGM.PTET51.1.47.15225 27 12 3 0 0
IESPGM.PTET51.1.16.280758 27 15 4 19 4
IESPGM.PTET51.1.39.54180 45 9 2 3 0
IESPGM.PTET51.1.78.252095 116 34 11 9 3
IESPGM.PTET51.1.22.504323 79 24 9 14 6
IESPGM.PTET51.1.118.80607 29 8 2 13 2
IESPGM.PTET51.1.11.644455 28 5 2 9 0
IESPGM.PTET51.1.122.241193 26 9 3 11 7
IESPGM.PTET51.1.51.290575 26 3 1 0 0
IESPGM.PTET51.1.9.406958 27 15 1 5 0
IESPGM.PTET51.1.180.29981 28 7 0 1 0
IESPGM.PTET51.1.99.191780 26 18 5 7 1
IESPGM.PTET51.1.115.254258 48 20 4 4 1
IESPGM.PTET51.1.123.20791 44 15 2 9 3
IESPGM.PTET51.1.44.444018 47 16 1 4 1
IESPGM.PTET51.1.131.97156 30 26 2 6 0
IESPGM.PTET51.1.15.520601 104 37 6 8 2
IESPGM.PTET51.1.136.164256 30 24 8 10 3
IESPGM.PTET51.1.11.398121 103 14 3 7 1
IESPGM.PTET51.1.32.35026 29 16 1 4 2
IESPGM.PTET51.1.57.168670 26 10 3 13 3
IESPGM.PTET51.1.71.54649 66 9 1 5 1
IESPGM.PTET51.1.6.360155 131 13 3 7 0
IESPGM.PTET51.1.10.240455 77 27 9 22 14
IESPGM.PTET51.1.117.100570 28 11 1 2 0
IESPGM.PTET51.1.14.174641 66 27 4 34 7
IESPGM.PTET51.1.73.313071 65 19 2 7 3
IESPGM.PTET51.1.46.220085 26 18 9 8 1
IESPGM.PTET51.1.16.83999 115 13 6 6 3
IESPGM.PTET51.1.159.48866 65 32 2 9 3
IESPGM.PTET51.1.11.399461 133 17 6 6 2
IESPGM.PTET51.1.81.157895 44 16 7 13 1
IESPGM.PTET51.1.10.141990 29 9 2 3 0
IESPGM.PTET51.1.7.332277 83 9 18 25 6
IESPGM.PTET51.1.90.68960 29 11 5 1 0
IESPGM.PTET51.1.83.203480 56 10 6 17 1
IESPGM.PTET51.1.44.447685 46 10 1 8 1
IESPGM.PTET51.1.385.3682 28 12 2 10 1
IESPGM.PTET51.1.83.190943 44 16 0 6 0
IESPGM.PTET51.1.69.128500 114 16 4 9 6
IESPGM.PTET51.1.25.438063 99 20 2 6 2
IESPGM.PTET51.1.25.311097 74 21 9 26 8
IESPGM.PTET51.1.9.535825 65 29 7 21 12
IESPGM.PTET51.1.41.310400 45 19 5 4 1
IESPGM.PTET51.1.67.257053 26 22 1 12 8
IESPGM.PTET51.1.87.138990 175 40 4 9 0
IESPGM.PTET51.1.78.348210 29 20 4 1 1
IESPGM.PTET51.1.30.7219 28 16 0 11 2
IESPGM.PTET51.1.14.6884 48 29 2 30 9
IESPGM.PTET51.1.7.664378 190 32 11 19 2
IESPGM.PTET51.1.11.644165 84 13 3 13 4
IESPGM.PTET51.1.107.62297 238 47 5 39 12
IESPGM.PTET51.1.181.48894 27 12 0 3 1
IESPGM.PTET51.1.47.121762 66 21 0 10 1
IESPGM.PTET51.1.61.247741 29 21 2 9 2
IESPGM.PTET51.1.57.210140 28 15 1 5 1
IESPGM.PTET51.1.134.36331 27 8 3 10 5
IESPGM.PTET51.1.108.111846 75 13 4 4 1
IESPGM.PTET51.1.58.141356 315 52 24 27 17
IESPGM.PTET51.1.43.415356 77 18 7 41 12
IESPGM.PTET51.1.138.24228 87 17 8 20 8
IESPGM.PTET51.1.124.241200 65 10 5 7 4
IESPGM.PTET51.1.154.139378 28 21 11 9 0
IESPGM.PTET51.1.10.370649 130 28 0 22 1
IESPGM.PTET51.1.10.23202 58 21 7 17 1
IESPGM.PTET51.1.87.307411 55 13 0 11 14
IESPGM.PTET51.1.184.45642 45 13 1 3 1
IESPGM.PTET51.1.65.401795 26 12 7 5 1
IESPGM.PTET51.1.60.8950 28 12 0 5 2
IESPGM.PTET51.1.57.441436 26 18 9 12 5
IESPGM.PTET51.1.10.497618 101 29 10 5 2
IESPGM.PTET51.1.16.622601 44 13 1 5 1
IESPGM.PTET51.1.27.211611 26 21 2 2 0
IESPGM.PTET51.1.556.5111 164 16 4 23 7
IESPGM.PTET51.1.69.334662 29 24 1 7 0
IESPGM.PTET51.1.17.353089 184 37 4 23 3
IESPGM.PTET51.1.111.145036 32 16 5 7 1
IESPGM.PTET51.1.139.112867 28 12 1 4 0
IESPGM.PTET51.1.43.416697 30 15 0 13 2
IESPGM.PTET51.1.106.99956 30 4 0 1 1
IESPGM.PTET51.1.104.262122 30 16 3 11 14
IESPGM.PTET51.1.5.732851 125 35 14 17 11
IESPGM.PTET51.1.48.64528 202 52 6 14 8
IESPGM.PTET51.1.135.57884 26 20 4 14 11
IESPGM.PTET51.1.31.75907 29 10 1 3 0
IESPGM.PTET51.1.80.154945 79 8 0 4 0
IESPGM.PTET51.1.10.108951 351 60 7 36 11
IESPGM.PTET51.1.161.72500 171 23 14 17 11
IESPGM.PTET51.1.29.272029 163 21 9 25 5
IESPGM.PTET51.1.118.23758 107 26 5 33 8
IESPGM.PTET51.1.118.22438 179 55 3 31 10
IESPGM.PTET51.1.53.288415 45 13 14 8 2
IESPGM.PTET51.1.99.288930 29 17 2 6 0
IESPGM.PTET51.1.6.184119 26 20 3 2 2
IESPGM.PTET51.1.62.422047 75 15 5 18 9
IESPGM.PTET51.1.82.302663 138 23 7 8 0
IESPGM.PTET51.1.118.81051 51 21 3 8 0
IESPGM.PTET51.1.159.16402 27 21 1 10 5
IESPGM.PTET51.1.122.194005 57 15 1 7 5
IESPGM.PTET51.1.115.224140 29 8 0 2 0
IESPGM.PTET51.1.60.318885 76 36 6 11 6
IESPGM.PTET51.1.88.14471 26 16 4 14 20
IESPGM.PTET51.1.10.107637 85 19 4 10 9
IESPGM.PTET51.1.117.186071 75 14 1 17 5
IESPGM.PTET51.1.103.203078 105 23 3 18 7
IESPGM.PTET51.1.168.58912 28 15 8 6 2
IESPGM.PTET51.1.57.298576 75 26 4 13 7
IESPGM.PTET51.1.4.485063 29 5 1 6 1
IESPGM.PTET51.1.82.327505 27 16 0 1 1
IESPGM.PTET51.1.150.135793 90 22 4 12 11
IESPGM.PTET51.1.68.69696 74 14 7 18 2
IESPGM.PTET51.1.124.243558 105 15 0 27 2
IESPGM.PTET51.1.163.125000 28 24 5 15 4
IESPGM.PTET51.1.39.204353 137 29 10 41 14
IESPGM.PTET51.1.118.100138 47 16 3 3 2
IESPGM.PTET51.1.65.282008 104 15 0 2 0
IESPGM.PTET51.1.10.339950 26 25 10 19 5
IESPGM.PTET51.1.287.643 38 20 12 7 1
IESPGM.PTET51.1.5.692994 45 19 12 22 6
IESPGM.PTET51.1.52.132780 26 20 7 17 8
IESPGM.PTET51.1.101.64088 97 14 3 6 0
IESPGM.PTET51.1.24.495058 44 28 3 6 6
IESPGM.PTET51.1.10.107342 94 14 5 14 3
IESPGM.PTET51.1.26.367512 27 12 2 6 0
IESPGM.PTET51.1.26.108188 85 7 0 1 0
IESPGM.PTET51.1.32.279645 29 20 3 20 5
IESPGM.PTET51.1.84.190509 81 20 12 15 12
IESPGM.PTET51.1.8.463344 106 35 6 13 1
IESPGM.PTET51.1.108.50045 100 30 10 18 8
IESPGM.PTET51.1.94.280207 29 6 0 1 0
IESPGM.PTET51.1.93.247313 27 14 1 0 2
IESPGM.PTET51.1.115.254842 31 10 1 6 0
IESPGM.PTET51.1.54.264762 29 23 6 13 9
IESPGM.PTET51.1.131.12984 27 9 3 2 0
IESPGM.PTET51.1.56.411459 29 14 2 8 0
IESPGM.PTET51.1.97.260985 26 15 1 0 0
IESPGM.PTET51.1.25.468184 27 10 2 2 2
IESPGM.PTET51.1.120.234428 243 37 4 24 5
IESPGM.PTET51.1.85.44153 26 18 2 5 1
IESPGM.PTET51.1.50.62450 44 11 3 8 2
IESPGM.PTET51.1.67.18634 104 10 2 15 8
IESPGM.PTET51.1.41.399884 104 8 1 4 5
IESPGM.PTET51.1.94.223952 43 21 4 20 2
IESPGM.PTET51.1.45.143208 28 3 0 3 0
IESPGM.PTET51.1.21.258739 45 7 3 1 4
IESPGM.PTET51.1.179.81045 26 0 1 1 1
IESPGM.PTET51.1.63.279343 75 10 1 5 0
IESPGM.PTET51.1.13.444610 145 33 2 8 4
IESPGM.PTET51.1.14.550278 120 30 2 12 0
IESPGM.PTET51.1.118.23173 26 2 1 8 5
IESPGM.PTET51.1.118.128646 98 30 2 14 3
IESPGM.PTET51.1.116.125842 30 14 9 2 2
IESPGM.PTET51.1.27.211033 28 6 1 0 0
IESPGM.PTET51.1.1.147642 44 18 12 17 1
IESPGM.PTET51.1.17.452429 177 19 0 4 2
IESPGM.PTET51.1.24.437171 82 2 0 1 0
IESPGM.PTET51.1.74.342019 74 16 1 3 1
IESPGM.PTET51.1.40.265421 70 13 1 4 6
IESPGM.PTET51.1.4.657151 45 9 1 5 1
IESPGM.PTET51.1.101.300910 49 15 2 9 4
IESPGM.PTET51.1.38.93165 26 10 1 6 0
IESPGM.PTET51.1.152.105121 50 25 5 2 0
IESPGM.PTET51.1.47.252694 31 6 0 5 0
IESPGM.PTET51.1.74.345681 40 15 11 14 6
IESPGM.PTET51.1.32.322435 96 22 0 7 1
IESPGM.PTET51.1.15.117662 45 17 10 13 5
IESPGM.PTET51.1.1.452262 44 26 3 9 5
IESPGM.PTET51.1.47.251375 58 22 8 14 9
IESPGM.PTET51.1.63.8908 108 30 27 11 12
IESPGM.PTET51.1.19.526819 437 37 11 32 15
IESPGM.PTET51.1.133.75605 26 3 6 4 4
IESPGM.PTET51.1.111.117877 33 11 2 4 1
IESPGM.PTET51.1.28.374876 258 41 5 11 5
IESPGM.PTET51.1.15.61423 29 12 0 13 7
IESPGM.PTET51.1.32.96858 49 5 1 8 1
IESPGM.PTET51.1.154.69275 26 22 4 3 2
IESPGM.PTET51.1.154.12554 26 17 4 22 6
IESPGM.PTET51.1.162.92130 28 8 4 6 2
IESPGM.PTET51.1.69.160508 50 13 4 2 1
IESPGM.PTET51.1.68.160052 118 19 6 32 8
IESPGM.PTET51.1.10.644598 29 24 4 13 7
IESPGM.PTET51.1.35.93600 98 21 4 8 1
IESPGM.PTET51.1.229.7394 26 22 2 11 4
IESPGM.PTET51.1.33.424722 111 19 4 17 1
IESPGM.PTET51.1.36.287189 67 13 19 28 10
IESPGM.PTET51.1.118.231353 74 18 13 33 12
IESPGM.PTET51.1.103.262846 57 24 4 20 9
IESPGM.PTET51.1.126.216552 215 23 7 5 1
IESPGM.PTET51.1.39.79304 60 13 1 10 1
IESPGM.PTET51.1.4.701261 26 19 3 15 5
IESPGM.PTET51.1.25.34550 76 25 3 16 3
IESPGM.PTET51.1.27.471703 66 31 6 24 3
IESPGM.PTET51.1.73.168456 53 26 0 5 0
IESPGM.PTET51.1.69.192093 97 22 1 6 0
IESPGM.PTET51.1.110.73107 80 37 17 25 1
IESPGM.PTET51.1.147.200195 48 11 0 2 0
IESPGM.PTET51.1.284.1676 27 12 5 5 5
IESPGM.PTET51.1.6.704082 27 30 7 10 1
IESPGM.PTET51.1.46.120892 83 18 0 7 0
IESPGM.PTET51.1.1.150865 31 5 1 4 0
IESPGM.PTET51.1.120.133017 29 16 5 17 6
IESPGM.PTET51.1.259.6781 29 8 1 17 4
IESPGM.PTET51.1.98.301743 71 26 4 5 3
IESPGM.PTET51.1.98.99106 56 21 2 1 2
IESPGM.PTET51.1.20.25131 74 23 13 16 2
IESPGM.PTET51.1.386.2429 118 15 7 16 13
IESPGM.PTET51.1.103.157208 165 27 14 43 11
IESPGM.PTET51.1.161.184477 47 1 0 0 0
IESPGM.PTET51.1.34.152702 86 33 10 23 1
IESPGM.PTET51.1.356.5387 56 0 0 4 0
IESPGM.PTET51.1.40.309984 99 14 7 7 0
IESPGM.PTET51.1.148.86094 113 4 1 4 1
IESPGM.PTET51.1.66.226633 68 28 6 3 1
IESPGM.PTET51.1.79.249042 66 8 2 15 3
IESPGM.PTET51.1.50.284701 99 14 6 9 6
IESPGM.PTET51.1.31.148560 30 2 1 1 1
IESPGM.PTET51.1.5.661854 54 23 6 15 4
IESPGM.PTET51.1.100.285755 93 13 1 5 0
IESPGM.PTET51.1.26.410016 45 13 4 8 1
IESPGM.PTET51.1.88.207218 30 10 4 9 3
IESPGM.PTET51.1.145.27931 45 19 10 14 4
IESPGM.PTET51.1.16.549431 86 21 4 30 11
IESPGM.PTET51.1.116.154916 26 14 2 14 12
IESPGM.PTET51.1.134.259052 55 7 2 6 5
IESPGM.PTET51.1.154.99680 27 22 7 15 1
IESPGM.PTET51.1.2.378803 97 29 12 13 2
IESPGM.PTET51.1.359.4302 28 8 3 8 1
IESPGM.PTET51.1.107.297869 44 20 6 5 9
IESPGM.PTET51.1.49.7263 48 19 9 20 4
IESPGM.PTET51.1.167.39155 29 5 1 1 0
IESPGM.PTET51.1.8.433542 44 12 14 9 0
IESPGM.PTET51.1.29.415635 120 20 6 20 5
IESPGM.PTET51.1.43.111906 95 19 5 7 0
IESPGM.PTET51.1.51.290585 25 10 0 9 1
IESPGM.PTET51.1.28.109228 51 21 3 13 8
IESPGM.PTET51.1.173.6076 482 93 23 17 10
IESPGM.PTET51.1.141.37401 45 18 6 5 4
IESPGM.PTET51.1.88.167353 157 31 6 26 8
IESPGM.PTET51.1.32.96274 46 18 2 8 3
IESPGM.PTET51.1.50.88035 121 24 8 11 2
IESPGM.PTET51.1.15.31600 70 8 4 6 2
IESPGM.PTET51.1.8.84188 102 29 14 14 3
IESPGM.PTET51.1.37.301907 88 19 15 26 15
IESPGM.PTET51.1.143.176042 44 18 2 11 1
IESPGM.PTET51.1.89.242475 166 33 11 23 9
IESPGM.PTET51.1.42.238424 57 21 7 26 10
IESPGM.PTET51.1.39.83556 29 14 0 4 3
IESPGM.PTET51.1.101.300336 75 17 0 11 2
IESPGM.PTET51.1.54.205296 98 17 7 12 2
IESPGM.PTET51.1.127.115619 185 40 3 24 3
IESPGM.PTET51.1.19.587496 146 23 5 18 1
IESPGM.PTET51.1.66.186791 45 16 4 6 4
IESPGM.PTET51.1.160.119101 30 12 7 17 3
IESPGM.PTET51.1.1.423782 60 11 2 11 1
IESPGM.PTET51.1.169.47712 28 18 4 8 4
IESPGM.PTET51.1.18.183494 29 18 6 6 3
IESPGM.PTET51.1.94.123598 47 21 7 9 7
IESPGM.PTET51.1.36.388872 28 11 4 10 0
IESPGM.PTET51.1.68.259861 44 18 7 20 2
IESPGM.PTET51.1.19.282118 26 14 3 14 3
IESPGM.PTET51.1.1.95413 54 12 1 5 9
IESPGM.PTET51.1.136.74430 47 8 0 6 1
IESPGM.PTET51.1.150.132426 29 21 3 14 1
IESPGM.PTET51.1.46.276640 56 14 1 8 0
IESPGM.PTET51.1.83.130727 57 24 7 16 10
IESPGM.PTET51.1.195.10480 28 3 2 7 4
IESPGM.PTET51.1.102.301520 28 13 2 4 2
IESPGM.PTET51.1.181.76947 27 10 1 2 2
IESPGM.PTET51.1.7.733021 142 23 2 21 6
IESPGM.PTET51.1.2.381737 129 22 5 12 0
IESPGM.PTET51.1.65.256595 44 14 1 7 0
IESPGM.PTET51.1.57.236001 28 22 1 11 3
IESPGM.PTET51.1.152.91557 30 19 6 22 5
IESPGM.PTET51.1.10.367149 130 14 3 18 1
IESPGM.PTET51.1.133.17161 65 14 1 7 2
IESPGM.PTET51.1.146.48882 28 10 4 11 1
IESPGM.PTET51.1.41.337602 28 11 0 9 2
IESPGM.PTET51.1.6.186766 78 23 4 14 6
IESPGM.PTET51.1.24.43148 56 24 6 23 4
IESPGM.PTET51.1.24.103024 64 18 1 8 0
IESPGM.PTET51.1.80.154956 151 23 3 5 0
IESPGM.PTET51.1.9.507198 42 17 0 4 6
IESPGM.PTET51.1.106.106553 48 15 3 9 2
IESPGM.PTET51.1.84.229505 30 17 0 16 2
IESPGM.PTET51.1.6.230870 29 15 0 3 0
IESPGM.PTET51.1.130.49796 52 17 2 6 4
IESPGM.PTET51.1.68.202852 28 5 1 3 1
IESPGM.PTET51.1.8.734502 44 10 4 25 10
IESPGM.PTET51.1.56.410436 64 25 10 40 18
IESPGM.PTET51.1.40.194132 26 13 0 6 1
IESPGM.PTET51.1.128.148392 30 11 2 4 3
IESPGM.PTET51.1.98.100266 48 14 2 8 5
IESPGM.PTET51.1.113.74282 27 19 2 3 3
IESPGM.PTET51.1.30.448068 80 34 10 22 13
IESPGM.PTET51.1.44.474144 84 19 6 37 6
IESPGM.PTET51.1.5.691978 75 17 12 32 15
IESPGM.PTET51.1.81.326039 30 15 0 6 0
IESPGM.PTET51.1.229.5344 28 8 1 4 4
IESPGM.PTET51.1.26.439268 127 21 4 8 2
IESPGM.PTET51.1.19.50930 78 17 15 8 4
IESPGM.PTET51.1.79.62887 135 43 6 23 2
IESPGM.PTET51.1.89.170446 67 17 2 15 10
IESPGM.PTET51.1.50.62752 47 15 0 4 1
IESPGM.PTET51.1.54.19098 29 12 4 3 2
IESPGM.PTET51.1.106.135930 181 14 8 6 5
IESPGM.PTET51.1.161.72518 29 2 1 0 0
IESPGM.PTET51.1.88.111395 55 25 2 7 0
IESPGM.PTET51.1.56.367374 66 6 0 2 1
IESPGM.PTET51.1.56.266566 70 15 7 21 10
IESPGM.PTET51.1.103.128125 261 42 16 32 6
IESPGM.PTET51.1.9.264398 125 13 3 9 0
IESPGM.PTET51.1.136.44908 30 11 6 1 4
IESPGM.PTET51.1.99.64388 67 21 6 6 4
IESPGM.PTET51.1.8.189294 101 17 0 12 1
IESPGM.PTET51.1.75.99835 27 19 1 8 3
IESPGM.PTET51.1.109.71895 28 11 1 1 0
IESPGM.PTET51.1.1.480912 76 16 9 11 13
IESPGM.PTET51.1.34.385472 78 23 5 19 10
IESPGM.PTET51.1.60.114326 148 21 8 16 6
IESPGM.PTET51.1.46.418057 106 21 8 12 1
IESPGM.PTET51.1.51.261796 66 23 3 18 11
IESPGM.PTET51.1.32.482141 130 23 6 3 0
IESPGM.PTET51.1.11.572146 55 13 1 5 0
IESPGM.PTET51.1.99.64090 28 15 2 11 6
IESPGM.PTET51.1.49.119611 30 14 2 2 5
IESPGM.PTET51.1.128.83868 90 19 11 24 9
IESPGM.PTET51.1.47.248163 49 12 0 4 1
IESPGM.PTET51.1.101.201297 86 34 7 18 5
IESPGM.PTET51.1.99.262492 143 31 13 13 6
IESPGM.PTET51.1.61.418230 77 13 7 6 1
IESPGM.PTET51.1.57.409430 47 22 6 8 6
IESPGM.PTET51.1.353.1937 120 16 6 23 8
IESPGM.PTET51.1.59.344197 60 31 2 15 1
IESPGM.PTET51.1.106.207091 28 21 1 1 0
IESPGM.PTET51.1.23.507588 28 19 6 22 12
IESPGM.PTET51.1.70.94954 26 24 6 14 14
IESPGM.PTET51.1.370.469 27 5 0 5 5
IESPGM.PTET51.1.20.330733 29 9 0 5 1
IESPGM.PTET51.1.24.567660 44 3 0 0 0
IESPGM.PTET51.1.483.2666 55 5 1 2 1
IESPGM.PTET51.1.72.107049 44 33 8 18 4
IESPGM.PTET51.1.150.103631 26 14 6 5 0
IESPGM.PTET51.1.107.59674 47 20 2 5 4
IESPGM.PTET51.1.48.453453 86 33 2 48 3
IESPGM.PTET51.1.25.395426 26 18 0 5 2
IESPGM.PTET51.1.109.95108 106 26 11 24 2
IESPGM.PTET51.1.109.11370 27 14 2 4 4
IESPGM.PTET51.1.133.76932 87 16 3 23 14
IESPGM.PTET51.1.108.138462 29 13 0 3 0
IESPGM.PTET51.1.42.212850 28 18 9 20 1
IESPGM.PTET51.1.47.150575 45 25 16 16 8
IESPGM.PTET51.1.23.406482 119 7 9 7 7
IESPGM.PTET51.1.2.724907 107 13 0 5 1
IESPGM.PTET51.1.39.334557 27 10 0 3 1
IESPGM.PTET51.1.124.170523 28 2 0 0 0
IESPGM.PTET51.1.128.120761 89 7 2 6 0
IESPGM.PTET51.1.3.756945 107 15 9 8 2
IESPGM.PTET51.1.96.285387 28 5 4 3 1
IESPGM.PTET51.1.62.318907 26 26 12 29 3
IESPGM.PTET51.1.89.239553 142 26 5 25 6
IESPGM.PTET51.1.165.159859 27 6 4 3 0
IESPGM.PTET51.1.115.81214 27 17 7 3 0
IESPGM.PTET51.1.74.82555 30 23 13 5 4
IESPGM.PTET51.1.229.6083 85 13 6 18 5
IESPGM.PTET51.1.13.23361 43 21 12 5 2
IESPGM.PTET51.1.10.53335 77 12 5 23 2
IESPGM.PTET51.1.370.6450 76 1 4 12 7
IESPGM.PTET51.1.3.685065 84 20 1 8 0
IESPGM.PTET51.1.133.75619 44 3 1 7 1
IESPGM.PTET51.1.139.99409 28 18 2 8 0
IESPGM.PTET51.1.58.297139 26 13 4 2 0
IESPGM.PTET51.1.223.1925 44 11 6 9 7
IESPGM.PTET51.1.119.229629 80 22 3 31 9
IESPGM.PTET51.1.18.223653 47 13 2 6 0
IESPGM.PTET51.1.88.310221 27 12 2 11 4
IESPGM.PTET51.1.46.417905 29 11 0 0 0
IESPGM.PTET51.1.164.128847 29 19 1 4 4
IESPGM.PTET51.1.111.92004 47 21 11 8 2
IESPGM.PTET51.1.26.411340 28 15 7 7 2
IESPGM.PTET51.1.21.328708 80 15 3 15 1
IESPGM.PTET51.1.126.244918 54 7 2 5 1
IESPGM.PTET51.1.78.70138 27 20 11 18 9
IESPGM.PTET51.1.23.494460 26 11 11 26 4
IESPGM.PTET51.1.62.419420 77 22 3 36 12
IESPGM.PTET51.1.169.77548 88 15 3 8 5
IESPGM.PTET51.1.72.308823 26 10 7 19 8
IESPGM.PTET51.1.88.271991 45 11 4 6 6
IESPGM.PTET51.1.72.266613 59 11 1 6 5
IESPGM.PTET51.1.16.379689 60 17 1 7 4
IESPGM.PTET51.1.39.293376 29 11 3 5 2
IESPGM.PTET51.1.125.244465 100 8 1 3 0
IESPGM.PTET51.1.47.322979 30 14 2 9 2
IESPGM.PTET51.1.128.25693 44 13 1 9 0
IESPGM.PTET51.1.5.531382 26 23 13 18 13
IESPGM.PTET51.1.40.411678 44 4 0 4 1
IESPGM.PTET51.1.14.214508 65 15 3 6 8
IESPGM.PTET51.1.165.203655 27 5 1 4 0
IESPGM.PTET51.1.155.112637 59 27 3 7 0
IESPGM.PTET51.1.133.190969 29 20 2 1 2
IESPGM.PTET51.1.385.2655 29 10 2 8 2
IESPGM.PTET51.1.51.185249 30 14 0 8 4
IESPGM.PTET51.1.110.74143 583 90 19 75 25
IESPGM.PTET51.1.9.133472 72 26 4 15 5
IESPGM.PTET51.1.17.583655 55 15 1 22 19
IESPGM.PTET51.1.154.41949 78 25 11 15 10
IESPGM.PTET51.1.165.160125 26 9 6 5 1
IESPGM.PTET51.1.1.150580 107 15 2 19 11
IESPGM.PTET51.1.38.102958 26 13 1 9 2
IESPGM.PTET51.1.72.368747 44 15 11 8 7
IESPGM.PTET51.1.141.174848 38 13 3 9 0
IESPGM.PTET51.1.11.197840 199 35 20 17 2
IESPGM.PTET51.1.5.658353 74 14 4 11 1
IESPGM.PTET51.1.54.305084 55 29 11 24 12
IESPGM.PTET51.1.165.100209 48 16 2 9 3
IESPGM.PTET51.1.15.245227 160 37 10 26 2
IESPGM.PTET51.1.158.146176 73 23 1 16 7
IESPGM.PTET51.1.121.135847 28 14 0 6 0
IESPGM.PTET51.1.1.683292 69 42 6 37 14
IESPGM.PTET51.1.86.164857 66 7 6 3 1
IESPGM.PTET51.1.49.453326 141 32 26 19 10
IESPGM.PTET51.1.24.306550 107 23 3 5 0
IESPGM.PTET51.1.166.22170 55 17 5 17 8
IESPGM.PTET51.1.7.632806 67 20 17 23 11
IESPGM.PTET51.1.39.203923 110 13 14 22 21
IESPGM.PTET51.1.11.441223 126 20 3 7 0
IESPGM.PTET51.1.43.399611 66 8 1 5 4
IESPGM.PTET51.1.29.272629 110 16 2 27 5
IESPGM.PTET51.1.51.287083 27 14 2 6 1
IESPGM.PTET51.1.13.23079 27 15 4 11 3
IESPGM.PTET51.1.114.121135 68 6 1 10 1
IESPGM.PTET51.1.158.175539 31 12 10 8 6
IESPGM.PTET51.1.3.222334 77 12 1 5 0
IESPGM.PTET51.1.111.63813 27 12 1 4 0
IESPGM.PTET51.1.79.253596 57 16 4 3 0
IESPGM.PTET51.1.146.181204 27 14 1 2 1
IESPGM.PTET51.1.47.178799 56 6 1 1 1
IESPGM.PTET51.1.43.273984 26 26 5 8 0
IESPGM.PTET51.1.68.288087 28 4 1 4 5
IESPGM.PTET51.1.71.236630 48 20 8 21 5
IESPGM.PTET51.1.80.327495 57 26 6 10 0
IESPGM.PTET51.1.12.111611 54 17 5 14 2
IESPGM.PTET51.1.18.524907 95 24 12 17 8
IESPGM.PTET51.1.123.242696 31 9 1 3 0
IESPGM.PTET51.1.79.4024 27 9 1 6 1
IESPGM.PTET51.1.24.535208 98 16 0 2 3
IESPGM.PTET51.1.120.15412 29 13 8 13 5
IESPGM.PTET51.1.168.90948 30 18 6 7 4
IESPGM.PTET51.1.119.72191 45 12 6 8 6
IESPGM.PTET51.1.40.296872 49 22 0 7 0
IESPGM.PTET51.1.83.228327 84 27 8 10 4
IESPGM.PTET51.1.166.163954 27 21 1 2 1
IESPGM.PTET51.1.33.222222 112 34 2 19 2
IESPGM.PTET51.1.169.110076 49 19 12 25 8
IESPGM.PTET51.1.5.687739 140 27 6 19 1
IESPGM.PTET51.1.58.270532 57 21 4 22 3
IESPGM.PTET51.1.86.193925 29 8 0 1 5
IESPGM.PTET51.1.15.6393 76 14 3 15 2
IESPGM.PTET51.1.11.368925 98 37 11 32 19
IESPGM.PTET51.1.16.449353 100 28 12 34 11
IESPGM.PTET51.1.326.6885 27 20 24 8 9
IESPGM.PTET51.1.89.139192 399 43 8 42 7
IESPGM.PTET51.1.100.44180 29 8 1 4 2
IESPGM.PTET51.1.57.236307 29 14 1 3 0
IESPGM.PTET51.1.58.10484 119 28 1 13 2
IESPGM.PTET51.1.156.214655 91 15 5 28 10
IESPGM.PTET51.1.141.38446 28 11 2 9 6
IESPGM.PTET51.1.32.64114 66 14 2 25 5
IESPGM.PTET51.1.22.493861 321 61 11 35 14
IESPGM.PTET51.1.72.166548 65 9 1 3 1
IESPGM.PTET51.1.64.121115 205 43 4 14 6
IESPGM.PTET51.1.117.125126 108 45 19 28 16
IESPGM.PTET51.1.79.322232 57 18 1 10 2
IESPGM.PTET51.1.9.535551 119 15 1 6 4
IESPGM.PTET51.1.73.242671 142 37 3 15 0
IESPGM.PTET51.1.179.81644 29 5 5 8 3
IESPGM.PTET51.1.91.174534 124 24 7 28 12
IESPGM.PTET51.1.51.77405 30 16 0 1 2
IESPGM.PTET51.1.106.99971 27 2 0 3 0
IESPGM.PTET51.1.165.130303 57 10 0 4 0
IESPGM.PTET51.1.84.288421 49 35 1 18 4
IESPGM.PTET51.1.60.29000 26 3 2 10 5
IESPGM.PTET51.1.50.456825 26 17 10 15 2
IESPGM.PTET51.1.9.190601 46 23 13 18 2
IESPGM.PTET51.1.158.56427 26 13 5 7 0
IESPGM.PTET51.1.29.111000 29 8 2 4 0
IESPGM.PTET51.1.26.397359 116 19 26 22 7
IESPGM.PTET51.1.29.274686 68 14 5 9 2
IESPGM.PTET51.1.183.25140 102 17 2 7 5
IESPGM.PTET51.1.15.29133 68 16 8 10 5
IESPGM.PTET51.1.118.21132 50 27 4 19 5
IESPGM.PTET51.1.6.286262 139 28 13 35 9
IESPGM.PTET51.1.130.51995 115 6 0 3 1
IESPGM.PTET51.1.45.66183 104 8 1 2 0
IESPGM.PTET51.1.150.22918 30 9 2 6 1
IESPGM.PTET51.1.164.13175 46 27 4 19 1
IESPGM.PTET51.1.103.288149 27 8 8 22 7
IESPGM.PTET51.1.32.482440 26 18 0 6 1
IESPGM.PTET51.1.165.58221 26 22 1 6 2
IESPGM.PTET51.1.75.213616 75 12 3 2 1
IESPGM.PTET51.1.117.87006 44 19 5 8 3
IESPGM.PTET51.1.161.73842 104 29 4 6 3
IESPGM.PTET51.1.100.99707 27 16 8 13 1
IESPGM.PTET51.1.82.201873 102 17 1 4 0
IESPGM.PTET51.1.94.218405 26 21 5 6 1
IESPGM.PTET51.1.154.70430 27 6 1 4 1
IESPGM.PTET51.1.97.52011 116 14 2 4 0
IESPGM.PTET51.1.7.529229 58 13 2 28 2
IESPGM.PTET51.1.127.61002 201 15 6 31 10
IESPGM.PTET51.1.27.499649 57 11 1 5 2
IESPGM.PTET51.1.133.156021 30 8 3 4 1
IESPGM.PTET51.1.63.382651 75 24 6 11 7
IESPGM.PTET51.1.159.15101 27 13 5 8 7
IESPGM.PTET51.1.46.174232 59 16 15 28 13
IESPGM.PTET51.1.89.297421 45 23 5 10 1
IESPGM.PTET51.1.18.152659 28 3 0 1 1
IESPGM.PTET51.1.84.289451 107 25 8 14 2
IESPGM.PTET51.1.56.87872 30 14 0 4 5
IESPGM.PTET51.1.106.12283 90 17 5 21 8
IESPGM.PTET51.1.105.82988 52 17 5 16 8
IESPGM.PTET51.1.34.383137 27 19 4 21 20
IESPGM.PTET51.1.111.277886 133 22 4 7 0
IESPGM.PTET51.1.75.169218 118 18 4 7 1
IESPGM.PTET51.1.48.350300 27 14 7 9 2
IESPGM.PTET51.1.24.395584 55 10 0 0 1
IESPGM.PTET51.1.124.243575 29 2 0 2 0
IESPGM.PTET51.1.83.232594 44 18 2 12 3
IESPGM.PTET51.1.161.182433 28 0 0 0 0
IESPGM.PTET51.1.29.242513 44 19 4 11 1
IESPGM.PTET51.1.120.16153 44 8 1 7 1
IESPGM.PTET51.1.175.59705 30 10 3 5 11
IESPGM.PTET51.1.34.123630 44 10 0 3 1
IESPGM.PTET51.1.73.343195 48 19 4 12 7
IESPGM.PTET51.1.99.92434 76 20 23 21 7
IESPGM.PTET51.1.71.367857 99 19 8 17 6
IESPGM.PTET51.1.13.144393 58 23 0 9 0
IESPGM.PTET51.1.98.99708 28 19 6 15 7
IESPGM.PTET51.1.148.85358 75 22 5 17 4
IESPGM.PTET51.1.101.32223 29 11 1 3 1
IESPGM.PTET51.1.141.246885 28 20 7 4 2
IESPGM.PTET51.1.7.201372 105 35 6 18 9
IESPGM.PTET51.1.61.146375 108 21 8 27 5
IESPGM.PTET51.1.62.352980 330 51 13 21 5
IESPGM.PTET51.1.149.190781 129 31 1 10 2
IESPGM.PTET51.1.109.111441 76 14 2 7 6
IESPGM.PTET51.1.57.267740 64 9 0 3 1
IESPGM.PTET51.1.58.137715 46 26 14 14 13
IESPGM.PTET51.1.145.182951 55 15 7 19 4
IESPGM.PTET51.1.25.29004 45 6 0 6 0
IESPGM.PTET51.1.10.295122 118 29 8 2 0
IESPGM.PTET51.1.105.79183 27 16 2 5 2
IESPGM.PTET51.1.95.281704 30 14 4 4 2
IESPGM.PTET51.1.71.165945 62 22 0 10 0
IESPGM.PTET51.1.10.297765 60 18 8 7 3
IESPGM.PTET51.1.2.350602 2141 273 106 281 122
IESPGM.PTET51.1.22.461400 30 12 2 6 0
IESPGM.PTET51.1.92.321962 52 8 1 6 0
IESPGM.PTET51.1.16.479470 126 26 4 22 5
IESPGM.PTET51.1.165.201608 27 15 3 11 1
IESPGM.PTET51.1.147.225342 29 4 0 1 0
IESPGM.PTET51.1.52.39772 59 15 5 6 1
IESPGM.PTET51.1.71.237083 45 19 0 11 1
IESPGM.PTET51.1.46.175267 26 10 4 25 10
IESPGM.PTET51.1.84.259924 38 14 1 6 14
IESPGM.PTET51.1.4.702895 28 15 8 30 11
IESPGM.PTET51.1.89.33090 28 22 2 8 6
IESPGM.PTET51.1.88.137276 44 19 23 21 2
IESPGM.PTET51.1.41.197976 30 12 6 2 0
IESPGM.PTET51.1.15.62760 66 15 5 18 2
IESPGM.PTET51.1.18.31768 75 13 0 9 2
IESPGM.PTET51.1.139.166503 75 10 2 10 2
IESPGM.PTET51.1.124.170530 28 0 1 0 0
IESPGM.PTET51.1.91.115060 73 40 11 46 19
IESPGM.PTET51.1.49.122842 28 9 4 0 1
IESPGM.PTET51.1.107.165035 27 18 7 14 7
IESPGM.PTET51.1.42.268262 44 13 9 14 1
IESPGM.PTET51.1.71.52301 107 13 0 6 1
IESPGM.PTET51.1.28.398412 27 3 6 1 1
IESPGM.PTET51.1.25.34867 29 15 1 7 12
IESPGM.PTET51.1.66.60263 26 16 11 9 1
IESPGM.PTET51.1.1.581444 47 9 2 11 3
IESPGM.PTET51.1.50.31932 48 16 8 11 3
IESPGM.PTET51.1.23.204562 117 23 0 3 0
IESPGM.PTET51.1.16.278881 27 14 1 4 2
IESPGM.PTET51.1.48.149870 139 19 3 8 1
IESPGM.PTET51.1.27.211059 68 22 0 7 2
IESPGM.PTET51.1.166.82687 48 11 4 1 1
IESPGM.PTET51.1.124.170536 26 4 1 2 0
IESPGM.PTET51.1.147.95557 78 21 1 8 0
IESPGM.PTET51.1.76.3079 30 2 0 0 0
IESPGM.PTET51.1.135.131213 29 14 4 11 9
IESPGM.PTET51.1.69.100310 30 11 2 1 0
IESPGM.PTET51.1.71.106742 76 26 5 17 1
IESPGM.PTET51.1.189.22331 75 15 10 21 0
IESPGM.PTET51.1.47.16867 74 9 0 3 3
IESPGM.PTET51.1.16.80335 26 27 1 5 2
IESPGM.PTET51.1.116.285278 28 12 3 15 1
IESPGM.PTET51.1.97.284235 316 64 19 44 8
IESPGM.PTET51.1.147.154923 46 13 2 13 6
IESPGM.PTET51.1.102.82841 76 21 10 24 4
IESPGM.PTET51.1.63.178268 26 20 0 7 0
IESPGM.PTET51.1.132.56444 74 5 2 7 7
IESPGM.PTET51.1.47.320329 99 26 16 34 10
IESPGM.PTET51.1.8.100120 88 11 1 2 0
IESPGM.PTET51.1.141.68274 28 16 1 5 0
IESPGM.PTET51.1.103.100508 46 13 14 19 8
IESPGM.PTET51.1.33.181940 26 22 6 13 4
IESPGM.PTET51.1.17.121082 26 22 2 5 0
IESPGM.PTET51.1.103.71053 56 7 0 6 5
IESPGM.PTET51.1.1.147374 26 18 1 9 1
IESPGM.PTET51.1.69.228605 134 28 8 11 3
IESPGM.PTET51.1.89.240128 54 17 0 5 4
IESPGM.PTET51.1.3.223955 73 6 1 2 1
IESPGM.PTET51.1.48.150450 45 30 9 23 10
IESPGM.PTET51.1.165.32946 75 12 1 9 3
IESPGM.PTET51.1.9.464559 56 10 0 3 0
IESPGM.PTET51.1.34.183288 30 9 6 4 4
IESPGM.PTET51.1.72.266625 28 5 1 2 0
IESPGM.PTET51.1.103.159572 67 17 5 10 2
IESPGM.PTET51.1.9.261320 47 16 1 10 3
IESPGM.PTET51.1.39.82544 67 8 0 10 1
IESPGM.PTET51.1.17.380410 69 20 7 10 2
IESPGM.PTET51.1.50.385530 27 24 3 26 14
IESPGM.PTET51.1.14.145291 340 49 19 54 8
IESPGM.PTET51.1.32.64707 29 16 1 6 3
IESPGM.PTET51.1.79.148256 90 26 4 3 3
IESPGM.PTET51.1.134.101542 77 28 19 24 22
IESPGM.PTET51.1.113.9781 38 12 2 29 4
IESPGM.PTET51.1.19.254388 26 9 2 6 0
IESPGM.PTET51.1.27.442074 57 16 6 7 1
IESPGM.PTET51.1.223.1644 26 12 4 1 0
IESPGM.PTET51.1.16.451841 176 40 14 27 18
IESPGM.PTET51.1.59.170045 27 17 7 10 10
IESPGM.PTET51.1.54.18668 66 18 10 5 0
IESPGM.PTET51.1.99.128361 70 31 4 16 2
IESPGM.PTET51.1.147.154630 50 27 23 24 6
IESPGM.PTET51.1.5.759489 47 19 13 14 14
IESPGM.PTET51.1.188.33832 26 19 21 17 5
IESPGM.PTET51.1.22.129173 106 14 10 12 3
IESPGM.PTET51.1.30.318180 27 22 8 11 0
IESPGM.PTET51.1.32.380900 138 28 16 7 1
IESPGM.PTET51.1.83.186432 69 23 8 24 9
IESPGM.PTET51.1.2.481827 26 22 5 23 16
IESPGM.PTET51.1.30.25316 44 17 3 2 2
IESPGM.PTET51.1.124.241818 57 25 2 9 4
IESPGM.PTET51.1.116.254428 50 12 7 19 7
IESPGM.PTET51.1.123.240042 30 9 2 1 0
IESPGM.PTET51.1.1.66366 26 21 3 15 5
IESPGM.PTET51.1.78.348534 83 12 1 4 1
IESPGM.PTET51.1.21.127832 39 11 0 3 1
IESPGM.PTET51.1.41.307212 57 12 12 2 2
IESPGM.PTET51.1.98.302798 47 16 4 1 0
IESPGM.PTET51.1.83.128844 49 5 1 6 0
IESPGM.PTET51.1.48.421004 67 24 11 21 4
IESPGM.PTET51.1.42.171393 26 26 1 11 1
IESPGM.PTET51.1.32.351233 47 14 2 3 0
IESPGM.PTET51.1.133.128577 149 37 2 29 11
IESPGM.PTET51.1.40.307077 47 17 4 22 5
IESPGM.PTET51.1.94.122291 53 20 1 8 5
IESPGM.PTET51.1.169.22891 29 13 2 3 1
IESPGM.PTET51.1.124.64552 87 18 1 5 1
IESPGM.PTET51.1.113.219741 76 26 4 32 4
IESPGM.PTET51.1.174.71204 76 28 24 16 4
IESPGM.PTET51.1.145.87581 57 13 3 8 4
IESPGM.PTET51.1.93.150190 29 18 14 12 4
IESPGM.PTET51.1.162.34297 31 7 1 10 0
IESPGM.PTET51.1.10.469588 28 11 1 0 2
IESPGM.PTET51.1.163.79343 228 33 7 19 0
IESPGM.PTET51.1.27.197087 47 12 0 4 1
IESPGM.PTET51.1.55.306266 27 25 6 23 9
IESPGM.PTET51.1.52.201179 88 18 14 7 0
IESPGM.PTET51.1.139.167268 67 31 6 24 13
IESPGM.PTET51.1.149.100757 29 22 0 5 0
IESPGM.PTET51.1.170.142089 59 16 7 19 7
IESPGM.PTET51.1.73.139977 45 21 6 8 0
IESPGM.PTET51.1.136.75770 50 8 1 11 0
IESPGM.PTET51.1.8.131855 27 7 0 5 2
IESPGM.PTET51.1.107.30446 1128 89 20 96 25
IESPGM.PTET51.1.178.61442 26 22 7 13 6
IESPGM.PTET51.1.24.394543 28 9 2 1 0
IESPGM.PTET51.1.113.12015 28 7 8 3 2
IESPGM.PTET51.1.131.184062 29 10 3 10 6
IESPGM.PTET51.1.8.130536 143 24 5 2 0
IESPGM.PTET51.1.65.71183 27 17 4 13 0
IESPGM.PTET51.1.38.91428 99 18 2 2 2
IESPGM.PTET51.1.11.512514 27 23 7 13 14
IESPGM.PTET51.1.57.339783 61 18 17 22 10
IESPGM.PTET51.1.122.167294 148 19 6 13 6
IESPGM.PTET51.1.166.103751 56 20 3 16 3
IESPGM.PTET51.1.89.296400 136 6 0 0 1
IESPGM.PTET51.1.19.224564 68 24 4 10 2
IESPGM.PTET51.1.74.239623 30 4 0 2 1
IESPGM.PTET51.1.169.164302 26 19 4 14 20
IESPGM.PTET51.1.156.113542 45 7 0 3 0
IESPGM.PTET51.1.24.537567 44 18 8 12 10
IESPGM.PTET51.1.99.157451 146 39 2 15 7
IESPGM.PTET51.1.86.194961 67 15 0 5 0
IESPGM.PTET51.1.168.89796 48 21 16 31 4
IESPGM.PTET51.1.134.232767 49 12 6 2 2
IESPGM.PTET51.1.93.7447 45 21 4 5 5
IESPGM.PTET51.1.76.144838 33 20 2 12 2
IESPGM.PTET51.1.122.55550 392 67 25 53 19
IESPGM.PTET51.1.87.106850 29 21 9 10 7
IESPGM.PTET51.1.108.51684 48 19 7 13 9
IESPGM.PTET51.1.62.280376 28 14 8 14 3
IESPGM.PTET51.1.76.3667 26 0 0 0 0
IESPGM.PTET51.1.175.91128 46 20 4 5 7
IESPGM.PTET51.1.26.367833 32 18 5 16 2
IESPGM.PTET51.1.50.255930 47 16 0 9 2
IESPGM.PTET51.1.37.428314 26 14 1 5 2
IESPGM.PTET51.1.4.800338 28 12 0 4 1
IESPGM.PTET51.1.54.159426 29 11 2 8 0
IESPGM.PTET51.1.46.53204 119 25 13 25 6
IESPGM.PTET51.1.150.161516 124 31 6 8 2
IESPGM.PTET51.1.62.71643 75 31 13 15 10
IESPGM.PTET51.1.47.350156 29 19 3 7 4
IESPGM.PTET51.1.42.397702 2473 364 99 207 77
IESPGM.PTET51.1.139.238251 26 0 0 2 2
IESPGM.PTET51.1.37.258281 156 46 17 42 33
IESPGM.PTET51.1.1.10090 94 7 2 6 0
IESPGM.PTET51.1.109.95415 26 14 5 10 1
IESPGM.PTET51.1.43.198450 26 23 12 22 11
IESPGM.PTET51.1.72.106036 106 41 13 9 6
IESPGM.PTET51.1.16.623662 107 18 9 14 14
IESPGM.PTET51.1.115.224173 29 4 0 5 0
IESPGM.PTET51.1.23.433806 233 28 3 25 3
IESPGM.PTET51.1.112.148893 28 11 0 1 0
IESPGM.PTET51.1.116.283228 26 5 2 9 0
IESPGM.PTET51.1.134.191587 47 13 5 4 2
IESPGM.PTET51.1.94.85663 101 29 2 2 4
IESPGM.PTET51.1.95.43311 30 3 0 1 0
IESPGM.PTET51.1.56.25011 62 27 5 18 18
IESPGM.PTET51.1.112.248382 233 41 2 13 4
IESPGM.PTET51.1.6.561676 45 17 2 18 1
IESPGM.PTET51.1.4.426183 30 15 1 3 0
IESPGM.PTET51.1.56.366076 56 12 8 28 9
IESPGM.PTET51.1.594.489 46 2 2 6 3
IESPGM.PTET51.1.14.619990 139 24 10 3 0
IESPGM.PTET51.1.89.212381 30 20 4 22 8
IESPGM.PTET51.1.152.207573 27 21 1 18 9
IESPGM.PTET51.1.37.489578 75 13 3 22 12
IESPGM.PTET51.1.38.303851 92 6 8 0 1
IESPGM.PTET51.1.76.346182 29 19 1 5 0
IESPGM.PTET51.1.179.81072 28 2 0 0 1
IESPGM.PTET51.1.178.124538 54 3 0 2 0
IESPGM.PTET51.1.103.291086 27 8 6 14 1
IESPGM.PTET51.1.33.279831 28 19 4 5 2
IESPGM.PTET51.1.44.171133 143 32 4 11 4
IESPGM.PTET51.1.152.193718 56 22 4 34 5
IESPGM.PTET51.1.20.387472 85 37 7 41 6
IESPGM.PTET51.1.31.350341 68 5 1 2 2
IESPGM.PTET51.1.155.56602 55 25 5 0 0
IESPGM.PTET51.1.16.321951 97 26 1 6 0
IESPGM.PTET51.1.59.84636 68 20 6 10 7
IESPGM.PTET51.1.529.624 27 5 0 2 1
IESPGM.PTET51.1.22.34168 81 17 1 25 5
IESPGM.PTET51.1.108.16004 28 1 0 0 0
IESPGM.PTET51.1.76.144254 44 31 8 5 2
IESPGM.PTET51.1.118.51554 50 15 2 10 1
IESPGM.PTET51.1.33.381514 173 43 22 32 10
IESPGM.PTET51.1.64.323932 77 13 1 5 4
IESPGM.PTET51.1.39.204091 28 2 0 1 0
IESPGM.PTET51.1.70.294662 216 62 20 54 6
IESPGM.PTET51.1.155.111620 29 8 0 4 0
IESPGM.PTET51.1.124.1585 114 15 8 13 5
IESPGM.PTET51.1.40.90381 67 32 5 9 2
IESPGM.PTET51.1.132.256848 26 11 8 12 11
IESPGM.PTET51.1.159.16148 28 13 4 5 1
IESPGM.PTET51.1.140.242601 27 8 3 5 1
IESPGM.PTET51.1.179.47003 76 19 10 14 6
IESPGM.PTET51.1.98.42706 27 8 4 5 1
IESPGM.PTET51.1.54.333724 120 21 3 5 0
IESPGM.PTET51.1.25.437658 28 20 9 8 3
IESPGM.PTET51.1.144.37266 85 21 0 9 3
IESPGM.PTET51.1.133.15714 28 22 4 6 0
IESPGM.PTET51.1.121.165376 29 24 3 9 12
IESPGM.PTET51.1.25.134918 44 13 3 5 2
IESPGM.PTET51.1.31.350348 31 1 0 2 0
IESPGM.PTET51.1.69.304875 27 11 18 6 2
IESPGM.PTET51.1.147.96884 48 11 8 14 3
IESPGM.PTET51.1.8.429309 26 14 1 7 0
IESPGM.PTET51.1.138.165057 76 25 12 25 16
IESPGM.PTET51.1.85.73563 65 21 6 25 6
IESPGM.PTET51.1.18.323457 46 25 6 8 5
IESPGM.PTET51.1.160.152463 26 13 3 10 5
IESPGM.PTET51.1.130.16018 28 12 1 13 6
IESPGM.PTET51.1.8.25886 28 9 1 1 1
IESPGM.PTET51.1.112.116726 27 3 6 6 2
IESPGM.PTET51.1.112.84190 54 7 0 6 4
IESPGM.PTET51.1.39.158805 40 28 2 14 13
IESPGM.PTET51.1.32.8130 43 0 0 1 1
IESPGM.PTET51.1.89.346 29 0 0 0 0
IESPGM.PTET51.1.28.398425 28 5 0 2 0
IESPGM.PTET51.1.49.182775 153 44 10 8 9
IESPGM.PTET51.1.43.140129 140 35 9 4 3
IESPGM.PTET51.1.83.202781 26 17 8 15 8
IESPGM.PTET51.1.102.187772 29 9 3 4 0
IESPGM.PTET51.1.33.279543 127 21 3 6 1
IESPGM.PTET51.1.81.84354 176 31 4 3 2
IESPGM.PTET51.1.9.463242 85 12 3 9 3
IESPGM.PTET51.1.99.188898 94 16 2 3 3
IESPGM.PTET51.1.76.113403 29 8 3 3 0
IESPGM.PTET51.1.92.176472 29 17 2 12 3
IESPGM.PTET51.1.7.559356 74 22 7 5 3
IESPGM.PTET51.1.16.551631 29 16 1 4 0
IESPGM.PTET51.1.178.30018 29 14 0 10 0
IESPGM.PTET51.1.81.325612 79 11 1 4 0
IESPGM.PTET51.1.112.7957 45 11 0 1 0
IESPGM.PTET51.1.132.56454 49 0 0 1 0
IESPGM.PTET51.1.68.228459 50 13 1 5 1
IESPGM.PTET51.1.70.92045 134 16 2 8 10
IESPGM.PTET51.1.163.154109 64 5 3 8 1
IESPGM.PTET51.1.51.328283 63 5 1 5 1
IESPGM.PTET51.1.20.126657 47 9 1 5 1
IESPGM.PTET51.1.155.56317 96 25 6 7 6
IESPGM.PTET51.1.33.56884 82 12 8 7 3
IESPGM.PTET51.1.128.117278 29 17 2 1 0
IESPGM.PTET51.1.22.461126 58 23 11 21 20
IESPGM.PTET51.1.141.172221 49 33 1 20 7
IESPGM.PTET51.1.155.170249 69 11 5 6 1
IESPGM.PTET51.1.99.131880 55 21 2 6 0
IESPGM.PTET51.1.135.26484 117 40 21 22 4
IESPGM.PTET51.1.71.308390 105 26 15 1 1
IESPGM.PTET51.1.64.322010 237 56 14 36 6
IESPGM.PTET51.1.103.290935 26 9 1 10 0
IESPGM.PTET51.1.8.603603 46 14 5 8 4
IESPGM.PTET51.1.7.400210 26 22 7 22 5
IESPGM.PTET51.1.24.465269 28 17 1 15 8
IESPGM.PTET51.1.76.61460 51 13 4 22 5
IESPGM.PTET51.1.10.238597 85 15 0 7 1
IESPGM.PTET51.1.78.220250 128 30 7 16 5
IESPGM.PTET51.1.100.225554 105 25 20 15 6
IESPGM.PTET51.1.113.177832 181 36 2 6 6
IESPGM.PTET51.1.51.357648 135 28 14 12 2
IESPGM.PTET51.1.83.330317 45 10 1 6 1
IESPGM.PTET51.1.37.190794 63 31 1 10 2
IESPGM.PTET51.1.102.127566 93 14 1 7 4
IESPGM.PTET51.1.82.155726 44 16 1 4 2
IESPGM.PTET51.1.73.89246 28 16 5 11 4
IESPGM.PTET51.1.66.27237 78 24 15 13 2
IESPGM.PTET51.1.189.22054 96 20 17 17 10
IESPGM.PTET51.1.114.223282 75 9 4 10 0
IESPGM.PTET51.1.1.176766 86 29 13 9 1
IESPGM.PTET51.1.15.90542 45 17 2 15 10
IESPGM.PTET51.1.18.352546 28 8 4 7 2
IESPGM.PTET51.1.329.7295 26 17 0 13 6
IESPGM.PTET51.1.43.442716 67 16 7 15 5
IESPGM.PTET51.1.72.337910 143 14 1 5 1
IESPGM.PTET51.1.42.239772 26 20 3 8 2
IESPGM.PTET51.1.18.151937 83 7 3 5 3
IESPGM.PTET51.1.21.74756 57 23 8 17 2
IESPGM.PTET51.1.117.226244 29 27 5 22 11
IESPGM.PTET51.1.31.277460 109 16 2 8 1
IESPGM.PTET51.1.74.313251 81 8 1 2 1
IESPGM.PTET51.1.81.124716 27 7 6 16 11
IESPGM.PTET51.1.128.4690 28 8 1 4 0
IESPGM.PTET51.1.49.54368 29 13 1 1 0
IESPGM.PTET51.1.31.479394 98 17 4 4 3
IESPGM.PTET51.1.22.202650 28 19 2 6 1
IESPGM.PTET51.1.127.61607 28 7 1 4 3
IESPGM.PTET51.1.11.341461 249 53 11 48 6
IESPGM.PTET51.1.88.341973 146 20 8 18 13
IESPGM.PTET51.1.148.83313 27 14 3 4 1
IESPGM.PTET51.1.57.136835 26 10 2 4 1
IESPGM.PTET51.1.15.30317 29 7 4 5 3
IESPGM.PTET51.1.84.25881 76 17 8 13 1
IESPGM.PTET51.1.145.149658 60 5 0 11 1
IESPGM.PTET51.1.32.277620 27 20 3 4 4
IESPGM.PTET51.1.40.295574 48 18 3 15 2
IESPGM.PTET51.1.97.125266 56 10 2 10 2
IESPGM.PTET51.1.168.165476 43 4 1 8 0
IESPGM.PTET51.1.178.88932 120 12 1 1 2
IESPGM.PTET51.1.130.47459 30 3 0 0 0
IESPGM.PTET51.1.118.21446 96 20 16 16 11
IESPGM.PTET51.1.117.255624 100 16 12 27 9
IESPGM.PTET51.1.62.277163 84 8 6 5 7
IESPGM.PTET51.1.154.41384 58 19 3 8 2
IESPGM.PTET51.1.19.78596 29 22 18 17 7
IESPGM.PTET51.1.105.79782 55 15 5 13 1
IESPGM.PTET51.1.45.95855 74 7 5 13 8
IESPGM.PTET51.1.171.109504 28 10 7 3 6
IESPGM.PTET51.1.51.48069 206 31 11 14 4
IESPGM.PTET51.1.39.392738 29 7 1 5 0
IESPGM.PTET51.1.89.107319 69 22 3 12 10
IESPGM.PTET51.1.155.112078 26 28 3 21 7
IESPGM.PTET51.1.32.422839 105 23 8 13 6
IESPGM.PTET51.1.75.143369 27 14 6 3 1
IESPGM.PTET51.1.150.21612 26 14 2 4 1
IESPGM.PTET51.1.105.80340 44 17 0 2 1
IESPGM.PTET51.1.149.227426 106 28 14 23 14
IESPGM.PTET51.1.60.273028 54 16 8 18 10
IESPGM.PTET51.1.167.71789 31 23 8 7 7
IESPGM.PTET51.1.34.325856 163 30 5 35 7
IESPGM.PTET51.1.45.115492 47 20 3 12 7
IESPGM.PTET51.1.62.218270 26 21 4 13 1
IESPGM.PTET51.1.70.65893 44 15 0 20 4
IESPGM.PTET51.1.62.67111 29 4 5 4 0
IESPGM.PTET51.1.7.659724 28 15 4 20 15
IESPGM.PTET51.1.19.122133 29 16 1 6 5
IESPGM.PTET51.1.18.152671 97 8 5 18 2
IESPGM.PTET51.1.154.207027 138 20 8 27 8
IESPGM.PTET51.1.131.10969 64 20 3 37 5
IESPGM.PTET51.1.169.21295 30 13 0 5 0
IESPGM.PTET51.1.117.89666 30 13 7 7 0
IESPGM.PTET51.1.114.278518 94 7 1 2 1
IESPGM.PTET51.1.108.137753 48 17 4 5 1
IESPGM.PTET51.1.1.376912 29 12 3 5 0
IESPGM.PTET51.1.147.183737 33 7 2 7 4
IESPGM.PTET51.1.58.268071 26 12 0 2 0
IESPGM.PTET51.1.16.520202 47 25 9 23 9
IESPGM.PTET51.1.20.426002 26 12 22 30 16
IESPGM.PTET51.1.27.309269 92 28 4 14 3
IESPGM.PTET51.1.32.93516 58 10 3 7 2
IESPGM.PTET51.1.154.70451 56 1 2 3 0
IESPGM.PTET51.1.69.258423 54 15 1 5 1
IESPGM.PTET51.1.47.419855 57 31 7 25 4
IESPGM.PTET51.1.51.286959 30 13 5 8 0
IESPGM.PTET51.1.119.200115 78 22 2 9 2
IESPGM.PTET51.1.13.443603 44 13 1 2 2
IESPGM.PTET51.1.1.118599 85 17 5 15 7
IESPGM.PTET51.1.88.310830 28 10 6 5 1
IESPGM.PTET51.1.40.364217 28 12 0 17 5
IESPGM.PTET51.1.124.269755 26 13 12 11 1
IESPGM.PTET51.1.31.321287 26 14 0 2 2
IESPGM.PTET51.1.23.506588 106 21 23 24 8
IESPGM.PTET51.1.387.1214 65 4 1 10 8
IESPGM.PTET51.1.5.687177 109 13 4 7 2
IESPGM.PTET51.1.138.52019 76 13 1 1 0
IESPGM.PTET51.1.116.283238 29 2 0 5 0
IESPGM.PTET51.1.27.268084 49 16 5 13 4
IESPGM.PTET51.1.7.429467 26 22 2 8 5
IESPGM.PTET51.1.121.64734 58 21 3 3 0
IESPGM.PTET51.1.37.488263 48 12 1 6 2
IESPGM.PTET51.1.23.305979 28 13 3 10 8
IESPGM.PTET51.1.141.244248 26 11 0 11 0
IESPGM.PTET51.1.39.53784 67 8 0 14 0
IESPGM.PTET51.1.96.326594 27 3 2 1 0
IESPGM.PTET51.1.139.240459 31 8 6 9 6
IESPGM.PTET51.1.78.68571 29 19 7 26 13
IESPGM.PTET51.1.130.119015 46 11 8 7 3
IESPGM.PTET51.1.37.361297 257 45 6 26 4
IESPGM.PTET51.1.81.184075 86 15 1 4 1
IESPGM.PTET51.1.183.53226 47 6 1 15 2
IESPGM.PTET51.1.42.211852 27 12 1 3 0
IESPGM.PTET51.1.112.216512 26 18 6 8 2
IESPGM.PTET51.1.139.238269 74 8 1 13 3
IESPGM.PTET51.1.181.17795 65 4 2 8 2
IESPGM.PTET51.1.38.61616 81 23 6 22 3
IESPGM.PTET51.1.65.39496 56 7 0 1 0
IESPGM.PTET51.1.162.33863 92 24 5 19 9
IESPGM.PTET51.1.24.263926 27 13 1 2 1
IESPGM.PTET51.1.60.6068 28 13 1 4 0
IESPGM.PTET51.1.27.236208 28 16 9 12 1
IESPGM.PTET51.1.144.119387 26 3 3 6 1
IESPGM.PTET51.1.13.213344 100 36 14 37 8
IESPGM.PTET51.1.59.171965 28 10 4 1 2
IESPGM.PTET51.1.120.44217 135 36 7 38 20
IESPGM.PTET51.1.99.288683 27 9 3 3 1
IESPGM.PTET51.1.10.53657 26 8 12 16 5
IESPGM.PTET51.1.184.45088 30 10 4 2 0
IESPGM.PTET51.1.61.79641 53 19 1 17 1
IESPGM.PTET51.1.22.433070 26 15 1 11 2
IESPGM.PTET51.1.12.413936 29 17 10 15 0
IESPGM.PTET51.1.146.152438 55 12 0 2 0
IESPGM.PTET51.1.99.100163 60 25 3 4 1
IESPGM.PTET51.1.108.16017 27 0 0 3 1
IESPGM.PTET51.1.51.230972 28 12 2 9 1
IESPGM.PTET51.1.82.287689 121 19 1 15 4
IESPGM.PTET51.1.9.665478 89 24 5 2 0
IESPGM.PTET51.1.24.535811 30 11 1 7 1
IESPGM.PTET51.1.19.379004 139 26 8 12 1
IESPGM.PTET51.1.25.33565 66 14 5 10 4
IESPGM.PTET51.1.102.78320 94 34 1 15 5
IESPGM.PTET51.1.117.89088 119 26 17 20 10
IESPGM.PTET51.1.58.339375 58 20 7 23 2
IESPGM.PTET51.1.63.349650 28 15 4 5 1
IESPGM.PTET51.1.213.7902 91 13 3 30 2
IESPGM.PTET51.1.122.267671 27 11 3 14 5
IESPGM.PTET51.1.17.419719 77 9 1 8 2
IESPGM.PTET51.1.21.503184 83 26 7 13 5
IESPGM.PTET51.1.37.458737 26 16 2 7 5
IESPGM.PTET51.1.9.462229 91 17 2 5 3
IESPGM.PTET51.1.118.128390 27 24 6 14 9
IESPGM.PTET51.1.69.55136 65 35 3 5 4
IESPGM.PTET51.1.165.201336 26 3 5 7 1
IESPGM.PTET51.1.61.82864 58 17 8 21 3
IESPGM.PTET51.1.105.48353 57 17 14 13 8
IESPGM.PTET51.1.50.254042 223 37 8 17 2
IESPGM.PTET51.1.56.56752 78 21 10 29 9
IESPGM.PTET51.1.39.80217 28 25 6 19 3
IESPGM.PTET51.1.99.230353 47 11 2 7 2
IESPGM.PTET51.1.59.110123 69 32 9 24 5
IESPGM.PTET51.1.65.183299 157 26 9 6 5
IESPGM.PTET51.1.181.44226 31 5 0 5 1
IESPGM.PTET51.1.105.51869 28 24 17 18 7
IESPGM.PTET51.1.172.64295 58 17 4 23 7
IESPGM.PTET51.1.176.79352 49 14 6 4 0
IESPGM.PTET51.1.25.62945 116 12 1 12 9
IESPGM.PTET51.1.26.311884 113 17 1 10 8
IESPGM.PTET51.1.105.188103 76 9 0 0 0
IESPGM.PTET51.1.89.309837 28 15 6 2 1
IESPGM.PTET51.1.69.259185 27 17 0 4 0
IESPGM.PTET51.1.52.430113 26 16 5 10 1
IESPGM.PTET51.1.118.78758 56 5 6 3 0
IESPGM.PTET51.1.162.123419 44 12 5 10 4
IESPGM.PTET51.1.27.341266 139 38 16 36 29
IESPGM.PTET51.1.145.179175 232 31 3 22 3
IESPGM.PTET51.1.165.100232 28 2 0 1 0
IESPGM.PTET51.1.7.602136 70 23 8 19 6
IESPGM.PTET51.1.89.268949 239 43 17 40 9
IESPGM.PTET51.1.29.344087 106 27 11 25 14
IESPGM.PTET51.1.165.32966 27 7 2 7 2
IESPGM.PTET51.1.63.350218 96 31 5 11 5
IESPGM.PTET51.1.11.499589 56 21 5 29 8
IESPGM.PTET51.1.36.487663 59 33 5 28 4
IESPGM.PTET51.1.93.216210 251 41 10 27 7
IESPGM.PTET51.1.70.62819 96 21 4 5 0
IESPGM.PTET51.1.63.870 130 14 3 9 11
IESPGM.PTET51.1.72.206412 90 23 0 12 0
IESPGM.PTET51.1.35.355840 44 19 3 13 1
IESPGM.PTET51.1.7.729109 81 6 2 4 1
IESPGM.PTET51.1.125.168215 45 10 0 8 0
IESPGM.PTET51.1.179.80938 28 4 1 5 1
IESPGM.PTET51.1.164.72381 77 14 2 0 1
IESPGM.PTET51.1.74.341909 28 19 6 7 0
IESPGM.PTET51.1.54.435281 255 33 6 31 4
IESPGM.PTET51.1.31.380768 133 10 1 3 0
IESPGM.PTET51.1.124.197434 56 24 5 7 7
IESPGM.PTET51.1.84.24860 76 11 16 11 8
IESPGM.PTET51.1.38.231836 38 8 4 2 1
IESPGM.PTET51.1.6.42604 27 7 0 4 3
IESPGM.PTET51.1.110.112010 29 10 2 2 0
IESPGM.PTET51.1.19.526275 76 22 6 19 4
IESPGM.PTET51.1.486.1011 28 14 7 20 5
IESPGM.PTET51.1.32.277921 29 8 1 4 4
IESPGM.PTET51.1.158.30898 50 14 7 19 2
IESPGM.PTET51.1.112.52035 47 8 6 4 0
IESPGM.PTET51.1.24.495978 85 13 1 5 0
IESPGM.PTET51.1.66.356860 226 38 5 48 12
IESPGM.PTET51.1.89.31642 149 27 5 40 11
IESPGM.PTET51.1.90.243939 28 10 2 10 7
IESPGM.PTET51.1.86.59424 747 114 22 98 12
IESPGM.PTET51.1.95.223573 58 25 16 32 9
IESPGM.PTET51.1.60.4306 315 59 7 41 7
IESPGM.PTET51.1.75.169826 28 12 7 5 0
IESPGM.PTET51.1.12.314893 77 9 1 6 0
IESPGM.PTET51.1.90.239108 85 18 2 2 0
IESPGM.PTET51.1.23.83183 79 27 3 8 4
IESPGM.PTET51.1.78.351770 148 24 7 36 12
IESPGM.PTET51.1.18.147114 26 21 2 5 1
IESPGM.PTET51.1.53.87463 156 21 2 5 0
IESPGM.PTET51.1.11.671228 29 9 0 3 3
IESPGM.PTET51.1.76.31940 218 42 17 36 8
IESPGM.PTET51.1.102.260961 45 24 5 9 8
IESPGM.PTET51.1.95.182688 47 11 1 7 5
IESPGM.PTET51.1.52.290788 48 17 10 19 18
IESPGM.PTET51.1.27.412564 297 46 12 39 7
IESPGM.PTET51.1.56.26930 85 14 0 4 0
IESPGM.PTET51.1.179.81968 50 11 0 17 4
IESPGM.PTET51.1.48.116110 76 39 13 35 5
IESPGM.PTET51.1.84.100222 944 130 35 117 30
IESPGM.PTET51.1.132.226744 44 21 5 19 8
IESPGM.PTET51.1.148.154818 196 47 4 32 4
IESPGM.PTET51.1.25.62363 66 21 4 10 4
IESPGM.PTET51.1.27.267354 28 15 6 17 2
IESPGM.PTET51.1.22.491547 1096 189 29 158 70
IESPGM.PTET51.1.11.569251 29 13 2 6 1
IESPGM.PTET51.1.43.339433 30 13 1 3 0
IESPGM.PTET51.1.40.396393 59 18 14 16 8
IESPGM.PTET51.1.60.375478 88 27 9 10 5
IESPGM.PTET51.1.141.38474 30 5 0 3 0
IESPGM.PTET51.1.7.201983 75 34 6 8 0
IESPGM.PTET51.1.55.234852 29 10 2 23 2
IESPGM.PTET51.1.48.118757 28 13 2 8 1
IESPGM.PTET51.1.62.177686 65 18 5 18 4
IESPGM.PTET51.1.137.33426 74 21 5 9 0
IESPGM.PTET51.1.67.200388 223 52 11 23 7
IESPGM.PTET51.1.51.428956 30 17 7 3 4
IESPGM.PTET51.1.69.25022 49 13 3 3 0
IESPGM.PTET51.1.114.122198 28 21 2 9 3
IESPGM.PTET51.1.128.53496 29 9 1 6 2
IESPGM.PTET51.1.27.370060 29 19 1 3 0
IESPGM.PTET51.1.154.96913 74 30 1 21 2
IESPGM.PTET51.1.139.12604 32 18 9 24 9
IESPGM.PTET51.1.22.261283 139 38 8 45 7
IESPGM.PTET51.1.111.275565 155 29 21 38 23
IESPGM.PTET51.1.95.182397 29 4 3 3 1
IESPGM.PTET51.1.77.46004 165 40 10 35 8
IESPGM.PTET51.1.109.171974 45 15 1 12 2
IESPGM.PTET51.1.113.150098 107 10 1 0 0
IESPGM.PTET51.1.40.466647 30 11 3 3 0
IESPGM.PTET51.1.329.5817 26 11 7 7 0
IESPGM.PTET51.1.43.272091 30 14 4 10 5
IESPGM.PTET51.1.7.702501 66 16 3 23 1
IESPGM.PTET51.1.77.21169 73 19 5 22 6
IESPGM.PTET51.1.26.410932 47 17 4 18 3
IESPGM.PTET51.1.156.197004 151 17 7 30 9
IESPGM.PTET51.1.60.375187 47 11 3 5 1
IESPGM.PTET51.1.26.338494 30 9 0 1 0
IESPGM.PTET51.1.41.310164 29 13 8 7 1
IESPGM.PTET51.1.125.172487 29 11 6 19 10
IESPGM.PTET51.1.70.365080 27 22 3 5 4
IESPGM.PTET51.1.14.473304 31 22 4 4 0
IESPGM.PTET51.1.32.220622 75 22 4 42 12
IESPGM.PTET51.1.181.15439 68 11 2 10 12
IESPGM.PTET51.1.22.100249 28 15 8 21 14
IESPGM.PTET51.1.154.108574 86 28 7 17 2
IESPGM.PTET51.1.39.52452 76 9 1 6 0
IESPGM.PTET51.1.62.376806 215 33 1 23 3
IESPGM.PTET51.1.41.166279 49 13 8 4 1
IESPGM.PTET51.1.145.120713 27 9 1 5 0
IESPGM.PTET51.1.140.21178 101 20 8 24 16
IESPGM.PTET51.1.8.19013 150 6 2 4 0
IESPGM.PTET51.1.111.32704 27 10 0 5 0
IESPGM.PTET51.1.44.170125 29 15 5 3 1
IESPGM.PTET51.1.47.13516 26 17 3 16 14
IESPGM.PTET51.1.47.14837 27 15 2 2 0
IESPGM.PTET51.1.171.171339 56 12 12 14 10
IESPGM.PTET51.1.27.398574 89 6 1 1 0
IESPGM.PTET51.1.130.16322 30 0 0 1 0
IESPGM.PTET51.1.113.41109 90 22 2 10 0
IESPGM.PTET51.1.1.147982 27 25 8 15 6
IESPGM.PTET51.1.70.64293 28 21 3 5 1
IESPGM.PTET51.1.163.127692 26 16 4 8 3
IESPGM.PTET51.1.20.401197 121 42 6 32 19
IESPGM.PTET51.1.63.218448 30 14 0 9 6
IESPGM.PTET51.1.166.190436 29 8 3 16 4
IESPGM.PTET51.1.33.252668 295 49 8 20 5
IESPGM.PTET51.1.140.169153 77 38 16 31 9
IESPGM.PTET51.1.29.345997 28 20 4 13 0
IESPGM.PTET51.1.10.52340 122 22 3 8 2
IESPGM.PTET51.1.4.787975 45 17 1 7 2
IESPGM.PTET51.1.161.182469 27 0 0 0 0
IESPGM.PTET51.1.97.225937 26 13 5 5 4
IESPGM.PTET51.1.69.260333 79 9 3 3 4
IESPGM.PTET51.1.69.157332 26 9 2 5 1
IESPGM.PTET51.1.82.330772 28 8 1 9 1
IESPGM.PTET51.1.138.106453 28 11 2 10 0
IESPGM.PTET51.1.153.206728 28 16 1 5 0
IESPGM.PTET51.1.172.63253 212 45 9 45 15
IESPGM.PTET51.1.12.29627 49 13 1 7 0
IESPGM.PTET51.1.191.17945 53 3 0 0 0
IESPGM.PTET51.1.20.23125 106 18 3 18 5
IESPGM.PTET51.1.92.7393 31 48 22 42 12
IESPGM.PTET51.1.24.564037 47 18 17 9 22
IESPGM.PTET51.1.18.87178 57 4 1 5 1
IESPGM.PTET51.1.165.27404 67 23 4 7 5
IESPGM.PTET51.1.134.66799 27 20 3 7 1
IESPGM.PTET51.1.124.166008 136 22 3 12 2
IESPGM.PTET51.1.389.4185 26 17 6 11 8
IESPGM.PTET51.1.48.318908 39 19 8 4 0
IESPGM.PTET51.1.85.102446 48 3 7 4 3
IESPGM.PTET51.1.103.200627 26 19 7 21 14
IESPGM.PTET51.1.56.307189 72 17 5 17 6
IESPGM.PTET51.1.128.22356 134 18 15 33 34
IESPGM.PTET51.1.119.67249 28 18 1 2 5
IESPGM.PTET51.1.11.642439 29 14 3 3 1
IESPGM.PTET51.1.112.215208 85 30 2 26 1
IESPGM.PTET51.1.10.338688 79 29 5 17 9
IESPGM.PTET51.1.52.429855 149 23 8 6 1
IESPGM.PTET51.1.78.116532 47 14 4 10 3
IESPGM.PTET51.1.73.312371 101 12 8 1 1
IESPGM.PTET51.1.70.193874 59 21 8 24 2
IESPGM.PTET51.1.178.90261 26 7 1 7 0
IESPGM.PTET51.1.147.153923 30 11 0 6 5
IESPGM.PTET51.1.53.301708 26 19 1 7 0
IESPGM.PTET51.1.10.136772 142 24 1 17 4
IESPGM.PTET51.1.55.406671 52 24 0 4 1
IESPGM.PTET51.1.102.79650 32 7 1 4 0
IESPGM.PTET51.1.40.306349 66 6 5 8 4
IESPGM.PTET51.1.33.280414 31 13 2 5 0
IESPGM.PTET51.1.47.43907 79 10 1 3 0
IESPGM.PTET51.1.125.54690 168 25 8 13 2
IESPGM.PTET51.1.119.230535 130 29 16 28 7
IESPGM.PTET51.1.90.314346 65 19 5 10 1
IESPGM.PTET51.1.1.621043 114 30 6 9 6
IESPGM.PTET51.1.171.141511 26 17 1 9 1
IESPGM.PTET51.1.83.101990 29 12 5 22 12
IESPGM.PTET51.1.11.441849 87 21 9 6 0
IESPGM.PTET51.1.76.215864 170 35 14 38 6
IESPGM.PTET51.1.103.159894 59 18 2 2 3
IESPGM.PTET51.1.74.312532 28 16 1 2 2
IESPGM.PTET51.1.71.266492 81 15 4 6 1
IESPGM.PTET51.1.179.49687 56 13 8 18 13
IESPGM.PTET51.1.42.209384 74 21 10 41 7
IESPGM.PTET51.1.136.129507 45 10 2 13 3
IESPGM.PTET51.1.556.94642 71 8 0 7 4
IESPGM.PTET51.1.158.27680 70 0 2 4 0
IESPGM.PTET51.1.29.474571 26 23 11 9 7
IESPGM.PTET51.1.73.661 27 19 3 12 1
IESPGM.PTET51.1.151.71953 27 17 1 4 0
IESPGM.PTET51.1.25.62952 53 4 1 4 0
IESPGM.PTET51.1.107.85118 44 4 1 1 2
IESPGM.PTET51.1.111.244134 94 16 4 15 4
IESPGM.PTET51.1.79.319634 217 26 6 40 12
IESPGM.PTET51.1.29.109721 26 16 3 4 0
IESPGM.PTET51.1.35.94990 131 14 9 16 7
IESPGM.PTET51.1.47.318165 45 19 2 7 1
IESPGM.PTET51.1.103.71080 26 4 2 11 1
IESPGM.PTET51.1.95.120405 46 19 3 14 2
IESPGM.PTET51.1.27.207711 74 11 0 3 0
IESPGM.PTET51.1.635.134 27 0 2 0 1
IESPGM.PTET51.1.112.218580 55 30 2 20 8
IESPGM.PTET51.1.107.26221 117 23 6 5 1
IESPGM.PTET51.1.22.190287 29 19 9 29 15
IESPGM.PTET51.1.148.54246 27 19 2 16 1
IESPGM.PTET51.1.111.59609 31 8 0 6 4
IESPGM.PTET51.1.166.46007 47 27 6 7 1
IESPGM.PTET51.1.138.24867 45 5 6 12 2
IESPGM.PTET51.1.106.163430 117 26 11 20 9
IESPGM.PTET51.1.165.102885 172 40 16 23 8
IESPGM.PTET51.1.26.106451 66 30 12 20 6
IESPGM.PTET51.1.17.624584 114 19 12 31 10
IESPGM.PTET51.1.135.132272 28 10 5 4 3
IESPGM.PTET51.1.50.400291 28 15 6 12 5
IESPGM.PTET51.1.43.399947 66 15 4 10 6
IESPGM.PTET51.1.77.78476 40 13 23 15 4
IESPGM.PTET51.1.11.613950 44 12 1 4 0
IESPGM.PTET51.1.38.29615 44 5 6 3 1
IESPGM.PTET51.1.80.34635 110 22 1 6 1
IESPGM.PTET51.1.56.194281 58 19 10 8 10
IESPGM.PTET51.1.67.200682 28 18 1 10 1
IESPGM.PTET51.1.39.489315 28 16 1 24 2
IESPGM.PTET51.1.165.188969 76 17 3 4 2
IESPGM.PTET51.1.22.202963 108 31 11 15 2
IESPGM.PTET51.1.148.184359 26 14 1 4 2
IESPGM.PTET51.1.4.485996 32 11 2 10 2
IESPGM.PTET51.1.65.119701 90 18 2 5 0
IESPGM.PTET51.1.181.73301 76 25 1 9 9
IESPGM.PTET51.1.53.86446 124 17 1 10 0
IESPGM.PTET51.1.88.107483 27 8 5 7 4
IESPGM.PTET51.1.138.137892 49 25 1 3 0
IESPGM.PTET51.1.14.574701 169 35 15 10 7
IESPGM.PTET51.1.32.250450 207 20 6 16 5
IESPGM.PTET51.1.7.603174 149 10 1 12 3
IESPGM.PTET51.1.69.84232 26 17 0 1 1
IESPGM.PTET51.1.161.154996 1502 146 44 189 86
IESPGM.PTET51.1.112.117482 79 9 0 2 0
IESPGM.PTET51.1.156.108005 107 17 9 9 3
IESPGM.PTET51.1.55.191620 26 8 0 2 4
IESPGM.PTET51.1.125.171441 46 14 7 16 10
IESPGM.PTET51.1.49.251438 172 0 0 2 0
IESPGM.PTET51.1.15.28438 45 19 6 15 7
IESPGM.PTET51.1.42.266808 65 23 14 38 27
IESPGM.PTET51.1.80.354562 128 28 2 16 3
IESPGM.PTET51.1.56.305423 29 6 1 6 6
IESPGM.PTET51.1.48.35499 44 12 0 4 0
IESPGM.PTET51.1.81.225859 93 22 4 31 4
IESPGM.PTET51.1.109.208628 121 22 3 22 11
IESPGM.PTET51.1.91.173542 29 18 4 6 1
IESPGM.PTET51.1.195.858 30 6 1 5 1
IESPGM.PTET51.1.70.235194 75 16 6 2 1
IESPGM.PTET51.1.27.469277 68 17 5 7 2
IESPGM.PTET51.1.41.105629 100 9 5 5 0
IESPGM.PTET51.1.78.3254 30 14 9 14 11
IESPGM.PTET51.1.56.408893 48 18 3 22 6
IESPGM.PTET51.1.15.580588 98 18 4 2 1
IESPGM.PTET51.1.84.303485 46 11 0 4 0
IESPGM.PTET51.1.8.228157 26 23 3 12 1
IESPGM.PTET51.1.187.12044 27 6 1 4 2
IESPGM.PTET51.1.341.6131 87 2 0 6 1
IESPGM.PTET51.1.83.100079 44 20 6 1 0
IESPGM.PTET51.1.4.325983 120 25 5 23 4
IESPGM.PTET51.1.27.308253 51 15 0 7 1
IESPGM.PTET51.1.25.467798 26 12 4 6 1
IESPGM.PTET51.1.139.42149 70 23 7 18 2
IESPGM.PTET51.1.71.295588 59 28 7 23 9
IESPGM.PTET51.1.80.149123 52 20 0 13 7
IESPGM.PTET51.1.10.22236 54 10 0 1 2
IESPGM.PTET51.1.61.274816 57 15 5 5 5
IESPGM.PTET51.1.24.436781 28 18 1 11 4
IESPGM.PTET51.1.142.3118 98 31 13 36 12
IESPGM.PTET51.1.159.15729 28 11 4 9 0
IESPGM.PTET51.1.149.157192 26 12 2 13 5
IESPGM.PTET51.1.18.252788 142 23 4 4 0
IESPGM.PTET51.1.11.467118 91 24 7 15 15
IESPGM.PTET51.1.62.380183 107 17 9 12 1
IESPGM.PTET51.1.89.106013 59 12 4 3 2
IESPGM.PTET51.1.9.331315 97 26 5 29 9
IESPGM.PTET51.1.70.265894 156 40 4 24 1
IESPGM.PTET51.1.181.73014 118 20 0 5 0
IESPGM.PTET51.1.25.406247 29 12 7 6 2
IESPGM.PTET51.1.18.152986 26 12 1 8 2
IESPGM.PTET51.1.164.99586 96 26 11 8 2
IESPGM.PTET51.1.89.210351 47 19 23 6 1
IESPGM.PTET51.1.50.224237 65 13 6 11 0
IESPGM.PTET51.1.33.349235 26 23 3 11 1
IESPGM.PTET51.1.24.463500 26 11 2 9 2
IESPGM.PTET51.1.74.197442 78 14 0 5 2
IESPGM.PTET51.1.93.816 26 27 0 21 8
IESPGM.PTET51.1.17.422070 107 25 2 20 8
IESPGM.PTET51.1.5.690997 189 17 10 30 1
IESPGM.PTET51.1.101.254802 311 58 6 46 12
IESPGM.PTET51.1.114.278532 45 0 0 0 0
IESPGM.PTET51.1.159.175444 30 16 5 5 2
IESPGM.PTET51.1.4.224882 64 19 6 29 12
IESPGM.PTET51.1.69.26356 30 13 4 5 4
IESPGM.PTET51.1.74.241531 45 16 11 22 10
IESPGM.PTET51.1.55.205195 28 9 0 6 1
IESPGM.PTET51.1.72.266079 107 20 6 8 2
IESPGM.PTET51.1.121.36690 105 23 7 11 4
IESPGM.PTET51.1.35.154976 105 8 1 12 5
IESPGM.PTET51.1.63.379472 27 4 0 1 0
IESPGM.PTET51.1.15.174556 76 6 2 2 0
IESPGM.PTET51.1.98.154805 101 15 7 7 0
IESPGM.PTET51.1.76.3691 28 2 0 0 0
IESPGM.PTET51.1.52.128594 29 9 0 3 0
IESPGM.PTET51.1.60.29043 26 6 1 6 6
IESPGM.PTET51.1.8.460029 108 27 10 32 9
IESPGM.PTET51.1.59.269865 63 17 2 4 1
IESPGM.PTET51.1.61.78924 54 9 1 9 1
IESPGM.PTET51.1.43.198774 109 23 5 4 2
IESPGM.PTET51.1.57.307937 26 28 3 44 4
IESPGM.PTET51.1.183.54856 38 10 2 16 2
IESPGM.PTET51.1.22.330224 26 29 8 19 12
IESPGM.PTET51.1.145.176103 37 17 1 9 2
IESPGM.PTET51.1.18.177532 45 22 2 5 6
IESPGM.PTET51.1.11.240072 92 13 2 9 0
IESPGM.PTET51.1.189.1661 26 16 1 17 1
IESPGM.PTET51.1.120.15167 44 0 0 0 0
IESPGM.PTET51.1.74.242873 57 8 0 7 1
IESPGM.PTET51.1.114.58121 77 22 5 29 9
IESPGM.PTET51.1.38.92488 29 11 4 19 12
IESPGM.PTET51.1.9.403915 44 12 5 17 4
IESPGM.PTET51.1.18.321427 29 10 8 12 5
IESPGM.PTET51.1.93.7180 76 18 3 3 0
IESPGM.PTET51.1.5.355095 115 18 1 3 2
IESPGM.PTET51.1.178.29752 53 12 0 2 0
IESPGM.PTET51.1.3.380312 66 18 6 26 5
IESPGM.PTET51.1.113.39239 98 5 5 1 1
IESPGM.PTET51.1.114.221838 62 20 5 23 8
IESPGM.PTET51.1.1.519958 26 17 10 12 3
IESPGM.PTET51.1.14.272723 77 26 3 13 5
IESPGM.PTET51.1.34.453425 28 14 2 1 1
IESPGM.PTET51.1.113.69919 77 26 13 16 8
IESPGM.PTET51.1.139.165510 182 36 4 14 0
IESPGM.PTET51.1.51.431893 29 20 9 3 11
IESPGM.PTET51.1.62.317920 86 16 9 14 9
IESPGM.PTET51.1.169.47183 101 36 9 28 12
IESPGM.PTET51.1.105.21477 28 7 0 2 1
IESPGM.PTET51.1.11.643761 28 19 3 5 0
IESPGM.PTET51.1.171.113773 27 17 1 0 4
IESPGM.PTET51.1.45.95290 26 17 10 6 5
IESPGM.PTET51.1.4.726745 79 15 11 12 11
IESPGM.PTET51.1.147.224357 87 8 1 7 0
IESPGM.PTET51.1.26.308973 89 15 6 9 2
IESPGM.PTET51.1.29.413612 813 121 74 131 77
IESPGM.PTET51.1.148.184942 59 14 8 12 0
IESPGM.PTET51.1.39.393494 222 37 5 26 11
IESPGM.PTET51.1.11.439954 30 12 0 2 0
IESPGM.PTET51.1.58.296153 26 8 1 10 9
IESPGM.PTET51.1.26.411975 26 11 1 11 0
IESPGM.PTET51.1.144.96186 44 17 0 8 1
IESPGM.PTET51.1.84.230138 44 5 2 6 3
IESPGM.PTET51.1.92.173126 31 21 2 14 0
IESPGM.PTET51.1.12.238047 75 18 5 5 2
IESPGM.PTET51.1.121.164379 129 38 12 50 10
IESPGM.PTET51.1.39.231132 26 19 8 29 13
IESPGM.PTET51.1.33.54856 57 23 2 13 5
IESPGM.PTET51.1.53.187061 28 7 4 7 2
IESPGM.PTET51.1.95.280422 48 11 4 1 0
IESPGM.PTET51.1.101.254221 153 28 6 38 10
IESPGM.PTET51.1.2.754190 66 8 1 10 0
IESPGM.PTET51.1.47.14553 26 15 7 10 2
IESPGM.PTET51.1.21.257477 26 23 2 17 5
IESPGM.PTET51.1.179.7328 78 10 8 9 1
IESPGM.PTET51.1.12.342386 79 33 18 9 1
IESPGM.PTET51.1.83.258487 79 24 15 25 5
IESPGM.PTET51.1.162.32565 31 13 7 9 1
IESPGM.PTET51.1.20.185887 347 35 7 41 10
IESPGM.PTET51.1.166.192794 26 6 5 18 11
IESPGM.PTET51.1.65.124694 47 19 5 9 1
IESPGM.PTET51.1.2.723631 45 16 1 2 0
IESPGM.PTET51.1.8.160683 64 10 5 9 1
IESPGM.PTET51.1.116.98569 55 15 1 10 5
IESPGM.PTET51.1.143.114103 29 9 0 9 3
IESPGM.PTET51.1.17.451167 167 27 5 29 14
IESPGM.PTET51.1.120.159526 28 10 1 8 2
IESPGM.PTET51.1.144.148782 31 15 6 8 2
IESPGM.PTET51.1.38.200438 57 29 1 10 1
IESPGM.PTET51.1.166.158721 49 14 8 11 0
IESPGM.PTET51.1.115.180816 44 6 4 1 0
IESPGM.PTET51.1.114.120428 27 15 9 9 2
IESPGM.PTET51.1.112.116752 322 40 14 37 6
IESPGM.PTET51.1.133.73020 46 7 0 2 0
IESPGM.PTET51.1.103.202982 50 15 2 3 4
IESPGM.PTET51.1.69.57793 57 16 9 27 3
IESPGM.PTET51.1.5.701772 118 28 8 27 12
IESPGM.PTET51.1.48.320817 55 17 1 13 3
IESPGM.PTET51.1.114.147610 55 6 0 3 0
IESPGM.PTET51.1.102.255707 56 12 0 8 1
IESPGM.PTET51.1.105.162274 231 43 16 32 9
IESPGM.PTET51.1.312.903 26 1 1 4 0
IESPGM.PTET51.1.156.17952 92 14 4 13 7
IESPGM.PTET51.1.12.270644 26 17 5 12 1
IESPGM.PTET51.1.52.327429 47 7 0 0 0
IESPGM.PTET51.1.143.50984 44 13 10 15 7
IESPGM.PTET51.1.72.164514 69 13 0 8 1
IESPGM.PTET51.1.7.662385 90 24 6 1 1
IESPGM.PTET51.1.15.27412 49 14 5 22 6
IESPGM.PTET51.1.487.1108 29 4 1 7 4
IESPGM.PTET51.1.13.213077 28 15 2 4 2
IESPGM.PTET51.1.28.212578 26 16 20 15 10
IESPGM.PTET51.1.105.232524 54 11 2 18 5
IESPGM.PTET51.1.35.184783 114 39 3 19 10
IESPGM.PTET51.1.19.280115 200 37 8 33 11
IESPGM.PTET51.1.151.204654 27 12 5 2 2
IESPGM.PTET51.1.509.2571 43 0 0 0 0
IESPGM.PTET51.1.126.39520 72 8 3 10 3
IESPGM.PTET51.1.176.82887 49 11 12 3 1
IESPGM.PTET51.1.556.94657 28 4 1 1 0
IESPGM.PTET51.1.21.287884 48 23 6 16 3
IESPGM.PTET51.1.24.434733 29 6 0 5 3
IESPGM.PTET51.1.132.56486 28 3 0 8 0
IESPGM.PTET51.1.1.276574 65 14 2 6 4
IESPGM.PTET51.1.135.258227 28 16 5 8 2
IESPGM.PTET51.1.100.181027 90 21 15 17 8
IESPGM.PTET51.1.12.242299 115 19 6 18 5
IESPGM.PTET51.1.156.169560 27 4 1 9 5
IESPGM.PTET51.1.36.426429 67 16 0 4 2
IESPGM.PTET51.1.48.320526 53 23 4 21 9
IESPGM.PTET51.1.1.174130 58 15 6 6 0
IESPGM.PTET51.1.17.276429 56 26 1 9 10
IESPGM.PTET51.1.98.226842 26 26 0 2 0
IESPGM.PTET51.1.1.8134 27 2 6 10 4
IESPGM.PTET51.1.3.223997 76 8 0 0 0
IESPGM.PTET51.1.38.31815 29 8 5 2 1
IESPGM.PTET51.1.28.339250 81 33 1 31 15
IESPGM.PTET51.1.7.256350 115 36 9 25 7
IESPGM.PTET51.1.487.2136 28 8 2 2 1
IESPGM.PTET51.1.136.103066 26 21 9 19 8
IESPGM.PTET51.1.102.80247 26 15 8 14 8
IESPGM.PTET51.1.148.185687 29 10 2 6 1
IESPGM.PTET51.1.31.316017 87 28 7 17 6
IESPGM.PTET51.1.71.364811 26 9 0 8 0
IESPGM.PTET51.1.12.58416 103 29 5 12 1
IESPGM.PTET51.1.14.11749 26 16 3 11 7
IESPGM.PTET51.1.11.238781 28 9 5 8 1
IESPGM.PTET51.1.97.226390 44 11 0 8 12
IESPGM.PTET51.1.153.166290 124 26 13 21 12
IESPGM.PTET51.1.12.313887 203 45 1 8 0
IESPGM.PTET51.1.154.107833 62 21 7 22 4
IESPGM.PTET51.1.63.276613 90 8 2 2 0
IESPGM.PTET51.1.95.73462 51 27 4 17 8
IESPGM.PTET51.1.158.113024 31 17 6 5 1
IESPGM.PTET51.1.81.327993 77 14 3 21 4
IESPGM.PTET51.1.10.306235 77 30 4 24 11
IESPGM.PTET51.1.52.155900 28 22 15 20 9
IESPGM.PTET51.1.105.48085 85 14 8 13 2
IESPGM.PTET51.1.167.131117 47 10 6 2 1
IESPGM.PTET51.1.20.256878 77 23 1 17 2
IESPGM.PTET51.1.25.103805 61 25 15 18 13
IESPGM.PTET51.1.111.93087 56 13 10 11 7
IESPGM.PTET51.1.121.103702 44 15 3 14 13
IESPGM.PTET51.1.38.230538 64 36 5 28 19
IESPGM.PTET51.1.139.108689 80 27 2 14 4
IESPGM.PTET51.1.15.31660 45 12 0 1 1
IESPGM.PTET51.1.43.196727 68 17 1 9 4
IESPGM.PTET51.1.29.17818 27 19 3 6 3
IESPGM.PTET51.1.116.152040 27 8 4 13 1
IESPGM.PTET51.1.39.100211 29 10 0 3 0
IESPGM.PTET51.1.65.354088 57 10 0 4 2
IESPGM.PTET51.1.43.372185 26 12 5 7 0
IESPGM.PTET51.1.98.226552 44 18 11 2 3
IESPGM.PTET51.1.72.337942 46 5 1 0 0
IESPGM.PTET51.1.64.350102 95 14 4 4 1
IESPGM.PTET51.1.7.61516 28 18 11 11 5
IESPGM.PTET51.1.70.102514 88 34 5 19 8
IESPGM.PTET51.1.13.514345 94 9 0 9 0
IESPGM.PTET51.1.24.563608 27 12 6 7 6
IESPGM.PTET51.1.89.210655 27 10 4 6 4
IESPGM.PTET51.1.41.394206 46 25 7 22 14
IESPGM.PTET51.1.53.389877 90 9 2 2 1
IESPGM.PTET51.1.6.456635 46 13 7 10 1
IESPGM.PTET51.1.130.47483 44 6 4 3 1
IESPGM.PTET51.1.75.270209 26 22 15 5 5
IESPGM.PTET51.1.117.87341 66 24 5 16 6
IESPGM.PTET51.1.187.12054 45 9 0 4 0
IESPGM.PTET51.1.48.277159 55 6 0 0 0
IESPGM.PTET51.1.35.252109 26 13 6 18 7
IESPGM.PTET51.1.2.177963 27 10 4 9 1
IESPGM.PTET51.1.149.226429 80 23 1 22 4
IESPGM.PTET51.1.66.57969 421 141 32 57 17
IESPGM.PTET51.1.192.9035 44 16 2 20 7
IESPGM.PTET51.1.228.4864 54 8 0 11 1
IESPGM.PTET51.1.4.656771 74 16 1 7 2
IESPGM.PTET51.1.37.488875 101 14 0 6 1
IESPGM.PTET51.1.81.184686 27 18 3 6 2
IESPGM.PTET51.1.56.264251 26 21 4 8 2
IESPGM.PTET51.1.51.225720 80 15 1 5 1
IESPGM.PTET51.1.146.121029 56 25 5 9 3
IESPGM.PTET51.1.23.301309 78 10 2 1 0
IESPGM.PTET51.1.373.6140 86 7 3 4 2
IESPGM.PTET51.1.73.368667 44 14 1 23 1
IESPGM.PTET51.1.26.237681 114 28 22 26 17
IESPGM.PTET51.1.76.28454 26 15 4 5 1
IESPGM.PTET51.1.32.33601 27 8 0 3 1
IESPGM.PTET51.1.22.391781 26 9 4 11 3
IESPGM.PTET51.1.104.202253 45 13 26 12 2
IESPGM.PTET51.1.69.156615 127 29 4 21 8
IESPGM.PTET51.1.9.130717 47 10 0 6 4
IESPGM.PTET51.1.27.106338 26 15 4 17 3
IESPGM.PTET51.1.134.230146 81 14 4 12 3
IESPGM.PTET51.1.56.205659 27 9 0 6 0
IESPGM.PTET51.1.25.31829 95 20 0 20 7
IESPGM.PTET51.1.18.90990 48 10 2 3 0
IESPGM.PTET51.1.62.69780 82 16 1 8 9
IESPGM.PTET51.1.53.332865 91 26 8 19 7
IESPGM.PTET51.1.160.49145 43 24 7 33 3
IESPGM.PTET51.1.28.61774 59 20 2 11 2
IESPGM.PTET51.1.1.447054 30 17 1 7 0
IESPGM.PTET51.1.174.39520 44 26 3 9 7
IESPGM.PTET51.1.45.36990 26 7 2 4 0
IESPGM.PTET51.1.165.157836 29 4 1 5 2
IESPGM.PTET51.1.117.88373 28 11 5 4 2
IESPGM.PTET51.1.68.200569 84 25 8 20 1
IESPGM.PTET51.1.136.133181 96 35 13 11 2
IESPGM.PTET51.1.7.457823 85 33 5 34 7
IESPGM.PTET51.1.65.148805 48 16 5 5 1
IESPGM.PTET51.1.5.627265 26 17 4 11 4
IESPGM.PTET51.1.6.42044 45 10 0 5 1
IESPGM.PTET51.1.22.457202 135 22 0 22 0
IESPGM.PTET51.1.88.99594 107 34 18 21 12
IESPGM.PTET51.1.52.96363 70 18 7 17 14
IESPGM.PTET51.1.19.148326 46 24 4 12 0
IESPGM.PTET51.1.34.223461 108 12 6 3 0
IESPGM.PTET51.1.18.5050 60 24 11 48 10
IESPGM.PTET51.1.71.51613 80 28 10 30 3
IESPGM.PTET51.1.90.314948 45 8 1 20 5
IESPGM.PTET51.1.23.429309 235 32 2 17 6
IESPGM.PTET51.1.86.31818 45 16 6 14 5
IESPGM.PTET51.1.4.725412 85 27 6 33 11
IESPGM.PTET51.1.118.126360 77 25 9 24 6
IESPGM.PTET51.1.16.476149 54 11 3 7 0
IESPGM.PTET51.1.150.22672 28 13 4 10 15
IESPGM.PTET51.1.4.683519 86 3 0 1 0
IESPGM.PTET51.1.24.131126 30 12 2 8 2
IESPGM.PTET51.1.32.34635 28 9 5 4 0
IESPGM.PTET51.1.8.591547 103 12 6 18 3
IESPGM.PTET51.1.57.410653 26 12 21 17 5
IESPGM.PTET51.1.144.36271 31 12 2 5 0
IESPGM.PTET51.1.40.410990 28 13 0 4 0
IESPGM.PTET51.1.166.46603 99 39 5 19 5
IESPGM.PTET51.1.123.195538 89 22 13 21 9
IESPGM.PTET51.1.63.120854 26 18 1 6 0
IESPGM.PTET51.1.67.18997 28 10 2 10 5
IESPGM.PTET51.1.44.313165 48 10 0 5 1
IESPGM.PTET51.1.102.285240 26 4 2 7 1
IESPGM.PTET51.1.41.337370 90 35 7 26 11
IESPGM.PTET51.1.122.136487 64 27 2 14 1
IESPGM.PTET51.1.48.246017 229 36 4 11 4
IESPGM.PTET51.1.19.280707 27 17 1 7 1
IESPGM.PTET51.1.78.70779 46 18 9 12 1
IESPGM.PTET51.1.5.654005 28 2 0 2 0
IESPGM.PTET51.1.145.179785 27 4 1 12 0
IESPGM.PTET51.1.150.21358 28 17 5 5 6
IESPGM.PTET51.1.145.181979 249 47 6 42 8
IESPGM.PTET51.1.183.53257 27 2 0 4 0
IESPGM.PTET51.1.47.321981 46 18 0 6 3
IESPGM.PTET51.1.175.59759 46 0 0 2 0
IESPGM.PTET51.1.90.212527 57 20 1 0 1
IESPGM.PTET51.1.51.185888 28 10 6 12 1
IESPGM.PTET51.1.79.87490 96 21 2 3 4
IESPGM.PTET51.1.58.296164 29 1 1 2 0
IESPGM.PTET51.1.54.186205 70 24 6 29 9
IESPGM.PTET51.1.85.159184 86 25 9 32 13
IESPGM.PTET51.1.160.81432 27 27 2 11 6
IESPGM.PTET51.1.19.584471 30 3 0 3 1
IESPGM.PTET51.1.72.196694 29 12 7 9 3
IESPGM.PTET51.1.18.553757 91 33 22 20 12
IESPGM.PTET51.1.95.42037 53 11 0 11 3
IESPGM.PTET51.1.121.189229 185 40 8 25 4
IESPGM.PTET51.1.51.286699 28 5 3 3 3
IESPGM.PTET51.1.44.113897 126 29 3 12 8
IESPGM.PTET51.1.57.207875 28 11 1 15 0
IESPGM.PTET51.1.3.348916 26 23 5 10 3
IESPGM.PTET51.1.82.327284 110 20 9 11 9
IESPGM.PTET51.1.163.52784 26 12 9 7 1
IESPGM.PTET51.1.150.22384 28 8 0 8 7
IESPGM.PTET51.1.47.377388 117 12 3 1 0
IESPGM.PTET51.1.154.98997 45 18 3 15 7
IESPGM.PTET51.1.60.61659 59 28 4 16 1
IESPGM.PTET51.1.179.76715 62 7 2 12 2
IESPGM.PTET51.1.54.262196 127 32 6 23 6
IESPGM.PTET51.1.161.151633 2926 279 119 293 151
IESPGM.PTET51.1.3.824908 57 13 2 7 0
IESPGM.PTET51.1.119.226019 46 12 3 15 10
IESPGM.PTET51.1.116.253738 137 10 1 10 0
IESPGM.PTET51.1.31.274416 293 35 14 33 11
IESPGM.PTET51.1.114.87207 98 26 1 4 1
IESPGM.PTET51.1.165.202681 75 20 2 1 1
IESPGM.PTET51.1.142.145977 44 10 6 3 1
IESPGM.PTET51.1.4.382835 28 20 6 9 0
IESPGM.PTET51.1.162.182339 26 3 6 5 1
IESPGM.PTET51.1.36.300782 78 31 14 20 3
IESPGM.PTET51.1.131.123747 98 20 22 8 2
IESPGM.PTET51.1.97.182138 45 19 13 12 1
IESPGM.PTET51.1.45.198502 127 22 4 9 3
IESPGM.PTET51.1.159.74922 26 27 14 17 4
IESPGM.PTET51.1.202.11844 26 28 10 33 15
IESPGM.PTET51.1.144.176836 45 8 0 4 3
IESPGM.PTET51.1.172.33760 97 26 9 12 1
IESPGM.PTET51.1.10.163514 73 21 3 23 3
IESPGM.PTET51.1.33.79101 28 1 0 1 0
IESPGM.PTET51.1.10.82754 76 11 7 18 15
IESPGM.PTET51.1.17.277755 47 33 3 23 12
IESPGM.PTET51.1.27.265323 59 24 2 3 2
IESPGM.PTET51.1.188.32853 26 17 16 14 4
IESPGM.PTET51.1.30.215072 67 14 2 6 0
IESPGM.PTET51.1.17.174306 125 51 5 28 13
IESPGM.PTET51.1.24.163883 66 13 0 0 0
IESPGM.PTET51.1.187.11010 75 27 12 30 8
IESPGM.PTET51.1.33.151299 44 17 10 25 7
IESPGM.PTET51.1.60.271000 103 17 4 18 10
IESPGM.PTET51.1.60.4623 26 24 9 6 1
IESPGM.PTET51.1.43.271674 162 31 3 23 3
IESPGM.PTET51.1.86.191926 48 9 0 1 1
IESPGM.PTET51.1.64.281475 45 4 4 10 1
IESPGM.PTET51.1.131.225583 39 18 2 4 0
IESPGM.PTET51.1.85.232361 91 35 7 28 15
IESPGM.PTET51.1.16.21491 93 23 5 19 6
IESPGM.PTET51.1.55.405069 39 16 1 5 1
IESPGM.PTET51.1.32.478541 153 41 8 45 25
IESPGM.PTET51.1.1.751254 66 21 8 23 7
IESPGM.PTET51.1.99.28908 77 16 6 30 5
IESPGM.PTET51.1.81.255095 135 16 2 10 1
IESPGM.PTET51.1.65.282952 29 17 14 3 2
IESPGM.PTET51.1.632.919 78 0 0 8 2
IESPGM.PTET51.1.74.212775 46 12 1 7 3
IESPGM.PTET51.1.96.322201 28 4 5 5 1
IESPGM.PTET51.1.7.487650 91 12 4 5 3
IESPGM.PTET51.1.4.654728 27 11 3 3 1
IESPGM.PTET51.1.77.21777 28 8 2 3 2
IESPGM.PTET51.1.17.582396 199 36 5 16 8
IESPGM.PTET51.1.129.97834 45 17 5 5 5
IESPGM.PTET51.1.86.104681 82 29 6 24 3
IESPGM.PTET51.1.45.473906 95 26 3 11 5
IESPGM.PTET51.1.49.121289 147 22 0 2 1
IESPGM.PTET51.1.66.184497 58 14 1 8 1
IESPGM.PTET51.1.86.334652 39 16 5 25 4
IESPGM.PTET51.1.102.227094 75 16 1 3 0
IESPGM.PTET51.1.37.487839 93 15 2 25 2
IESPGM.PTET51.1.22.59904 26 17 4 13 9
IESPGM.PTET51.1.121.162624 28 12 9 9 4
IESPGM.PTET51.1.146.120006 38 27 1 9 0
IESPGM.PTET51.1.47.247780 48 12 0 3 0
IESPGM.PTET51.1.84.227513 58 26 0 8 5
IESPGM.PTET51.1.5.279708 107 30 7 8 1
IESPGM.PTET51.1.56.263231 28 8 5 5 0
IESPGM.PTET51.1.40.234350 84 17 0 6 0
IESPGM.PTET51.1.102.155645 76 16 4 4 0
IESPGM.PTET51.1.45.242320 116 33 18 15 3
IESPGM.PTET51.1.67.182014 48 28 14 21 2
IESPGM.PTET51.1.77.80395 47 16 14 16 18
IESPGM.PTET51.1.43.413084 83 16 0 23 4
IESPGM.PTET51.1.43.270065 46 17 6 11 14
IESPGM.PTET51.1.12.61645 195 34 14 46 12
IESPGM.PTET51.1.12.2686 122 35 14 14 10
IESPGM.PTET51.1.27.440927 26 16 4 11 6
IESPGM.PTET51.1.104.262788 82 8 0 2 1
IESPGM.PTET51.1.59.136028 44 12 3 4 1
IESPGM.PTET51.1.150.129276 59 22 17 16 0
IESPGM.PTET51.1.70.103845 108 32 12 10 6
IESPGM.PTET51.1.2.723069 98 16 1 4 0
IESPGM.PTET51.1.145.25054 46 18 10 9 11
IESPGM.PTET51.1.96.221102 28 3 3 4 0
IESPGM.PTET51.1.97.152316 45 10 4 2 5
IESPGM.PTET51.1.54.46461 96 34 0 6 4
IESPGM.PTET51.1.94.175519 69 39 4 16 13
IESPGM.PTET51.1.72.165264 89 19 2 6 0
IESPGM.PTET51.1.107.205530 28 6 0 4 0
IESPGM.PTET51.1.88.39972 29 17 2 10 1
IESPGM.PTET51.1.68.300355 26 16 13 5 5
IESPGM.PTET51.1.17.450737 28 13 2 2 0
IESPGM.PTET51.1.90.269834 106 4 0 0 0
IESPGM.PTET51.1.105.80674 48 16 6 23 15
IESPGM.PTET51.1.149.225119 46 15 0 23 3
IESPGM.PTET51.1.246.8161 26 2 1 26 8
IESPGM.PTET51.1.64.353780 75 24 11 20 8
IESPGM.PTET51.1.166.162697 30 8 2 7 5
IESPGM.PTET51.1.93.63448 285 52 2 38 18
IESPGM.PTET51.1.136.133485 90 10 2 6 0
IESPGM.PTET51.1.96.120000 98 22 4 13 4
IESPGM.PTET51.1.49.3517 507 85 22 38 10
IESPGM.PTET51.1.37.260795 57 4 1 7 2
IESPGM.PTET51.1.17.96934 55 23 5 2 0
IESPGM.PTET51.1.76.2686 74 2 1 2 3
IESPGM.PTET51.1.114.57111 60 22 4 18 6
IESPGM.PTET51.1.34.249921 59 15 1 5 2
IESPGM.PTET51.1.128.77028 107 29 7 24 6
IESPGM.PTET51.1.19.582406 49 11 1 15 4
IESPGM.PTET51.1.85.203862 57 15 0 13 0
IESPGM.PTET51.1.9.603517 83 18 3 2 0
IESPGM.PTET51.1.120.191555 73 12 7 1 2
IESPGM.PTET51.1.35.154992 212 17 1 9 0
IESPGM.PTET51.1.17.552571 27 14 0 2 0
IESPGM.PTET51.1.91.54734 29 38 4 36 8
IESPGM.PTET51.1.160.19914 30 10 1 7 1
IESPGM.PTET51.1.12.1078 94 20 11 22 11
IESPGM.PTET51.1.90.142573 320 35 17 22 8
IESPGM.PTET51.1.65.281038 76 24 1 7 3
IESPGM.PTET51.1.29.169088 26 7 0 6 2
IESPGM.PTET51.1.48.248971 138 21 7 2 0
IESPGM.PTET51.1.104.128939 26 9 0 2 1
IESPGM.PTET51.1.64.352468 68 14 8 14 6
IESPGM.PTET51.1.39.49265 198 36 12 23 8
IESPGM.PTET51.1.127.28606 60 13 1 8 0
IESPGM.PTET51.1.24.333062 54 18 5 11 2
IESPGM.PTET51.1.134.64471 73 13 1 3 2
IESPGM.PTET51.1.46.114355 27 22 9 15 10
IESPGM.PTET51.1.103.96808 28 20 0 7 0
IESPGM.PTET51.1.8.200540 26 13 4 11 1
IESPGM.PTET51.1.99.226436 76 20 6 20 15
IESPGM.PTET51.1.135.131851 30 8 2 11 3
IESPGM.PTET51.1.30.5809 44 8 2 11 2
IESPGM.PTET51.1.133.73625 83 5 5 3 0
IESPGM.PTET51.1.64.219932 83 26 7 22 3
IESPGM.PTET51.1.137.132031 28 27 23 11 11
IESPGM.PTET51.1.107.84405 27 0 0 0 0
IESPGM.PTET51.1.27.235219 234 39 6 60 12
IESPGM.PTET51.1.178.31967 29 10 0 4 0
IESPGM.PTET51.1.23.161675 271 55 19 15 8
IESPGM.PTET51.1.42.135901 49 30 5 5 0
IESPGM.PTET51.1.108.164515 29 18 1 4 1
IESPGM.PTET51.1.116.37322 67 21 6 16 6
IESPGM.PTET51.1.19.454295 30 6 1 4 0
IESPGM.PTET51.1.60.114392 96 13 5 12 1
IESPGM.PTET51.1.22.33188 169 36 15 23 1
IESPGM.PTET51.1.39.52486 27 0 0 0 0
IESPGM.PTET51.1.165.157556 215 42 3 42 10
IESPGM.PTET51.1.44.297109 47 22 5 24 4
IESPGM.PTET51.1.157.172359 26 17 1 18 5
IESPGM.PTET51.1.54.434871 27 20 4 2 1
IESPGM.PTET51.1.28.309153 91 26 12 19 8
IESPGM.PTET51.1.25.335868 27 9 1 4 0
IESPGM.PTET51.1.49.53961 46 15 12 13 2
IESPGM.PTET51.1.370.5784 110 14 1 9 7
IESPGM.PTET51.1.150.48846 98 7 1 1 1
IESPGM.PTET51.1.1.578579 28 9 0 1 0
IESPGM.PTET51.1.46.1514 85 18 6 6 1
IESPGM.PTET51.1.18.57961 30 7 13 8 8
IESPGM.PTET51.1.68.226449 30 23 4 15 3
IESPGM.PTET51.1.71.306679 30 27 13 17 5
IESPGM.PTET51.1.22.461756 49 18 0 2 0
IESPGM.PTET51.1.86.203734 216 24 6 8 2
IESPGM.PTET51.1.47.174439 57 8 1 3 1
IESPGM.PTET51.1.6.224911 68 23 10 8 5
IESPGM.PTET51.1.113.11916 44 14 5 10 2
IESPGM.PTET51.1.101.283911 26 15 2 14 2
IESPGM.PTET51.1.130.16358 29 3 3 8 1
IESPGM.PTET51.1.71.305044 28 20 10 19 5
IESPGM.PTET51.1.131.183965 50 21 8 13 5
IESPGM.PTET51.1.85.10009 27 4 10 4 1
IESPGM.PTET51.1.168.162729 83 10 0 4 1
IESPGM.PTET51.1.108.76285 62 16 4 5 9
IESPGM.PTET51.1.110.112927 30 9 2 3 2
IESPGM.PTET51.1.17.519538 99 25 7 28 5
IESPGM.PTET51.1.7.728407 75 11 0 12 1
IESPGM.PTET51.1.184.42916 75 33 3 9 3
IESPGM.PTET51.1.134.157569 98 25 2 21 5
IESPGM.PTET51.1.38.156051 121 12 0 4 0
IESPGM.PTET51.1.12.31551 109 19 6 11 6
IESPGM.PTET51.1.145.121776 249 40 3 25 10
IESPGM.PTET51.1.18.248837 47 11 2 11 0
IESPGM.PTET51.1.73.236430 150 0 0 0 0
IESPGM.PTET51.1.80.251704 90 26 14 26 10
IESPGM.PTET51.1.137.235194 162 21 5 0 1
IESPGM.PTET51.1.12.106400 45 13 0 5 0
IESPGM.PTET51.1.40.365289 45 19 5 18 5
IESPGM.PTET51.1.107.235654 98 21 2 4 7
IESPGM.PTET51.1.155.107138 86 29 3 16 9
IESPGM.PTET51.1.53.156524 28 22 5 15 8
IESPGM.PTET51.1.1.681288 48 23 7 2 3
IESPGM.PTET51.1.181.43236 55 19 2 12 11
IESPGM.PTET51.1.358.3841 65 8 1 21 12
IESPGM.PTET51.1.32.117369 48 18 0 4 4
IESPGM.PTET51.1.141.97980 77 23 5 15 2
IESPGM.PTET51.1.155.168393 195 38 8 34 19
IESPGM.PTET51.1.111.61804 48 14 8 8 1
IESPGM.PTET51.1.37.330484 20 0 0 0 0
IESPGM.PTET51.1.47.13258 26 15 1 11 1
IESPGM.PTET51.1.172.4292 30 16 3 12 1
IESPGM.PTET51.1.22.460144 142 38 4 23 6
IESPGM.PTET51.1.81.324634 45 8 1 7 1
IESPGM.PTET51.1.152.60488 98 30 18 8 1
IESPGM.PTET51.1.22.428711 27 15 0 4 1
IESPGM.PTET51.1.78.217374 26 21 4 21 4
IESPGM.PTET51.1.83.200170 127 29 13 30 7
IESPGM.PTET51.1.157.114494 48 19 10 16 1
IESPGM.PTET51.1.4.785073 47 20 18 21 6
IESPGM.PTET51.1.37.431295 56 25 9 18 4
IESPGM.PTET51.1.36.384529 57 13 9 25 0
IESPGM.PTET51.1.191.16364 65 18 2 7 1
IESPGM.PTET51.1.52.183106 139 19 11 11 3
IESPGM.PTET51.1.125.211624 28 7 4 2 0
IESPGM.PTET51.1.66.183472 49 23 1 8 3
IESPGM.PTET51.1.24.332601 28 27 5 11 1
IESPGM.PTET51.1.21.531260 29 15 0 5 0
IESPGM.PTET51.1.6.12237 158 26 3 19 3
IESPGM.PTET51.1.174.116466 199 46 8 29 12
IESPGM.PTET51.1.161.99485 30 23 7 11 1
IESPGM.PTET51.1.27.164507 66 17 2 1 0
IESPGM.PTET51.1.11.437046 87 12 4 2 1
IESPGM.PTET51.1.74.268160 78 30 7 17 2
IESPGM.PTET51.1.160.120635 28 14 3 3 2
IESPGM.PTET51.1.1.447946 115 16 10 7 2
IESPGM.PTET51.1.171.72160 28 18 8 6 1
IESPGM.PTET51.1.165.158295 29 18 10 20 4
IESPGM.PTET51.1.229.4951 27 23 5 13 8
IESPGM.PTET51.1.139.211995 61 12 7 16 6
IESPGM.PTET51.1.57.336440 69 24 8 6 0
IESPGM.PTET51.1.7.400556 45 5 2 4 4
IESPGM.PTET51.1.142.145692 138 36 5 23 8
IESPGM.PTET51.1.39.488316 27 8 4 6 2
IESPGM.PTET51.1.120.262257 26 11 3 5 2
IESPGM.PTET51.1.85.39544 29 14 6 6 0
IESPGM.PTET51.1.155.170294 43 17 0 8 2
IESPGM.PTET51.1.133.16793 31 4 0 3 3
IESPGM.PTET51.1.158.26393 28 12 1 6 1
IESPGM.PTET51.1.55.63302 47 20 16 29 14
IESPGM.PTET51.1.38.30510 26 8 6 11 3
IESPGM.PTET51.1.33.79116 29 3 0 1 0
IESPGM.PTET51.1.136.192989 30 22 4 7 3
IESPGM.PTET51.1.156.171758 60 9 0 4 1
IESPGM.PTET51.1.80.32319 150 22 0 19 5
IESPGM.PTET51.1.64.281485 26 5 0 4 1
IESPGM.PTET51.1.64.248730 67 19 2 7 1
IESPGM.PTET51.1.113.12656 30 13 3 8 0
IESPGM.PTET51.1.146.43219 65 15 1 7 5
IESPGM.PTET51.1.110.199741 68 28 0 10 0
IESPGM.PTET51.1.244.5502 46 9 6 10 13
IESPGM.PTET51.1.102.227399 30 13 3 7 0
IESPGM.PTET51.1.75.10725 103 12 5 9 2
IESPGM.PTET51.1.53.361385 38 20 5 5 1
IESPGM.PTET51.1.177.38366 28 17 9 12 4
IESPGM.PTET51.1.25.259007 80 17 0 3 0
IESPGM.PTET51.1.213.8975 27 7 0 1 0
IESPGM.PTET51.1.177.39688 37 8 1 7 4
IESPGM.PTET51.1.88.237991 101 33 3 9 2
IESPGM.PTET51.1.15.56814 30 5 1 1 2
IESPGM.PTET51.1.118.125933 79 21 2 7 3
IESPGM.PTET51.1.54.128046 169 29 1 9 2
IESPGM.PTET51.1.151.104896 29 15 5 7 2
IESPGM.PTET51.1.188.32572 44 17 6 6 3
IESPGM.PTET51.1.112.53394 45 9 3 4 0
IESPGM.PTET51.1.150.18733 46 17 1 31 7
IESPGM.PTET51.1.170.84985 65 20 5 26 7
IESPGM.PTET51.1.14.68177 28 19 12 21 19
IESPGM.PTET51.1.190.8750 30 16 8 9 8
IESPGM.PTET51.1.122.236869 44 10 4 2 1
IESPGM.PTET51.1.18.318521 28 16 1 4 1
IESPGM.PTET51.1.43.397041 27 4 1 1 0
IESPGM.PTET51.1.67.184666 87 29 11 12 7
IESPGM.PTET51.1.16.416511 26 18 9 7 4
IESPGM.PTET51.1.140.242074 289 51 14 53 6
IESPGM.PTET51.1.118.184537 77 24 8 18 1
IESPGM.PTET51.1.139.208196 45 9 2 6 0
IESPGM.PTET51.1.81.324055 63 14 1 3 1
IESPGM.PTET51.1.83.255422 29 27 8 13 7
IESPGM.PTET51.1.18.4332 67 14 11 24 23
IESPGM.PTET51.1.165.155501 27 14 5 5 1
IESPGM.PTET51.1.125.140913 91 3 6 3 1
IESPGM.PTET51.1.58.34364 88 18 3 20 2
IESPGM.PTET51.1.51.284949 68 23 13 26 13
IESPGM.PTET51.1.35.9439 28 12 2 14 4
IESPGM.PTET51.1.47.245154 59 8 5 3 0
IESPGM.PTET51.1.79.218273 86 20 0 12 8
IESPGM.PTET51.1.1.848704 50 9 0 6 5
IESPGM.PTET51.1.80.281826 30 7 0 4 0
IESPGM.PTET51.1.90.93428 45 19 7 4 4
IESPGM.PTET51.1.1.821225 76 27 9 23 10
IESPGM.PTET51.1.22.227541 26 17 1 4 0
IESPGM.PTET51.1.10.265074 45 8 3 5 2
IESPGM.PTET51.1.20.356092 116 30 1 11 1
IESPGM.PTET51.1.79.319084 47 17 6 16 4
IESPGM.PTET51.1.14.445280 312 47 11 38 21
IESPGM.PTET51.1.39.303190 111 14 3 1 0
IESPGM.PTET51.1.33.481935 26 18 3 9 1
IESPGM.PTET51.1.99.31847 63 6 0 7 9
IESPGM.PTET51.1.323.1571 117 12 5 23 6
IESPGM.PTET51.1.109.65067 75 18 8 23 17
IESPGM.PTET51.1.70.202029 27 23 2 4 1
IESPGM.PTET51.1.114.61954 131 23 5 8 2
IESPGM.PTET51.1.99.90446 80 4 0 2 0
IESPGM.PTET51.1.62.246652 57 19 1 3 1
IESPGM.PTET51.1.60.5376 378 52 16 60 22
IESPGM.PTET51.1.114.278560 26 8 0 1 0
IESPGM.PTET51.1.77.47361 26 14 12 29 6
IESPGM.PTET51.1.76.2698 47 5 5 5 1
IESPGM.PTET51.1.104.85005 26 20 3 19 13
IESPGM.PTET51.1.39.392788 29 18 3 6 1
IESPGM.PTET51.1.63.278691 89 14 5 5 1
IESPGM.PTET51.1.371.4548 56 0 2 4 0
IESPGM.PTET51.1.37.426024 88 17 11 18 14
IESPGM.PTET51.1.64.351155 76 18 18 19 15
IESPGM.PTET51.1.151.133985 96 14 2 5 0
IESPGM.PTET51.1.125.138748 29 18 0 10 0
IESPGM.PTET51.1.60.113370 58 18 9 10 3
IESPGM.PTET51.1.76.27158 26 11 8 14 2
IESPGM.PTET51.1.121.62415 56 8 0 3 1
IESPGM.PTET51.1.94.118981 38 17 1 4 0
IESPGM.PTET51.1.33.121192 31 4 1 2 4
IESPGM.PTET51.1.87.133923 67 19 6 5 1
IESPGM.PTET51.1.94.23438 26 12 5 18 8
IESPGM.PTET51.1.89.265902 202 28 33 30 12
IESPGM.PTET51.1.85.328202 60 25 7 6 7
IESPGM.PTET51.1.120.15193 44 0 0 0 0
IESPGM.PTET51.1.18.148189 105 18 11 9 6
IESPGM.PTET51.1.78.175751 110 18 3 10 3
IESPGM.PTET51.1.77.16806 44 20 2 18 6
IESPGM.PTET51.1.105.201113 112 14 2 12 0
IESPGM.PTET51.1.63.118975 47 21 14 23 3
IESPGM.PTET51.1.122.194090 47 19 2 7 4
IESPGM.PTET51.1.112.49733 44 15 0 5 0
IESPGM.PTET51.1.50.60486 98 9 3 2 0
IESPGM.PTET51.1.161.182799 267 4 0 4 0
IESPGM.PTET51.1.91.243552 43 18 7 16 9
IESPGM.PTET51.1.107.165687 56 25 2 4 0
IESPGM.PTET51.1.29.111078 189 25 10 18 4
IESPGM.PTET51.1.59.309469 45 17 1 16 4
IESPGM.PTET51.1.7.703868 27 8 1 12 2
IESPGM.PTET51.1.16.446927 99 20 3 5 0
IESPGM.PTET51.1.42.93707 94 11 1 3 1
IESPGM.PTET51.1.85.12650 30 26 5 17 7
IESPGM.PTET51.1.22.62551 26 24 6 13 4
IESPGM.PTET51.1.65.282092 57 20 6 11 4
IESPGM.PTET51.1.105.303249 29 7 1 10 0
IESPGM.PTET51.1.132.124071 75 9 0 6 0
IESPGM.PTET51.1.134.155228 62 16 1 15 6
IESPGM.PTET51.1.8.21246 28 8 0 5 0
IESPGM.PTET51.1.88.67737 65 16 3 15 10
IESPGM.PTET51.1.32.6132 76 15 2 4 0
IESPGM.PTET51.1.44.138731 109 36 15 32 4
IESPGM.PTET51.1.19.353180 74 15 8 20 5
IESPGM.PTET51.1.94.177290 64 20 1 24 4
IESPGM.PTET51.1.47.114528 49 40 6 24 1
IESPGM.PTET51.1.19.583150 76 2 1 1 0
IESPGM.PTET51.1.39.21936 57 21 10 13 7
IESPGM.PTET51.1.104.257520 80 15 4 13 5
IESPGM.PTET51.1.45.313327 45 14 7 11 2
IESPGM.PTET51.1.94.83083 49 11 1 5 2
IESPGM.PTET51.1.19.525877 29 12 1 15 3
IESPGM.PTET51.1.21.226940 76 15 3 15 2
IESPGM.PTET51.1.84.300413 29 15 6 7 5
IESPGM.PTET51.1.22.256321 27 8 3 0 0
IESPGM.PTET51.1.52.96094 72 16 2 18 12
IESPGM.PTET51.1.24.362141 82 23 3 10 1
IESPGM.PTET51.1.43.166635 228 42 14 33 10
IESPGM.PTET51.1.80.352819 27 18 0 5 1
IESPGM.PTET51.1.21.430751 28 10 1 2 1
IESPGM.PTET51.1.84.256011 29 18 2 16 7
IESPGM.PTET51.1.44.469515 56 14 0 9 5
IESPGM.PTET51.1.86.161536 362 37 2 47 18
IESPGM.PTET51.1.72.204400 26 14 5 9 5
IESPGM.PTET51.1.37.69944 29 11 4 13 2
IESPGM.PTET51.1.32.59201 29 16 0 3 0
IESPGM.PTET51.1.8.286341 324 46 23 62 18
IESPGM.PTET51.1.80.93850 111 21 5 23 12
IESPGM.PTET51.1.108.17382 32 17 5 11 0
IESPGM.PTET51.1.23.102796 28 15 4 5 1
IESPGM.PTET51.1.56.159806 73 15 5 17 6
IESPGM.PTET51.1.53.187093 26 5 0 5 0
IESPGM.PTET51.1.42.136941 84 16 2 6 1
IESPGM.PTET51.1.165.202998 27 1 0 0 0
IESPGM.PTET51.1.18.350526 29 17 3 9 8
IESPGM.PTET51.1.134.34959 44 13 4 7 0
IESPGM.PTET51.1.8.659332 50 24 1 16 2
IESPGM.PTET51.1.80.352522 26 18 6 16 9
IESPGM.PTET51.1.133.254404 29 14 0 8 6
IESPGM.PTET51.1.52.385028 46 20 6 14 1
IESPGM.PTET51.1.7.730312 30 13 15 15 9
IESPGM.PTET51.1.77.315826 28 18 1 3 0
IESPGM.PTET51.1.97.152911 28 17 2 6 1
IESPGM.PTET51.1.86.229611 97 26 17 29 7
IESPGM.PTET51.1.138.22554 70 8 5 5 2
IESPGM.PTET51.1.44.239253 26 22 21 18 3
IESPGM.PTET51.1.1.7130 28 12 2 4 1
IESPGM.PTET51.1.64.278271 89 12 3 5 3
IESPGM.PTET51.1.147.153966 54 9 3 11 1
IESPGM.PTET51.1.134.126722 68 16 1 4 0
IESPGM.PTET51.1.8.491494 87 30 4 24 7
IESPGM.PTET51.1.135.190193 95 25 11 9 2
IESPGM.PTET51.1.3.451642 30 27 4 22 3
IESPGM.PTET51.1.108.44120 67 26 6 11 5
IESPGM.PTET51.1.176.4323 196 15 4 8 5
IESPGM.PTET51.1.170.168879 156 48 12 41 7
IESPGM.PTET51.1.81.179436 29 22 14 12 6
IESPGM.PTET51.1.64.146905 57 24 11 8 2
IESPGM.PTET51.1.57.134830 44 17 0 1 2
IESPGM.PTET51.1.155.108175 28 6 5 5 1
IESPGM.PTET51.1.47.14293 27 11 2 2 2
IESPGM.PTET51.1.112.143503 31 12 8 14 1
IESPGM.PTET51.1.64.349844 27 9 3 2 5
IESPGM.PTET51.1.341.6750 28 0 1 13 0
IESPGM.PTET51.1.39.21351 47 10 2 9 0
IESPGM.PTET51.1.84.156237 27 15 1 4 4
IESPGM.PTET51.1.104.30071 65 27 9 15 3
IESPGM.PTET51.1.108.17094 27 13 1 5 1
IESPGM.PTET51.1.171.140235 43 18 6 6 1
IESPGM.PTET51.1.15.244277 28 20 19 15 14
IESPGM.PTET51.1.38.228660 27 17 2 0 0
IESPGM.PTET51.1.108.294426 42 23 7 32 5
IESPGM.PTET51.1.103.200379 28 11 4 21 2
IESPGM.PTET51.1.28.367928 44 5 2 3 0
IESPGM.PTET51.1.80.278905 228 50 5 31 9
IESPGM.PTET51.1.58.166871 26 20 6 7 3
IESPGM.PTET51.1.37.284910 725 90 34 100 68
IESPGM.PTET51.1.6.326784 29 7 0 5 0
IESPGM.PTET51.1.90.112476 67 1 0 0 0
IESPGM.PTET51.1.87.162729 69 35 1 3 0
IESPGM.PTET51.1.139.106366 105 28 6 14 2
IESPGM.PTET51.1.34.42929 26 21 16 11 6
IESPGM.PTET51.1.48.447522 44 10 7 3 0
IESPGM.PTET51.1.106.36733 64 13 2 20 7
IESPGM.PTET51.1.139.207175 97 22 4 32 25
IESPGM.PTET51.1.179.18870 96 7 6 11 2
IESPGM.PTET51.1.133.43521 29 18 1 16 9
IESPGM.PTET51.1.117.85317 49 15 3 2 4
IESPGM.PTET51.1.45.93853 28 3 0 1 1
IESPGM.PTET51.1.9.200136 29 13 2 2 2
IESPGM.PTET51.1.88.11779 26 18 8 29 6
IESPGM.PTET51.1.54.359657 77 25 4 16 0
IESPGM.PTET51.1.42.206920 300 43 7 60 16
IESPGM.PTET51.1.2.852221 71 26 11 18 10
IESPGM.PTET51.1.170.1078 26 15 2 8 3
IESPGM.PTET51.1.180.55770 71 9 1 2 0
IESPGM.PTET51.1.70.263876 26 15 7 13 13
IESPGM.PTET51.1.154.206327 29 10 1 2 0
IESPGM.PTET51.1.60.213748 77 13 5 6 12
IESPGM.PTET51.1.8.390398 115 32 4 12 0
IESPGM.PTET51.1.168.25227 68 17 3 1 1
IESPGM.PTET51.1.144.65076 48 14 2 5 0
IESPGM.PTET51.1.21.186794 27 6 1 6 0
IESPGM.PTET51.1.327.3075 60 14 10 14 4
IESPGM.PTET51.1.10.163242 224 30 4 27 1
IESPGM.PTET51.1.29.16504 75 7 1 0 0
IESPGM.PTET51.1.312.643 25 6 1 1 1
IESPGM.PTET51.1.165.56537 60 19 11 26 3
IESPGM.PTET51.1.109.34801 323 42 8 49 8
IESPGM.PTET51.1.422.1084 54 12 2 27 8
IESPGM.PTET51.1.2.376238 27 14 8 2 0
IESPGM.PTET51.1.34.323857 58 15 3 2 1
IESPGM.PTET51.1.43.210148 27 17 10 10 4
IESPGM.PTET51.1.71.363523 27 12 1 5 1
IESPGM.PTET51.1.7.588482 70 15 8 6 0
IESPGM.PTET51.1.50.352402 4500 549 174 659 254
IESPGM.PTET51.1.129.37622 29 14 6 12 2
IESPGM.PTET51.1.15.274681 55 23 12 20 9
IESPGM.PTET51.1.18.25519 70 25 9 21 9
IESPGM.PTET51.1.73.367664 44 14 6 3 0
IESPGM.PTET51.1.100.148010 281 46 4 12 4
IESPGM.PTET51.1.29.111666 129 24 5 6 1
IESPGM.PTET51.1.137.132929 86 32 11 22 12
IESPGM.PTET51.1.107.203203 96 30 2 6 0
IESPGM.PTET51.1.31.44275 48 13 4 4 1
IESPGM.PTET51.1.125.198961 106 5 1 2 0
IESPGM.PTET51.1.149.69801 194 54 7 19 2
IESPGM.PTET51.1.101.182242 28 27 10 15 2
IESPGM.PTET51.1.486.1065 45 25 3 16 4
IESPGM.PTET51.1.84.52950 97 38 8 20 2
IESPGM.PTET51.1.69.228386 56 5 0 1 0
IESPGM.PTET51.1.70.101222 77 22 3 6 2
IESPGM.PTET51.1.50.121119 55 13 12 11 5
IESPGM.PTET51.1.161.180434 26 8 1 5 3
IESPGM.PTET51.1.57.136890 41 4 0 8 6
IESPGM.PTET51.1.83.230596 26 24 5 14 5
IESPGM.PTET51.1.94.80007 29 14 2 13 3
IESPGM.PTET51.1.24.128222 26 6 0 1 0
IESPGM.PTET51.1.144.34224 28 13 3 2 0
IESPGM.PTET51.1.137.32449 207 20 0 6 3
IESPGM.PTET51.1.16.619779 114 14 5 3 1
IESPGM.PTET51.1.180.24920 28 14 10 8 1
IESPGM.PTET51.1.32.277978 45 9 1 1 2
IESPGM.PTET51.1.56.191805 98 20 1 5 1
IESPGM.PTET51.1.62.70974 48 15 10 15 7
IESPGM.PTET51.1.8.126068 26 21 1 4 0
IESPGM.PTET51.1.71.364552 27 11 1 1 4
IESPGM.PTET51.1.148.82053 64 15 0 3 0
IESPGM.PTET51.1.40.233057 56 11 4 11 2
IESPGM.PTET51.1.42.164424 26 12 4 13 8
IESPGM.PTET51.1.41.192320 122 36 8 32 8
IESPGM.PTET51.1.75.70383 27 13 9 25 0
IESPGM.PTET51.1.100.178712 27 0 0 0 0
IESPGM.PTET51.1.38.156946 89 23 9 12 10
IESPGM.PTET51.1.32.176872 29 20 4 18 3
IESPGM.PTET51.1.37.430862 136 26 2 13 1
IESPGM.PTET51.1.49.276024 150 38 0 12 0
IESPGM.PTET51.1.116.122839 50 21 2 7 1
IESPGM.PTET51.1.28.26704 58 21 3 15 0
IESPGM.PTET51.1.65.249935 28 28 4 20 2
IESPGM.PTET51.1.18.176542 28 18 1 5 0
IESPGM.PTET51.1.33.378947 107 5 1 4 0
IESPGM.PTET51.1.43.339485 50 0 0 1 0
IESPGM.PTET51.1.39.290666 99 12 4 11 2
IESPGM.PTET51.1.4.800696 75 9 3 3 0
IESPGM.PTET51.1.24.97726 63 16 1 2 1
IESPGM.PTET51.1.86.28624 76 11 7 3 3
IESPGM.PTET51.1.10.335351 127 22 5 6 1
IESPGM.PTET51.1.134.156848 91 19 5 13 3
IESPGM.PTET51.1.57.394920 180 41 28 51 5
IESPGM.PTET51.1.91.243856 29 20 4 9 0
IESPGM.PTET51.1.2.549667 27 29 8 12 5
IESPGM.PTET51.1.24.232254 36 29 3 28 14
IESPGM.PTET51.1.13.473195 119 15 4 6 3
IESPGM.PTET51.1.98.153521 74 3 0 3 0
IESPGM.PTET51.1.112.51930 28 7 6 18 17
IESPGM.PTET51.1.113.68926 100 34 5 10 1
IESPGM.PTET51.1.138.19928 29 4 1 3 0
IESPGM.PTET51.1.121.89905 59 24 1 18 6
IESPGM.PTET51.1.45.209301 84 21 6 13 5
IESPGM.PTET51.1.80.280224 125 14 1 2 2
IESPGM.PTET51.1.16.518380 26 12 8 10 4
IESPGM.PTET51.1.169.105462 30 12 0 1 1
IESPGM.PTET51.1.98.69082 87 27 6 31 18
IESPGM.PTET51.1.170.165500 89 12 2 5 0
IESPGM.PTET51.1.159.15477 27 6 4 9 1
IESPGM.PTET51.1.89.338686 133 37 16 30 7
IESPGM.PTET51.1.12.366211 27 17 5 24 7
IESPGM.PTET51.1.74.341379 56 15 7 9 3
IESPGM.PTET51.1.34.452437 27 11 1 2 2
IESPGM.PTET51.1.91.244881 48 19 4 25 7
IESPGM.PTET51.1.140.240612 113 32 12 12 2
IESPGM.PTET51.1.158.84562 29 13 3 6 1
IESPGM.PTET51.1.145.55483 192 35 0 19 8
IESPGM.PTET51.1.143.43104 26 6 9 14 2
IESPGM.PTET51.1.50.85336 106 23 5 4 1
IESPGM.PTET51.1.26.306663 67 21 6 15 16
IESPGM.PTET51.1.29.268732 28 9 2 9 1
IESPGM.PTET51.1.17.520719 274 33 1 17 2
IESPGM.PTET51.1.47.12225 27 4 3 2 1
IESPGM.PTET51.1.14.167102 127 26 16 10 1
IESPGM.PTET51.1.130.248529 29 15 2 1 0
IESPGM.PTET51.1.32.33341 26 12 6 5 5
IESPGM.PTET51.1.9.187176 87 30 7 7 1
IESPGM.PTET51.1.178.124897 26 11 4 5 0
IESPGM.PTET51.1.83.32163 48 9 4 1 1
IESPGM.PTET51.1.171.112787 28 13 10 17 2
IESPGM.PTET51.1.118.48699 28 11 0 2 3
IESPGM.PTET51.1.147.149726 44 16 3 19 6
IESPGM.PTET51.1.11.134905 32 21 0 9 0
IESPGM.PTET51.1.51.284378 98 31 3 17 12
IESPGM.PTET51.1.107.84425 27 5 4 1 1
IESPGM.PTET51.1.101.124071 194 40 7 16 5
IESPGM.PTET51.1.31.376860 56 16 5 11 0
IESPGM.PTET51.1.60.59783 56 13 9 9 10
IESPGM.PTET51.1.52.384005 28 5 3 5 2
IESPGM.PTET51.1.26.435511 126 25 5 15 7
IESPGM.PTET51.1.88.266789 30 23 4 7 5
IESPGM.PTET51.1.105.289865 52 15 2 23 8
IESPGM.PTET51.1.123.134329 58 29 9 17 7
IESPGM.PTET51.1.525.2203 28 5 2 27 5
IESPGM.PTET51.1.175.59783 26 9 2 4 0
IESPGM.PTET51.1.158.23014 26 16 7 10 5
IESPGM.PTET51.1.91.168604 28 16 0 7 0
IESPGM.PTET51.1.61.274275 67 19 15 19 7
IESPGM.PTET51.1.151.187903 92 14 5 4 6
IESPGM.PTET51.1.65.351032 30 3 5 0 1
IESPGM.PTET51.1.59.337220 123 37 15 16 11
IESPGM.PTET51.1.53.156837 91 30 7 34 10
IESPGM.PTET51.1.41.236595 142 28 13 31 12
IESPGM.PTET51.1.108.106961 78 18 2 11 1
IESPGM.PTET51.1.111.141002 58 17 7 25 10
IESPGM.PTET51.1.167.36168 30 13 3 1 0
IESPGM.PTET51.1.7.153503 93 11 7 4 2
IESPGM.PTET51.1.64.251092 65 18 4 0 0
IESPGM.PTET51.1.85.10027 26 10 3 2 1
IESPGM.PTET51.1.1.647527 26 11 2 4 0
IESPGM.PTET51.1.105.291747 27 17 13 4 1
IESPGM.PTET51.1.9.402343 68 20 6 8 2
IESPGM.PTET51.1.71.163366 52 25 5 12 1
IESPGM.PTET51.1.150.229663 78 24 26 30 6
IESPGM.PTET51.1.124.111991 70 28 7 13 2
IESPGM.PTET51.1.150.161294 49 23 2 11 2
IESPGM.PTET51.1.164.96837 128 43 12 34 12
IESPGM.PTET51.1.160.19352 44 19 8 4 1
IESPGM.PTET51.1.90.299958 30 5 2 1 3
IESPGM.PTET51.1.32.34374 28 9 3 3 1
IESPGM.PTET51.1.177.38968 27 18 11 14 5
IESPGM.PTET51.1.46.144782 59 14 18 30 19
IESPGM.PTET51.1.116.151634 27 16 4 20 8
IESPGM.PTET51.1.39.200613 98 27 13 45 19
IESPGM.PTET51.1.61.19783 54 11 0 5 0
IESPGM.PTET51.1.34.453174 27 15 6 3 0
IESPGM.PTET51.1.11.567839 270 31 8 39 10
IESPGM.PTET51.1.11.667326 58 24 4 28 4
IESPGM.PTET51.1.112.78832 122 28 2 10 2
IESPGM.PTET51.1.140.15217 48 29 8 17 4
IESPGM.PTET51.1.151.68781 26 16 6 15 8
IESPGM.PTET51.1.27.409984 29 9 2 1 0
IESPGM.PTET51.1.111.213914 30 16 1 3 2
IESPGM.PTET51.1.71.50039 49 10 0 3 1
IESPGM.PTET51.1.39.487307 28 7 2 4 1
IESPGM.PTET51.1.17.417133 83 12 1 14 1
IESPGM.PTET51.1.9.158671 29 14 1 3 1
IESPGM.PTET51.1.80.91225 31 11 2 6 5
IESPGM.PTET51.1.44.299498 77 20 7 17 3
IESPGM.PTET51.1.47.43956 56 17 7 3 4
IESPGM.PTET51.1.19.348502 65 4 0 6 0
IESPGM.PTET51.1.57.192415 57 13 6 5 2
IESPGM.PTET51.1.21.284239 26 17 2 13 2
IESPGM.PTET51.1.122.83393 78 13 4 6 0
IESPGM.PTET51.1.28.167189 28 6 0 4 1
IESPGM.PTET51.1.3.280281 65 15 0 5 3
IESPGM.PTET51.1.22.430926 83 27 2 26 4
IESPGM.PTET51.1.27.205414 55 31 12 23 8
IESPGM.PTET51.1.162.182369 106 14 0 23 3
IESPGM.PTET51.1.524.2130 46 10 3 15 9
IESPGM.PTET51.1.1.648573 28 7 1 3 6
IESPGM.PTET51.1.95.221559 45 16 2 19 8
IESPGM.PTET51.1.138.48410 44 8 0 4 2
IESPGM.PTET51.1.107.85163 46 3 1 3 0
IESPGM.PTET51.1.101.281000 100 21 0 26 3
IESPGM.PTET51.1.49.419929 26 20 1 11 1
IESPGM.PTET51.1.43.340924 105 33 6 32 4
IESPGM.PTET51.1.39.432931 58 20 4 26 7
IESPGM.PTET51.1.115.178669 47 23 5 11 3
IESPGM.PTET51.1.165.201395 27 4 0 8 3
IESPGM.PTET51.1.2.316617 416 53 15 63 19
IESPGM.PTET51.1.87.51490 26 14 0 6 0
IESPGM.PTET51.1.59.108289 116 24 10 27 12
IESPGM.PTET51.1.62.376275 27 22 2 7 1
IESPGM.PTET51.1.65.281939 27 7 0 12 4
IESPGM.PTET51.1.7.400573 26 5 1 0 1
IESPGM.PTET51.1.36.179120 26 19 5 6 3
IESPGM.PTET51.1.94.276938 47 24 24 29 19
IESPGM.PTET51.1.17.549961 45 11 7 6 1
IESPGM.PTET51.1.62.113104 46 4 2 1 2
IESPGM.PTET51.1.53.286732 76 26 14 23 19
IESPGM.PTET51.1.13.343597 29 16 4 6 2
IESPGM.PTET51.1.48.62865 88 12 1 1 0
IESPGM.PTET51.1.96.282970 47 11 5 14 7
IESPGM.PTET51.1.115.219246 27 17 17 13 2
IESPGM.PTET51.1.122.132405 48 25 6 19 15
IESPGM.PTET51.1.55.187425 44 6 2 10 5
IESPGM.PTET51.1.113.276360 153 28 24 40 18
IESPGM.PTET51.1.49.150967 224 33 2 21 1
IESPGM.PTET51.1.15.271003 29 9 2 4 2
IESPGM.PTET51.1.1.174469 65 22 3 2 2
IESPGM.PTET51.1.44.242485 29 10 1 5 0
IESPGM.PTET51.1.51.255580 50 21 10 16 8
IESPGM.PTET51.1.48.175351 96 16 1 7 0
IESPGM.PTET51.1.7.733997 26 11 2 17 5
IESPGM.PTET51.1.164.126298 84 8 1 2 0
IESPGM.PTET51.1.175.116647 28 17 5 5 2
IESPGM.PTET51.1.110.39136 29 8 1 15 3
IESPGM.PTET51.1.89.206132 85 21 2 11 1
IESPGM.PTET51.1.8.461973 27 21 7 2 0
IESPGM.PTET51.1.29.74103 98 36 7 19 6
IESPGM.PTET51.1.92.314714 47 15 9 13 2
IESPGM.PTET51.1.90.240011 45 9 3 11 3
IESPGM.PTET51.1.58.32016 27 21 3 10 0
IESPGM.PTET51.1.62.345420 29 17 2 2 0
IESPGM.PTET51.1.240.10996 55 13 10 25 7
IESPGM.PTET51.1.50.352708 31 14 1 8 1
IESPGM.PTET51.1.161.180734 26 4 1 1 0
IESPGM.PTET51.1.71.52093 46 14 2 7 1
IESPGM.PTET51.1.179.80994 26 0 0 0 0
IESPGM.PTET51.1.119.256456 28 6 1 3 1
IESPGM.PTET51.1.49.376108 84 25 4 25 7
IESPGM.PTET51.1.124.266717 28 21 1 6 3
IESPGM.PTET51.1.30.473112 28 25 6 14 5
IESPGM.PTET51.1.36.77203 75 35 8 25 6
IESPGM.PTET51.1.5.654912 26 7 8 18 11
IESPGM.PTET51.1.8.255210 68 24 5 9 5
IESPGM.PTET51.1.3.884271 95 19 8 11 7
IESPGM.PTET51.1.55.130411 46 5 2 3 0
IESPGM.PTET51.1.139.10605 28 16 4 5 0
IESPGM.PTET51.1.154.67883 45 13 8 8 2
IESPGM.PTET51.1.421.1290 78 27 2 12 3
IESPGM.PTET51.1.37.385738 72 12 9 23 1
IESPGM.PTET51.1.74.340330 55 10 0 8 0
IESPGM.PTET51.1.34.180847 188 26 10 29 5
IESPGM.PTET51.1.71.203810 31 20 6 19 10
IESPGM.PTET51.1.148.83676 65 18 2 8 0
IESPGM.PTET51.1.51.282305 39 24 3 13 4
IESPGM.PTET51.1.107.205853 26 19 7 6 1
IESPGM.PTET51.1.35.251119 64 30 9 16 5
IESPGM.PTET51.1.85.303967 62 18 1 28 9
IESPGM.PTET51.1.154.206041 92 14 2 9 0
IESPGM.PTET51.1.52.330396 28 16 2 3 1
IESPGM.PTET51.1.157.172961 97 23 22 14 8
IESPGM.PTET51.1.146.222181 29 19 4 21 3
IESPGM.PTET51.1.134.127472 26 17 4 11 4
IESPGM.PTET51.1.23.488525 100 21 2 12 1
IESPGM.PTET51.1.23.160960 126 20 4 4 0
IESPGM.PTET51.1.57.193156 90 17 6 17 3
IESPGM.PTET51.1.93.245638 29 6 3 1 1
IESPGM.PTET51.1.96.180240 58 5 0 2 1
IESPGM.PTET51.1.65.222758 26 19 6 16 5
IESPGM.PTET51.1.46.213136 44 18 6 29 7
IESPGM.PTET51.1.6.253737 47 17 0 3 0
IESPGM.PTET51.1.15.56542 103 19 10 17 7
IESPGM.PTET51.1.9.663758 74 8 2 2 1
IESPGM.PTET51.1.43.236023 87 17 7 7 5
IESPGM.PTET51.1.83.89478 46 24 4 10 4
IESPGM.PTET51.1.39.489073 28 22 2 10 0
IESPGM.PTET51.1.11.266868 26 28 5 11 0
IESPGM.PTET51.1.89.57868 31 13 1 3 0
IESPGM.PTET51.1.79.247966 126 30 1 3 3
IESPGM.PTET51.1.140.20499 100 35 11 7 0
IESPGM.PTET51.1.78.67882 27 14 2 2 1
IESPGM.PTET51.1.11.638535 28 4 1 5 5
IESPGM.PTET51.1.38.300845 80 38 6 6 0
IESPGM.PTET51.1.107.103432 28 11 5 4 0
IESPGM.PTET51.1.31.143523 66 23 2 8 2
IESPGM.PTET51.1.77.198103 82 21 6 10 8
IESPGM.PTET51.1.148.51502 28 8 4 3 5
IESPGM.PTET51.1.42.63333 38 4 5 7 2
IESPGM.PTET51.1.85.186816 67 16 1 8 1
IESPGM.PTET51.1.46.473802 26 6 1 1 1
IESPGM.PTET51.1.50.124796 80 17 5 5 0
IESPGM.PTET51.1.99.31867 80 14 5 9 7
IESPGM.PTET51.1.19.554397 30 9 5 5 2
IESPGM.PTET51.1.114.276237 45 18 2 9 2
IESPGM.PTET51.1.148.23153 87 21 1 24 1
IESPGM.PTET51.1.120.157809 79 21 4 25 7
IESPGM.PTET51.1.179.7954 282 36 3 23 3
IESPGM.PTET51.1.128.78377 83 13 1 10 5
IESPGM.PTET51.1.41.395272 70 22 12 33 6
IESPGM.PTET51.1.124.270981 26 13 8 14 3
IESPGM.PTET51.1.27.466825 44 6 1 9 1
IESPGM.PTET51.1.37.39866 57 15 1 8 3
IESPGM.PTET51.1.99.88274 96 17 2 2 0
IESPGM.PTET51.1.10.50329 29 12 0 3 3
IESPGM.PTET51.1.45.269545 271 53 6 23 8
IESPGM.PTET51.1.106.233467 46 21 3 3 2
IESPGM.PTET51.1.53.83702 56 27 7 21 9
IESPGM.PTET51.1.100.119817 191 35 8 19 2
IESPGM.PTET51.1.64.277848 56 23 2 38 12
IESPGM.PTET51.1.2.779647 107 41 15 29 4
IESPGM.PTET51.1.103.10756 41 3 4 7 5
IESPGM.PTET51.1.9.461550 64 16 5 5 7
IESPGM.PTET51.1.45.171935 94 25 11 16 7
IESPGM.PTET51.1.14.209619 27 9 4 6 1
IESPGM.PTET51.1.4.146309 75 7 1 7 2
IESPGM.PTET51.1.97.178219 96 8 1 2 0
IESPGM.PTET51.1.176.51491 27 4 1 4 0
IESPGM.PTET51.1.130.15353 26 13 4 6 3
IESPGM.PTET51.1.100.281433 27 5 1 1 1
IESPGM.PTET51.1.4.479729 29 5 0 1 0
IESPGM.PTET51.1.65.8570 59 30 6 9 2
IESPGM.PTET51.1.60.369508 74 13 5 22 14
IESPGM.PTET51.1.107.55059 47 12 8 4 2
IESPGM.PTET51.1.155.26275 26 21 7 17 7
IESPGM.PTET51.1.61.78977 29 9 1 3 0
IESPGM.PTET51.1.4.252975 87 31 3 7 4
IESPGM.PTET51.1.9.229396 26 14 4 4 0
IESPGM.PTET51.1.359.2622 47 8 0 8 3
IESPGM.PTET51.1.19.481336 84 17 7 4 1
IESPGM.PTET51.1.94.23161 59 15 6 23 3
IESPGM.PTET51.1.23.458704 83 28 11 17 10
IESPGM.PTET51.1.73.165164 87 9 4 0 0
IESPGM.PTET51.1.152.85623 30 14 4 12 9
IESPGM.PTET51.1.12.341389 109 38 15 30 13
IESPGM.PTET51.1.49.219490 26 13 6 4 3
IESPGM.PTET51.1.110.168330 48 23 15 20 11
IESPGM.PTET51.1.128.243113 1691 212 57 182 58
IESPGM.PTET51.1.68.225136 27 13 2 7 3
IESPGM.PTET51.1.105.46345 28 6 6 8 0
IESPGM.PTET51.1.25.231108 49 21 6 10 8
IESPGM.PTET51.1.82.98044 159 13 2 1 0
IESPGM.PTET51.1.141.34401 27 16 2 11 1
IESPGM.PTET51.1.38.57146 145 20 0 17 1
IESPGM.PTET51.1.27.465219 55 17 7 4 0
IESPGM.PTET51.1.28.438341 137 20 14 24 10
IESPGM.PTET51.1.158.173862 68 20 8 8 1
IESPGM.PTET51.1.157.64056 113 42 8 26 10
IESPGM.PTET51.1.9.462582 26 9 2 8 0
IESPGM.PTET51.1.85.161397 117 13 8 6 1
IESPGM.PTET51.1.45.171647 29 12 7 2 3
IESPGM.PTET51.1.60.170811 67 14 4 23 12
IESPGM.PTET51.1.104.130571 63 21 0 11 4
IESPGM.PTET51.1.135.230054 28 25 10 5 2
IESPGM.PTET51.1.89.240796 217 42 7 24 5
IESPGM.PTET51.1.154.195274 1267 16 2 32 18
IESPGM.PTET51.1.556.32410 58 18 8 25 4
IESPGM.PTET51.1.127.169337 114 15 1 2 0
IESPGM.PTET51.1.56.262821 31 6 2 1 0
IESPGM.PTET51.1.87.49895 67 13 6 8 2
IESPGM.PTET51.1.140.140846 120 21 9 18 7
IESPGM.PTET51.1.114.744 210 32 17 38 15
IESPGM.PTET51.1.86.202446 47 18 2 15 5
IESPGM.PTET51.1.652.1529 26 22 2 17 2
IESPGM.PTET51.1.62.275766 99 30 4 18 6
IESPGM.PTET51.1.69.260396 120 24 1 11 2
IESPGM.PTET51.1.93.318991 70 20 3 22 3
IESPGM.PTET51.1.162.180029 29 16 2 6 1
IESPGM.PTET51.1.110.172890 26 19 19 17 5
IESPGM.PTET51.1.118.155783 62 23 15 18 14
IESPGM.PTET51.1.137.159237 29 16 3 4 2
IESPGM.PTET51.1.117.56249 28 29 5 6 2
IESPGM.PTET51.1.169.76598 26 6 0 4 0
IESPGM.PTET51.1.102.80879 191 45 8 32 11
IESPGM.PTET51.1.24.132197 29 13 0 3 1
IESPGM.PTET51.1.13.76612 26 22 11 9 2
IESPGM.PTET51.1.12.268792 50 15 2 10 1
IESPGM.PTET51.1.130.250129 71 20 4 16 1
IESPGM.PTET51.1.25.293394 125 22 6 27 2
IESPGM.PTET51.1.149.183816 47 17 11 24 5
IESPGM.PTET51.1.60.111908 98 21 5 6 1
IESPGM.PTET51.1.152.158404 54 19 13 26 8
IESPGM.PTET51.1.22.301770 104 23 1 6 0
IESPGM.PTET51.1.85.156704 49 15 13 14 7
IESPGM.PTET51.1.148.225575 27 13 1 13 1
IESPGM.PTET51.1.133.13137 65 15 12 21 16
IESPGM.PTET51.1.95.321052 84 15 1 6 0
IESPGM.PTET51.1.10.134176 27 8 2 4 0
IESPGM.PTET51.1.105.130422 28 13 4 4 1
IESPGM.PTET51.1.78.346563 559 92 28 43 14
IESPGM.PTET51.1.37.426921 45 12 0 6 0
IESPGM.PTET51.1.43.395010 98 6 3 5 4
IESPGM.PTET51.1.29.296512 98 22 5 18 2
IESPGM.PTET51.1.101.284971 89 28 5 25 4
IESPGM.PTET51.1.26.363800 27 15 1 15 5
IESPGM.PTET51.1.229.3956 26 16 9 28 12
IESPGM.PTET51.1.61.414808 119 23 0 3 0
IESPGM.PTET51.1.80.121259 26 12 14 7 0
IESPGM.PTET51.1.88.294565 98 3 0 3 0
IESPGM.PTET51.1.4.755863 50 16 6 16 7
IESPGM.PTET51.1.139.39270 104 23 3 12 3
IESPGM.PTET51.1.14.373299 27 16 1 7 0
IESPGM.PTET51.1.18.56383 26 19 1 8 8
IESPGM.PTET51.1.91.213752 29 14 2 8 1
IESPGM.PTET51.1.75.108922 28 17 10 4 2
IESPGM.PTET51.1.69.200188 29 10 2 4 1
IESPGM.PTET51.1.101.153173 49 12 8 13 36
IESPGM.PTET51.1.161.42794 28 23 2 5 1
IESPGM.PTET51.1.135.54893 50 20 2 15 0
IESPGM.PTET51.1.67.181319 44 19 5 19 15
IESPGM.PTET51.1.74.296542 27 14 8 3 1
IESPGM.PTET51.1.214.7464 27 10 2 1 2
IESPGM.PTET51.1.7.501392 125 28 4 15 8
IESPGM.PTET51.1.12.237940 27 13 2 5 1
IESPGM.PTET51.1.65.149291 69 29 5 5 1
IESPGM.PTET51.1.47.345254 242 30 3 8 4
IESPGM.PTET51.1.45.298031 66 24 7 20 13
IESPGM.PTET51.1.138.194499 136 27 2 14 5
IESPGM.PTET51.1.1.32205 99 28 17 9 1
IESPGM.PTET51.1.15.26142 87 12 1 14 7
IESPGM.PTET51.1.161.151381 47 12 2 8 3
IESPGM.PTET51.1.109.105509 26 3 0 2 0
IESPGM.PTET51.1.34.278444 124 9 2 7 1
IESPGM.PTET51.1.149.183529 46 10 4 2 1
IESPGM.PTET51.1.99.301992 146 20 15 38 5
IESPGM.PTET51.1.16.577872 59 17 0 8 5
IESPGM.PTET51.1.56.133081 31 13 1 5 6
IESPGM.PTET51.1.160.117157 103 22 3 31 15
IESPGM.PTET51.1.78.36166 27 12 10 12 1
IESPGM.PTET51.1.14.239446 92 19 9 20 10
IESPGM.PTET51.1.138.162322 28 14 6 4 0
IESPGM.PTET51.1.21.125576 29 13 3 0 0
IESPGM.PTET51.1.150.77659 47 10 0 3 2
IESPGM.PTET51.1.65.179979 27 18 2 14 7
IESPGM.PTET51.1.96.222755 26 10 8 6 5
IESPGM.PTET51.1.106.188333 88 26 6 6 4
IESPGM.PTET51.1.5.483552 48 15 0 8 2
IESPGM.PTET51.1.22.387568 65 12 5 5 3
IESPGM.PTET51.1.458.1102 43 0 0 12 0
IESPGM.PTET51.1.178.122834 29 9 2 3 1
IESPGM.PTET51.1.8.457155 96 28 3 27 12
IESPGM.PTET51.1.39.330526 201 30 5 37 7
IESPGM.PTET51.1.174.2126 45 6 2 9 5
IESPGM.PTET51.1.50.85932 45 21 2 10 4
IESPGM.PTET51.1.185.28500 44 10 4 13 2
IESPGM.PTET51.1.7.587181 71 21 4 10 1
IESPGM.PTET51.1.139.236574 69 11 0 6 1
IESPGM.PTET51.1.117.153863 28 12 0 2 0
IESPGM.PTET51.1.94.115619 26 21 10 15 10
IESPGM.PTET51.1.113.12394 29 11 2 7 1
IESPGM.PTET51.1.34.451719 114 29 13 22 7
IESPGM.PTET51.1.31.243314 297 55 16 20 7
IESPGM.PTET51.1.141.113399 1142 140 76 143 61
IESPGM.PTET51.1.60.314283 44 11 17 4 1
IESPGM.PTET51.1.371.2208 56 11 0 13 8
IESPGM.PTET51.1.177.119186 474 66 30 47 20
IESPGM.PTET51.1.556.34183 58 17 13 24 7
IESPGM.PTET51.1.121.262154 77 14 0 0 0
IESPGM.PTET51.1.173.79883 86 31 12 27 18
IESPGM.PTET51.1.26.365863 65 14 1 13 2
IESPGM.PTET51.1.42.411780 49 16 2 3 1
IESPGM.PTET51.1.39.51782 27 16 0 6 1
IESPGM.PTET51.1.48.29838 69 21 5 5 3
IESPGM.PTET51.1.10.133730 28 16 2 3 3
IESPGM.PTET51.1.2.651658 109 17 2 8 2
IESPGM.PTET51.1.86.261927 26 22 3 16 0
IESPGM.PTET51.1.28.208963 81 24 14 24 10
IESPGM.PTET51.1.156.137442 63 3 0 1 0
IESPGM.PTET51.1.150.227917 27 18 0 15 2
IESPGM.PTET51.1.86.131448 45 13 1 0 2
IESPGM.PTET51.1.179.17285 28 14 2 1 1
IESPGM.PTET51.1.4.623918 45 16 2 9 3
IESPGM.PTET51.1.27.134718 72 21 5 14 4
IESPGM.PTET51.1.93.244030 29 14 2 24 3
IESPGM.PTET51.1.71.202210 233 49 18 45 11
IESPGM.PTET51.1.60.198451 46 8 8 2 1
IESPGM.PTET51.1.133.123506 45 21 12 25 12
IESPGM.PTET51.1.76.243385 166 34 9 7 2
IESPGM.PTET51.1.34.449235 27 17 1 4 0
IESPGM.PTET51.1.72.38269 30 23 9 12 8
IESPGM.PTET51.1.1.244146 116 13 7 0 0
IESPGM.PTET51.1.134.258993 26 11 0 8 1
IESPGM.PTET51.1.80.89925 27 13 4 3 0
IESPGM.PTET51.1.126.109556 27 19 5 2 1
IESPGM.PTET51.1.143.215847 29 11 4 2 2
IESPGM.PTET51.1.77.243540 28 14 0 10 0
IESPGM.PTET51.1.167.95367 89 27 8 8 2
IESPGM.PTET51.1.69.54764 56 21 4 10 6
IESPGM.PTET51.1.18.85184 48 8 0 5 0
IESPGM.PTET51.1.156.166806 359 35 11 27 0
IESPGM.PTET51.1.50.379617 207 36 12 22 2
IESPGM.PTET51.1.165.157881 44 8 2 6 1
IESPGM.PTET51.1.13.612701 29 10 0 5 1
IESPGM.PTET51.1.133.69121 51 16 12 13 7
IESPGM.PTET51.1.92.273255 30 10 0 12 4
IESPGM.PTET51.1.69.82801 48 16 3 2 0
IESPGM.PTET51.1.92.12407 44 23 7 20 4
IESPGM.PTET51.1.152.162074 84 25 5 17 0
IESPGM.PTET51.1.157.140803 68 10 1 1 0
IESPGM.PTET51.1.132.123057 82 23 1 33 7
IESPGM.PTET51.1.52.37796 28 16 1 3 0
IESPGM.PTET51.1.92.213024 26 0 0 0 0
IESPGM.PTET51.1.109.35562 26 19 6 15 15
IESPGM.PTET51.1.43.368868 97 14 2 2 0
IESPGM.PTET51.1.39.186054 139 21 15 16 8
IESPGM.PTET51.1.171.168186 98 6 3 1 0
IESPGM.PTET51.1.1.6403 129 24 3 24 6
IESPGM.PTET51.1.88.263139 72 17 5 12 14
IESPGM.PTET51.1.105.101655 43 15 10 12 4
IESPGM.PTET51.1.78.94636 114 16 7 33 3
IESPGM.PTET51.1.312.5119 56 9 5 25 2
IESPGM.PTET51.1.106.159837 28 14 9 21 6
IESPGM.PTET51.1.142.142643 77 11 1 0 0
IESPGM.PTET51.1.18.55650 234 40 12 52 16
IESPGM.PTET51.1.67.383520 176 37 12 34 10
IESPGM.PTET51.1.23.100456 130 26 9 15 3
IESPGM.PTET51.1.52.384020 56 7 1 2 0
IESPGM.PTET51.1.28.211891 88 24 15 17 6
IESPGM.PTET51.1.6.98933 28 8 3 3 0
IESPGM.PTET51.1.121.234975 45 20 4 15 3
IESPGM.PTET51.1.91.268407 58 8 7 2 0
IESPGM.PTET51.1.19.320304 68 11 5 10 1
IESPGM.PTET51.1.20.122022 46 20 9 20 9
IESPGM.PTET51.1.2.551588 37 23 10 17 4
IESPGM.PTET51.1.1.315440 113 26 11 21 15
IESPGM.PTET51.1.61.20963 75 7 1 1 0
IESPGM.PTET51.1.54.231970 66 16 14 28 6
IESPGM.PTET51.1.96.5117 29 10 5 3 1
IESPGM.PTET51.1.327.2656 87 14 12 23 2
IESPGM.PTET51.1.34.452162 45 6 1 4 2
IESPGM.PTET51.1.487.1748 26 8 0 7 0
IESPGM.PTET51.1.112.214246 68 20 3 9 1
IESPGM.PTET51.1.116.252754 86 23 6 22 8
IESPGM.PTET51.1.84.230191 28 6 1 3 0
IESPGM.PTET51.1.9.360448 88 18 4 13 1
IESPGM.PTET51.1.81.323625 48 19 0 2 0
IESPGM.PTET51.1.171.109298 65 18 3 7 3
IESPGM.PTET51.1.9.155319 96 19 5 4 1
IESPGM.PTET51.1.75.196035 30 7 1 9 3
IESPGM.PTET51.1.148.149904 29 4 0 2 0
IESPGM.PTET51.1.116.123596 44 10 5 5 9
IESPGM.PTET51.1.164.184172 46 11 2 3 0
IESPGM.PTET51.1.63.246552 28 24 18 23 5
IESPGM.PTET51.1.98.98486 45 7 1 3 1
IESPGM.PTET51.1.12.539954 26 16 5 20 7
IESPGM.PTET51.1.143.215263 31 9 3 15 1
IESPGM.PTET51.1.25.506963 46 16 3 2 0
IESPGM.PTET51.1.635.785 26 1 0 3 1
IESPGM.PTET51.1.165.87689 27 27 7 10 0
IESPGM.PTET51.1.177.36327 26 10 1 14 3
IESPGM.PTET51.1.49.376704 45 23 3 8 8
IESPGM.PTET51.1.45.91821 29 9 0 5 1
IESPGM.PTET51.1.61.77376 47 8 1 9 5
IESPGM.PTET51.1.23.390369 26 13 4 14 10
IESPGM.PTET51.1.27.537820 44 23 4 17 4
IESPGM.PTET51.1.149.123903 79 25 22 19 7
IESPGM.PTET51.1.155.210172 27 2 2 2 0
IESPGM.PTET51.1.64.277273 28 21 1 5 0
IESPGM.PTET51.1.62.420987 141 19 1 10 1
IESPGM.PTET51.1.49.247547 60 36 13 24 11
IESPGM.PTET51.1.14.297314 46 22 17 15 8
IESPGM.PTET51.1.232.13820 26 6 4 4 4
IESPGM.PTET51.1.18.24804 56 12 2 5 0
IESPGM.PTET51.1.188.27337 44 21 2 9 6
IESPGM.PTET51.1.147.123298 75 18 7 12 6
IESPGM.PTET51.1.105.230230 90 18 1 5 3
IESPGM.PTET51.1.122.164596 47 30 9 13 11
IESPGM.PTET51.1.41.74260 44 27 16 24 13
IESPGM.PTET51.1.24.201133 28 12 4 15 1
IESPGM.PTET51.1.115.180873 78 0 0 1 0
IESPGM.PTET51.1.9.68674 99 20 4 8 1
IESPGM.PTET51.1.83.185777 26 19 1 12 4
IESPGM.PTET51.1.108.45769 70 18 8 19 6
IESPGM.PTET51.1.124.195453 81 12 1 3 0
IESPGM.PTET51.1.129.96830 116 26 5 15 2
IESPGM.PTET51.1.25.133686 66 21 9 20 1
IESPGM.PTET51.1.79.318676 28 9 2 18 2
IESPGM.PTET51.1.56.53149 109 26 6 12 1
IESPGM.PTET51.1.131.248104 55 5 2 4 8
IESPGM.PTET51.1.119.255428 29 7 0 0 0
IESPGM.PTET51.1.12.28085 75 10 0 3 1
IESPGM.PTET51.1.34.38417 94 8 1 0 8
IESPGM.PTET51.1.17.580090 59 14 7 7 2
IESPGM.PTET51.1.115.219578 29 18 5 6 2
IESPGM.PTET51.1.38.26010 28 18 5 2 1
IESPGM.PTET51.1.555.1324 45 17 7 41 15
IESPGM.PTET51.1.114.29683 28 16 1 6 0
IESPGM.PTET51.1.44.342289 50 15 1 3 0
IESPGM.PTET51.1.64.17875 73 22 10 12 2
IESPGM.PTET51.1.41.306577 27 10 0 2 0
IESPGM.PTET51.1.105.231260 28 19 8 22 3
IESPGM.PTET51.1.24.390236 70 19 10 13 2
IESPGM.PTET51.1.179.7098 47 8 2 6 4
IESPGM.PTET51.1.22.326628 28 16 1 17 2
IESPGM.PTET51.1.183.51816 28 7 5 1 2
IESPGM.PTET51.1.18.25835 73 24 8 19 5
IESPGM.PTET51.1.83.61279 185 31 11 28 8
IESPGM.PTET51.1.26.405710 29 13 2 9 1
IESPGM.PTET51.1.43.395027 27 2 0 1 0
IESPGM.PTET51.1.19.178494 115 11 1 0 0
IESPGM.PTET51.1.17.546021 39 15 2 4 1
IESPGM.PTET51.1.173.113847 76 24 0 5 0
IESPGM.PTET51.1.13.539513 148 13 1 6 2
IESPGM.PTET51.1.243.217 28 6 1 11 5
IESPGM.PTET51.1.16.575241 64 24 2 17 23
IESPGM.PTET51.1.5.726365 29 17 2 1 0
IESPGM.PTET51.1.80.352267 44 11 6 13 3
IESPGM.PTET51.1.91.52720 97 34 3 4 2
IESPGM.PTET51.1.43.397373 28 14 0 4 0
IESPGM.PTET51.1.151.189989 89 33 9 32 6
IESPGM.PTET51.1.149.6216 79 20 7 4 1
IESPGM.PTET51.1.10.493028 100 35 10 32 4
IESPGM.PTET51.1.11.668084 31 15 3 4 1
IESPGM.PTET51.1.370.2724 78 8 2 18 5
IESPGM.PTET51.1.99.61399 26 20 6 6 8
IESPGM.PTET51.1.39.488063 27 13 1 2 0
IESPGM.PTET51.1.154.106571 28 10 1 1 1
IESPGM.PTET51.1.85.200534 29 10 1 1 1
IESPGM.PTET51.1.65.319047 95 16 7 30 14
IESPGM.PTET51.1.39.329664 26 12 1 7 2
IESPGM.PTET51.1.15.27183 27 10 4 15 0
IESPGM.PTET51.1.104.100470 3217 385 135 472 164
IESPGM.PTET51.1.25.87559 26 9 4 2 3
IESPGM.PTET51.1.110.241250 45 26 2 14 2
IESPGM.PTET51.1.46.399019 86 7 1 3 1
IESPGM.PTET51.1.181.72053 55 9 5 7 2
IESPGM.PTET51.1.114.174102 110 25 4 14 1
IESPGM.PTET51.1.65.322264 87 18 7 5 1
IESPGM.PTET51.1.165.127489 57 25 2 15 3
IESPGM.PTET51.1.184.11520 46 13 6 14 12
IESPGM.PTET51.1.150.16136 84 15 13 23 7
IESPGM.PTET51.1.59.78112 87 34 5 10 8
IESPGM.PTET51.1.70.59094 62 24 12 21 8
IESPGM.PTET51.1.98.37817 27 13 1 7 2
IESPGM.PTET51.1.46.343637 133 20 2 19 2
IESPGM.PTET51.1.142.112244 106 27 16 5 1
IESPGM.PTET51.1.83.57612 47 15 11 17 2
IESPGM.PTET51.1.130.14639 47 11 4 20 2
IESPGM.PTET51.1.68.92135 216 29 14 19 10
IESPGM.PTET51.1.25.405289 90 6 2 2 2
IESPGM.PTET51.1.74.265709 45 15 6 18 12
IESPGM.PTET51.1.302.894 66 10 4 33 11
IESPGM.PTET51.1.184.12844 184 32 18 28 15
IESPGM.PTET51.1.193.23338 28 3 0 3 2
IESPGM.PTET51.1.150.21993 30 13 1 8 0
IESPGM.PTET51.1.28.396730 28 15 2 5 0
IESPGM.PTET51.1.156.137452 161 15 3 3 5
IESPGM.PTET51.1.32.63198 47 23 3 22 14
IESPGM.PTET51.1.124.58917 28 16 7 10 4
IESPGM.PTET51.1.47.444602 71 24 8 30 3
IESPGM.PTET51.1.11.69991 111 32 7 19 10
IESPGM.PTET51.1.127.27623 64 18 9 17 7
IESPGM.PTET51.1.103.155856 75 9 1 5 1
IESPGM.PTET51.1.56.289449 44 15 5 10 1
IESPGM.PTET51.1.78.344810 26 13 2 0 1
IESPGM.PTET51.1.169.104463 85 17 6 16 8
IESPGM.PTET51.1.370.1117 27 11 6 6 0
IESPGM.PTET51.1.49.47419 29 16 5 8 9
IESPGM.PTET51.1.147.182795 26 22 4 15 6
IESPGM.PTET51.1.71.363264 27 16 0 0 1
IESPGM.PTET51.1.66.323749 28 18 2 4 6
IESPGM.PTET51.1.181.42522 45 13 2 19 1
IESPGM.PTET51.1.191.14641 58 24 2 4 1
IESPGM.PTET51.1.20.119109 38 20 0 4 2
IESPGM.PTET51.1.15.84605 26 12 2 4 5
IESPGM.PTET51.1.32.92574 80 33 7 26 9
IESPGM.PTET51.1.69.154030 75 20 0 24 4
IESPGM.PTET51.1.95.218945 166 32 20 24 24
IESPGM.PTET51.1.25.291334 67 12 3 0 0
IESPGM.PTET51.1.43.409762 173 23 3 15 1
IESPGM.PTET51.1.138.78552 83 25 8 8 7
IESPGM.PTET51.1.173.21562 160 48 4 18 2
IESPGM.PTET51.1.3.852127 29 1 0 9 2
IESPGM.PTET51.1.6.254786 112 13 2 3 0
IESPGM.PTET51.1.50.353469 27 22 7 8 5
IESPGM.PTET51.1.115.276415 57 18 2 11 4
IESPGM.PTET51.1.153.163859 27 11 3 11 1
IESPGM.PTET51.1.143.42107 44 9 5 11 0
IESPGM.PTET51.1.66.283881 45 19 9 22 6
IESPGM.PTET51.1.32.31021 77 20 3 2 2
IESPGM.PTET51.1.24.563377 55 17 4 14 2
IESPGM.PTET51.1.60.167907 75 16 0 0 1
IESPGM.PTET51.1.12.27333 73 15 8 17 6
IESPGM.PTET51.1.30.78008 47 16 6 3 0
IESPGM.PTET51.1.107.205290 77 24 4 8 2
IESPGM.PTET51.1.73.87864 67 30 17 21 14
IESPGM.PTET51.1.152.131525 50 19 5 9 0
IESPGM.PTET51.1.71.364292 26 9 2 1 0
IESPGM.PTET51.1.92.213035 128 19 1 8 7
IESPGM.PTET51.1.150.200158 47 24 18 26 9
IESPGM.PTET51.1.30.443314 127 17 2 3 1
IESPGM.PTET51.1.78.216680 47 39 2 10 5
IESPGM.PTET51.1.8.284326 75 11 1 11 2
IESPGM.PTET51.1.52.325430 50 17 1 7 0
IESPGM.PTET51.1.45.298926 119 17 7 9 4
IESPGM.PTET51.1.1.7750 29 17 2 13 3
IESPGM.PTET51.1.191.13014 30 12 2 3 0
IESPGM.PTET51.1.36.455288 57 13 4 7 0
IESPGM.PTET51.1.32.114039 27 20 2 8 11
IESPGM.PTET51.1.662.609 27 23 20 28 9
IESPGM.PTET51.1.115.77378 77 22 13 23 4
IESPGM.PTET51.1.8.426026 79 13 1 3 0
IESPGM.PTET51.1.26.164994 28 12 1 0 1
IESPGM.PTET51.1.25.232446 27 17 9 17 1
IESPGM.PTET51.1.43.165644 129 32 16 24 14
IESPGM.PTET51.1.133.99833 58 23 9 14 6
IESPGM.PTET51.1.77.76783 120 26 4 7 10
IESPGM.PTET51.1.46.168603 27 18 5 22 3
IESPGM.PTET51.1.21.428890 28 17 1 4 0
IESPGM.PTET51.1.19.352199 67 26 4 16 7
IESPGM.PTET51.1.68.62314 26 11 3 5 1
IESPGM.PTET51.1.179.6051 46 15 1 6 4
IESPGM.PTET51.1.29.409143 85 16 1 11 5
IESPGM.PTET51.1.108.15072 27 5 2 3 0
IESPGM.PTET51.1.153.189413 27 7 4 4 0
IESPGM.PTET51.1.104.155412 29 15 0 9 0
IESPGM.PTET51.1.84.257681 84 6 1 4 1
IESPGM.PTET51.1.78.96995 107 28 4 10 1
IESPGM.PTET51.1.58.265958 76 26 1 14 14
IESPGM.PTET51.1.22.357480 78 12 1 7 1
IESPGM.PTET51.1.40.129620 26 22 2 16 6
IESPGM.PTET51.1.127.198710 27 19 4 6 0
IESPGM.PTET51.1.18.145728 28 13 1 9 0
IESPGM.PTET51.1.6.382023 199 51 9 36 15
IESPGM.PTET51.1.39.488947 27 26 2 12 2
IESPGM.PTET51.1.32.450678 101 30 10 23 15
IESPGM.PTET51.1.120.131086 97 20 7 12 6
IESPGM.PTET51.1.18.245216 48 22 6 17 2
IESPGM.PTET51.1.144.114604 44 18 8 21 1
IESPGM.PTET51.1.21.555414 49 23 20 18 4
IESPGM.PTET51.1.31.417785 56 21 5 9 6
IESPGM.PTET51.1.51.253550 60 18 16 37 9
IESPGM.PTET51.1.33.220866 56 15 2 14 2
IESPGM.PTET51.1.167.128547 72 16 1 10 5
IESPGM.PTET51.1.9.530211 56 18 9 24 11
IESPGM.PTET51.1.1.647557 45 0 0 1 0
IESPGM.PTET51.1.86.201144 27 21 4 8 0
IESPGM.PTET51.1.28.735 28 14 5 1 2
IESPGM.PTET51.1.143.14926 26 18 2 18 6
IESPGM.PTET51.1.77.111601 75 28 4 25 3
IESPGM.PTET51.1.14.168163 28 18 16 21 8
IESPGM.PTET51.1.138.134887 69 12 5 1 0
IESPGM.PTET51.1.24.331621 108 23 1 3 0
IESPGM.PTET51.1.123.104824 26 14 12 11 4
IESPGM.PTET51.1.40.292563 57 15 5 13 7
IESPGM.PTET51.1.147.219713 41 5 1 2 0
IESPGM.PTET51.1.156.210340 54 29 13 30 9
IESPGM.PTET51.1.146.220130 75 11 2 14 2
IESPGM.PTET51.1.160.7338 118 22 7 22 12
IESPGM.PTET51.1.19.176137 27 13 1 7 3
IESPGM.PTET51.1.39.201966 67 14 1 10 1
IESPGM.PTET51.1.26.191425 133 26 13 22 21
IESPGM.PTET51.1.15.26452 57 12 28 20 3
IESPGM.PTET51.1.89.165875 45 24 12 24 1
IESPGM.PTET51.1.13.497918 29 8 1 1 1
IESPGM.PTET51.1.37.484517 28 7 0 3 0
IESPGM.PTET51.1.45.213588 69 24 18 24 3
IESPGM.PTET51.1.59.51536 29 21 2 7 1
IESPGM.PTET51.1.8.126680 75 8 5 4 1
IESPGM.PTET51.1.10.594132 150 50 10 28 7
IESPGM.PTET51.1.142.53022 72 22 4 3 0
IESPGM.PTET51.1.17.417164 45 8 1 0 0
IESPGM.PTET51.1.174.1409 44 8 2 4 2
IESPGM.PTET51.1.31.444210 93 10 4 13 8
IESPGM.PTET51.1.22.301794 27 2 1 0 0
IESPGM.PTET51.1.12.165051 26 19 2 4 1
IESPGM.PTET51.1.111.243188 158 28 7 27 9
IESPGM.PTET51.1.5.250228 36 16 1 5 1
IESPGM.PTET51.1.76.298041 44 12 4 13 5
IESPGM.PTET51.1.132.181538 248 33 3 16 6
IESPGM.PTET51.1.50.182979 27 18 2 3 0
IESPGM.PTET51.1.89.205134 160 16 8 35 7
IESPGM.PTET51.1.12.56132 45 7 1 13 2
IESPGM.PTET51.1.16.474421 92 11 1 9 1
IESPGM.PTET51.1.197.12840 28 0 1 2 0
IESPGM.PTET51.1.171.40310 27 10 1 9 4
IESPGM.PTET51.1.34.322862 29 17 1 1 0
IESPGM.PTET51.1.29.295215 28 10 1 7 1
IESPGM.PTET51.1.55.330007 168 27 5 6 4
IESPGM.PTET51.1.36.323026 75 29 6 17 3
IESPGM.PTET51.1.4.482386 30 10 1 6 1
IESPGM.PTET51.1.54.257544 68 19 2 4 2
IESPGM.PTET51.1.1.316192 82 9 7 6 2
IESPGM.PTET51.1.154.207996 191 22 3 29 9
IESPGM.PTET51.1.32.146798 82 12 7 23 13
IESPGM.PTET51.1.8.501868 126 28 2 15 2
IESPGM.PTET51.1.98.224565 158 42 8 14 0
IESPGM.PTET51.1.138.161314 28 9 1 2 1
IESPGM.PTET51.1.111.61560 44 12 5 12 6
IESPGM.PTET51.1.24.461815 57 14 12 24 2
IESPGM.PTET51.1.52.457680 26 17 4 9 0
IESPGM.PTET51.1.46.113964 209 57 7 45 16
IESPGM.PTET51.1.52.226392 88 10 1 3 0
IESPGM.PTET51.1.146.121677 28 13 0 4 0
IESPGM.PTET51.1.4.783940 46 16 3 5 2
IESPGM.PTET51.1.116.219432 86 7 5 1 0
IESPGM.PTET51.1.90.136019 30 12 4 2 1
IESPGM.PTET51.1.20.383440 75 6 3 2 2
IESPGM.PTET51.1.19.248754 531 104 38 71 39
IESPGM.PTET51.1.106.130608 76 15 1 10 3
IESPGM.PTET51.1.96.322559 69 12 8 20 2
IESPGM.PTET51.1.82.282321 26 14 4 20 16
IESPGM.PTET51.1.10.365197 48 18 7 10 5
IESPGM.PTET51.1.69.185184 125 33 11 22 6
IESPGM.PTET51.1.91.168059 29 19 6 7 6
IESPGM.PTET51.1.56.204988 27 19 1 5 2
IESPGM.PTET51.1.83.90351 67 17 4 20 11
IESPGM.PTET51.1.71.362223 26 3 0 3 0
IESPGM.PTET51.1.55.187160 342 42 17 60 30
IESPGM.PTET51.1.24.67356 78 41 1 5 2
IESPGM.PTET51.1.45.93896 28 1 1 6 1
IESPGM.PTET51.1.99.155487 107 23 6 9 9
IESPGM.PTET51.1.166.125305 57 28 11 17 15
IESPGM.PTET51.1.65.36481 75 10 18 21 6
IESPGM.PTET51.1.5.120912 170 35 10 33 8
IESPGM.PTET51.1.177.40295 72 30 12 27 6
IESPGM.PTET51.1.4.180692 130 37 20 42 11
IESPGM.PTET51.1.35.58349 44 10 7 9 9
IESPGM.PTET51.1.34.41353 72 21 6 24 7
IESPGM.PTET51.1.30.24089 88 5 7 9 1
IESPGM.PTET51.1.197.13874 26 9 8 7 2
IESPGM.PTET51.1.135.100474 27 16 6 8 6
IESPGM.PTET51.1.5.525785 44 15 7 20 5
IESPGM.PTET51.1.150.20976 28 10 0 2 1
IESPGM.PTET51.1.126.66315 28 17 6 13 13
IESPGM.PTET51.1.144.94492 27 9 1 6 3
IESPGM.PTET51.1.109.107895 146 34 6 21 9
IESPGM.PTET51.1.178.119343 29 8 1 4 1
IESPGM.PTET51.1.15.138502 100 18 10 16 14
IESPGM.PTET51.1.25.492243 207 27 6 6 1
IESPGM.PTET51.1.85.68978 46 14 1 2 0
IESPGM.PTET51.1.160.48164 66 26 11 27 10
IESPGM.PTET51.1.3.520326 205 42 11 34 10
IESPGM.PTET51.1.32.88024 27 11 0 3 5
IESPGM.PTET51.1.34.322579 78 20 2 7 1
IESPGM.PTET51.1.111.112557 67 16 3 9 1
IESPGM.PTET51.1.142.173490 28 21 0 6 0
IESPGM.PTET51.1.10.51967 26 15 1 3 0
IESPGM.PTET51.1.137.91082 57 13 1 5 1
IESPGM.PTET51.1.3.752939 44 13 1 8 1
IESPGM.PTET51.1.157.211241 26 13 14 23 4
IESPGM.PTET51.1.3.723267 52 23 3 8 2
IESPGM.PTET51.1.312.390 30 3 0 2 1
IESPGM.PTET51.1.2.345421 97 34 8 17 12
IESPGM.PTET51.1.94.114020 26 21 1 9 2
IESPGM.PTET51.1.90.308123 27 15 4 13 14
IESPGM.PTET51.1.107.83724 56 12 5 9 4
IESPGM.PTET51.1.24.260936 47 26 14 15 8
IESPGM.PTET51.1.24.128262 95 13 1 6 1
IESPGM.PTET51.1.92.272246 56 18 4 10 11
IESPGM.PTET51.1.149.152401 147 41 8 25 5
IESPGM.PTET51.1.57.71600 45 23 7 16 6
IESPGM.PTET51.1.24.229072 64 19 0 15 5
IESPGM.PTET51.1.144.144433 143 21 11 8 4
IESPGM.PTET51.1.31.99837 28 12 0 2 1
IESPGM.PTET51.1.14.208618 26 10 3 6 0
IESPGM.PTET51.1.89.85934 27 15 6 17 0
IESPGM.PTET51.1.43.338184 29 10 7 3 1
IESPGM.PTET51.1.152.103473 87 16 0 2 0
IESPGM.PTET51.1.143.43430 44 12 2 8 1
IESPGM.PTET51.1.85.329864 47 13 2 6 1
IESPGM.PTET51.1.36.251011 56 19 5 10 1
IESPGM.PTET51.1.46.243864 56 14 1 5 0
IESPGM.PTET51.1.1.269002 50 17 3 3 1
IESPGM.PTET51.1.25.102262 47 13 4 9 2
IESPGM.PTET51.1.143.44754 27 12 1 8 5
IESPGM.PTET51.1.63.344000 185 29 7 35 11
IESPGM.PTET51.1.108.134167 249 50 18 24 8
IESPGM.PTET51.1.163.151419 99 42 2 11 3
IESPGM.PTET51.1.62.416750 26 13 0 10 1
IESPGM.PTET51.1.31.144878 115 42 5 29 6
IESPGM.PTET51.1.76.142599 134 33 9 6 0
IESPGM.PTET51.1.12.86251 222 30 6 52 12
IESPGM.PTET51.1.157.112783 83 19 1 14 1
IESPGM.PTET51.1.74.136266 74 33 7 38 5
IESPGM.PTET51.1.27.465533 27 12 3 2 1
IESPGM.PTET51.1.632.395 166 5 1 27 11
IESPGM.PTET51.1.114.115227 27 13 2 1 1
IESPGM.PTET51.1.41.303502 48 13 2 17 10
IESPGM.PTET51.1.12.164614 28 10 4 6 1
IESPGM.PTET51.1.46.199466 26 6 2 12 2
IESPGM.PTET51.1.17.619666 100 22 11 33 13
IESPGM.PTET51.1.104.230676 51 13 2 4 1
IESPGM.PTET51.1.8.183522 88 6 1 8 1
IESPGM.PTET51.1.29.396904 28 14 1 3 4
IESPGM.PTET51.1.7.727727 134 15 10 20 4
IESPGM.PTET51.1.55.303871 30 22 7 7 14
IESPGM.PTET51.1.90.210539 58 24 8 21 15
IESPGM.PTET51.1.123.194575 29 24 6 13 8
IESPGM.PTET51.1.31.99544 40 2 2 2 0
IESPGM.PTET51.1.520.388 26 5 1 2 0
IESPGM.PTET51.1.174.113436 49 35 5 32 13
IESPGM.PTET51.1.92.72361 26 33 3 11 3
IESPGM.PTET51.1.55.390822 59 28 17 25 4
IESPGM.PTET51.1.40.305693 28 11 3 6 2
IESPGM.PTET51.1.120.261865 25 3 0 1 0
IESPGM.PTET51.1.40.405181 108 17 14 29 3
IESPGM.PTET51.1.107.131509 47 8 3 10 6
IESPGM.PTET51.1.171.10519 55 13 1 2 1
IESPGM.PTET51.1.103.183611 75 13 6 24 7
IESPGM.PTET51.1.153.102318 27 15 2 3 1
IESPGM.PTET51.1.158.213753 48 22 1 9 4
IESPGM.PTET51.1.65.148874 27 4 1 1 0
IESPGM.PTET51.1.46.473542 28 3 0 0 1
IESPGM.PTET51.1.113.70861 29 13 1 5 1
IESPGM.PTET51.1.171.110166 57 13 1 13 2
IESPGM.PTET51.1.27.466561 32 10 0 4 1
IESPGM.PTET51.1.143.45784 46 11 7 3 0
IESPGM.PTET51.1.115.20668 69 24 12 41 16
IESPGM.PTET51.1.25.130010 117 35 6 24 19
IESPGM.PTET51.1.81.151264 28 11 1 12 2
IESPGM.PTET51.1.10.77546 28 13 1 5 2
IESPGM.PTET51.1.46.141132 28 15 1 3 0
IESPGM.PTET51.1.12.104405 29 18 3 7 0
IESPGM.PTET51.1.54.432585 288 44 5 40 5
IESPGM.PTET51.1.9.257462 30 19 2 6 4
IESPGM.PTET51.1.167.65857 79 13 8 3 2
IESPGM.PTET51.1.17.415116 28 8 4 15 10
IESPGM.PTET51.1.88.65142 29 18 6 14 8
IESPGM.PTET51.1.12.307343 26 22 4 23 6
IESPGM.PTET51.1.74.307349 30 10 1 3 0
IESPGM.PTET51.1.14.298945 48 5 4 2 0
IESPGM.PTET51.1.88.289008 30 13 2 4 0
IESPGM.PTET51.1.29.106411 31 4 4 9 0
IESPGM.PTET51.1.11.640175 46 7 9 18 6
IESPGM.PTET51.1.61.197006 79 23 7 21 0
IESPGM.PTET51.1.171.12868 80 10 0 4 0
IESPGM.PTET51.1.3.450640 29 4 1 1 0
IESPGM.PTET51.1.121.90527 84 7 1 2 5
IESPGM.PTET51.1.115.277459 28 6 1 1 0
IESPGM.PTET51.1.29.396617 99 26 4 18 4
IESPGM.PTET51.1.8.702756 47 23 20 29 7
IESPGM.PTET51.1.92.299149 47 11 3 11 5
IESPGM.PTET51.1.34.452186 29 2 1 0 0
IESPGM.PTET51.1.11.206085 28 12 8 4 2
IESPGM.PTET51.1.81.321005 28 4 0 8 1
IESPGM.PTET51.1.76.110132 28 14 0 5 2
IESPGM.PTET51.1.61.142946 45 19 12 22 10
IESPGM.PTET51.1.111.91395 28 12 1 5 1
IESPGM.PTET51.1.93.214230 32 18 1 7 2
IESPGM.PTET51.1.129.35902 29 26 14 15 1
IESPGM.PTET51.1.48.416139 73 15 1 1 1
IESPGM.PTET51.1.27.466271 88 12 7 7 0
IESPGM.PTET51.1.160.8661 44 24 9 18 8
IESPGM.PTET51.1.162.149941 58 16 3 21 15
IESPGM.PTET51.1.132.178321 27 15 4 10 3
IESPGM.PTET51.1.1.647565 28 0 0 1 0
IESPGM.PTET51.1.122.81066 49 20 5 2 0
IESPGM.PTET51.1.556.33763 28 23 4 17 11
IESPGM.PTET51.1.80.249866 45 11 4 7 4
IESPGM.PTET51.1.140.241684 26 12 5 15 1
IESPGM.PTET51.1.57.234957 117 24 4 15 1
IESPGM.PTET51.1.158.213467 78 16 2 10 1
IESPGM.PTET51.1.84.257699 29 2 0 2 1
IESPGM.PTET51.1.188.29997 27 33 8 6 0
IESPGM.PTET51.1.19.447002 30 21 1 4 0
IESPGM.PTET51.1.34.217505 59 8 1 12 7
IESPGM.PTET51.1.50.55847 26 11 6 10 10
IESPGM.PTET51.1.38.185768 71 20 8 17 9
IESPGM.PTET51.1.11.336271 93 29 6 17 3
IESPGM.PTET51.1.17.621279 29 17 6 7 5
IESPGM.PTET51.1.2.781287 81 25 8 20 9
IESPGM.PTET51.1.100.250618 28 6 0 0 4
IESPGM.PTET51.1.121.131258 66 29 4 33 9
IESPGM.PTET51.1.19.177481 51 16 4 8 1
IESPGM.PTET51.1.78.95393 66 19 10 10 1
IESPGM.PTET51.1.151.35918 28 21 4 4 1
IESPGM.PTET51.1.39.185924 108 27 11 22 2
IESPGM.PTET51.1.114.147985 28 10 0 5 0
IESPGM.PTET51.1.61.269622 29 15 3 11 5
IESPGM.PTET51.1.116.178842 58 14 3 11 1
IESPGM.PTET51.1.144.116981 59 26 4 32 9
IESPGM.PTET51.1.148.151513 56 5 2 0 1
IESPGM.PTET51.1.113.175886 77 22 6 7 1
IESPGM.PTET51.1.52.285292 28 10 5 2 0
IESPGM.PTET51.1.18.317827 112 29 9 25 3
IESPGM.PTET51.1.50.279277 76 11 1 4 0
IESPGM.PTET51.1.106.93030 26 18 4 17 1
IESPGM.PTET51.1.51.180500 28 9 1 9 0
IESPGM.PTET51.1.117.25424 29 10 2 22 7
IESPGM.PTET51.1.118.17596 110 30 8 25 10
IESPGM.PTET51.1.171.97040 81 14 2 1 1
IESPGM.PTET51.1.149.97034 90 35 14 29 3
IESPGM.PTET51.1.15.55828 28 16 3 15 4
IESPGM.PTET51.1.94.20405 45 22 19 19 9
IESPGM.PTET51.1.101.282365 29 19 8 27 14
IESPGM.PTET51.1.134.255939 81 17 5 24 6
IESPGM.PTET51.1.165.127793 47 20 7 22 10
IESPGM.PTET51.1.3.781153 78 16 2 7 0
IESPGM.PTET51.1.17.548684 47 14 1 6 3
IESPGM.PTET51.1.118.123645 27 17 0 5 0
IESPGM.PTET51.1.23.527103 49 11 2 13 1
IESPGM.PTET51.1.109.165476 66 13 1 3 4
IESPGM.PTET51.1.71.191177 70 27 2 10 0
IESPGM.PTET51.1.92.143384 75 19 8 7 0
IESPGM.PTET51.1.39.388592 28 16 1 1 0
IESPGM.PTET51.1.135.125619 107 30 17 43 16
IESPGM.PTET51.1.17.244627 84 10 4 11 2
IESPGM.PTET51.1.46.173899 46 22 6 11 1
IESPGM.PTET51.1.116.177237 123 19 5 10 4
IESPGM.PTET51.1.312.5724 26 7 0 11 1
IESPGM.PTET51.1.106.190555 142 34 7 8 3
IESPGM.PTET51.1.161.180776 93 6 1 4 1
IESPGM.PTET51.1.171.41668 45 21 3 6 4
IESPGM.PTET51.1.127.26610 331 38 0 31 10
IESPGM.PTET51.1.81.251637 93 14 4 8 3
IESPGM.PTET51.1.113.96157 82 16 3 5 3
IESPGM.PTET51.1.59.395716 105 29 2 13 3
IESPGM.PTET51.1.132.249316 26 23 7 27 9
IESPGM.PTET51.1.22.355716 62 23 2 20 5
IESPGM.PTET51.1.62.373818 265 46 6 29 7
IESPGM.PTET51.1.64.216916 28 15 0 5 1
IESPGM.PTET51.1.8.283606 117 23 2 33 5
IESPGM.PTET51.1.131.252377 30 8 3 0 1
IESPGM.PTET51.1.18.317244 70 23 6 7 4
IESPGM.PTET51.1.5.176010 242 38 4 6 3
IESPGM.PTET51.1.527.2103 252 0 0 0 2
IESPGM.PTET51.1.182.33683 90 22 11 13 9
IESPGM.PTET51.1.50.352454 31 9 1 1 8
IESPGM.PTET51.1.25.86259 77 10 4 8 2
IESPGM.PTET51.1.38.56425 71 10 4 5 0
IESPGM.PTET51.1.17.550589 105 14 2 10 3
IESPGM.PTET51.1.14.198294 26 12 7 0 1
IESPGM.PTET51.1.261.9057 53 6 0 18 0
IESPGM.PTET51.1.81.253985 68 21 9 7 1
IESPGM.PTET51.1.176.116539 127 11 2 5 5
IESPGM.PTET51.1.161.180484 28 7 1 1 1
IESPGM.PTET51.1.24.563686 86 18 1 7 1
IESPGM.PTET51.1.139.10351 29 24 2 5 0
IESPGM.PTET51.1.183.77412 54 17 2 5 1
IESPGM.PTET51.1.4.118283 105 13 1 7 2
IESPGM.PTET51.1.2.720612 65 4 0 3 0
IESPGM.PTET51.1.119.183433 38 14 6 10 2
IESPGM.PTET51.1.98.149329 27 23 14 10 6
IESPGM.PTET51.1.67.279814 30 11 5 6 1
IESPGM.PTET51.1.54.72227 29 31 10 11 4
IESPGM.PTET51.1.69.386955 29 19 23 10 7
IESPGM.PTET51.1.19.519337 31 18 1 3 2
IESPGM.PTET51.1.169.13311 77 32 17 31 2
IESPGM.PTET51.1.654.1431 29 1 1 2 1
IESPGM.PTET51.1.81.150221 28 2 0 4 0
IESPGM.PTET51.1.121.203275 127 30 8 20 8
IESPGM.PTET51.1.54.286647 79 31 11 23 6
IESPGM.PTET51.1.119.225646 29 12 2 2 0
IESPGM.PTET51.1.11.638575 27 0 0 1 0
IESPGM.PTET51.1.29.340055 27 10 1 1 0
IESPGM.PTET51.1.115.217816 27 20 4 4 1
IESPGM.PTET51.1.18.345303 26 24 10 12 6
IESPGM.PTET51.1.46.472506 28 7 0 1 0
IESPGM.PTET51.1.12.406106 56 22 8 26 2
IESPGM.PTET51.1.61.74020 27 16 7 6 3
IESPGM.PTET51.1.5.382486 76 21 3 13 2
IESPGM.PTET51.1.119.155086 68 23 2 11 4
IESPGM.PTET51.1.98.8684 28 8 0 2 0
IESPGM.PTET51.1.85.260185 27 9 0 3 1
IESPGM.PTET51.1.63.245844 28 4 3 5 0
IESPGM.PTET51.1.108.264658 48 23 6 19 9
IESPGM.PTET51.1.40.302036 27 9 4 2 1
IESPGM.PTET51.1.28.409294 94 34 14 20 5
IESPGM.PTET51.1.74.308968 103 28 13 32 4
IESPGM.PTET51.1.96.251872 67 5 0 6 3
IESPGM.PTET51.1.3.854787 58 19 4 16 8
IESPGM.PTET51.1.112.113739 27 15 16 10 2
IESPGM.PTET51.1.247.6819 81 0 0 0 0
IESPGM.PTET51.1.50.280714 57 21 12 15 12
IESPGM.PTET51.1.38.58793 28 20 4 11 1
IESPGM.PTET51.1.4.623652 27 2 2 3 0
IESPGM.PTET51.1.235.11041 29 6 0 5 3
IESPGM.PTET51.1.25.128436 64 15 1 7 8
IESPGM.PTET51.1.39.358771 95 18 2 5 2
IESPGM.PTET51.1.60.370413 148 46 6 7 2
IESPGM.PTET51.1.147.222073 76 10 2 10 4
IESPGM.PTET51.1.8.656309 154 34 14 36 10
IESPGM.PTET51.1.148.221209 29 8 1 3 1
IESPGM.PTET51.1.24.131496 62 15 9 22 5
IESPGM.PTET51.1.150.201497 29 14 3 25 4
IESPGM.PTET51.1.31.99556 110 9 1 5 2
IESPGM.PTET51.1.39.357454 61 11 1 9 1
IESPGM.PTET51.1.105.202491 30 12 0 4 1
IESPGM.PTET51.1.105.46679 27 10 6 5 1
IESPGM.PTET51.1.161.11393 27 7 3 1 0
IESPGM.PTET51.1.36.354180 99 19 3 8 4
IESPGM.PTET51.1.39.487936 28 14 2 6 0
IESPGM.PTET51.1.69.155379 94 15 9 15 8
IESPGM.PTET51.1.86.100628 27 27 2 18 3
IESPGM.PTET51.1.15.142765 45 20 11 16 4
IESPGM.PTET51.1.46.313830 316 48 10 37 3
IESPGM.PTET51.1.2.777049 147 14 5 30 14
IESPGM.PTET51.1.111.57620 30 13 4 8 0
IESPGM.PTET51.1.9.561081 143 23 2 4 0
IESPGM.PTET51.1.47.1362 26 11 5 6 3
IESPGM.PTET51.1.19.217330 27 8 3 4 1
IESPGM.PTET51.1.83.324127 97 30 9 12 5
IESPGM.PTET51.1.63.315801 27 7 1 2 0
IESPGM.PTET51.1.24.491650 45 11 1 4 5
IESPGM.PTET51.1.100.177154 79 12 5 6 1
IESPGM.PTET51.1.109.59114 28 5 2 7 0
IESPGM.PTET51.1.76.340404 31 17 5 2 2
IESPGM.PTET51.1.52.225966 47 12 1 1 0
IESPGM.PTET51.1.59.193223 28 8 5 3 1
IESPGM.PTET51.1.105.160286 74 24 7 19 12
IESPGM.PTET51.1.684.1852 29 1 0 5 2
IESPGM.PTET51.1.51.251207 26 13 2 29 12
IESPGM.PTET51.1.59.50503 66 20 4 22 10
IESPGM.PTET51.1.556.554 44 3 3 5 1
IESPGM.PTET51.1.7.526833 85 23 1 18 3
IESPGM.PTET51.1.12.55411 67 25 6 21 4
IESPGM.PTET51.1.151.131096 26 17 12 25 12
IESPGM.PTET51.1.125.208761 28 12 9 6 3
IESPGM.PTET51.1.111.3867 168 23 15 30 13
IESPGM.PTET51.1.24.185400 90 10 2 4 0
IESPGM.PTET51.1.60.27950 144 19 11 11 7
IESPGM.PTET51.1.100.222567 55 12 0 16 2
IESPGM.PTET51.1.133.153944 26 9 1 4 2
IESPGM.PTET51.1.143.139305 113 21 9 10 8
IESPGM.PTET51.1.165.124420 114 25 14 12 1
IESPGM.PTET51.1.76.111460 28 11 5 14 2
IESPGM.PTET51.1.168.162791 83 13 8 11 5
IESPGM.PTET51.1.80.350230 28 6 0 8 3
IESPGM.PTET51.1.8.531395 71 19 4 8 5
IESPGM.PTET51.1.13.597715 44 8 4 3 3
IESPGM.PTET51.1.12.106761 75 25 1 2 0
IESPGM.PTET51.1.55.260063 59 16 0 4 1
IESPGM.PTET51.1.11.464415 59 20 8 25 2
IESPGM.PTET51.1.47.215396 78 15 8 27 11
IESPGM.PTET51.1.40.462611 149 31 1 13 0
IESPGM.PTET51.1.30.5584 26 15 0 9 1
IESPGM.PTET51.1.1.517093 28 18 1 8 1
IESPGM.PTET51.1.28.310096 48 6 8 7 7
IESPGM.PTET51.1.139.98496 26 14 5 4 1
IESPGM.PTET51.1.159.142045 86 22 12 24 6
IESPGM.PTET51.1.33.79765 46 11 9 22 17
IESPGM.PTET51.1.3.450654 157 29 9 16 1
IESPGM.PTET51.1.21.11848 29 12 1 6 0
IESPGM.PTET51.1.51.424926 98 34 11 38 16
IESPGM.PTET51.1.9.532871 27 18 3 9 1
IESPGM.PTET51.1.67.43153 29 11 3 16 10
IESPGM.PTET51.1.106.65293 257 42 12 29 14
IESPGM.PTET51.1.142.141049 74 16 5 10 5
IESPGM.PTET51.1.77.209216 4154 538 197 417 120
IESPGM.PTET51.1.20.152754 27 10 1 9 2
IESPGM.PTET51.1.2.851540 30 13 7 24 15
IESPGM.PTET51.1.134.89078 28 19 1 6 3
IESPGM.PTET51.1.144.91425 101 26 10 24 12
IESPGM.PTET51.1.3.649077 107 22 3 6 4
IESPGM.PTET51.1.78.345576 26 15 5 21 4
IESPGM.PTET51.1.80.146429 40 21 3 12 2
IESPGM.PTET51.1.7.153556 26 11 2 3 0
IESPGM.PTET51.1.115.117453 899 4 6 6 0
IESPGM.PTET51.1.30.4269 97 13 0 4 5
IESPGM.PTET51.1.33.144603 63 18 0 10 3
IESPGM.PTET51.1.58.206770 57 5 0 1 0
IESPGM.PTET51.1.434.781 115 8 4 6 5
IESPGM.PTET51.1.45.198872 31 8 1 2 0
IESPGM.PTET51.1.58.30008 88 17 1 3 1
IESPGM.PTET51.1.149.222102 55 15 0 4 2
IESPGM.PTET51.1.48.274155 26 9 1 6 2
IESPGM.PTET51.1.50.218026 56 23 8 13 3
IESPGM.PTET51.1.112.141213 202 38 4 27 7
IESPGM.PTET51.1.111.111819 83 11 2 2 0
IESPGM.PTET51.1.120.97203 77 20 5 14 1
IESPGM.PTET51.1.171.140586 27 2 4 6 0
IESPGM.PTET51.1.15.27794 85 19 3 25 10
IESPGM.PTET51.1.19.217049 28 20 2 9 1
IESPGM.PTET51.1.373.3437 26 0 0 1 1
IESPGM.PTET51.1.652.1272 28 7 1 20 2
IESPGM.PTET51.1.20.52588 268 107 27 83 18
IESPGM.PTET51.1.114.147997 67 3 0 1 0
IESPGM.PTET51.1.109.62044 76 18 15 33 15
IESPGM.PTET51.1.22.487679 74 13 1 5 2
IESPGM.PTET51.1.40.157704 44 13 5 21 8
IESPGM.PTET51.1.101.249914 140 37 4 22 15
IESPGM.PTET51.1.19.43725 75 23 9 29 5
IESPGM.PTET51.1.63.275966 31 19 3 13 2
IESPGM.PTET51.1.112.50084 26 20 4 20 2
IESPGM.PTET51.1.114.87287 28 8 0 1 0
IESPGM.PTET51.1.21.326499 27 13 5 8 0
IESPGM.PTET51.1.41.189742 28 18 0 2 1
IESPGM.PTET51.1.114.274518 163 36 15 50 12
IESPGM.PTET51.1.34.150489 116 32 13 17 2
IESPGM.PTET51.1.64.220290 29 18 0 3 0
IESPGM.PTET51.1.26.404716 87 12 2 16 1
IESPGM.PTET51.1.31.416197 45 8 1 0 1
IESPGM.PTET51.1.77.299838 274 38 19 20 5
IESPGM.PTET51.1.119.254138 29 2 0 0 0
IESPGM.PTET51.1.16.414521 107 17 4 8 0
IESPGM.PTET51.1.36.484086 108 21 12 11 5
IESPGM.PTET51.1.188.27073 28 10 3 6 0
IESPGM.PTET51.1.115.117161 49 20 6 4 5
IESPGM.PTET51.1.77.44325 106 32 2 18 5
IESPGM.PTET51.1.74.365806 134 30 6 26 8
IESPGM.PTET51.1.44.469285 85 12 6 19 0
IESPGM.PTET51.1.96.88191 79 14 3 4 0
IESPGM.PTET51.1.9.36829 73 7 1 3 1
IESPGM.PTET51.1.72.191618 26 16 7 12 4
IESPGM.PTET51.1.134.184062 89 29 7 19 4
IESPGM.PTET51.1.69.226070 28 15 0 7 2
IESPGM.PTET51.1.98.70882 78 17 1 2 0
IESPGM.PTET51.1.30.49235 98 11 3 5 1
IESPGM.PTET51.1.1.141311 76 9 1 4 0
IESPGM.PTET51.1.77.43009 33 7 5 12 4
IESPGM.PTET51.1.17.1536 78 31 10 22 4
IESPGM.PTET51.1.61.373661 27 18 0 2 1
IESPGM.PTET51.1.155.85790 78 23 13 25 11
IESPGM.PTET51.1.125.210378 76 12 2 20 6
IESPGM.PTET51.1.74.336139 250 46 6 26 7
IESPGM.PTET51.1.5.482563 61 18 1 5 1
IESPGM.PTET51.1.40.129060 112 19 9 21 2
IESPGM.PTET51.1.96.281686 28 16 8 3 7
IESPGM.PTET51.1.140.165125 27 15 11 7 4
IESPGM.PTET51.1.84.124417 46 17 2 6 0
IESPGM.PTET51.1.147.219446 30 9 0 2 0
IESPGM.PTET51.1.149.7561 28 19 7 12 4
IESPGM.PTET51.1.49.276663 26 16 2 4 0
IESPGM.PTET51.1.68.325855 52 8 0 3 0
IESPGM.PTET51.1.556.61527 85 16 4 20 5
IESPGM.PTET51.1.158.78000 104 10 5 17 1
IESPGM.PTET51.1.91.24697 66 23 2 7 0
IESPGM.PTET51.1.28.367989 26 11 0 2 0
IESPGM.PTET51.1.93.62786 80 25 2 13 1
IESPGM.PTET51.1.57.233062 31 10 0 3 1
IESPGM.PTET51.1.3.619251 44 10 2 14 3
IESPGM.PTET51.1.40.292298 27 10 0 6 0
IESPGM.PTET51.1.28.509688 65 20 2 6 0
IESPGM.PTET51.1.131.218602 68 15 2 7 0
IESPGM.PTET51.1.154.33703 86 21 7 6 0
IESPGM.PTET51.1.152.159478 45 17 4 3 1
IESPGM.PTET51.1.126.167452 28 18 5 11 6
IESPGM.PTET51.1.34.5023 38 9 1 2 0
IESPGM.PTET51.1.38.30581 31 3 0 3 0
IESPGM.PTET51.1.52.93348 70 18 9 17 7
IESPGM.PTET51.1.19.317700 30 9 8 8 3
IESPGM.PTET51.1.167.156021 28 19 1 4 1
IESPGM.PTET51.1.278.6164 58 31 9 29 17
IESPGM.PTET51.1.27.540784 28 18 8 18 12
IESPGM.PTET51.1.73.265572 28 20 3 15 7
IESPGM.PTET51.1.122.191058 46 16 2 4 0
IESPGM.PTET51.1.41.233541 66 31 7 12 18
IESPGM.PTET51.1.75.268393 26 19 16 12 6
IESPGM.PTET51.1.4.349872 97 16 3 2 0
IESPGM.PTET51.1.50.351438 31 16 1 6 3
IESPGM.PTET51.1.128.112233 30 15 5 10 5
IESPGM.PTET51.1.3.723579 27 7 0 3 0
IESPGM.PTET51.1.121.32070 93 20 0 6 1
IESPGM.PTET51.1.48.30724 26 15 2 14 6
IESPGM.PTET51.1.34.450417 28 15 0 4 1
IESPGM.PTET51.1.102.283859 45 0 0 1 0
IESPGM.PTET51.1.22.29288 151 40 5 15 3
IESPGM.PTET51.1.46.239321 99 12 8 4 0
IESPGM.PTET51.1.163.45222 26 14 8 19 14
IESPGM.PTET51.1.9.532297 88 30 0 18 4
IESPGM.PTET51.1.174.36529 170 33 0 10 1
IESPGM.PTET51.1.39.184031 78 12 3 11 11
IESPGM.PTET51.1.14.208928 28 10 6 5 1
IESPGM.PTET51.1.94.48927 60 33 7 20 19
IESPGM.PTET51.1.13.338955 48 7 5 6 5
IESPGM.PTET51.1.117.178725 77 5 1 2 0
IESPGM.PTET51.1.3.521665 178 38 11 21 11
IESPGM.PTET51.1.55.130465 31 9 0 2 7
IESPGM.PTET51.1.104.24121 44 14 1 10 1
IESPGM.PTET51.1.59.80332 212 49 8 31 14
IESPGM.PTET51.1.154.105285 28 9 7 5 0
IESPGM.PTET51.1.165.83317 60 17 1 4 8
IESPGM.PTET51.1.120.129798 199 44 7 25 2
IESPGM.PTET51.1.61.272568 54 16 7 13 5
IESPGM.PTET51.1.105.258487 45 17 2 6 1
IESPGM.PTET51.1.140.108580 75 21 27 28 8
IESPGM.PTET51.1.8.46716 30 8 7 6 0
IESPGM.PTET51.1.150.46842 85 8 1 3 1
IESPGM.PTET51.1.117.27493 105 16 10 10 9
IESPGM.PTET51.1.59.165462 57 16 3 23 7
IESPGM.PTET51.1.86.26331 30 13 6 19 4
IESPGM.PTET51.1.63.345634 26 4 1 3 1
IESPGM.PTET51.1.109.135954 58 23 2 13 1
IESPGM.PTET51.1.183.78741 27 2 0 2 1
IESPGM.PTET51.1.121.190745 80 22 1 2 1
IESPGM.PTET51.1.42.205356 85 14 5 19 3
IESPGM.PTET51.1.27.335367 44 12 13 15 3
IESPGM.PTET51.1.47.12869 27 9 2 1 1
IESPGM.PTET51.1.109.93483 84 26 9 37 4
IESPGM.PTET51.1.12.235059 94 18 11 31 8
IESPGM.PTET51.1.117.54529 44 14 3 14 13
IESPGM.PTET51.1.4.682553 92 30 2 9 4
IESPGM.PTET51.1.89.263605 46 22 1 9 1
IESPGM.PTET51.1.23.557505 28 22 12 8 1
IESPGM.PTET51.1.7.26212 145 23 5 0 0
IESPGM.PTET51.1.12.367880 603 103 23 76 43
IESPGM.PTET51.1.92.239514 28 20 9 12 2
IESPGM.PTET51.1.54.356905 109 33 12 28 2
IESPGM.PTET51.1.1.6733 27 9 6 3 1
IESPGM.PTET51.1.32.33988 28 12 6 2 1
IESPGM.PTET51.1.73.85529 48 19 9 27 5
IESPGM.PTET51.1.23.530041 202 28 10 19 7
IESPGM.PTET51.1.172.27523 97 18 6 14 9
IESPGM.PTET51.1.46.371708 29 23 3 5 0
IESPGM.PTET51.1.126.271190 27 6 0 0 1
IESPGM.PTET51.1.128.141304 29 11 2 2 0
IESPGM.PTET51.1.102.284591 26 17 6 11 1
IESPGM.PTET51.1.169.163090 94 17 12 11 13
IESPGM.PTET51.1.78.34731 46 22 2 7 2
IESPGM.PTET51.1.34.452787 28 15 2 7 2
IESPGM.PTET51.1.80.90834 30 7 5 4 0
IESPGM.PTET51.1.11.666623 73 17 4 22 2
IESPGM.PTET51.1.123.135991 29 12 2 1 0
IESPGM.PTET51.1.28.336846 28 12 6 1 1
IESPGM.PTET51.1.97.118327 31 2 0 1 0
IESPGM.PTET51.1.195.8021 77 9 6 17 2
IESPGM.PTET51.1.106.100806 156 41 9 17 17
IESPGM.PTET51.1.105.100667 44 13 5 20 20
IESPGM.PTET51.1.24.403680 32 12 4 5 1
IESPGM.PTET51.1.5.450103 27 20 1 8 0
IESPGM.PTET51.1.10.334073 29 14 0 6 0
IESPGM.PTET51.1.29.166952 126 25 6 29 10
IESPGM.PTET51.1.12.87592 28 18 9 10 7
IESPGM.PTET51.1.12.26339 97 11 2 15 3
IESPGM.PTET51.1.42.164489 77 20 16 6 4
IESPGM.PTET51.1.171.108286 78 33 3 10 4
IESPGM.PTET51.1.122.103959 89 27 12 27 19
IESPGM.PTET51.1.125.207740 137 11 8 21 4
IESPGM.PTET51.1.151.100834 27 2 1 0 0
IESPGM.PTET51.1.170.164536 128 21 6 13 2
IESPGM.PTET51.1.68.354637 47 19 12 36 8
IESPGM.PTET51.1.28.85365 59 18 8 16 8
IESPGM.PTET51.1.153.162252 45 8 2 9 2
IESPGM.PTET51.1.14.310025 85 20 10 14 2
IESPGM.PTET51.1.127.27360 67 24 10 28 14
IESPGM.PTET51.1.70.200914 75 28 11 6 5
IESPGM.PTET51.1.18.447150 57 31 2 13 1
IESPGM.PTET51.1.2.949748 30 5 2 1 2
IESPGM.PTET51.1.114.27957 28 10 0 6 2
IESPGM.PTET51.1.113.172507 67 19 16 8 11
IESPGM.PTET51.1.16.343526 79 15 2 7 2
IESPGM.PTET51.1.70.130354 77 16 10 18 9
IESPGM.PTET51.1.35.222669 77 13 2 1 0
IESPGM.PTET51.1.160.115434 56 19 4 22 13
IESPGM.PTET51.1.112.242616 27 23 5 16 6
IESPGM.PTET51.1.116.64411 114 9 1 8 3
IESPGM.PTET51.1.65.176931 48 9 1 1 0
IESPGM.PTET51.1.131.248725 46 3 0 5 0
IESPGM.PTET51.1.13.639913 76 9 0 23 4
IESPGM.PTET51.1.52.285893 60 16 2 8 2
IESPGM.PTET51.1.89.265977 56 9 0 1 1
IESPGM.PTET51.1.148.80622 48 7 3 1 1
IESPGM.PTET51.1.70.58974 29 11 1 5 2
IESPGM.PTET51.1.55.402067 30 12 6 12 1
IESPGM.PTET51.1.36.379034 79 13 2 1 1
IESPGM.PTET51.1.90.311075 49 15 11 21 9
IESPGM.PTET51.1.102.224072 56 17 2 23 11
IESPGM.PTET51.1.139.104352 78 16 21 9 0
IESPGM.PTET51.1.9.528341 99 15 3 9 1
IESPGM.PTET51.1.16.199657 45 8 7 8 5
IESPGM.PTET51.1.140.75482 44 20 12 7 1
IESPGM.PTET51.1.69.183130 28 16 4 5 0
IESPGM.PTET51.1.207.14460 26 15 2 20 8
IESPGM.PTET51.1.128.46258 77 19 2 20 9
IESPGM.PTET51.1.56.78312 28 16 0 8 2
IESPGM.PTET51.1.151.113 29 6 1 1 1
IESPGM.PTET51.1.23.186593 54 19 1 21 11
IESPGM.PTET51.1.10.19992 66 16 3 20 3
IESPGM.PTET51.1.65.33421 48 14 6 8 6
IESPGM.PTET51.1.17.314016 341 57 24 58 20
IESPGM.PTET51.1.39.430934 99 29 6 6 8
IESPGM.PTET51.1.119.153625 45 25 6 7 5
IESPGM.PTET51.1.34.318643 75 9 2 1 1
IESPGM.PTET51.1.74.236941 30 8 2 0 0
IESPGM.PTET51.1.109.163416 90 30 2 13 0
IESPGM.PTET51.1.83.123232 29 20 0 3 0
IESPGM.PTET51.1.58.306564 79 23 5 26 12
IESPGM.PTET51.1.95.68266 43 19 10 15 5
IESPGM.PTET51.1.124.60260 205 49 6 38 9
IESPGM.PTET51.1.119.154949 28 15 9 13 4
IESPGM.PTET51.1.34.420326 55 19 3 19 7
IESPGM.PTET51.1.101.180526 75 23 13 31 21
IESPGM.PTET51.1.102.254773 43 13 1 6 0
IESPGM.PTET51.1.37.424606 26 7 9 5 1
IESPGM.PTET51.1.487.1492 29 8 2 5 2
IESPGM.PTET51.1.71.229153 87 33 7 9 1
IESPGM.PTET51.1.107.158422 30 19 3 16 6
IESPGM.PTET51.1.113.115964 100 22 5 11 2
IESPGM.PTET51.1.107.160616 118 42 9 17 3
IESPGM.PTET51.1.145.5498 139 26 3 10 7
IESPGM.PTET51.1.41.102330 135 20 3 10 6
IESPGM.PTET51.1.24.67965 76 29 11 16 5
IESPGM.PTET51.1.151.34614 78 23 4 4 1
IESPGM.PTET51.1.100.250637 50 9 0 5 0
IESPGM.PTET51.1.100.249765 49 19 5 7 0
IESPGM.PTET51.1.22.256394 193 31 5 10 0
IESPGM.PTET51.1.161.66637 74 30 3 6 9
IESPGM.PTET51.1.44.165526 28 15 0 4 0
IESPGM.PTET51.1.13.240497 66 31 22 33 14
IESPGM.PTET51.1.104.155152 28 16 2 3 0
IESPGM.PTET51.1.146.117161 46 14 3 4 0
IESPGM.PTET51.1.20.253579 48 20 0 2 0
IESPGM.PTET51.1.77.109444 26 19 0 1 0
IESPGM.PTET51.1.123.206988 26 19 6 8 0
IESPGM.PTET51.1.36.351400 44 5 2 1 0
IESPGM.PTET51.1.146.42266 26 17 6 10 3
IESPGM.PTET51.1.35.6131 75 14 2 23 0
IESPGM.PTET51.1.93.115795 98 34 0 2 0
IESPGM.PTET51.1.33.79487 27 6 1 1 5
IESPGM.PTET51.1.127.140729 104 17 13 10 1
IESPGM.PTET51.1.11.264861 125 35 7 25 7
IESPGM.PTET51.1.53.387898 116 34 17 33 17
IESPGM.PTET51.1.69.126590 30 6 1 8 0
IESPGM.PTET51.1.97.50667 26 22 4 13 10
IESPGM.PTET51.1.128.112531 104 27 2 5 2
IESPGM.PTET51.1.15.53203 99 13 4 4 2
IESPGM.PTET51.1.27.306282 47 24 7 23 4
IESPGM.PTET51.1.38.253100 93 28 10 15 4
IESPGM.PTET51.1.81.150820 28 16 1 13 2
IESPGM.PTET51.1.35.381945 30 3 1 0 0
IESPGM.PTET51.1.95.41952 30 8 12 4 2
IESPGM.PTET51.1.11.507372 74 15 2 5 2
IESPGM.PTET51.1.70.85111 59 28 6 24 9
IESPGM.PTET51.1.22.386586 70 22 3 8 5
IESPGM.PTET51.1.119.255170 29 0 0 0 0
IESPGM.PTET51.1.119.8186 28 19 10 15 11
IESPGM.PTET51.1.72.188116 26 19 10 12 12
IESPGM.PTET51.1.24.128875 1061 159 60 127 41
IESPGM.PTET51.1.58.333010 86 16 6 26 1
IESPGM.PTET51.1.28.478 27 8 0 3 0
IESPGM.PTET51.1.113.37554 28 6 1 3 1
IESPGM.PTET51.1.168.187044 30 5 0 3 0
IESPGM.PTET51.1.3.621451 26 16 8 9 1
IESPGM.PTET51.1.2.851266 57 27 10 14 7
IESPGM.PTET51.1.102.181718 28 16 0 2 2
IESPGM.PTET51.1.100.278850 76 3 3 1 2
IESPGM.PTET51.1.40.259552 122 24 2 5 2
IESPGM.PTET51.1.3.578371 26 12 4 11 16
IESPGM.PTET51.1.29.366818 48 18 3 17 2
IESPGM.PTET51.1.51.179656 28 28 13 14 8
IESPGM.PTET51.1.44.71057 76 32 5 17 4
IESPGM.PTET51.1.14.571140 68 15 0 2 5
IESPGM.PTET51.1.121.161685 58 7 4 6 1
IESPGM.PTET51.1.27.334342 47 21 12 12 9
IESPGM.PTET51.1.66.318215 109 34 11 23 6
IESPGM.PTET51.1.10.129535 76 12 4 6 2
IESPGM.PTET51.1.39.124104 28 8 1 6 0
IESPGM.PTET51.1.54.430844 27 17 4 1 1
IESPGM.PTET51.1.25.227202 105 25 2 9 2
IESPGM.PTET51.1.174.2170 57 13 5 8 2
IESPGM.PTET51.1.21.382609 90 18 5 14 3
IESPGM.PTET51.1.55.359867 77 21 5 13 0
IESPGM.PTET51.1.126.209677 87 16 3 1 0
IESPGM.PTET51.1.62.242031 82 18 1 8 3
IESPGM.PTET51.1.41.335998 45 29 13 28 6
IESPGM.PTET51.1.8.16026 30 9 0 9 0
IESPGM.PTET51.1.14.207615 26 3 2 0 0
IESPGM.PTET51.1.23.461399 26 15 13 6 4
IESPGM.PTET51.1.12.465 27 9 6 10 12
IESPGM.PTET51.1.146.3518 106 9 2 11 4
IESPGM.PTET51.1.14.95283 218 53 14 44 23
IESPGM.PTET51.1.312.4425 29 4 2 4 0
IESPGM.PTET51.1.173.139752 29 18 11 14 2
IESPGM.PTET51.1.38.501490 32 24 1 14 1
IESPGM.PTET51.1.55.260953 114 16 3 4 1
IESPGM.PTET51.1.155.205234 129 20 5 16 1
IESPGM.PTET51.1.10.464850 69 24 2 15 3
IESPGM.PTET51.1.145.19715 26 17 2 12 6
IESPGM.PTET51.1.122.162853 77 25 10 38 7
IESPGM.PTET51.1.13.599497 29 13 0 10 3
IESPGM.PTET51.1.14.471362 781 146 27 154 35
IESPGM.PTET51.1.19.115801 74 22 1 2 0
IESPGM.PTET51.1.26.363569 48 13 3 12 1
IESPGM.PTET51.1.106.259955 28 14 17 8 1
IESPGM.PTET51.1.31.474654 58 14 1 4 0
IESPGM.PTET51.1.3.518165 125 22 4 11 6
IESPGM.PTET51.1.12.204502 98 31 0 15 2
IESPGM.PTET51.1.59.307170 106 16 6 3 0
IESPGM.PTET51.1.99.56741 79 14 3 26 6
IESPGM.PTET51.1.135.22778 26 17 14 19 2
IESPGM.PTET51.1.105.285212 29 20 2 8 14
IESPGM.PTET51.1.17.517855 74 13 9 20 5
IESPGM.PTET51.1.11.666928 29 15 3 25 5
IESPGM.PTET51.1.41.189173 113 26 12 31 9
IESPGM.PTET51.1.63.345645 27 0 0 1 0
IESPGM.PTET51.1.3.345907 77 19 5 6 12
IESPGM.PTET51.1.91.138558 220 19 1 17 4
IESPGM.PTET51.1.235.11352 26 8 0 0 0
IESPGM.PTET51.1.57.43593 26 21 4 7 1
IESPGM.PTET51.1.71.302044 50 23 3 20 9
IESPGM.PTET51.1.61.297103 45 23 4 12 2
IESPGM.PTET51.1.149.70746 29 28 7 3 2
IESPGM.PTET51.1.64.376349 28 9 1 7 0
IESPGM.PTET51.1.99.253824 27 17 1 20 6
IESPGM.PTET51.1.125.196394 28 9 1 5 0
IESPGM.PTET51.1.33.174738 29 4 0 5 0
IESPGM.PTET51.1.29.307636 95 13 0 6 0
IESPGM.PTET51.1.183.78756 65 12 1 17 7
IESPGM.PTET51.1.40.160353 28 17 0 10 4
IESPGM.PTET51.1.66.382381 26 15 8 19 3
IESPGM.PTET51.1.106.64555 27 11 6 12 3
IESPGM.PTET51.1.86.157658 29 5 1 0 1
IESPGM.PTET51.1.27.436188 45 38 15 22 10
IESPGM.PTET51.1.76.109870 74 27 7 38 1
IESPGM.PTET51.1.16.298101 30 23 4 16 12
IESPGM.PTET51.1.146.38311 95 10 1 8 1
IESPGM.PTET51.1.35.30740 81 13 6 3 2
IESPGM.PTET51.1.30.81553 48 13 1 2 0
IESPGM.PTET51.1.2.781891 44 22 13 9 8
IESPGM.PTET51.1.41.161830 29 14 5 5 1
IESPGM.PTET51.1.73.335547 79 26 8 27 19
IESPGM.PTET51.1.97.118337 29 4 0 0 0
IESPGM.PTET51.1.143.214575 77 16 1 12 1
IESPGM.PTET51.1.105.302293 26 22 1 4 2
IESPGM.PTET51.1.33.114509 126 9 3 3 3
IESPGM.PTET51.1.5.724934 50 12 0 10 0
IESPGM.PTET51.1.158.171866 49 10 2 2 1
IESPGM.PTET51.1.91.311829 47 7 4 4 4
IESPGM.PTET51.1.9.530832 29 17 8 15 11
IESPGM.PTET51.1.130.247250 27 27 5 1 2
IESPGM.PTET51.1.8.46436 150 25 7 12 3
IESPGM.PTET51.1.13.566007 113 24 26 17 6
IESPGM.PTET51.1.10.259436 147 33 2 14 3
IESPGM.PTET51.1.10.131148 57 7 1 5 1
IESPGM.PTET51.1.14.312675 28 14 3 9 3
IESPGM.PTET51.1.122.188728 93 33 7 30 21
IESPGM.PTET51.1.52.182748 285 53 11 38 9
IESPGM.PTET51.1.6.11879 56 5 1 1 0
IESPGM.PTET51.1.29.468387 47 24 6 20 7
IESPGM.PTET51.1.115.217543 30 19 1 2 1
IESPGM.PTET51.1.66.119683 68 22 3 15 7
IESPGM.PTET51.1.120.261894 212 21 10 23 11
IESPGM.PTET51.1.85.186582 90 19 3 3 1
IESPGM.PTET51.1.154.63830 73 24 3 19 2
IESPGM.PTET51.1.37.454141 49 10 1 3 0
IESPGM.PTET51.1.98.153593 26 4 4 3 1
IESPGM.PTET51.1.30.82581 96 14 4 0 0
IESPGM.PTET51.1.95.68564 132 19 5 18 9
IESPGM.PTET51.1.6.8600 28 7 0 1 1
IESPGM.PTET51.1.48.113716 611 96 15 46 25
IESPGM.PTET51.1.97.279087 65 3 2 0 0
IESPGM.PTET51.1.25.129480 83 2 0 2 0
IESPGM.PTET51.1.35.351838 29 5 0 6 1
IESPGM.PTET51.1.108.205789 172 42 11 20 3
IESPGM.PTET51.1.91.268453 31 0 0 1 0
IESPGM.PTET51.1.178.26196 77 9 2 12 3
IESPGM.PTET51.1.101.279756 28 11 9 23 8
IESPGM.PTET51.1.122.102355 59 25 9 13 2
IESPGM.PTET51.1.89.204430 27 13 1 4 1
IESPGM.PTET51.1.111.270523 162 34 4 34 11
IESPGM.PTET51.1.62.374280 86 9 1 0 0
IESPGM.PTET51.1.66.351535 46 20 3 7 3
IESPGM.PTET51.1.45.167167 163 23 15 35 16
IESPGM.PTET51.1.111.56322 65 18 4 12 2
IESPGM.PTET51.1.5.348144 29 21 16 27 2
IESPGM.PTET51.1.158.169384 65 14 1 8 0
IESPGM.PTET51.1.80.91879 30 10 2 2 0
IESPGM.PTET51.1.133.149428 27 11 2 6 4
IESPGM.PTET51.1.26.131818 38 15 3 5 0
IESPGM.PTET51.1.74.293202 28 12 10 1 0
IESPGM.PTET51.1.140.135028 26 1 1 2 0
IESPGM.PTET51.1.70.128190 70 35 10 22 10
IESPGM.PTET51.1.52.326796 68 25 10 14 8
IESPGM.PTET51.1.59.106296 57 21 3 18 11
IESPGM.PTET51.1.86.201476 102 21 7 22 16
IESPGM.PTET51.1.155.53053 63 20 0 4 0
IESPGM.PTET51.1.23.500527 26 12 5 7 4
IESPGM.PTET51.1.161.8474 29 18 1 2 0
IESPGM.PTET51.1.38.123213 29 15 1 8 0
IESPGM.PTET51.1.68.7531 28 13 0 7 2
IESPGM.PTET51.1.1.212029 200 22 0 21 6
IESPGM.PTET51.1.22.255376 26 21 0 8 0
IESPGM.PTET51.1.25.131381 30 15 4 8 0
IESPGM.PTET51.1.14.298979 78 8 5 5 0
IESPGM.PTET51.1.14.208067 75 11 8 11 4
IESPGM.PTET51.1.1.878880 26 20 4 8 5
IESPGM.PTET51.1.317.8344 29 2 0 4 1
IESPGM.PTET51.1.16.573212 99 28 3 12 13
IESPGM.PTET51.1.273.3291 26 4 2 9 1
IESPGM.PTET51.1.146.99285 28 9 1 4 1
IESPGM.PTET51.1.555.1959 55 13 11 7 4
IESPGM.PTET51.1.84.224505 67 32 6 23 4
IESPGM.PTET51.1.23.558272 114 25 4 26 7
IESPGM.PTET51.1.53.225831 317 54 18 53 20
IESPGM.PTET51.1.13.638310 80 5 3 12 6
IESPGM.PTET51.1.131.146315 31 24 0 4 4
IESPGM.PTET51.1.168.160159 45 6 3 2 6
IESPGM.PTET51.1.117.5529 30 13 0 1 1
IESPGM.PTET51.1.178.84936 79 9 10 2 4
IESPGM.PTET51.1.125.80795 55 16 2 9 4
IESPGM.PTET51.1.154.204343 29 9 2 9 5
IESPGM.PTET51.1.46.473284 28 3 5 2 5
IESPGM.PTET51.1.144.92765 30 5 1 0 0
IESPGM.PTET51.1.88.293594 29 14 7 9 9
IESPGM.PTET51.1.12.192414 68 22 5 13 6
IESPGM.PTET51.1.157.107816 67 16 5 27 5
IESPGM.PTET51.1.188.26049 27 23 15 27 5
IESPGM.PTET51.1.60.25338 56 20 3 21 1
IESPGM.PTET51.1.139.193979 71 33 0 12 1
IESPGM.PTET51.1.19.577512 104 10 0 6 0
IESPGM.PTET51.1.170.19560 88 35 10 20 10
IESPGM.PTET51.1.148.4402 45 8 2 17 2
IESPGM.PTET51.1.113.67092 40 23 8 20 4
IESPGM.PTET51.1.165.53219 71 30 13 15 7
IESPGM.PTET51.1.11.134684 134 29 2 14 2
IESPGM.PTET51.1.44.265021 26 23 5 12 8
IESPGM.PTET51.1.131.91723 145 36 7 17 3
IESPGM.PTET51.1.30.138152 26 16 3 6 5
IESPGM.PTET51.1.169.101404 30 20 8 15 2
IESPGM.PTET51.1.45.91876 150 16 6 16 2
IESPGM.PTET51.1.55.329467 216 46 17 34 13
IESPGM.PTET51.1.58.394550 29 14 7 21 5
IESPGM.PTET51.1.68.153472 29 13 0 5 0
IESPGM.PTET51.1.168.186025 29 6 2 6 1
IESPGM.PTET51.1.57.362531 56 3 1 1 0
IESPGM.PTET51.1.39.488697 29 10 3 7 1
IESPGM.PTET51.1.131.252987 26 16 5 11 4
IESPGM.PTET51.1.171.105211 67 18 3 9 0
IESPGM.PTET51.1.147.61161 90 9 1 5 1
IESPGM.PTET51.1.122.17804 90 12 2 1 1
IESPGM.PTET51.1.36.75217 58 29 8 24 2
IESPGM.PTET51.1.58.334637 47 13 8 14 3
IESPGM.PTET51.1.174.1449 26 6 0 4 0
IESPGM.PTET51.1.37.152145 45 15 6 6 1
IESPGM.PTET51.1.9.36845 106 12 6 2 5
IESPGM.PTET51.1.10.333643 247 43 13 16 1
IESPGM.PTET51.1.35.251470 44 6 3 4 1
IESPGM.PTET51.1.50.119584 57 29 7 23 10
IESPGM.PTET51.1.58.206799 58 5 2 2 0
IESPGM.PTET51.1.34.381798 138 23 7 9 2
IESPGM.PTET51.1.24.562959 28 9 0 7 1
IESPGM.PTET51.1.36.180044 26 15 2 9 5
IESPGM.PTET51.1.44.266050 45 10 0 12 9
IESPGM.PTET51.1.42.406568 176 36 1 7 3
IESPGM.PTET51.1.26.465991 48 24 1 7 0
IESPGM.PTET51.1.75.194610 30 9 5 8 5
IESPGM.PTET51.1.89.205175 28 5 1 1 0
IESPGM.PTET51.1.133.99295 58 23 8 18 8
IESPGM.PTET51.1.93.88946 102 29 9 28 11
IESPGM.PTET51.1.149.98386 29 19 6 5 1
IESPGM.PTET51.1.5.683178 56 15 2 27 10
IESPGM.PTET51.1.119.179210 220 42 11 36 6
IESPGM.PTET51.1.21.97360 116 38 11 21 13
IESPGM.PTET51.1.67.99726 108 31 19 26 8
IESPGM.PTET51.1.171.98395 78 12 1 3 2
IESPGM.PTET51.1.112.16037 44 21 1 5 0
IESPGM.PTET51.1.45.311934 27 20 3 25 8
IESPGM.PTET51.1.123.104578 30 9 1 4 0
IESPGM.PTET51.1.29.467634 123 39 1 11 0
IESPGM.PTET51.1.49.173219 59 31 13 30 3
IESPGM.PTET51.1.1.675364 81 16 1 4 1
IESPGM.PTET51.1.75.294103 45 15 8 19 7
IESPGM.PTET51.1.137.200902 50 24 0 0 1
IESPGM.PTET51.1.101.181273 26 15 3 20 4
IESPGM.PTET51.1.31.344471 26 16 11 23 7
IESPGM.PTET51.1.63.345941 100 25 2 21 4
IESPGM.PTET51.1.2.749598 28 15 2 7 0
IESPGM.PTET51.1.56.332848 30 15 4 5 1
IESPGM.PTET51.1.35.352289 29 13 0 3 1
IESPGM.PTET51.1.78.64575 66 35 3 10 1
IESPGM.PTET51.1.84.123118 49 13 7 2 5
IESPGM.PTET51.1.66.118932 36 24 2 7 1
IESPGM.PTET51.1.14.511219 155 40 9 30 10
IESPGM.PTET51.1.93.142546 105 38 4 30 8
IESPGM.PTET51.1.3.723596 45 4 1 2 0
IESPGM.PTET51.1.190.6477 26 1 0 6 1
IESPGM.PTET51.1.66.348903 28 13 2 4 3
IESPGM.PTET51.1.20.323565 137 18 4 3 4
IESPGM.PTET51.1.44.439773 46 11 6 8 5
IESPGM.PTET51.1.70.87470 86 32 10 8 2
IESPGM.PTET51.1.44.310164 69 25 5 18 4
IESPGM.PTET51.1.52.151023 126 36 1 2 0
IESPGM.PTET51.1.123.191232 57 6 1 3 0
IESPGM.PTET51.1.53.225257 81 24 19 27 9
IESPGM.PTET51.1.102.221002 114 8 3 6 1
IESPGM.PTET51.1.91.198793 81 20 3 9 7
IESPGM.PTET51.1.45.312962 26 25 3 22 2
IESPGM.PTET51.1.127.84219 29 10 1 6 0
IESPGM.PTET51.1.22.125776 113 26 23 17 1
IESPGM.PTET51.1.176.116560 48 3 0 2 0
IESPGM.PTET51.1.67.73277 39 13 1 10 1
IESPGM.PTET51.1.54.428667 59 29 5 12 8
IESPGM.PTET51.1.162.118837 115 18 9 11 1
IESPGM.PTET51.1.24.561052 54 22 3 7 5
IESPGM.PTET51.1.143.41104 29 15 4 11 5
IESPGM.PTET51.1.52.384959 28 8 7 4 0
IESPGM.PTET51.1.4.449384 127 22 6 11 7
IESPGM.PTET51.1.91.238050 30 5 5 5 2
IESPGM.PTET51.1.35.348917 77 22 4 33 9
IESPGM.PTET51.1.17.415734 26 11 1 7 0
IESPGM.PTET51.1.10.504433 26 36 8 15 7
IESPGM.PTET51.1.92.198939 257 50 8 20 4
IESPGM.PTET51.1.51.424076 28 9 1 1 1
IESPGM.PTET51.1.8.153158 26 10 1 6 1
IESPGM.PTET51.1.46.413931 29 13 12 16 3
IESPGM.PTET51.1.62.168406 28 14 2 18 4
IESPGM.PTET51.1.32.173269 123 16 3 10 0
IESPGM.PTET51.1.2.948717 27 13 5 5 3
IESPGM.PTET51.1.123.97668 179 48 19 55 12
IESPGM.PTET51.1.32.444127 154 43 3 11 6
IESPGM.PTET51.1.23.530358 46 24 8 24 3
IESPGM.PTET51.1.100.217020 45 7 0 1 0
IESPGM.PTET51.1.22.457897 62 17 1 3 0
IESPGM.PTET51.1.40.489246 117 17 4 12 1
IESPGM.PTET51.1.101.84812 356 56 9 14 5
IESPGM.PTET51.1.27.294496 472 66 6 68 13
IESPGM.PTET51.1.58.133449 29 18 2 17 8
IESPGM.PTET51.1.67.253685 65 27 6 4 1
IESPGM.PTET51.1.70.57941 28 18 9 12 8
IESPGM.PTET51.1.147.31348 108 22 23 34 11
IESPGM.PTET51.1.81.320302 64 19 3 23 20
IESPGM.PTET51.1.112.75808 203 34 6 33 4
IESPGM.PTET51.1.7.454261 26 13 6 3 6
IESPGM.PTET51.1.4.619146 65 16 3 9 3
IESPGM.PTET51.1.1.212322 26 9 2 5 0
IESPGM.PTET51.1.28.410195 3241 385 188 386 188
IESPGM.PTET51.1.65.348180 66 13 2 7 2
IESPGM.PTET51.1.38.84516 128 7 0 2 0
IESPGM.PTET51.1.9.586227 27 18 6 4 0
IESPGM.PTET51.1.525.1231 28 3 3 4 0
IESPGM.PTET51.1.15.167926 47 9 4 22 12
IESPGM.PTET51.1.15.512113 27 14 1 5 1
IESPGM.PTET51.1.98.149065 85 31 8 23 7
IESPGM.PTET51.1.20.282093 77 20 1 7 5
IESPGM.PTET51.1.26.389134 132 12 4 11 1
IESPGM.PTET51.1.88.233951 76 31 12 45 6
IESPGM.PTET51.1.79.169116 45 27 1 22 11
IESPGM.PTET51.1.122.48950 70 14 6 6 1
IESPGM.PTET51.1.103.34326 75 10 1 2 0
IESPGM.PTET51.1.152.188278 47 13 0 1 0
IESPGM.PTET51.1.7.524513 26 21 3 5 2
IESPGM.PTET51.1.176.17784 27 14 2 7 0
IESPGM.PTET51.1.49.17932 121 23 4 13 3
IESPGM.PTET51.1.15.82017 45 10 1 3 1
IESPGM.PTET51.1.140.238796 192 40 8 39 10
IESPGM.PTET51.1.91.270652 48 14 9 17 12
IESPGM.PTET51.1.47.198327 45 15 4 20 3
IESPGM.PTET51.1.18.1924 108 37 13 45 23
IESPGM.PTET51.1.16.241415 51 19 3 14 0
IESPGM.PTET51.1.163.179965 178 38 17 29 17
IESPGM.PTET51.1.127.239940 76 32 6 28 17
IESPGM.PTET51.1.58.333903 26 11 0 3 5
IESPGM.PTET51.1.7.730982 330 47 9 50 10
IESPGM.PTET51.1.48.376899 28 20 10 14 4
IESPGM.PTET51.1.230.9747 54 9 7 17 1
IESPGM.PTET51.1.46.472248 26 15 0 2 0
IESPGM.PTET51.1.110.209589 107 31 17 40 11
IESPGM.PTET51.1.58.90558 45 9 2 2 1
IESPGM.PTET51.1.342.363 27 6 0 2 0
IESPGM.PTET51.1.60.25636 28 19 2 18 6
IESPGM.PTET51.1.28.235453 44 14 1 3 1
IESPGM.PTET51.1.8.123336 257 32 7 41 12
IESPGM.PTET51.1.167.190999 44 13 0 6 1
IESPGM.PTET51.1.4.317439 99 41 9 32 11
IESPGM.PTET51.1.9.630040 47 22 5 10 5
IESPGM.PTET51.1.66.249866 142 28 4 28 8
IESPGM.PTET51.1.109.88502 27 8 1 3 1
IESPGM.PTET51.1.25.129497 80 15 5 9 2
IESPGM.PTET51.1.17.113737 29 23 2 4 2
IESPGM.PTET51.1.49.450387 29 36 15 36 2
IESPGM.PTET51.1.156.14675 65 10 1 4 2
IESPGM.PTET51.1.148.18535 57 14 7 18 2
IESPGM.PTET51.1.103.123425 28 9 1 16 4
IESPGM.PTET51.1.64.217392 220 45 7 45 2
IESPGM.PTET51.1.46.399947 26 22 1 5 1
IESPGM.PTET51.1.15.270342 28 14 5 1 0
IESPGM.PTET51.1.120.10126 26 9 4 13 6
IESPGM.PTET51.1.32.59586 45 9 9 6 4
IESPGM.PTET51.1.46.412037 49 19 2 8 4
IESPGM.PTET51.1.20.50266 187 22 4 31 9
IESPGM.PTET51.1.662.366 26 12 11 18 5
IESPGM.PTET51.1.65.378577 45 15 6 15 2
IESPGM.PTET51.1.88.192778 50 24 5 7 3
IESPGM.PTET51.1.146.43897 29 11 1 4 5
IESPGM.PTET51.1.112.139344 197 33 10 22 16
IESPGM.PTET51.1.141.33155 96 16 3 5 1
IESPGM.PTET51.1.102.44527 87 10 1 9 3
IESPGM.PTET51.1.77.171868 27 8 2 5 1
IESPGM.PTET51.1.190.5745 28 4 0 1 0
IESPGM.PTET51.1.1.573512 109 24 7 18 1
IESPGM.PTET51.1.85.154425 45 17 0 7 5
IESPGM.PTET51.1.152.201535 75 30 8 18 16
IESPGM.PTET51.1.12.235955 28 21 1 5 3
IESPGM.PTET51.1.134.32386 95 20 5 9 0
IESPGM.PTET51.1.15.312558 64 21 0 6 1
IESPGM.PTET51.1.9.327773 30 21 6 28 14
IESPGM.PTET51.1.22.386892 27 15 2 2 1
IESPGM.PTET51.1.138.158438 27 18 10 11 1
IESPGM.PTET51.1.115.245320 28 1 0 0 2
IESPGM.PTET51.1.99.254280 48 15 4 18 7
IESPGM.PTET51.1.44.11441 71 19 11 7 6
IESPGM.PTET51.1.109.90405 27 5 0 1 2
IESPGM.PTET51.1.76.240659 28 16 8 10 3
IESPGM.PTET51.1.55.201186 60 25 10 21 10
IESPGM.PTET51.1.48.113140 56 2 1 2 0
IESPGM.PTET51.1.99.26641 67 9 3 4 2
IESPGM.PTET51.1.1.615727 46 27 7 11 4
IESPGM.PTET51.1.86.55156 45 19 7 13 5
IESPGM.PTET51.1.1.198337 27 11 11 4 1
IESPGM.PTET51.1.147.219762 54 8 0 1 1
IESPGM.PTET51.1.69.51720 47 21 1 6 0
IESPGM.PTET51.1.106.185007 55 33 6 23 5
IESPGM.PTET51.1.164.151038 46 5 1 4 0
IESPGM.PTET51.1.18.82141 46 5 2 7 6
IESPGM.PTET51.1.160.116190 31 18 4 18 6
IESPGM.PTET51.1.65.317045 55 7 2 2 1
IESPGM.PTET51.1.34.448851 65 27 13 25 16
IESPGM.PTET51.1.69.254746 113 31 5 20 0
IESPGM.PTET51.1.131.248160 31 4 0 2 0
IESPGM.PTET51.1.89.333318 28 11 9 4 3
IESPGM.PTET51.1.207.14192 44 5 1 2 0
IESPGM.PTET51.1.684.1598 29 1 0 1 2
IESPGM.PTET51.1.117.251343 56 19 19 17 8
IESPGM.PTET51.1.66.250151 59 20 5 19 9
IESPGM.PTET51.1.154.89407 47 10 2 2 5
IESPGM.PTET51.1.57.99573 78 12 2 12 4
IESPGM.PTET51.1.126.165114 78 7 3 0 3
IESPGM.PTET51.1.91.196430 89 27 6 34 7
IESPGM.PTET51.1.15.25184 85 10 3 15 1
IESPGM.PTET51.1.99.25327 56 14 1 28 12
IESPGM.PTET51.1.110.40376 47 10 0 3 0
IESPGM.PTET51.1.57.362543 27 4 0 0 0
IESPGM.PTET51.1.133.40239 28 3 0 1 0
IESPGM.PTET51.1.87.16470 27 22 1 4 6
IESPGM.PTET51.1.125.194333 94 7 1 4 0
IESPGM.PTET51.1.47.169845 26 15 8 12 11
IESPGM.PTET51.1.65.34476 47 19 13 40 3
IESPGM.PTET51.1.101.221146 58 18 7 34 5
IESPGM.PTET51.1.102.151039 31 7 1 3 4
IESPGM.PTET51.1.11.263561 240 48 3 26 16
IESPGM.PTET51.1.135.124310 77 11 5 2 0
IESPGM.PTET51.1.122.129267 27 2 0 1 0
IESPGM.PTET51.1.370.1751 27 9 1 4 0
IESPGM.PTET51.1.81.17522 28 19 3 2 1
IESPGM.PTET51.1.103.225288 56 17 1 8 2
IESPGM.PTET51.1.107.288635 127 40 13 24 20
IESPGM.PTET51.1.35.381965 28 13 1 0 0
IESPGM.PTET51.1.114.216959 27 21 3 19 4
IESPGM.PTET51.1.104.184552 50 14 2 11 3
IESPGM.PTET51.1.17.575735 26 17 0 1 3
IESPGM.PTET51.1.111.237202 117 31 12 2 2
IESPGM.PTET51.1.154.93962 144 19 8 9 3
IESPGM.PTET51.1.570.814 150 0 1 3 16
IESPGM.PTET51.1.21.455392 121 23 14 7 0
IESPGM.PTET51.1.65.319396 27 5 0 0 5
IESPGM.PTET51.1.112.169753 87 6 2 5 0
IESPGM.PTET51.1.59.20730 125 21 7 8 1
IESPGM.PTET51.1.39.46280 46 17 3 7 2
IESPGM.PTET51.1.106.300703 29 13 7 9 0
IESPGM.PTET51.1.88.261120 53 21 5 13 2
IESPGM.PTET51.1.75.336323 94 20 3 18 3
IESPGM.PTET51.1.137.230138 29 16 4 2 1
IESPGM.PTET51.1.159.113573 117 38 5 7 2
IESPGM.PTET51.1.132.147519 28 5 8 4 1
IESPGM.PTET51.1.11.494858 108 16 0 5 3
IESPGM.PTET51.1.132.50417 49 7 0 4 0
IESPGM.PTET51.1.86.155302 28 9 0 2 0
IESPGM.PTET51.1.82.283690 29 20 1 14 1
IESPGM.PTET51.1.152.186221 26 21 8 8 4
IESPGM.PTET51.1.195.7310 28 1 0 3 1
IESPGM.PTET51.1.123.36410 47 8 1 0 1
IESPGM.PTET51.1.88.162972 49 7 1 13 1
IESPGM.PTET51.1.138.75213 46 23 10 20 19
IESPGM.PTET51.1.158.21629 84 11 0 7 0
IESPGM.PTET51.1.13.639062 88 6 1 4 5
IESPGM.PTET51.1.130.7534 26 2 0 3 2
IESPGM.PTET51.1.18.275380 96 29 2 20 4
IESPGM.PTET51.1.190.6487 45 0 2 2 0
IESPGM.PTET51.1.90.206319 28 21 5 10 5
IESPGM.PTET51.1.181.71086 71 11 0 4 1
IESPGM.PTET51.1.93.314934 27 18 7 26 4
IESPGM.PTET51.1.43.20010 29 34 20 20 4
IESPGM.PTET51.1.25.130934 44 25 6 11 7
IESPGM.PTET51.1.2.315085 97 21 7 37 8
IESPGM.PTET51.1.55.157970 193 34 3 44 14
IESPGM.PTET51.1.116.246203 75 22 4 12 17
IESPGM.PTET51.1.59.163145 29 31 1 12 1
IESPGM.PTET51.1.105.42014 85 15 1 20 3
IESPGM.PTET51.1.20.282689 140 35 6 42 19
IESPGM.PTET51.1.26.290812 112 22 10 8 4
IESPGM.PTET51.1.13.608507 45 12 7 8 2
IESPGM.PTET51.1.108.39508 46 9 0 7 11
IESPGM.PTET51.1.39.126786 74 16 1 12 6
IESPGM.PTET51.1.13.642281 134 22 16 22 3
IESPGM.PTET51.1.183.48074 80 8 0 0 0
IESPGM.PTET51.1.77.72120 80 27 4 5 2
IESPGM.PTET51.1.50.276507 96 31 6 10 6
IESPGM.PTET51.1.43.235076 26 9 1 2 0
IESPGM.PTET51.1.150.43208 55 17 1 12 6
IESPGM.PTET51.1.57.71945 47 21 2 18 12
IESPGM.PTET51.1.32.90266 121 18 2 2 1
IESPGM.PTET51.1.96.4440 28 18 1 3 1
IESPGM.PTET51.1.44.210392 46 11 12 6 0
IESPGM.PTET51.1.21.66522 28 8 2 1 1
IESPGM.PTET51.1.98.253685 242 41 7 21 8
IESPGM.PTET51.1.133.68459 29 10 6 11 9
IESPGM.PTET51.1.375.3616 97 24 4 13 7
IESPGM.PTET51.1.6.96940 45 19 5 9 0
IESPGM.PTET51.1.15.399084 198 66 7 6 5
IESPGM.PTET51.1.63.346984 76 17 4 8 1
IESPGM.PTET51.1.53.326097 59 12 7 2 0
IESPGM.PTET51.1.75.35371 27 10 1 1 0
IESPGM.PTET51.1.43.79080 28 7 1 2 0
IESPGM.PTET51.1.52.122820 125 18 1 1 0
IESPGM.PTET51.1.38.323101 30 18 7 27 15
IESPGM.PTET51.1.143.112442 28 6 4 3 0
IESPGM.PTET51.1.42.31826 159 42 10 9 3
IESPGM.PTET51.1.1.211306 26 10 0 7 0
IESPGM.PTET51.1.143.42457 27 14 2 11 4
IESPGM.PTET51.1.43.48521 27 20 1 3 5
IESPGM.PTET51.1.1.212629 29 13 1 8 1
IESPGM.PTET51.1.53.253329 47 15 2 4 0
IESPGM.PTET51.1.120.10714 26 17 4 20 5
IESPGM.PTET51.1.109.58102 27 8 0 4 1
IESPGM.PTET51.1.44.365402 59 18 11 25 6
IESPGM.PTET51.1.168.186914 28 17 2 1 1
IESPGM.PTET51.1.164.64166 28 17 2 6 2
IESPGM.PTET51.1.9.457072 27 10 0 4 0
IESPGM.PTET51.1.9.385938 77 20 1 9 6
IESPGM.PTET51.1.56.290064 83 15 7 20 1
IESPGM.PTET51.1.122.231809 82 28 6 9 0
IESPGM.PTET51.1.122.229630 28 23 3 18 0
IESPGM.PTET51.1.12.435819 28 30 10 20 5
IESPGM.PTET51.1.85.227786 46 9 0 14 5
IESPGM.PTET51.1.149.151134 29 11 1 3 1
IESPGM.PTET51.1.6.10570 30 9 1 5 1
IESPGM.PTET51.1.31.413128 28 11 4 3 1
IESPGM.PTET51.1.147.32697 86 32 11 11 4
IESPGM.PTET51.1.102.249528 55 4 3 11 4
IESPGM.PTET51.1.125.264024 46 15 5 10 4
IESPGM.PTET51.1.115.75086 29 12 0 4 2
IESPGM.PTET51.1.178.54543 68 19 5 6 1
IESPGM.PTET51.1.151.100861 44 10 3 2 5
IESPGM.PTET51.1.42.292041 45 17 3 21 10
IESPGM.PTET51.1.93.1411 27 6 8 2 0
IESPGM.PTET51.1.129.242300 46 30 2 17 2
IESPGM.PTET51.1.57.188543 94 12 3 18 2
IESPGM.PTET51.1.64.345514 55 7 1 5 2
IESPGM.PTET51.1.116.249899 48 13 2 10 2
IESPGM.PTET51.1.359.1673 44 8 8 6 3
IESPGM.PTET51.1.165.53819 26 5 1 6 0
IESPGM.PTET51.1.159.109916 46 23 1 10 1
IESPGM.PTET51.1.6.221642 26 17 4 2 5
IESPGM.PTET51.1.19.175454 30 15 0 2 1
IESPGM.PTET51.1.1.211017 27 0 0 0 0
IESPGM.PTET51.1.151.200353 29 17 0 8 0
IESPGM.PTET51.1.131.250941 55 10 0 9 1
IESPGM.PTET51.1.133.251105 77 13 3 17 8
IESPGM.PTET51.1.92.11157 26 19 0 5 0
IESPGM.PTET51.1.90.295346 27 7 6 8 3
IESPGM.PTET51.1.62.273788 76 14 1 4 0
IESPGM.PTET51.1.24.227943 45 11 5 13 1
IESPGM.PTET51.1.89.161216 76 18 17 25 9
IESPGM.PTET51.1.38.123525 199 33 9 6 4
IESPGM.PTET51.1.141.211481 307 71 14 36 17
IESPGM.PTET51.1.12.334719 46 24 5 20 11
IESPGM.PTET51.1.124.57366 47 16 5 13 4
IESPGM.PTET51.1.75.195074 99 25 13 16 18
IESPGM.PTET51.1.80.90572 30 8 2 13 3
IESPGM.PTET51.1.107.83488 243 48 4 33 11
IESPGM.PTET51.1.178.55570 81 10 2 6 1
IESPGM.PTET51.1.35.349664 136 33 6 30 2
IESPGM.PTET51.1.53.255381 76 25 4 21 2
IESPGM.PTET51.1.104.153124 27 6 1 5 1
IESPGM.PTET51.1.147.61764 71 24 5 8 5
IESPGM.PTET51.1.7.686592 56 17 3 2 2
IESPGM.PTET51.1.43.396992 47 3 4 0 0
IESPGM.PTET51.1.56.359469 74 16 1 4 3
IESPGM.PTET51.1.10.132197 141 30 2 9 3
IESPGM.PTET51.1.52.324172 48 24 8 21 7
IESPGM.PTET51.1.74.334111 28 13 0 4 0
IESPGM.PTET51.1.60.268480 31 24 8 21 7
IESPGM.PTET51.1.114.86589 29 20 9 6 0
IESPGM.PTET51.1.106.93660 65 16 1 1 0
IESPGM.PTET51.1.175.26650 28 19 2 11 6
IESPGM.PTET51.1.125.210993 26 8 4 10 3
IESPGM.PTET51.1.127.54113 80 16 8 7 0
IESPGM.PTET51.1.144.31521 28 19 8 12 4
IESPGM.PTET51.1.71.361832 26 10 1 6 1
IESPGM.PTET51.1.26.129646 26 22 3 10 7
IESPGM.PTET51.1.2.846019 116 33 12 23 2
IESPGM.PTET51.1.1.442014 26 20 0 2 2
IESPGM.PTET51.1.133.150005 27 6 0 6 2
IESPGM.PTET51.1.7.685275 29 9 2 1 1
IESPGM.PTET51.1.59.405210 99 33 11 22 1
IESPGM.PTET51.1.13.496929 27 11 0 3 0
IESPGM.PTET51.1.6.348306 31 12 2 3 0
IESPGM.PTET51.1.64.346561 33 7 1 0 1
IESPGM.PTET51.1.28.464115 54 26 5 18 8
IESPGM.PTET51.1.39.487683 28 5 0 3 0
IESPGM.PTET51.1.101.219549 27 6 3 4 0
IESPGM.PTET51.1.58.164892 115 17 1 9 0
IESPGM.PTET51.1.19.39519 86 24 5 14 2
IESPGM.PTET51.1.9.428887 213 31 7 33 13
IESPGM.PTET51.1.68.279413 48 19 5 6 3
IESPGM.PTET51.1.19.98117 27 21 2 5 0
IESPGM.PTET51.1.128.211314 26 14 0 1 2
IESPGM.PTET51.1.162.146327 79 14 5 10 4
IESPGM.PTET51.1.130.68316 28 16 1 5 1
IESPGM.PTET51.1.116.3416 27 21 15 9 16
IESPGM.PTET51.1.2.949488 29 6 4 2 0
IESPGM.PTET51.1.30.342275 26 18 3 4 0
IESPGM.PTET51.1.317.7044 95 15 8 23 6
IESPGM.PTET51.1.18.144468 28 12 4 5 1
IESPGM.PTET51.1.135.200893 107 22 9 4 4
IESPGM.PTET51.1.35.348054 116 22 4 5 5
IESPGM.PTET51.1.82.10847 26 20 2 1 0
IESPGM.PTET51.1.46.212772 105 17 7 27 12
IESPGM.PTET51.1.146.10704 93 7 2 9 1
IESPGM.PTET51.1.60.27996 27 4 0 1 0
IESPGM.PTET51.1.570.2210 29 7 0 3 3
IESPGM.PTET51.1.41.188737 210 25 0 7 2
IESPGM.PTET51.1.65.377269 30 9 4 19 5
IESPGM.PTET51.1.110.137857 45 21 7 17 10
IESPGM.PTET51.1.19.577530 39 2 1 3 0
IESPGM.PTET51.1.66.121296 70 26 3 8 2
IESPGM.PTET51.1.133.178513 75 19 7 18 10
IESPGM.PTET51.1.157.92191 70 26 0 11 5
IESPGM.PTET51.1.126.137081 30 13 1 5 1
IESPGM.PTET51.1.23.154431 26 18 2 4 0
IESPGM.PTET51.1.97.250151 66 19 8 21 3
IESPGM.PTET51.1.121.259594 155 34 7 11 2
IESPGM.PTET51.1.117.6571 30 4 3 4 1
IESPGM.PTET51.1.149.6869 47 17 1 14 3
IESPGM.PTET51.1.311.3911 26 10 7 8 6
IESPGM.PTET51.1.40.362870 29 13 13 22 8
IESPGM.PTET51.1.27.433125 44 11 0 6 0
IESPGM.PTET51.1.14.368954 208 28 4 10 3
IESPGM.PTET51.1.596.326 37 6 1 8 3
IESPGM.PTET51.1.163.178073 114 22 7 9 1
IESPGM.PTET51.1.1.142964 107 19 11 17 6
IESPGM.PTET51.1.91.136520 67 12 4 5 0
IESPGM.PTET51.1.134.123158 173 35 4 11 1
IESPGM.PTET51.1.58.335976 45 10 2 12 2
IESPGM.PTET51.1.63.144189 87 16 1 7 2
IESPGM.PTET51.1.11.102828 75 15 2 5 1
IESPGM.PTET51.1.190.5464 76 1 0 10 1
IESPGM.PTET51.1.14.409849 28 19 7 14 4
IESPGM.PTET51.1.10.334984 80 21 7 5 7
IESPGM.PTET51.1.24.458657 77 14 0 13 9
IESPGM.PTET51.1.37.179646 44 20 5 20 11
IESPGM.PTET51.1.62.198248 47 17 12 2 1
IESPGM.PTET51.1.133.38059 27 0 0 0 0
IESPGM.PTET51.1.79.22220 52 52 7 54 13
IESPGM.PTET51.1.77.137516 28 14 3 8 2
IESPGM.PTET51.1.155.23568 72 24 6 3 0
IESPGM.PTET51.1.107.100122 87 6 1 6 1
IESPGM.PTET51.1.135.185879 28 10 0 5 1
IESPGM.PTET51.1.28.493206 99 21 2 5 2
IESPGM.PTET51.1.151.155826 110 11 7 10 1
IESPGM.PTET51.1.25.290957 63 11 4 2 1
IESPGM.PTET51.1.144.60615 46 18 3 6 1
IESPGM.PTET51.1.61.170748 132 29 11 11 2
IESPGM.PTET51.1.44.438766 26 13 0 4 0
IESPGM.PTET51.1.103.93831 90 18 11 10 6
IESPGM.PTET51.1.100.277859 28 6 1 12 0
IESPGM.PTET51.1.142.23849 26 11 3 5 2
IESPGM.PTET51.1.124.265779 28 12 1 11 6
IESPGM.PTET51.1.95.316738 74 20 0 3 0
IESPGM.PTET51.1.16.211313 87 33 7 17 8
IESPGM.PTET51.1.83.253160 56 26 13 33 4
IESPGM.PTET51.1.86.230276 49 22 3 21 11
IESPGM.PTET51.1.70.227554 48 21 2 5 3
IESPGM.PTET51.1.1.370000 64 4 0 2 1
IESPGM.PTET51.1.19.275828 29 7 4 2 1
IESPGM.PTET51.1.162.150280 29 31 10 29 8
IESPGM.PTET51.1.66.150384 29 10 2 5 3
IESPGM.PTET51.1.73.333515 72 20 1 3 1
IESPGM.PTET51.1.159.172498 26 16 7 8 3
IESPGM.PTET51.1.103.181902 70 10 2 1 0
IESPGM.PTET51.1.89.133765 56 19 3 6 8
IESPGM.PTET51.1.75.36992 77 15 1 9 2
IESPGM.PTET51.1.72.130125 68 21 5 27 3
IESPGM.PTET51.1.92.210018 107 32 0 30 11
IESPGM.PTET51.1.4.448378 48 16 1 7 3
IESPGM.PTET51.1.96.245012 57 12 1 6 1
IESPGM.PTET51.1.106.186069 28 21 10 13 1
IESPGM.PTET51.1.141.165324 71 31 7 16 2
IESPGM.PTET51.1.80.87947 232 49 2 20 1
IESPGM.PTET51.1.28.394749 26 13 5 12 2
IESPGM.PTET51.1.88.159473 28 25 12 19 3
IESPGM.PTET51.1.148.49988 69 10 3 7 1
IESPGM.PTET51.1.16.415594 45 11 3 1 0
IESPGM.PTET51.1.146.37609 28 6 2 4 1
IESPGM.PTET51.1.154.189056 44 17 0 7 2
IESPGM.PTET51.1.12.263424 98 27 7 36 9
IESPGM.PTET51.1.84.152515 53 18 4 5 3
IESPGM.PTET51.1.103.94861 112 26 7 9 3
IESPGM.PTET51.1.2.345775 195 35 2 18 8
IESPGM.PTET51.1.112.169473 29 18 9 25 4
IESPGM.PTET51.1.143.43780 26 22 4 24 3
IESPGM.PTET51.1.90.266267 26 11 3 10 0
IESPGM.PTET51.1.89.263938 28 3 1 4 0
IESPGM.PTET51.1.158.211738 45 13 2 25 6
IESPGM.PTET51.1.126.66375 29 11 6 7 2
IESPGM.PTET51.1.130.39527 108 28 1 10 2
IESPGM.PTET51.1.9.527938 27 14 1 5 2
IESPGM.PTET51.1.162.120750 28 10 3 2 3
IESPGM.PTET51.1.71.160371 45 9 1 1 0
IESPGM.PTET51.1.83.181738 57 26 3 35 4
IESPGM.PTET51.1.111.86172 84 8 1 0 1
IESPGM.PTET51.1.84.47194 43 19 10 11 7
IESPGM.PTET51.1.45.107859 120 25 6 35 4
IESPGM.PTET51.1.50.351184 29 18 1 6 0
IESPGM.PTET51.1.47.443330 29 13 1 10 1
IESPGM.PTET51.1.165.122706 29 32 6 14 5
IESPGM.PTET51.1.106.92930 46 10 4 10 0
IESPGM.PTET51.1.42.205393 110 7 3 3 0
IESPGM.PTET51.1.168.22824 89 7 4 3 0
IESPGM.PTET51.1.92.297127 56 6 5 8 3
IESPGM.PTET51.1.48.171609 228 24 2 20 3
IESPGM.PTET51.1.160.16345 55 3 0 3 0
IESPGM.PTET51.1.10.302523 95 20 6 10 6
IESPGM.PTET51.1.342.3846 114 16 16 12 10
IESPGM.PTET51.1.49.447473 107 26 4 25 4
IESPGM.PTET51.1.83.55028 27 5 1 6 0
IESPGM.PTET51.1.39.255649 146 28 16 17 5
IESPGM.PTET51.1.111.240145 194 38 2 7 2
IESPGM.PTET51.1.177.36981 27 15 3 2 3
IESPGM.PTET51.1.103.282427 86 10 5 17 6
IESPGM.PTET51.1.107.129665 94 27 0 33 4
IESPGM.PTET51.1.48.112713 28 2 3 1 0
IESPGM.PTET51.1.94.47354 78 22 1 5 0
IESPGM.PTET51.1.161.145140 26 16 3 8 2
IESPGM.PTET51.1.62.93256 87 13 5 7 3
IESPGM.PTET51.1.22.525524 28 11 2 1 1
IESPGM.PTET51.1.142.49427 67 28 11 9 1
IESPGM.PTET51.1.98.7397 45 18 7 6 1
IESPGM.PTET51.1.312.4166 26 5 0 4 2
IESPGM.PTET51.1.171.134017 188 35 18 29 18
IESPGM.PTET51.1.125.16635 67 26 3 19 14
IESPGM.PTET51.1.151.736 29 5 0 3 0
IESPGM.PTET51.1.109.60308 27 12 1 13 1
IESPGM.PTET51.1.57.187529 54 14 2 15 2
IESPGM.PTET51.1.148.76416 45 16 7 9 3
IESPGM.PTET51.1.83.223656 78 23 8 26 10
IESPGM.PTET51.1.92.213397 75 15 1 6 6
IESPGM.PTET51.1.45.337534 45 25 4 15 3
IESPGM.PTET51.1.82.250219 98 28 11 19 6
IESPGM.PTET51.1.158.82296 60 25 3 39 10
IESPGM.PTET51.1.91.78352 45 12 7 6 0
IESPGM.PTET51.1.114.216094 46 7 1 2 0
IESPGM.PTET51.1.134.184980 30 17 16 17 4
IESPGM.PTET51.1.155.80402 82 22 13 30 9
IESPGM.PTET51.1.109.33296 48 16 2 16 7
IESPGM.PTET51.1.93.239713 58 10 6 12 12
IESPGM.PTET51.1.58.404035 57 20 14 26 7
IESPGM.PTET51.1.65.90005 82 5 1 0 0
IESPGM.PTET51.1.10.302233 55 26 1 22 2
IESPGM.PTET51.1.28.233126 26 19 0 10 1
IESPGM.PTET51.1.15.82037 28 6 2 3 1
IESPGM.PTET51.1.9.587270 65 13 3 2 0
IESPGM.PTET51.1.429.2140 127 27 5 34 3
IESPGM.PTET51.1.15.471248 29 18 1 5 0
IESPGM.PTET51.1.145.144657 67 9 2 5 1
IESPGM.PTET51.1.125.207784 131 8 0 3 0
IESPGM.PTET51.1.19.176789 45 14 2 3 1
IESPGM.PTET51.1.84.20882 45 15 1 3 0
IESPGM.PTET51.1.27.433717 26 22 1 11 11
IESPGM.PTET51.1.15.166330 31 23 1 8 1
IESPGM.PTET51.1.91.268481 26 5 2 6 2
IESPGM.PTET51.1.33.78783 30 15 8 6 12
IESPGM.PTET51.1.8.656061 349 58 10 60 29
IESPGM.PTET51.1.57.38935 68 17 4 17 6
IESPGM.PTET51.1.76.295028 44 25 6 26 13
IESPGM.PTET51.1.108.42151 75 21 7 21 15
IESPGM.PTET51.1.316.6222 26 2 0 8 0
IESPGM.PTET51.1.68.87203 87 20 2 4 4
IESPGM.PTET51.1.142.209759 27 7 1 5 1
IESPGM.PTET51.1.147.220940 50 7 2 6 3
IESPGM.PTET51.1.15.309354 69 24 7 26 3
IESPGM.PTET51.1.117.146307 28 10 1 3 2
IESPGM.PTET51.1.65.174332 126 30 3 20 8
IESPGM.PTET51.1.98.64020 60 19 11 13 3
IESPGM.PTET51.1.24.429578 28 18 9 10 0
IESPGM.PTET51.1.62.112461 45 12 6 8 7
IESPGM.PTET51.1.8.483808 123 29 14 10 2
IESPGM.PTET51.1.18.374441 27 19 6 6 1
IESPGM.PTET51.1.46.237600 66 21 3 22 7
IESPGM.PTET51.1.124.25200 29 25 2 12 0
IESPGM.PTET51.1.50.218366 81 8 2 1 1
IESPGM.PTET51.1.154.204669 103 17 1 21 10
IESPGM.PTET51.1.106.288781 28 19 2 4 1
IESPGM.PTET51.1.63.169324 95 22 7 5 4
IESPGM.PTET51.1.53.326982 29 5 1 6 0
IESPGM.PTET51.1.340.1336 29 2 1 3 0
IESPGM.PTET51.1.139.191345 206 31 1 15 0
IESPGM.PTET51.1.63.314537 119 24 9 12 12
IESPGM.PTET51.1.73.193295 29 9 0 1 0
IESPGM.PTET51.1.160.115181 138 43 19 29 16
IESPGM.PTET51.1.133.180711 86 16 2 3 2
IESPGM.PTET51.1.40.401421 27 7 7 13 4
IESPGM.PTET51.1.44.306237 30 21 3 10 11
IESPGM.PTET51.1.18.346094 26 12 10 14 3
IESPGM.PTET51.1.1.339029 284 43 3 40 7
IESPGM.PTET51.1.1.514932 137 24 5 7 5
IESPGM.PTET51.1.15.338719 95 31 15 37 20
IESPGM.PTET51.1.22.181315 107 16 2 5 0
IESPGM.PTET51.1.11.362020 84 24 3 36 4
IESPGM.PTET51.1.31.339229 44 22 16 19 5
IESPGM.PTET51.1.25.24312 28 12 2 8 3
IESPGM.PTET51.1.167.156650 44 14 1 10 4
IESPGM.PTET51.1.183.20168 58 13 2 21 0
IESPGM.PTET51.1.152.126906 82 21 0 5 1
IESPGM.PTET51.1.30.308214 101 22 10 9 3
IESPGM.PTET51.1.42.289710 65 18 1 6 1
IESPGM.PTET51.1.29.336449 90 23 1 2 0
IESPGM.PTET51.1.40.361858 102 25 5 32 11
IESPGM.PTET51.1.110.37177 29 23 5 5 1
IESPGM.PTET51.1.115.245341 344 39 6 7 0
IESPGM.PTET51.1.187.35243 47 20 3 12 1
IESPGM.PTET51.1.55.127878 86 22 5 17 5
IESPGM.PTET51.1.157.61641 87 31 20 18 7
IESPGM.PTET51.1.17.239113 172 32 6 17 4
IESPGM.PTET51.1.193.20326 29 13 0 2 0
IESPGM.PTET51.1.48.269801 27 20 7 10 0
IESPGM.PTET51.1.50.250945 111 20 7 2 0
IESPGM.PTET51.1.93.2165 44 15 3 17 3
IESPGM.PTET51.1.5.724388 44 20 4 14 5
IESPGM.PTET51.1.5.652936 102 26 6 32 5
IESPGM.PTET51.1.10.391245 79 30 14 14 10
IESPGM.PTET51.1.71.362876 26 9 1 2 4
IESPGM.PTET51.1.27.433135 26 10 1 7 0
IESPGM.PTET51.1.42.160106 55 17 2 6 0
IESPGM.PTET51.1.152.157158 29 7 0 2 0
IESPGM.PTET51.1.36.478708 38 18 2 6 2
IESPGM.PTET51.1.126.64322 28 17 1 4 1
IESPGM.PTET51.1.125.194350 74 8 3 4 0
IESPGM.PTET51.1.41.103697 96 10 2 4 1
IESPGM.PTET51.1.2.816200 128 39 1 17 4
IESPGM.PTET51.1.371.1554 46 5 7 23 13
IESPGM.PTET51.1.178.83352 165 34 12 18 2
IESPGM.PTET51.1.4.678643 26 6 7 7 4
IESPGM.PTET51.1.162.85582 28 10 3 6 1
IESPGM.PTET51.1.159.97529 28 5 0 7 0
IESPGM.PTET51.1.161.116352 124 23 9 9 6
IESPGM.PTET51.1.117.5267 30 8 0 2 0
IESPGM.PTET51.1.53.124763 108 24 6 3 4
IESPGM.PTET51.1.46.195105 187 38 5 37 20
IESPGM.PTET51.1.16.574276 57 5 1 22 1
IESPGM.PTET51.1.473.2308 70 11 6 20 4
IESPGM.PTET51.1.78.63575 62 6 1 10 0
IESPGM.PTET51.1.27.191652 70 31 14 17 6
IESPGM.PTET51.1.8.526756 117 37 0 14 0
IESPGM.PTET51.1.62.92521 1499 182 69 187 64
IESPGM.PTET51.1.40.402457 78 9 0 2 0
IESPGM.PTET51.1.158.20304 26 7 1 3 0
IESPGM.PTET51.1.134.181901 89 9 4 7 6
IESPGM.PTET51.1.62.371508 105 31 6 11 3
IESPGM.PTET51.1.27.434163 44 25 12 22 14
IESPGM.PTET51.1.13.640249 313 40 8 50 14
IESPGM.PTET51.1.11.64033 86 32 16 32 10
IESPGM.PTET51.1.60.137866 48 19 12 24 7
IESPGM.PTET51.1.89.55593 47 14 1 0 1
IESPGM.PTET51.1.19.71836 282 44 14 62 13
IESPGM.PTET51.1.77.13520 30 10 2 8 8
IESPGM.PTET51.1.161.145737 76 20 7 18 7
IESPGM.PTET51.1.68.58729 27 13 1 3 0
IESPGM.PTET51.1.29.410961 56 9 0 1 0
IESPGM.PTET51.1.174.109233 104 37 15 47 9
IESPGM.PTET51.1.25.126419 29 11 0 5 0
IESPGM.PTET51.1.111.137440 214 39 7 19 1
IESPGM.PTET51.1.9.455037 28 5 0 1 0
IESPGM.PTET51.1.58.61789 28 19 1 13 5
IESPGM.PTET51.1.86.26672 28 15 6 18 5
IESPGM.PTET51.1.1.746967 147 38 7 12 2
IESPGM.PTET51.1.312.3126 29 5 4 2 0
IESPGM.PTET51.1.3.215757 28 23 2 5 0
IESPGM.PTET51.1.32.56506 48 14 1 20 3
IESPGM.PTET51.1.170.103613 28 2 0 1 0
IESPGM.PTET51.1.40.387439 29 14 10 13 11
IESPGM.PTET51.1.31.209625 46 10 1 3 0
IESPGM.PTET51.1.105.124504 26 8 4 9 2
IESPGM.PTET51.1.5.678515 91 18 2 27 6
IESPGM.PTET51.1.131.217339 74 23 1 26 9
IESPGM.PTET51.1.128.44539 170 37 8 23 4
IESPGM.PTET51.1.15.467005 28 19 6 15 11
IESPGM.PTET51.1.21.280207 43 18 7 18 8
IESPGM.PTET51.1.61.111570 99 24 2 4 0
IESPGM.PTET51.1.180.20040 27 24 8 9 4
IESPGM.PTET51.1.42.188328 26 3 0 0 0
IESPGM.PTET51.1.556.27210 84 20 4 4 0
IESPGM.PTET51.1.3.750362 26 8 1 0 1
IESPGM.PTET51.1.40.126610 29 1 0 2 0
IESPGM.PTET51.1.35.378186 45 9 5 9 8
IESPGM.PTET51.1.61.341540 79 30 12 24 3
IESPGM.PTET51.1.688.479 67 3 1 20 4
IESPGM.PTET51.1.22.353137 86 15 1 9 1
IESPGM.PTET51.1.72.363774 46 11 2 0 0
IESPGM.PTET51.1.47.112563 49 29 3 11 3
IESPGM.PTET51.1.86.155033 29 25 8 9 3
IESPGM.PTET51.1.11.434355 127 41 7 31 8
IESPGM.PTET51.1.77.270936 27 16 6 14 3
IESPGM.PTET51.1.75.62407 108 23 6 24 23
IESPGM.PTET51.1.105.184443 221 40 5 30 3
IESPGM.PTET51.1.158.47201 101 14 6 7 0
IESPGM.PTET51.1.56.130671 49 15 3 14 2
IESPGM.PTET51.1.88.228417 30 19 2 7 6
IESPGM.PTET51.1.76.79101 44 3 1 4 0
IESPGM.PTET51.1.92.298457 27 16 6 17 12
IESPGM.PTET51.1.30.1236 26 3 0 6 1
IESPGM.PTET51.1.158.19168 26 2 0 10 4
IESPGM.PTET51.1.119.252719 29 7 1 3 4
IESPGM.PTET51.1.91.240278 28 25 14 15 5
IESPGM.PTET51.1.99.56783 29 5 0 0 0
IESPGM.PTET51.1.13.507425 345 48 13 36 11
IESPGM.PTET51.1.16.444986 47 27 4 9 5
IESPGM.PTET51.1.83.178239 28 9 1 3 4
IESPGM.PTET51.1.14.208685 26 2 0 1 0
IESPGM.PTET51.1.14.439974 158 41 10 16 4
IESPGM.PTET51.1.111.86187 44 6 0 9 0
IESPGM.PTET51.1.566.683 28 5 5 6 3
IESPGM.PTET51.1.32.243548 27 7 2 2 0
IESPGM.PTET51.1.119.93671 83 31 3 13 1
IESPGM.PTET51.1.101.218828 27 14 9 9 3
IESPGM.PTET51.1.60.208850 90 19 5 29 5
IESPGM.PTET51.1.74.292505 51 15 2 9 1
IESPGM.PTET51.1.13.365729 83 9 0 2 2
IESPGM.PTET51.1.87.127159 109 11 2 2 0
IESPGM.PTET51.1.58.364786 190 37 6 27 11
IESPGM.PTET51.1.88.291554 96 16 0 8 0
IESPGM.PTET51.1.154.203640 27 8 3 5 1
IESPGM.PTET51.1.45.166172 127 24 1 5 1
IESPGM.PTET51.1.22.425733 28 17 2 7 0
IESPGM.PTET51.1.62.339513 145 21 2 1 0
IESPGM.PTET51.1.63.414618 44 9 1 18 6
IESPGM.PTET51.1.129.113473 4381 600 238 538 276
IESPGM.PTET51.1.34.420955 64 12 1 3 0
IESPGM.PTET51.1.3.215171 83 16 1 3 0
IESPGM.PTET51.1.146.4291 61 12 8 15 2
IESPGM.PTET51.1.20.47366 67 15 1 19 1
IESPGM.PTET51.1.39.182907 81 30 6 16 13
IESPGM.PTET51.1.93.171351 118 37 8 32 10
IESPGM.PTET51.1.37.182298 246 45 3 29 3
IESPGM.PTET51.1.82.150440 107 32 6 29 30
IESPGM.PTET51.1.119.59603 27 9 0 11 2
IESPGM.PTET51.1.104.152117 28 21 5 6 7
IESPGM.PTET51.1.65.90013 45 1 5 3 1
IESPGM.PTET51.1.15.267444 109 16 4 26 8
IESPGM.PTET51.1.145.47504 28 17 1 1 3
IESPGM.PTET51.1.165.83078 58 17 9 8 2
IESPGM.PTET51.1.160.143812 69 16 3 13 6
IESPGM.PTET51.1.24.226939 28 27 1 8 0
IESPGM.PTET51.1.28.395497 56 7 10 8 2
IESPGM.PTET51.1.13.508454 62 26 1 20 6
IESPGM.PTET51.1.194.8587 26 4 0 4 0
IESPGM.PTET51.1.97.120271 146 26 11 9 1
IESPGM.PTET51.1.77.165006 80 18 2 4 1
IESPGM.PTET51.1.6.96673 57 22 8 19 10
IESPGM.PTET51.1.19.549782 29 7 0 3 0
IESPGM.PTET51.1.127.25069 48 16 7 18 9
IESPGM.PTET51.1.24.330961 121 30 4 21 0
IESPGM.PTET51.1.166.71405 104 28 23 27 9
IESPGM.PTET51.1.179.12215 77 14 5 19 8
IESPGM.PTET51.1.61.239577 166 25 11 14 1
IESPGM.PTET51.1.1.211037 27 4 1 6 0
IESPGM.PTET51.1.5.724979 28 2 1 3 0
IESPGM.PTET51.1.80.30657 58 12 5 9 6
IESPGM.PTET51.1.316.6529 27 0 0 9 9
IESPGM.PTET51.1.23.44112 278 57 11 30 5
IESPGM.PTET51.1.103.149905 30 8 5 5 1
IESPGM.PTET51.1.113.94430 56 26 3 16 9
IESPGM.PTET51.1.30.469551 317 70 40 39 10
IESPGM.PTET51.1.13.595408 167 18 4 4 2
IESPGM.PTET51.1.352.192 57 3 0 19 4
IESPGM.PTET51.1.105.72132 28 6 1 6 0
IESPGM.PTET51.1.96.276460 44 1 0 1 1
IESPGM.PTET51.1.56.286712 49 25 9 3 1
IESPGM.PTET51.1.72.289863 26 15 6 6 3
IESPGM.PTET51.1.39.386872 108 17 2 9 0
IESPGM.PTET51.1.19.420179 30 1 0 3 0
IESPGM.PTET51.1.98.178474 27 19 9 7 4
IESPGM.PTET51.1.111.106307 26 19 2 5 1
IESPGM.PTET51.1.15.539330 52 16 1 2 2
IESPGM.PTET51.1.65.61801 56 11 1 6 2
IESPGM.PTET51.1.26.291577 106 29 6 15 6
IESPGM.PTET51.1.9.587287 149 20 4 2 0
IESPGM.PTET51.1.133.150021 29 0 0 1 1
IESPGM.PTET51.1.40.288396 39 25 2 15 2
IESPGM.PTET51.1.48.199837 94 12 1 2 1
IESPGM.PTET51.1.77.167355 92 30 5 10 2
IESPGM.PTET51.1.88.157705 26 20 2 11 2
IESPGM.PTET51.1.20.421306 50 29 2 7 1
IESPGM.PTET51.1.14.611619 107 30 24 19 4
IESPGM.PTET51.1.44.164542 78 22 1 19 4
IESPGM.PTET51.1.134.252608 79 17 1 8 0
IESPGM.PTET51.1.110.107190 58 25 10 10 7
IESPGM.PTET51.1.17.315382 27 10 1 3 0
IESPGM.PTET51.1.67.218038 132 36 10 34 16
IESPGM.PTET51.1.32.112917 29 23 12 5 0
IESPGM.PTET51.1.162.25944 31 17 1 4 1
IESPGM.PTET51.1.93.2464 26 17 2 25 14
IESPGM.PTET51.1.52.454676 44 26 4 16 2
IESPGM.PTET51.1.15.472287 29 20 7 17 3
IESPGM.PTET51.1.149.120309 124 50 15 49 16
IESPGM.PTET51.1.68.118706 28 11 1 2 1
IESPGM.PTET51.1.9.530586 26 4 4 2 0
IESPGM.PTET51.1.94.169329 31 21 6 22 5
IESPGM.PTET51.1.19.447365 27 14 2 1 1
IESPGM.PTET51.1.121.130299 30 9 3 5 0
IESPGM.PTET51.1.58.190609 88 12 1 7 6
IESPGM.PTET51.1.86.55479 26 23 1 17 9
IESPGM.PTET51.1.11.192294 27 21 2 17 8
IESPGM.PTET51.1.2.851896 46 28 3 15 9
IESPGM.PTET51.1.65.318687 75 15 0 11 1
IESPGM.PTET51.1.1.298147 26 13 0 6 4
IESPGM.PTET51.1.154.59049 48 18 2 5 1
IESPGM.PTET51.1.94.3277 54 13 2 19 1
IESPGM.PTET51.1.86.230877 29 27 0 13 1
IESPGM.PTET51.1.112.2098 45 19 7 32 22
IESPGM.PTET51.1.47.243491 89 13 1 12 3
IESPGM.PTET51.1.161.63019 46 14 1 1 1
IESPGM.PTET51.1.93.299358 50 11 1 6 3
IESPGM.PTET51.1.28.466795 77 18 9 10 2
IESPGM.PTET51.1.105.14567 52 14 9 9 5
IESPGM.PTET51.1.84.282139 57 17 5 20 5
IESPGM.PTET51.1.83.278602 28 12 2 17 1
IESPGM.PTET51.1.293.8655 78 10 2 12 0
IESPGM.PTET51.1.161.175569 44 7 0 3 0
IESPGM.PTET51.1.10.128844 48 6 2 7 1
IESPGM.PTET51.1.146.10726 54 0 0 3 1
IESPGM.PTET51.1.20.151492 28 12 1 5 0
IESPGM.PTET51.1.27.291441 58 14 6 6 1
IESPGM.PTET51.1.15.196732 87 29 5 7 3
IESPGM.PTET51.1.28.204631 128 29 1 24 12
IESPGM.PTET51.1.133.38369 65 25 6 24 9
IESPGM.PTET51.1.55.186483 28 2 0 0 0
IESPGM.PTET51.1.10.161284 47 20 1 3 7
IESPGM.PTET51.1.91.211488 89 19 5 11 5
IESPGM.PTET51.1.30.409036 30 14 1 18 7
IESPGM.PTET51.1.133.40263 85 15 0 14 1
IESPGM.PTET51.1.166.183242 45 13 0 8 1
IESPGM.PTET51.1.77.339460 138 26 12 33 11
IESPGM.PTET51.1.154.63290 71 24 0 3 0
IESPGM.PTET51.1.233.9725 163 33 17 23 11
IESPGM.PTET51.1.60.235012 103 18 4 24 5
IESPGM.PTET51.1.39.184674 44 14 6 22 7
IESPGM.PTET51.1.54.325522 47 10 2 12 3
IESPGM.PTET51.1.145.112206 45 14 0 6 1
IESPGM.PTET51.1.41.331033 27 22 4 7 1
IESPGM.PTET51.1.62.140222 138 26 1 7 2
IESPGM.PTET51.1.120.40544 28 13 5 8 1
IESPGM.PTET51.1.23.526125 119 20 4 7 3
IESPGM.PTET51.1.159.213381 28 19 0 2 1
IESPGM.PTET51.1.243.1134 118 17 1 32 1
IESPGM.PTET51.1.179.2315 28 2 0 2 1
IESPGM.PTET51.1.41.102389 94 18 5 8 2
IESPGM.PTET51.1.68.180230 26 10 1 11 2
IESPGM.PTET51.1.55.87227 109 21 25 19 9
IESPGM.PTET51.1.73.24923 47 12 0 1 0
IESPGM.PTET51.1.91.21088 115 17 4 7 0
IESPGM.PTET51.1.17.472312 131 29 3 13 9
IESPGM.PTET51.1.14.410440 48 26 3 16 11
IESPGM.PTET51.1.176.72308 27 13 1 6 1
IESPGM.PTET51.1.151.155843 57 9 3 6 1
IESPGM.PTET51.1.52.91059 103 44 8 18 11
IESPGM.PTET51.1.115.174930 26 16 6 21 5
IESPGM.PTET51.1.265.9411 26 1 0 11 3
IESPGM.PTET51.1.69.179819 55 15 4 13 4
IESPGM.PTET51.1.57.362579 44 4 1 4 0
IESPGM.PTET51.1.57.261454 58 9 1 3 0
IESPGM.PTET51.1.22.149608 88 18 3 7 1
IESPGM.PTET51.1.141.88416 78 27 4 29 15
IESPGM.PTET51.1.139.161531 79 24 4 28 3
IESPGM.PTET51.1.50.9374 85 26 1 19 4
IESPGM.PTET51.1.148.219959 56 10 1 12 3
IESPGM.PTET51.1.7.250605 272 52 26 36 13
IESPGM.PTET51.1.28.334827 27 8 0 4 0
IESPGM.PTET51.1.5.522176 109 8 1 1 0
IESPGM.PTET51.1.55.227088 26 8 1 2 4
IESPGM.PTET51.1.59.46905 85 30 6 17 12
IESPGM.PTET51.1.130.69076 26 15 2 6 2
IESPGM.PTET51.1.89.262926 56 17 2 2 0
IESPGM.PTET51.1.168.187094 97 18 6 13 3
IESPGM.PTET51.1.22.253947 129 28 7 33 11
IESPGM.PTET51.1.261.8091 30 8 3 8 4
IESPGM.PTET51.1.130.11036 75 12 2 5 0
IESPGM.PTET51.1.24.560063 119 0 0 0 0
IESPGM.PTET51.1.13.597195 26 13 6 17 13
IESPGM.PTET51.1.30.195615 28 27 0 7 1
IESPGM.PTET51.1.128.111269 26 12 10 19 9
IESPGM.PTET51.1.165.154898 28 11 0 7 0
IESPGM.PTET51.1.172.105102 28 16 4 6 7
IESPGM.PTET51.1.120.154220 27 12 6 11 5
IESPGM.PTET51.1.58.292176 56 28 1 15 2
IESPGM.PTET51.1.85.286997 90 26 9 9 9
IESPGM.PTET51.1.151.155551 28 10 4 1 3
IESPGM.PTET51.1.116.220386 47 14 11 27 5
IESPGM.PTET51.1.33.173752 83 31 4 32 13
IESPGM.PTET51.1.159.37031 57 36 15 22 14
IESPGM.PTET51.1.68.282070 162 21 3 8 6
IESPGM.PTET51.1.74.204532 75 8 8 1 0
IESPGM.PTET51.1.161.93134 28 20 20 13 9
IESPGM.PTET51.1.158.108750 28 7 0 1 0
IESPGM.PTET51.1.92.209168 100 17 5 1 0
IESPGM.PTET51.1.185.55928 97 16 7 10 3
IESPGM.PTET51.1.126.107282 82 19 3 6 0
IESPGM.PTET51.1.41.257106 267 38 3 9 2
IESPGM.PTET51.1.108.261035 64 12 5 1 8
IESPGM.PTET51.1.4.722472 29 25 2 8 0
IESPGM.PTET51.1.19.578296 27 7 2 2 0
IESPGM.PTET51.1.143.70816 29 17 6 16 6
IESPGM.PTET51.1.370.1495 28 5 1 2 0
IESPGM.PTET51.1.7.121156 79 40 7 23 4
IESPGM.PTET51.1.39.400871 119 27 1 3 0
IESPGM.PTET51.1.149.178933 75 23 7 28 7
IESPGM.PTET51.1.106.156553 118 42 16 24 3
IESPGM.PTET51.1.24.401372 29 10 6 5 0
IESPGM.PTET51.1.165.52813 29 10 0 7 0
IESPGM.PTET51.1.36.250062 177 28 7 21 1
IESPGM.PTET51.1.48.271112 30 11 8 2 2
IESPGM.PTET51.1.89.23431 70 32 7 15 4
IESPGM.PTET51.1.160.16361 26 4 0 3 0
IESPGM.PTET51.1.22.355789 28 13 0 4 5
IESPGM.PTET51.1.72.160530 75 17 5 2 1
IESPGM.PTET51.1.47.137411 29 14 17 8 8
IESPGM.PTET51.1.106.29502 49 3 0 1 0
IESPGM.PTET51.1.181.67740 40 16 3 12 2
IESPGM.PTET51.1.40.432878 45 18 6 1 1
IESPGM.PTET51.1.53.282710 46 19 9 8 2
IESPGM.PTET51.1.58.302214 640 61 29 56 22
IESPGM.PTET51.1.176.1637 49 0 0 0 0
IESPGM.PTET51.1.556.30739 78 12 1 5 2
IESPGM.PTET51.1.56.49579 118 27 27 33 11
IESPGM.PTET51.1.10.258455 84 29 3 23 17
IESPGM.PTET51.1.72.100615 30 16 9 15 5
IESPGM.PTET51.1.12.188501 31 3 0 0 1
IESPGM.PTET51.1.161.36889 97 21 6 19 1
IESPGM.PTET51.1.20.50881 77 25 5 21 3
IESPGM.PTET51.1.27.159651 111 35 10 20 6
IESPGM.PTET51.1.180.22699 134 35 7 37 8
IESPGM.PTET51.1.1.644558 26 27 1 5 1
IESPGM.PTET51.1.103.178123 46 4 0 1 0
IESPGM.PTET51.1.18.516725 29 21 1 5 0
IESPGM.PTET51.1.171.35709 47 20 8 22 8
IESPGM.PTET51.1.362.279 26 12 16 12 4
IESPGM.PTET51.1.79.313023 28 10 1 15 3
IESPGM.PTET51.1.63.373733 45 22 8 19 6
IESPGM.PTET51.1.119.253751 29 9 0 0 0
IESPGM.PTET51.1.64.215372 26 14 5 15 7
IESPGM.PTET51.1.48.112734 53 8 0 5 2
IESPGM.PTET51.1.50.52522 29 6 2 3 1
IESPGM.PTET51.1.57.290549 88 30 6 8 3
IESPGM.PTET51.1.48.172653 49 8 19 13 2
IESPGM.PTET51.1.73.133979 107 28 9 7 0
IESPGM.PTET51.1.47.442039 27 12 6 4 1
IESPGM.PTET51.1.114.26988 75 18 4 10 5
IESPGM.PTET51.1.103.283470 28 12 2 2 0
IESPGM.PTET51.1.156.164260 137 26 13 18 12
IESPGM.PTET51.1.122.127519 183 33 3 13 3
IESPGM.PTET51.1.7.523529 85 14 4 3 0
IESPGM.PTET51.1.16.513928 29 20 2 8 1
IESPGM.PTET51.1.107.131580 26 12 1 8 2
IESPGM.PTET51.1.1.111554 56 7 0 0 1
IESPGM.PTET51.1.45.166184 58 5 8 14 7
IESPGM.PTET51.1.168.185628 28 12 1 1 2
IESPGM.PTET51.1.10.227600 28 6 1 7 2
IESPGM.PTET51.1.50.83089 97 19 6 27 3
IESPGM.PTET51.1.18.80416 58 16 2 8 1
IESPGM.PTET51.1.26.187557 27 12 7 6 4
IESPGM.PTET51.1.56.403891 543 88 19 72 28
IESPGM.PTET51.1.87.72004 30 20 1 1 0
IESPGM.PTET51.1.52.122560 83 14 1 4 0
IESPGM.PTET51.1.24.64628 109 24 4 22 9
IESPGM.PTET51.1.44.265650 27 16 9 7 4
IESPGM.PTET51.1.140.134047 155 32 2 15 4
IESPGM.PTET51.1.43.51773 28 25 3 3 0
IESPGM.PTET51.1.22.282729 130 11 2 6 3
IESPGM.PTET51.1.90.296694 85 15 7 23 5
IESPGM.PTET51.1.194.8597 28 2 0 3 2
IESPGM.PTET51.1.22.253071 26 7 1 4 4
IESPGM.PTET51.1.58.160229 107 15 1 3 0
IESPGM.PTET51.1.123.102839 28 4 1 0 1
IESPGM.PTET51.1.44.410864 28 16 2 4 1
IESPGM.PTET51.1.127.209286 30 28 4 8 7
IESPGM.PTET51.1.47.443064 27 16 4 6 9
IESPGM.PTET51.1.181.66134 55 19 3 12 1
IESPGM.PTET51.1.143.239151 46 18 4 11 6
IESPGM.PTET51.1.29.265183 1323 162 36 140 55
IESPGM.PTET51.1.52.91640 28 9 1 1 2
IESPGM.PTET51.1.151.125735 28 7 1 1 0
IESPGM.PTET51.1.105.153606 27 12 4 20 5
IESPGM.PTET51.1.128.242195 47 19 4 13 0
IESPGM.PTET51.1.137.55912 177 29 11 29 12
IESPGM.PTET51.1.20.319946 119 34 7 35 16
IESPGM.PTET51.1.155.192164 28 17 11 13 14
IESPGM.PTET51.1.58.101318 126 12 1 5 2
IESPGM.PTET51.1.19.447666 56 26 3 19 0
IESPGM.PTET51.1.18.245594 146 38 14 33 6
IESPGM.PTET51.1.92.210914 103 33 4 18 1
IESPGM.PTET51.1.142.167563 55 8 3 7 4
IESPGM.PTET51.1.96.216552 90 18 9 9 2
IESPGM.PTET51.1.120.125741 48 28 6 26 5
IESPGM.PTET51.1.119.254783 28 1 0 0 0
IESPGM.PTET51.1.168.186656 27 13 1 0 0
IESPGM.PTET51.1.22.324644 76 16 0 7 0
IESPGM.PTET51.1.119.33477 87 28 9 27 6
IESPGM.PTET51.1.26.188584 48 12 2 3 2
IESPGM.PTET51.1.145.50734 81 16 2 9 3
IESPGM.PTET51.1.58.30361 48 25 14 12 4
IESPGM.PTET51.1.149.121633 57 13 5 4 1
IESPGM.PTET51.1.135.255279 100 5 2 1 0
IESPGM.PTET51.1.76.238791 57 18 1 3 0
IESPGM.PTET51.1.2.474378 29 13 6 12 3
IESPGM.PTET51.1.99.55189 50 9 0 5 1
IESPGM.PTET51.1.27.34360 96 11 0 2 0
IESPGM.PTET51.1.71.128679 99 23 2 3 0
IESPGM.PTET51.1.45.30957 45 17 10 22 2
IESPGM.PTET51.1.5.682482 55 4 4 8 1
IESPGM.PTET51.1.89.25494 26 15 9 18 9
IESPGM.PTET51.1.2.745238 78 15 6 12 2
IESPGM.PTET51.1.45.135333 136 30 7 13 6
IESPGM.PTET51.1.123.229512 29 16 5 13 3
IESPGM.PTET51.1.80.30372 30 7 7 4 5
IESPGM.PTET51.1.193.19761 28 17 1 5 2
IESPGM.PTET51.1.26.391076 253 26 7 14 5
IESPGM.PTET51.1.99.83227 87 26 4 29 11
IESPGM.PTET51.1.5.681164 102 13 3 10 6
IESPGM.PTET51.1.29.134842 68 10 0 6 1
IESPGM.PTET51.1.36.423183 67 18 1 2 5
IESPGM.PTET51.1.23.124077 30 16 2 11 0
IESPGM.PTET51.1.441.2617 654 4 7 7 23
IESPGM.PTET51.1.39.425138 30 11 2 1 0
IESPGM.PTET51.1.53.284790 27 5 2 3 0
IESPGM.PTET51.1.106.186672 203 49 7 19 3
IESPGM.PTET51.1.95.314705 29 4 0 2 0
IESPGM.PTET51.1.36.6266 29 3 0 2 1
IESPGM.PTET51.1.60.337440 56 28 5 22 8
IESPGM.PTET51.1.95.273816 89 24 6 15 4
IESPGM.PTET51.1.71.358352 46 16 5 5 4
IESPGM.PTET51.1.61.269990 28 5 0 7 4
IESPGM.PTET51.1.5.376235 30 21 3 3 1
IESPGM.PTET51.1.92.312754 30 2 1 1 2
IESPGM.PTET51.1.12.132527 57 23 4 14 2
IESPGM.PTET51.1.5.520128 94 18 4 10 1
IESPGM.PTET51.1.105.126289 89 27 0 8 1
IESPGM.PTET51.1.6.452678 78 26 11 21 3
IESPGM.PTET51.1.121.87097 83 30 3 15 11
IESPGM.PTET51.1.90.88577 28 11 0 4 1
IESPGM.PTET51.1.54.254258 86 23 12 31 18
IESPGM.PTET51.1.1.342262 66 19 6 12 3
IESPGM.PTET51.1.50.350749 27 22 5 16 5
IESPGM.PTET51.1.111.111881 100 10 11 14 1
IESPGM.PTET51.1.10.358822 105 29 3 6 0
IESPGM.PTET51.1.91.311298 28 7 0 3 1
IESPGM.PTET51.1.167.155351 26 4 3 10 1
IESPGM.PTET51.1.30.50463 30 8 3 2 4
IESPGM.PTET51.1.12.193785 102 24 2 17 0
IESPGM.PTET51.1.1.137135 26 14 6 28 7
IESPGM.PTET51.1.42.464183 78 12 2 2 0
IESPGM.PTET51.1.12.262711 58 12 7 12 2
IESPGM.PTET51.1.159.97542 28 4 1 1 0
IESPGM.PTET51.1.123.95632 58 22 13 20 18
IESPGM.PTET51.1.64.273829 65 20 6 17 10
IESPGM.PTET51.1.77.42045 28 28 4 7 15
IESPGM.PTET51.1.22.224571 76 16 4 21 15
IESPGM.PTET51.1.55.186496 27 3 0 1 0
IESPGM.PTET51.1.89.261903 26 8 7 8 2
IESPGM.PTET51.1.24.460872 257 57 18 37 13
IESPGM.PTET51.1.77.137838 85 8 4 16 7
IESPGM.PTET51.1.16.370032 114 15 0 11 5
IESPGM.PTET51.1.79.138016 28 10 0 0 2
IESPGM.PTET51.1.71.361575 27 7 5 2 1
IESPGM.PTET51.1.6.581529 78 34 1 19 0
IESPGM.PTET51.1.133.38081 59 1 0 0 0
IESPGM.PTET51.1.113.113386 30 24 1 4 0
IESPGM.PTET51.1.145.172133 128 34 14 23 12
IESPGM.PTET51.1.4.676020 47 19 3 16 3
IESPGM.PTET51.1.110.165945 47 23 19 23 7
IESPGM.PTET51.1.163.120063 29 20 4 12 7
IESPGM.PTET51.1.142.19338 27 17 0 1 0
IESPGM.PTET51.1.164.178245 47 23 1 1 1
IESPGM.PTET51.1.111.84126 44 12 0 3 1
IESPGM.PTET51.1.179.2325 26 1 0 0 0
IESPGM.PTET51.1.125.193052 50 14 3 25 6
IESPGM.PTET51.1.14.306112 26 22 5 10 4
IESPGM.PTET51.1.6.8073 91 13 1 9 2
IESPGM.PTET51.1.48.113189 302 39 5 39 14
IESPGM.PTET51.1.441.2032 26 10 9 14 2
IESPGM.PTET51.1.161.144727 26 2 0 0 0
IESPGM.PTET51.1.18.49432 28 15 3 7 2
IESPGM.PTET51.1.159.36011 69 26 8 7 3
IESPGM.PTET51.1.50.348282 1251 207 47 200 96
IESPGM.PTET51.1.51.118454 57 30 2 21 4
IESPGM.PTET51.1.4.677347 58 19 2 16 4
IESPGM.PTET51.1.101.118186 123 23 9 12 0
IESPGM.PTET51.1.180.18454 26 30 5 19 2
IESPGM.PTET51.1.508.509 26 20 10 25 6
IESPGM.PTET51.1.87.185032 47 24 7 14 0
IESPGM.PTET51.1.165.81013 57 14 5 2 1
IESPGM.PTET51.1.158.106410 27 15 3 6 0
IESPGM.PTET51.1.112.170648 99 42 3 8 0
IESPGM.PTET51.1.16.271574 121 37 3 14 2
IESPGM.PTET51.1.78.90314 55 9 1 5 1
IESPGM.PTET51.1.133.68783 29 7 8 11 3
IESPGM.PTET51.1.16.212661 68 22 10 29 12
IESPGM.PTET51.1.124.102122 84 15 6 12 2
IESPGM.PTET51.1.122.101960 132 19 7 12 1
IESPGM.PTET51.1.146.96528 27 14 2 4 1
IESPGM.PTET51.1.52.424867 77 22 7 11 2
IESPGM.PTET51.1.164.122868 29 24 4 18 10
IESPGM.PTET51.1.102.178262 114 27 7 13 0
IESPGM.PTET51.1.44.39996 115 15 5 7 1
IESPGM.PTET51.1.117.175122 29 22 1 10 9
IESPGM.PTET51.1.19.275857 44 4 3 13 2
IESPGM.PTET51.1.73.131927 155 60 5 13 2
IESPGM.PTET51.1.125.46487 26 27 7 10 12
IESPGM.PTET51.1.118.121068 67 18 0 23 2
IESPGM.PTET51.1.79.272742 31 10 1 4 3
IESPGM.PTET51.1.81.316101 78 19 2 5 3
IESPGM.PTET51.1.22.555062 95 28 6 10 2
IESPGM.PTET51.1.148.220542 28 9 1 9 1
IESPGM.PTET51.1.16.213987 135 28 12 19 13
IESPGM.PTET51.1.36.249490 47 16 1 11 3
IESPGM.PTET51.1.123.36451 27 2 0 0 0
IESPGM.PTET51.1.21.118622 58 14 1 1 1
IESPGM.PTET51.1.72.259764 242 34 13 32 13
IESPGM.PTET51.1.17.211501 177 45 4 17 2
IESPGM.PTET51.1.9.500480 26 16 4 8 6
IESPGM.PTET51.1.72.131478 85 37 2 3 1
IESPGM.PTET51.1.136.65533 29 11 6 13 10
IESPGM.PTET51.1.24.427837 82 23 7 11 8
IESPGM.PTET51.1.17.313632 30 12 2 6 0
IESPGM.PTET51.1.174.35276 121 25 3 5 2
IESPGM.PTET51.1.152.82639 116 24 11 29 5
IESPGM.PTET51.1.53.323905 29 0 0 0 2
IESPGM.PTET51.1.47.171490 28 13 5 4 0
IESPGM.PTET51.1.76.308173 30 29 8 13 2
IESPGM.PTET51.1.92.198982 56 5 0 1 0
IESPGM.PTET51.1.31.269563 111 17 11 24 8
IESPGM.PTET51.1.89.263965 78 7 2 3 0
IESPGM.PTET51.1.102.222375 49 8 3 9 3
IESPGM.PTET51.1.21.322438 79 13 3 4 0
IESPGM.PTET51.1.67.116502 29 16 5 10 0
IESPGM.PTET51.1.37.351319 27 8 2 9 0
IESPGM.PTET51.1.41.72891 56 37 15 54 20
IESPGM.PTET51.1.88.128945 100 35 6 17 6
IESPGM.PTET51.1.83.152092 303 58 6 39 10
IESPGM.PTET51.1.9.384948 307 39 13 45 5
IESPGM.PTET51.1.11.665661 27 12 1 16 4
IESPGM.PTET51.1.68.32296 112 17 8 17 5
IESPGM.PTET51.1.144.495 26 12 4 14 12
IESPGM.PTET51.1.72.287808 131 30 4 12 1
IESPGM.PTET51.1.7.55931 74 22 6 16 7
IESPGM.PTET51.1.169.98442 29 12 0 13 4
IESPGM.PTET51.1.74.304037 57 29 4 27 8
IESPGM.PTET51.1.14.89609 68 23 12 22 2
IESPGM.PTET51.1.69.79985 27 7 1 2 0
IESPGM.PTET51.1.11.162195 86 23 13 10 4
IESPGM.PTET51.1.83.249821 30 13 2 8 1
IESPGM.PTET51.1.175.24929 80 17 11 19 7
IESPGM.PTET51.1.128.141667 68 23 11 8 8
IESPGM.PTET51.1.33.174791 177 22 7 12 2
IESPGM.PTET51.1.100.95199 26 23 5 10 9
IESPGM.PTET51.1.114.199041 49 12 1 7 0
IESPGM.PTET51.1.125.266998 26 12 6 8 1
IESPGM.PTET51.1.48.172959 106 28 12 23 8
IESPGM.PTET51.1.15.140788 67 11 1 2 1
IESPGM.PTET51.1.1.170454 104 24 6 13 9
IESPGM.PTET51.1.119.223065 66 13 6 6 5
IESPGM.PTET51.1.4.618169 81 19 4 29 14
IESPGM.PTET51.1.30.409925 90 29 2 5 1
IESPGM.PTET51.1.32.243566 29 0 0 0 0
IESPGM.PTET51.1.17.544631 55 9 2 10 7
IESPGM.PTET51.1.207.11132 75 19 3 13 4
IESPGM.PTET51.1.70.257978 68 37 9 26 4
IESPGM.PTET51.1.77.41606 106 24 25 29 22
IESPGM.PTET51.1.24.400068 27 15 5 12 3
IESPGM.PTET51.1.167.91923 30 5 1 2 1
IESPGM.PTET51.1.23.184586 46 23 3 5 1
IESPGM.PTET51.1.122.100043 257 53 7 18 5
IESPGM.PTET51.1.16.573850 28 23 10 13 2
IESPGM.PTET51.1.40.489297 29 4 2 0 0
IESPGM.PTET51.1.104.154771 29 15 1 15 8
IESPGM.PTET51.1.1.209155 29 22 4 6 2
IESPGM.PTET51.1.106.286750 77 7 2 4 0
IESPGM.PTET51.1.63.269422 97 23 11 11 11
IESPGM.PTET51.1.78.59622 115 23 4 4 1
IESPGM.PTET51.1.49.169604 72 5 1 1 0
IESPGM.PTET51.1.5.679567 239 28 7 27 3
IESPGM.PTET51.1.38.85883 117 26 7 23 11
IESPGM.PTET51.1.17.545957 65 18 2 3 3
IESPGM.PTET51.1.52.383398 71 26 3 12 6
IESPGM.PTET51.1.133.249261 85 22 9 24 18
IESPGM.PTET51.1.317.7667 26 8 2 21 4
IESPGM.PTET51.1.14.236747 30 21 1 9 0
IESPGM.PTET51.1.43.289022 78 31 7 28 13
IESPGM.PTET51.1.20.249689 30 14 4 19 20
IESPGM.PTET51.1.35.54305 80 22 8 13 12
IESPGM.PTET51.1.30.46204 28 2 0 5 5
IESPGM.PTET51.1.21.150911 27 17 0 1 0
IESPGM.PTET51.1.19.420190 169 11 2 9 6
IESPGM.PTET51.1.152.200846 44 18 8 24 22
IESPGM.PTET51.1.184.36153 136 33 8 33 4
IESPGM.PTET51.1.42.233485 96 24 16 27 6
IESPGM.PTET51.1.109.28924 27 9 1 14 2
IESPGM.PTET51.1.60.84577 180 28 5 42 10
IESPGM.PTET51.1.55.355816 27 9 1 1 2
IESPGM.PTET51.1.44.366788 29 4 2 1 0
IESPGM.PTET51.1.88.190472 77 32 7 24 13
IESPGM.PTET51.1.19.446354 253 27 1 36 5
IESPGM.PTET51.1.98.66986 66 13 0 5 3
IESPGM.PTET51.1.153.188483 73 8 1 5 1
IESPGM.PTET51.1.151.474 29 9 1 1 0
IESPGM.PTET51.1.80.146791 80 16 8 8 0
IESPGM.PTET51.1.31.414196 28 7 1 1 0
IESPGM.PTET51.1.118.42634 28 16 5 3 1
IESPGM.PTET51.1.62.298351 181 64 5 60 13
IESPGM.PTET51.1.10.390539 108 31 12 28 10
IESPGM.PTET51.1.105.73490 59 16 3 5 3
IESPGM.PTET51.1.171.36454 27 9 2 12 0
IESPGM.PTET51.1.46.209590 26 27 2 12 1
IESPGM.PTET51.1.94.17859 74 16 1 8 1
IESPGM.PTET51.1.45.27454 65 11 2 3 0
IESPGM.PTET51.1.34.274154 44 10 8 17 1
IESPGM.PTET51.1.7.423461 70 15 1 8 5
IESPGM.PTET51.1.36.6271 28 0 0 1 0
IESPGM.PTET51.1.20.280964 98 13 2 4 2
IESPGM.PTET51.1.142.18310 27 9 2 5 2
IESPGM.PTET51.1.164.647 27 9 1 4 1
IESPGM.PTET51.1.134.148307 172 23 4 21 7
IESPGM.PTET51.1.144.172291 86 26 4 12 3
IESPGM.PTET51.1.32.212425 45 14 0 5 0
IESPGM.PTET51.1.96.276489 39 8 0 16 0
IESPGM.PTET51.1.44.393212 44 12 0 2 0
IESPGM.PTET51.1.139.129262 80 30 4 14 6
IESPGM.PTET51.1.47.343297 57 18 1 8 1
IESPGM.PTET51.1.122.131778 107 33 17 36 6
IESPGM.PTET51.1.141.194159 28 17 3 12 1
IESPGM.PTET51.1.111.25825 95 23 11 31 4
IESPGM.PTET51.1.50.79430 38 17 0 4 0
IESPGM.PTET51.1.60.296561 29 16 1 4 0
IESPGM.PTET51.1.15.24186 65 15 3 24 4
IESPGM.PTET51.1.158.20934 27 14 0 2 0
IESPGM.PTET51.1.234.8202 28 9 3 5 1
IESPGM.PTET51.1.58.290131 86 24 1 15 1
IESPGM.PTET51.1.37.449510 30 7 0 2 1
IESPGM.PTET51.1.37.483586 28 5 0 8 0
IESPGM.PTET51.1.19.577869 27 12 1 8 1
IESPGM.PTET51.1.112.269874 94 20 5 2 1
IESPGM.PTET51.1.64.374641 27 10 1 8 2
IESPGM.PTET51.1.2.747597 89 30 9 10 3
IESPGM.PTET51.1.76.136368 27 16 13 7 3
IESPGM.PTET51.1.142.108689 26 11 5 6 5
IESPGM.PTET51.1.146.10744 26 0 0 0 0
IESPGM.PTET51.1.79.269821 49 13 2 22 7
IESPGM.PTET51.1.102.219747 46 4 0 1 0
IESPGM.PTET51.1.140.44996 27 17 13 25 18
IESPGM.PTET51.1.89.334680 194 22 10 20 12
IESPGM.PTET51.1.2.197516 112 6 5 4 0
IESPGM.PTET51.1.113.243870 97 16 1 5 0
IESPGM.PTET51.1.559.1725 127 14 4 28 8
IESPGM.PTET51.1.107.101770 38 14 0 0 0
IESPGM.PTET51.1.132.219289 90 21 1 2 0
IESPGM.PTET51.1.54.154482 49 20 7 6 1
IESPGM.PTET51.1.28.535746 45 10 2 4 0
IESPGM.PTET51.1.115.273709 29 16 4 4 1
IESPGM.PTET51.1.98.35840 27 10 5 3 1
IESPGM.PTET51.1.109.57701 28 10 2 6 2
IESPGM.PTET51.1.57.303975 70 18 7 26 16
IESPGM.PTET51.1.88.328809 73 15 3 14 2
IESPGM.PTET51.1.51.218244 26 11 2 4 1
IESPGM.PTET51.1.45.136378 44 4 3 1 0
IESPGM.PTET51.1.100.276867 78 21 9 12 4
IESPGM.PTET51.1.12.363532 113 27 10 7 2
IESPGM.PTET51.1.86.85884 56 16 4 17 16
IESPGM.PTET51.1.133.38091 27 3 1 0 0
IESPGM.PTET51.1.15.499499 26 17 2 17 7
IESPGM.PTET51.1.154.187037 59 17 2 8 3
IESPGM.PTET51.1.85.183839 38 18 11 15 5
IESPGM.PTET51.1.158.138598 85 18 2 10 1
IESPGM.PTET51.1.70.326038 197 61 6 30 3
IESPGM.PTET51.1.41.231567 27 10 1 7 1
IESPGM.PTET51.1.46.239989 26 18 9 15 3
IESPGM.PTET51.1.16.270245 65 20 6 33 4
IESPGM.PTET51.1.178.82064 76 27 2 18 13
IESPGM.PTET51.1.19.245168 45 17 8 17 4
IESPGM.PTET51.1.32.242834 45 10 3 11 1
IESPGM.PTET51.1.84.251309 27 23 3 21 7
IESPGM.PTET51.1.18.82197 27 7 0 1 3
IESPGM.PTET51.1.108.98756 71 18 1 2 0
IESPGM.PTET51.1.52.280517 57 11 5 0 2
IESPGM.PTET51.1.23.74250 47 16 6 3 0
IESPGM.PTET51.1.5.653993 87 12 6 12 4
IESPGM.PTET51.1.109.234781 79 22 12 25 11
IESPGM.PTET51.1.57.404490 99 24 0 12 0
IESPGM.PTET51.1.94.242525 216 41 5 44 13
IESPGM.PTET51.1.54.325549 1236 159 36 175 61
IESPGM.PTET51.1.1.269979 83 23 8 34 10
IESPGM.PTET51.1.330.8055 26 5 5 1 1
IESPGM.PTET51.1.145.75008 30 7 1 2 1
IESPGM.PTET51.1.97.118982 27 14 0 0 0
IESPGM.PTET51.1.1.267339 66 17 1 1 1
IESPGM.PTET51.1.41.291191 82 21 4 12 3
IESPGM.PTET51.1.9.525609 116 43 12 29 2
IESPGM.PTET51.1.23.223427 95 9 4 1 1
IESPGM.PTET51.1.6.479569 29 12 0 4 1
IESPGM.PTET51.1.107.101486 61 18 2 3 1
IESPGM.PTET51.1.83.221619 80 27 8 24 9
IESPGM.PTET51.1.188.24631 26 28 5 5 5
IESPGM.PTET51.1.73.82227 27 3 2 0 1
IESPGM.PTET51.1.1.371361 29 11 0 0 0
IESPGM.PTET51.1.57.429335 27 21 5 21 14
IESPGM.PTET51.1.107.186244 26 19 7 6 0
IESPGM.PTET51.1.31.471034 72 28 5 17 9
IESPGM.PTET51.1.46.471857 27 12 7 4 0
IESPGM.PTET51.1.67.250368 57 29 14 30 4
IESPGM.PTET51.1.1.212962 45 12 0 2 0
IESPGM.PTET51.1.30.296443 29 25 4 19 4
IESPGM.PTET51.1.5.547038 98 5 3 2 1
IESPGM.PTET51.1.172.86783 29 22 13 24 11
IESPGM.PTET51.1.46.340056 27 25 1 14 1
IESPGM.PTET51.1.160.171006 60 23 3 15 10
IESPGM.PTET51.1.149.149574 70 13 7 15 5
IESPGM.PTET51.1.162.5238 203 35 7 9 0
IESPGM.PTET51.1.14.206345 75 20 7 12 1
IESPGM.PTET51.1.154.32463 56 20 6 11 2
IESPGM.PTET51.1.162.53428 55 23 5 27 2
IESPGM.PTET51.1.440.3586 124 18 3 1 0
IESPGM.PTET51.1.130.7585 28 3 0 3 0
IESPGM.PTET51.1.626.1817 88 18 1 8 4
IESPGM.PTET51.1.14.207682 28 1 0 1 0
IESPGM.PTET51.1.111.165809 96 22 1 9 1
IESPGM.PTET51.1.39.43811 66 19 16 14 12
IESPGM.PTET51.1.54.97443 56 23 5 9 8
IESPGM.PTET51.1.1.196915 57 14 9 15 14
IESPGM.PTET51.1.10.158963 83 16 3 15 8
IESPGM.PTET51.1.108.12074 76 12 6 17 3
IESPGM.PTET51.1.107.231673 108 25 7 9 10
IESPGM.PTET51.1.71.101793 45 10 0 3 0
IESPGM.PTET51.1.10.461256 68 20 2 8 3
IESPGM.PTET51.1.53.323915 29 7 0 13 7
IESPGM.PTET51.1.77.14890 29 14 2 12 2
IESPGM.PTET51.1.123.259649 83 4 0 1 0
IESPGM.PTET51.1.1.271581 81 14 5 8 3
IESPGM.PTET51.1.89.23749 45 13 9 21 5
IESPGM.PTET51.1.5.549385 44 14 4 4 2
IESPGM.PTET51.1.88.102794 75 27 7 22 6
IESPGM.PTET51.1.52.351813 28 9 4 3 0
IESPGM.PTET51.1.40.50038 91 24 6 25 7
IESPGM.PTET51.1.74.102429 57 35 9 18 9
IESPGM.PTET51.1.14.106563 68 17 4 0 0
IESPGM.PTET51.1.69.223654 157 21 9 1 0
IESPGM.PTET51.1.6.381684 27 26 6 10 4
IESPGM.PTET51.1.183.76477 28 8 1 12 2
IESPGM.PTET51.1.54.354635 75 19 18 16 0
IESPGM.PTET51.1.101.250284 47 27 8 27 2
IESPGM.PTET51.1.18.113075 131 19 13 32 7
IESPGM.PTET51.1.46.309969 29 12 2 6 4
IESPGM.PTET51.1.134.219024 28 9 3 4 3
IESPGM.PTET51.1.56.358777 55 15 11 17 16
IESPGM.PTET51.1.98.278573 85 16 9 2 3
IESPGM.PTET51.1.5.680441 26 16 1 13 5
IESPGM.PTET51.1.8.251816 46 17 5 14 3
IESPGM.PTET51.1.75.89918 59 10 0 3 0
IESPGM.PTET51.1.43.393646 27 6 0 0 1
IESPGM.PTET51.1.174.112487 76 33 5 22 11
IESPGM.PTET51.1.23.125996 26 25 9 7 6
IESPGM.PTET51.1.29.393315 30 2 0 1 0
IESPGM.PTET51.1.40.126645 27 4 0 1 0
IESPGM.PTET51.1.15.83686 109 17 12 6 1
IESPGM.PTET51.1.626.1528 28 7 1 2 0
IESPGM.PTET51.1.8.8233 137 32 5 21 10
IESPGM.PTET51.1.57.231651 53 14 4 4 1
IESPGM.PTET51.1.46.166653 44 19 2 4 2
IESPGM.PTET51.1.4.747024 57 8 4 9 9
IESPGM.PTET51.1.58.262669 45 11 12 3 2
IESPGM.PTET51.1.94.169939 114 31 5 36 4
IESPGM.PTET51.1.14.88002 57 21 0 17 20
IESPGM.PTET51.1.68.4203 28 10 0 4 1
IESPGM.PTET51.1.106.301491 406 39 20 56 35
IESPGM.PTET51.1.22.26868 212 26 10 21 5
IESPGM.PTET51.1.4.518393 93 25 9 28 4
IESPGM.PTET51.1.32.343067 69 21 7 18 13
IESPGM.PTET51.1.68.121079 30 14 2 8 0
IESPGM.PTET51.1.12.188526 112 15 3 1 1
IESPGM.PTET51.1.52.350202 68 18 8 8 2
IESPGM.PTET51.1.52.223684 29 5 0 1 0
IESPGM.PTET51.1.74.289023 89 34 5 13 4
IESPGM.PTET51.1.105.124245 26 2 4 8 1
IESPGM.PTET51.1.5.719146 88 21 6 21 4
IESPGM.PTET51.1.40.185249 111 13 0 9 1
IESPGM.PTET51.1.153.101388 106 28 14 11 7
IESPGM.PTET51.1.17.414166 56 14 9 18 1
IESPGM.PTET51.1.33.115897 30 11 5 9 0
IESPGM.PTET51.1.132.78687 110 16 4 30 2
IESPGM.PTET51.1.147.215415 29 19 0 12 5
IESPGM.PTET51.1.8.555585 60 32 4 23 4
IESPGM.PTET51.1.164.943 43 17 0 6 2
IESPGM.PTET51.1.230.8778 28 2 1 6 2
IESPGM.PTET51.1.136.254423 280 32 16 30 2
IESPGM.PTET51.1.101.280673 170 35 13 42 6
IESPGM.PTET51.1.34.145294 76 6 3 1 3
IESPGM.PTET51.1.35.275915 78 22 20 16 6
IESPGM.PTET51.1.82.321843 46 23 7 8 9
IESPGM.PTET51.1.63.82949 155 52 12 17 4
IESPGM.PTET51.1.144.198735 30 9 2 2 0
IESPGM.PTET51.1.9.323118 29 9 1 5 0
IESPGM.PTET51.1.139.232561 142 19 3 15 0
IESPGM.PTET51.1.315.5748 31 18 5 17 12
IESPGM.PTET51.1.67.119890 31 14 13 18 6
IESPGM.PTET51.1.52.121262 28 16 1 3 1
IESPGM.PTET51.1.69.46507 29 4 1 8 1
IESPGM.PTET51.1.78.32177 68 20 3 17 9
IESPGM.PTET51.1.37.176609 146 18 4 6 0
[truncated: 1,337,246 more chars]
