# Supplementary material for: Chromatin remodeling is required for sRNA‐guided DNA elimination in Paramecium
Source: EMBO J. 2022 Oct 11;41(22):e111839. doi: 10.15252/embj.2022111839 (PMC9670198; doi:10.15252/embj.2022111839)
Supplement: Supplementary file 8 — Dataset EV6 [file EMBJ-41-e111839-s002.zip › Dataset_EV6/ies_retention_plus_ISWI1.tab]

ID	PGM	DCL2/3	DCL5	EZL1	TFIIS4	NOWA1/2_a	PTCAF1	NOWA1/2_b	PDSG2	DCL2/3/5	CTRL1	CTRL3	CTRL2	CTRL4	ISWI1_a	CTRL_ISWI1_a	ISWI1_b
IESPGM.PTET51.1.73.304578	0.72549	0.03846	0	0.32727	0.44444	0.2449	0.5643	0.3710	0.0941	0.4167	0.0000	0.0087	0.0000	0.0000	0.3559	0.0087	0.5179
IESPGM.PTET51.1.17.472312	0.62585	0.00971	0.00862	0.36458	0.23529	0.30108	0.5385	0.5547	0.0000	0.2762	0.0000	0.0000	0.0000	0.0000	0.0000	0.0000	0.0175
IESPGM.PTET51.1.170.149163	0.76282	0.01176	0.02105	0.15094	0.04396	0.17105	0.0163	0.2056	0.0909	0.0833	0.0000	0.0000	0.0000	0.0000	0.0000	0.0000	0.0000
IESPGM.PTET51.1.34.47911	0.77838	0	0	0.02198	0.09091	0.04478	0.0000	0.0227	0.0000	0.0000	0.0000	0.0000	0.0000	0.0000	0.0317	0.0000	0.0303
IESPGM.PTET51.1.139.160674	0.77049	0.06667	0.17045	0.58036	0.55652	0.59459	0.5267	0.5600	0.1071	0.4023	0.0000	0.0093	0.0000	0.0000	0.4800	0.0093	0.5620
IESPGM.PTET51.1.120.31672	0.74129	0	0	0.34783	0.11494	0.02817	0.2138	0.0213	0.0000	0.0000	0.0000	0.0000	0.0000	0.0000	0.0000	0.0000	0.0208
IESPGM.PTET51.1.96.292682	0.73913	0	0	0.02564	0.01176	0	0.0000	0.0000	0.0260	0.0000	0.0000	0.0000	0.0000	0.0000	0.0233	0.0000	0.0204
IESPGM.PTET51.1.15.641408	0.81301	0.01869	0.15306	0.5375	0.45333	0.14286	0.4248	0.1200	0.0526	0.6077	0.0097	0.0082	0.0000	0.0000	0.0625	0.0082	0.0370
IESPGM.PTET51.1.30.356149	0.82703	0.02198	0.04124	0.45977	0.15068	0.23333	0.3714	0.1441	0.0849	0.1071	0.0000	0.0000	0.0000	0.0000	0.1071	0.0000	0.0574
IESPGM.PTET51.1.40.368705	0.81513	0.13514	0.28346	0.42405	0.79389	0.63504	0.2586	0.6930	0.0274	0.8115	0.0116	0.0085	0.0132	0.0000	0.2826	0.0085	0.5780
IESPGM.PTET51.1.83.37641	0.69643	0	0.09195	0.28571	0.58	0.42857	0.4218	0.6084	0.0200	0.6574	0.0000	0.0147	0.0000	0.0000	0.1061	0.0147	0.3276
IESPGM.PTET51.1.17.385080	0.80169	0	0	0.47959	0.14286	0.49398	0.5702	0.6984	0.0676	0.6707	0.0000	0.0000	0.0000	0.0000	0.0159	0.0000	0.0690
IESPGM.PTET51.1.83.228327	0.84141	0	0	0.38793	0.01961	0.08889	0.2292	0.0973	0.0278	0.1562	0.0000	0.0000	0.0000	0.0000	0.0000	0.0000	0.0177
IESPGM.PTET51.1.112.61362	0.72581	0.00901	0.00962	0.38372	0.4087	0.12676	0.5000	0.2000	0.0526	0.2241	0.0238	0.0000	0.0000	0.0145	0.1132	0.0000	0.0926
IESPGM.PTET51.1.43.198774	0.74074	0	0.02174	0.40845	0.09709	0.08824	0.4491	0.2632	0.0252	0.0492	0.0000	0.0000	0.0000	0.0000	0.0000	0.0000	0.0294
IESPGM.PTET51.1.49.8016	0.7485	0.02564	0	0.4186	0.19444	0	0.3724	0.0000	0.0685	0.0135	0.0000	0.0076	0.0000	0.0000	0.0364	0.0076	0.0440
IESPGM.PTET51.1.13.595408	0.75377	0.00855	0.00746	0.42157	0.07447	0.02062	0.2117	0.0111	0.0238	0.0000	0.0094	0.0000	0.0081	0.0000	0.0179	0.0000	0.0139
IESPGM.PTET51.1.98.153716	0.69853	0.01111	0	0	0	0	0.0127	0.0000	0.0374	0.0000	0.0000	0.0081	0.0000	0.0000	0.0769	0.0081	0.0337
IESPGM.PTET51.1.181.75021	0.77711	0	0.00926	0.58416	0.27273	0.25	0.5000	0.1786	0.0111	0.0286	0.0000	0.0000	0.0000	0.0000	0.0455	0.0000	0.0128
IESPGM.PTET51.1.150.56212	0.84135	0.01905	0.02778	0.57037	0.23457	0.3871	0.3676	0.2348	0.0273	0.1358	0.0000	0.0074	0.0000	0.0000	0.3485	0.0074	0.3717
IESPGM.PTET51.1.4.730157	0.70787	0	0	0.45977	0.10744	0.13433	0.4024	0.1010	0.0105	0.0233	0.0000	0.0000	0.0000	0.0000	0.0000	0.0000	0.0089
IESPGM.PTET51.1.52.211453	0.78537	0	0.01099	0.49462	0.55474	0.13158	0.5141	0.2314	0.0566	0.4690	0.0000	0.0000	0.0204	0.0000	0.2037	0.0000	0.2727
IESPGM.PTET51.1.120.159785	0.78673	0	0	0.18033	0.01	0	0.0000	0.0000	0.0000	0.0000	0.0000	0.0000	0.0000	0.0000	0.0000	0.0000	0.0000
IESPGM.PTET51.1.167.2400	0.90141	0.14865	0.06173	0.55769	0.54444	0.63889	0.4427	0.7115	0.0306	0.6053	0.0000	0.0093	0.0000	0.0000	0.4727	0.0093	0.6532
IESPGM.PTET51.1.154.203640	0.68504	0	0.01282	0.01471	0	0	0.0000	0.0000	0.0000	0.0000	0.0000	0.0000	0.0000	0.0000	0.0000	0.0000	0.0175
IESPGM.PTET51.1.76.217502	0.75	0	0	0.08333	0.04575	0.05357	0.0000	0.0598	0.0659	0.0098	0.0000	0.0000	0.0000	0.0222	0.2679	0.0000	0.3511
IESPGM.PTET51.1.11.30308	0.81004	0	0.00917	0.15556	0.02817	0.04	0.0156	0.0000	0.0179	0.0109	0.0000	0.0000	0.0083	0.0000	0.0200	0.0000	0.0208
IESPGM.PTET51.1.120.74532	0.7844	0	0.00877	0.44545	0.3125	0.04762	0.4579	0.0101	0.0000	0.0741	0.0000	0.0081	0.0000	0.0000	0.0000	0.0081	0.0000
IESPGM.PTET51.1.39.386331	0.73143	0	0	0	0.03448	0.01333	0.0000	0.0143	0.0000	0.0222	0.0103	0.0000	0.0141	0.0000	0.0000	0.0000	0.0000
IESPGM.PTET51.1.281.2600	0.75325	0.01786	0.08333	0.34615	0.22727	0.12121	0.2785	0.1429	0.0577	0.3846	0.0000	0.0000	0.0000	0.0000	0.2273	0.0000	0.3250
IESPGM.PTET51.1.180.10313	0.7546	0	0.00833	0	0.02632	0	0.0069	0.0000	0.0000	0.0000	0.0000	0.0000	0.0000	0.0000	0.0000	0.0000	0.0000
IESPGM.PTET51.1.59.147629	0.6044	0.0678	0	0.37736	0.03175	0	0.3214	0.1125	0.0400	0.0000	0.0000	0.0000	0.0000	0.0000	0.0781	0.0000	0.4312
IESPGM.PTET51.1.145.231698	0.8125	0	0	0.5	0.07692	0.09091	0.3725	0.0462	0.1154	0.0345	0.0000	0.0000	0.0000	0.0000	0.1667	0.0000	0.0469
IESPGM.PTET51.1.154.107175	0.75686	0.03333	0.03788	0.60563	0.40367	0.66142	0.4174	0.6434	0.0517	0.4167	0.0000	0.0000	0.0083	0.0000	0.4844	0.0000	0.5490
IESPGM.PTET51.1.40.352304	0.68966	0	0.17391	0.38095	0.4537	0.21429	0.3282	0.1111	0.0217	0.2788	0.0000	0.0076	0.0000	0.0000	0.0299	0.0076	0.2261
IESPGM.PTET51.1.36.495377	0.75706	0.01333	0	0.40541	0.21154	0.16	0.1759	0.1474	0.0206	0.1053	0.0114	0.0000	0.0000	0.0000	0.0000	0.0000	0.0405
IESPGM.PTET51.1.142.208667	0.85315	0	0	0	0	0	0.0000	0.0000	0.0263	0.0000	0.0000	0.0000	0.0000	0.0000	0.0000	0.0000	0.0294
IESPGM.PTET51.1.47.205835	0.74566	0.0137	0.01064	0.36364	0.01282	0.03846	0.1371	0.0000	0.0426	0.0282	0.0000	0.0000	0.0000	0.0000	0.0784	0.0000	0.0116
IESPGM.PTET51.1.94.17859	0.70857	0	0.00855	0.33333	0.04054	0.15517	0.3435	0.1066	0.0556	0.0625	0.0241	0.0000	0.0000	0.0000	0.0392	0.0000	0.0000
IESPGM.PTET51.1.93.199608	0.78277	0.3619	0.04255	0.53704	0.80992	0.7732	0.4848	0.6977	0.1518	0.7863	0.0000	0.0079	0.0000	0.0000	0.4058	0.0079	0.4326
IESPGM.PTET51.1.18.449244	0.74834	0	0	0.01538	0.01087	0.04225	0.0820	0.0645	0.0496	0.0274	0.0000	0.0000	0.0000	0.0000	0.0299	0.0000	0.0000
IESPGM.PTET51.1.29.364681	0.83884	0.05682	0.1383	0.46154	0.2234	0.62295	0.3465	0.1852	0.1774	0.3056	0.0000	0.0000	0.0000	0.0095	0.3594	0.0000	0.4792
IESPGM.PTET51.1.82.128713	0.84358	0.10084	0.00775	0.25455	0.01852	0.14286	0.0816	0.1550	0.2336	0.0879	0.0000	0.0000	0.0000	0.0000	0.2836	0.0000	0.2708
IESPGM.PTET51.1.45.137876	0.72414	0	0	0.36066	0	0.21429	0.1453	0.1930	0.1194	0.0141	0.0000	0.0000	0.0000	0.0000	0.4359	0.0000	0.2841
IESPGM.PTET51.1.136.129507	0.70423	0	0.01942	0.4	0.04412	0.03175	0.2148	0.0840	0.0083	0.0842	0.0000	0.0071	0.0000	0.0000	0.0000	0.0071	0.0102
IESPGM.PTET51.1.100.240261	0.72519	0	0.04762	0.50649	0.10145	0.23684	0.3000	0.0816	0.0116	0.0933	0.0000	0.0000	0.0000	0.0000	0.0213	0.0000	0.0658
IESPGM.PTET51.1.106.75971	0.78667	0.09333	0.35789	0.42424	0.67544	0.52747	0.3689	0.3011	0.0405	0.3947	0.0000	0.0654	0.0513	0.0263	0.3699	0.0654	0.6436
IESPGM.PTET51.1.97.124786	0.74519	0.03614	0.06364	0.36036	0.49495	0.30612	0.3609	0.3431	0.0000	0.4118	0.0000	0.0000	0.0000	0.0000	0.1176	0.0000	0.3137
IESPGM.PTET51.1.149.149574	0.70968	0	0	0.31667	0.02885	0.19048	0.2973	0.3778	0.0096	0.1556	0.0000	0.0072	0.0000	0.0000	0.0638	0.0072	0.1667
IESPGM.PTET51.1.153.184692	0.83704	0.02778	0.12821	0.52564	0.51136	0.74419	0.4348	0.6099	0.0312	0.2593	0.0000	0.0000	0.0000	0.0000	0.2879	0.0000	0.5258
IESPGM.PTET51.1.20.81533	0.8375	0.0303	0.11667	0.39189	0.22414	0.46667	0.2517	0.4307	0.0521	0.6667	0.0000	0.0144	0.0000	0.0000	0.0517	0.0144	0.1900
IESPGM.PTET51.1.136.49685	0.75723	0.0137	0.06422	0.37209	0.34884	0.16327	0.2571	0.1795	0.0513	0.3000	0.0000	0.0079	0.0220	0.0000	0.2353	0.0079	0.3704
IESPGM.PTET51.1.91.63889	0.81724	0.04673	0	0.51754	0.67143	0.75294	0.4641	0.8036	0.0351	0.6963	0.0000	0.0000	0.0000	0.0000	0.0317	0.0000	0.1442
IESPGM.PTET51.1.14.571140	0.77228	0.01111	0	0.47143	0.04167	0.0339	0.3053	0.0090	0.0000	0.0000	0.0000	0.0000	0.0000	0.0000	0.0000	0.0000	0.0094
IESPGM.PTET51.1.138.201273	0.7732	0.25253	0.14789	0.46341	0.29091	0.19672	0.1892	0.3103	0.1667	0.2841	0.0602	0.0171	0.0488	0.0182	0.2143	0.0171	0.2105
IESPGM.PTET51.1.147.119809	0.77419	0	0.2069	0.48684	0.60976	0.44737	0.4444	0.4597	0.1266	0.4458	0.0000	0.0093	0.0000	0.0000	0.5417	0.0093	0.6066
IESPGM.PTET51.1.72.222	0.84615	0.01667	0.04688	0.37805	0.33333	0.25714	0.1948	0.2692	0.1190	0.2128	0.0000	0.0000	0.0000	0.0000	0.2174	0.0000	0.0526
IESPGM.PTET51.1.85.279548	0.79825	0.00917	0	0.52252	0.33028	0.32323	0.3050	0.1552	0.0102	0.2442	0.0000	0.0000	0.0000	0.0000	0.0294	0.0000	0.0268
IESPGM.PTET51.1.128.21749	0.86893	0.03333	0.01351	0.7	0.38235	0.20408	0.8690	0.1111	0.1429	0.0417	0.0000	0.0000	0.0435	0.0000	0.0303	0.0000	0.0714
IESPGM.PTET51.1.12.1078	0.84772	0.01087	0.07692	0.54098	0.5	0.36667	0.4780	0.3600	0.0421	0.4272	0.0000	0.0141	0.0000	0.0000	0.3971	0.0141	0.4643
IESPGM.PTET51.1.190.5910	0.88	0	0	0.04167	0.09091	0	0.0370	0.0000	0.0800	0.0417	0.0000	0.0000	0.0000	0.0000	0.2857	0.0000	0.2222
IESPGM.PTET51.1.40.308102	0.66418	0	0	0.2381	0	0	0.0977	0.0000	0.0241	0.0506	0.0000	0.0000	0.0000	0.0000	0.0625	0.0000	0.0000
IESPGM.PTET51.1.2.713786	0.70588	0.00962	0.05405	0.05	0.07921	0	0.0308	0.0221	0.0364	0.0275	0.0000	0.0000	0.0000	0.0000	0.0192	0.0000	0.0342
IESPGM.PTET51.1.107.144018	0.75497	0	0.04819	0	0	0	0.0000	0.0000	0.0106	0.0000	0.0000	0.0000	0.0000	0.0000	0.0000	0.0000	0.0102
IESPGM.PTET51.1.82.17631	0.81959	0.05634	0.01613	0.5942	0.13433	0.45455	0.4000	0.5106	0.0319	0.2830	0.0000	0.0000	0.0000	0.0000	0.0000	0.0000	0.0306
IESPGM.PTET51.1.152.70536	0.79508	0.01299	0.0101	0.58537	0.23214	0.10526	0.4765	0.1019	0.0642	0.1842	0.0000	0.0000	0.0000	0.0000	0.0256	0.0000	0.0680
IESPGM.PTET51.1.96.129929	0.80602	0.02597	0.03604	0.46043	0.5045	0.57031	0.5205	0.4688	0.2817	0.2857	0.0000	0.0000	0.0000	0.0000	0.3175	0.0000	0.4615
IESPGM.PTET51.1.91.268407	0.76974	0.01333	0	0.37705	0.05085	0	0.0568	0.0000	0.1061	0.0000	0.0000	0.0000	0.0000	0.0000	0.3171	0.0000	0.2167
IESPGM.PTET51.1.114.25816	0.76494	0	0	0.52885	0.02469	0	0.3732	0.0168	0.0000	0.0000	0.0000	0.0000	0.0000	0.0000	0.0227	0.0000	0.0000
IESPGM.PTET51.1.44.452803	0.79096	0	0	0.1413	0.05505	0	0.0000	0.0000	0.0093	0.0000	0.0000	0.0000	0.0000	0.0000	0.0000	0.0000	0.0000
IESPGM.PTET51.1.119.226569	0.72115	0	0	0.0119	0.0411	0	0.0244	0.0115	0.0149	0.0143	0.0000	0.0303	0.0000	0.0000	0.0328	0.0303	0.0392
IESPGM.PTET51.1.133.68459	0.76349	0.04673	0.05	0.30909	0.20349	0.16049	0.1415	0.0860	0.0952	0.1522	0.0000	0.0099	0.0097	0.0000	0.1964	0.0099	0.1300
IESPGM.PTET51.1.123.108362	0.77419	0.03191	0.10377	0.50575	0.66019	0.46552	0.3310	0.4000	0.0185	0.5354	0.0326	0.0222	0.0110	0.0000	0.1455	0.0222	0.4062
IESPGM.PTET51.1.13.354037	0.76077	0	0	0.37383	0	0.01639	0.2109	0.0000	0.0000	0.0333	0.0137	0.0000	0.0000	0.0000	0.0154	0.0000	0.0000
IESPGM.PTET51.1.65.33421	0.7881	0	0	0.14583	0	0.0137	0.0796	0.0000	0.0222	0.0000	0.0000	0.0000	0.0244	0.0000	0.0000	0.0000	0.0111
IESPGM.PTET51.1.132.237001	0.74839	0	0	0	0	0	0.0000	0.0092	0.0000	0.0000	0.0109	0.0000	0.0000	0.0000	0.0000	0.0000	0.0000
IESPGM.PTET51.1.46.312978	0.73054	0	0	0.33333	0.03896	0.02083	0.1366	0.0395	0.0244	0.0000	0.0000	0.0000	0.0000	0.0000	0.0000	0.0000	0.0000
IESPGM.PTET51.1.2.259917	0.74286	0.0137	0.05263	0.15294	0.52459	0.09804	0.1159	0.2083	0.0000	0.3372	0.0000	0.0000	0.0125	0.0000	0.0000	0.0000	0.0000
IESPGM.PTET51.1.135.117549	0.7486	0.01053	0.02041	0.23438	0.03061	0.01429	0.0240	0.0000	0.0102	0.0000	0.0000	0.0073	0.0000	0.0000	0.0323	0.0073	0.0485
IESPGM.PTET51.1.3.764921	0.83784	0.51181	0.05263	0.59375	0.65263	0.83333	0.5130	0.7329	0.0288	0.7407	0.0000	0.0000	0.0000	0.0000	0.3500	0.0000	0.4194
IESPGM.PTET51.1.54.49761	0.78082	0.01333	0	0	0	0	0.0000	0.0000	0.0000	0.0133	0.0000	0.0000	0.0000	0.0000	0.0213	0.0000	0.0000
IESPGM.PTET51.1.227.614	0.98529	0.04762	0.18182	0.47222	0.34177	0.41463	0.1852	0.2927	0.0000	0.2222	0.1429	0.0000	0.0769	0.0455	0.0370	0.0000	0.0571
IESPGM.PTET51.1.133.91872	0.80894	0	0	0.22727	0	0	0.0090	0.0000	0.0353	0.0000	0.0000	0.0000	0.0000	0.0000	0.0000	0.0000	0.0000
IESPGM.PTET51.1.369.4285	0.91667	0	0	0.72059	0.95	0.80303	0.5763	0.7925	0.1579	0.5909	0.0000	0.0000	0.0000	0.0000	0.3333	0.0000	0.0400
IESPGM.PTET51.1.66.171576	0.57233	0	0	0.4	0.1573	0.12121	0.4439	0.2260	0.0000	0.0588	0.0000	0.0069	0.0000	0.0137	0.0536	0.0069	0.0515
IESPGM.PTET51.1.79.18628	0.79621	0	0	0.01449	0.01	0	0.0231	0.0000	0.0087	0.0000	0.0000	0.0063	0.0000	0.0000	0.0000	0.0063	0.0000
IESPGM.PTET51.1.45.107859	0.80383	0.0202	0	0.4955	0.48485	0.32558	0.4065	0.2482	0.1158	0.2913	0.0110	0.0000	0.0000	0.0000	0.1765	0.0000	0.0714
IESPGM.PTET51.1.73.352343	0.68276	0	0.04878	0.31429	0.32895	0.23214	0.2110	0.2072	0.0706	0.3855	0.0000	0.0000	0.0167	0.0000	0.2623	0.0000	0.3524
IESPGM.PTET51.1.141.200613	0.8284	0	0	0.61224	0.16216	0	0.2162	0.0202	0.0128	0.0000	0.0000	0.0071	0.0000	0.0000	0.0169	0.0071	0.0685
IESPGM.PTET51.1.192.17279	0.40625	0	0	0	0	0.03448	0.0698	0.0000	0.1892	0.0000	0.0000	0.0000	0.0000	0.0000	0.1111	0.0000	0.1875
IESPGM.PTET51.1.24.449175	0.76842	0	0.01869	0.47059	0.22581	0.19048	0.2236	0.0561	0.0353	0.0494	0.0000	0.0000	0.0000	0.0000	0.0548	0.0000	0.0215
IESPGM.PTET51.1.20.100545	0.75641	0.025	0.0297	0.53947	0.37956	0.5	0.3385	0.5000	0.0690	0.5098	0.0000	0.0000	0.0101	0.0152	0.2241	0.0000	0.2900
IESPGM.PTET51.1.77.342481	0.79381	0	0	0	0	0	0.0000	0.0000	0.0106	0.0000	0.0000	0.0000	0.0000	0.0000	0.0196	0.0000	0.0112
IESPGM.PTET51.1.117.169370	0.78027	0.0202	0.0814	0.61	0.32215	0.31429	0.4902	0.3267	0.0522	0.1625	0.0000	0.0078	0.0000	0.0364	0.2097	0.0078	0.2500
IESPGM.PTET51.1.83.309929	0.84466	0	0.01053	0.35366	0.34615	0.06452	0.0722	0.0316	0.0164	0.0597	0.0111	0.0000	0.0000	0.0000	0.1034	0.0000	0.0494
IESPGM.PTET51.1.123.6262	0.79878	0.01835	0.18519	0.16129	0.26667	0.04545	0.0873	0.0000	0.0109	0.2857	0.0102	0.0071	0.0000	0.0000	0.0208	0.0071	0.0685
IESPGM.PTET51.1.174.138160	0.77083	0.11321	0.01064	0.45918	0.15306	0.33333	0.3931	0.2281	0.0641	0.3704	0.0000	0.0088	0.0000	0.0000	0.1852	0.0088	0.3226
IESPGM.PTET51.1.162.102445	0.66286	0	0.02679	0.42683	0.24096	0.10345	0.1727	0.0410	0.0220	0.0808	0.0095	0.0142	0.0230	0.0000	0.0455	0.0142	0.1091
IESPGM.PTET51.1.66.333075	0.74359	0	0	0	0	0	0.0092	0.0084	0.0000	0.0000	0.0000	0.0000	0.0000	0.0000	0.0000	0.0000	0.0000
IESPGM.PTET51.1.8.591547	0.82215	0.03061	0.00901	0.47826	0.37168	0.5	0.5235	0.5028	0.0101	0.3448	0.0000	0.0000	0.0000	0.0000	0.0000	0.0000	0.0000
IESPGM.PTET51.1.33.38634	0.65217	0	0	0.13636	0.02439	0.04255	0.1094	0.0382	0.0244	0.0784	0.0000	0.0000	0.0000	0.0000	0.0196	0.0000	0.0288
IESPGM.PTET51.1.53.331456	0.73799	0.00877	0.00877	0.08333	0.04124	0	0.0252	0.0192	0.0208	0.0241	0.0000	0.0000	0.0081	0.0000	0.0548	0.0000	0.0252
IESPGM.PTET51.1.27.527373	0.79528	0	0.00806	0.38462	0.45	0.39	0.2294	0.4000	0.0270	0.1154	0.0225	0.0000	0.0000	0.0000	0.0169	0.0000	0.0000
IESPGM.PTET51.1.153.188952	0.82653	0.65909	0.02913	0.51852	0.63636	0.68657	0.4902	0.7784	0.1134	0.7768	0.0000	0.0079	0.0000	0.0000	0.4478	0.0079	0.5231
IESPGM.PTET51.1.54.388860	0.82488	0	0	0.53933	0.48901	0.42391	0.4748	0.4872	0.0000	0.2688	0.0000	0.0094	0.0000	0.0000	0.0222	0.0094	0.0211
IESPGM.PTET51.1.64.381981	0.64189	0	0.01	0.43548	0	0.07547	0.4086	0.0350	0.0000	0.0000	0.0000	0.0000	0.0000	0.0000	0.0345	0.0000	0.0288
IESPGM.PTET51.1.3.571193	0.7621	0	0	0.44138	0.14458	0	0.4500	0.0087	0.0094	0.0000	0.0000	0.0000	0.0000	0.0000	0.0000	0.0000	0.0000
IESPGM.PTET51.1.171.103449	0.78014	0.01695	0.01149	0.1875	0.27815	0.02985	0.0634	0.0536	0.0316	0.1429	0.0000	0.0081	0.0000	0.0000	0.0893	0.0081	0.1458
IESPGM.PTET51.1.165.159706	0.74286	0	0	0.03571	0.05882	0.01282	0.0000	0.0000	0.0353	0.0215	0.0000	0.0000	0.0000	0.0000	0.0909	0.0000	0.0513
IESPGM.PTET51.1.3.291611	0.72727	0	0.01887	0	0	0	0.0000	0.0091	0.0000	0.0000	0.0000	0.0000	0.0000	0.0000	0.0000	0.0000	0.0000
IESPGM.PTET51.1.154.32463	0.79054	0.0125	0	0.23377	0	0	0.0148	0.0000	0.0167	0.0000	0.0000	0.0000	0.0000	0.0000	0.0000	0.0000	0.0000
IESPGM.PTET51.1.3.716280	0.70787	0.01869	0	0.02564	0	0	0.0000	0.0000	0.0000	0.0000	0.0103	0.0000	0.0000	0.0000	0.0169	0.0000	0.0085
IESPGM.PTET51.1.12.267827	0.78862	0.08235	0.0625	0.52381	0.31429	0.08955	0.4012	0.0945	0.0440	0.1165	0.0000	0.0000	0.0000	0.0000	0.2025	0.0000	0.1652
IESPGM.PTET51.1.59.178223	0.71759	0	0.00901	0.50549	0.04511	0.01176	0.3944	0.0957	0.0000	0.0103	0.0000	0.0000	0.0000	0.0000	0.0000	0.0000	0.0000
IESPGM.PTET51.1.81.225717	0.76415	0.01124	0.02326	0.01064	0.00943	0	0.0000	0.0000	0.0100	0.0235	0.0119	0.0082	0.0000	0.0000	0.0444	0.0082	0.0082
IESPGM.PTET51.1.101.197874	0.75622	0.0315	0.02542	0.62295	0.25547	0.07143	0.4837	0.0909	0.0217	0.2360	0.0000	0.0078	0.0000	0.0000	0.0179	0.0078	0.0818
IESPGM.PTET51.1.172.99677	0.71981	0	0.01786	0.38462	0.01681	0.01449	0.2000	0.0088	0.0099	0.0000	0.0000	0.0000	0.0169	0.0000	0.0161	0.0000	0.0093
IESPGM.PTET51.1.265.7123	0.98649	0.05085	0.13514	0.86441	0.63158	0.48387	0.8019	0.6000	0.1628	0.3636	0.0000	0.0250	0.0000	0.0000	0.4595	0.0250	0.3175
IESPGM.PTET51.1.37.213082	0.81933	0.01923	0	0.41892	0.04918	0.02151	0.2932	0.0100	0.0513	0.0211	0.0000	0.0000	0.0000	0.0000	0.0500	0.0000	0.0278
IESPGM.PTET51.1.11.617672	0.79213	0.00943	0	0.55224	0.16071	0.125	0.3400	0.0738	0.0427	0.2555	0.0000	0.0000	0.0000	0.0000	0.1154	0.0000	0.1795
IESPGM.PTET51.1.19.342819	0.76159	0.01087	0	0	0	0	0.0000	0.0000	0.0000	0.0106	0.0000	0.0000	0.0000	0.0000	0.0000	0.0000	0.0000
IESPGM.PTET51.1.119.11806	0.76	0.00926	0.0102	0.10294	0	0.02	0.0101	0.0000	0.0102	0.0000	0.0000	0.0000	0.0000	0.0000	0.0000	0.0000	0.0110
IESPGM.PTET51.1.130.218873	0.76786	0	0	0	0.01493	0	0.0000	0.0000	0.0286	0.0000	0.0000	0.0080	0.0000	0.0000	0.0000	0.0080	0.0000
IESPGM.PTET51.1.124.92431	0.67227	0.01163	0	0.25806	0	0	0.4104	0.0364	0.0206	0.0110	0.0000	0.0000	0.0000	0.0000	0.0806	0.0000	0.0088
IESPGM.PTET51.1.45.93853	0.73248	0	0.00893	0.03846	0	0	0.0000	0.0000	0.0000	0.0000	0.0000	0.0000	0.0000	0.0000	0.0000	0.0000	0.0000
IESPGM.PTET51.1.108.153129	0.77387	0.02	0	0.45588	0.19841	0.22222	0.3798	0.1214	0.0577	0.0600	0.0000	0.0000	0.0000	0.0000	0.0357	0.0000	0.0388
IESPGM.PTET51.1.607.1416	0.9403	0	0	0.78378	0.03448	0.1875	0.3333	0.0600	0.0000	0.0357	0.0000	0.0000	0.0000	0.0000	0.0000	0.0000	0.0286
IESPGM.PTET51.1.81.157895	0.78322	0	0.01031	0.53061	0.34615	0.11765	0.3077	0.0714	0.0125	0.0909	0.0000	0.0000	0.0000	0.0000	0.0167	0.0000	0.0208
IESPGM.PTET51.1.157.111388	0.72436	0.04225	0.02222	0.35802	0.05426	0.05128	0.1129	0.0800	0.0088	0.0729	0.0000	0.0000	0.0400	0.0172	0.0000	0.0000	0.0000
IESPGM.PTET51.1.140.225604	0.8169	0.01075	0.07071	0.47917	0.36145	0.58442	0.4357	0.6754	0.0769	0.7236	0.0000	0.0000	0.0000	0.0000	0.1194	0.0000	0.1461
IESPGM.PTET51.1.158.131730	0.88889	0.22973	0.14286	0.73134	0.67901	0.64912	0.5463	0.6162	0.1333	0.7788	0.0000	0.0000	0.0000	0.0182	0.5000	0.0000	0.6214
IESPGM.PTET51.1.64.225271	0.82741	0	0	0.08	0.09016	0.01538	0.0303	0.0333	0.0396	0.0125	0.0000	0.0000	0.0000	0.0000	0.0000	0.0000	0.0000
IESPGM.PTET51.1.98.154902	0.78218	0	0.02083	0.63415	0.35838	0.18966	0.3690	0.2929	0.0000	0.4405	0.0000	0.0000	0.0000	0.0000	0.0000	0.0000	0.0172
IESPGM.PTET51.1.195.14485	0.94366	0.05263	0	0.67568	0.09091	0	0.6875	0.0000	0.0833	0.0000	0.0000	0.1429	0.0000	0.0000	0.0000	0.1429	0.0000
IESPGM.PTET51.1.5.155726	0.71354	0	0	0	0	0	0.0000	0.0000	0.0000	0.0000	0.0000	0.0000	0.0000	0.0000	0.0000	0.0000	0.0139
IESPGM.PTET51.1.80.260491	0.71689	0	0.01786	0.20588	0.02222	0	0.0000	0.0000	0.0000	0.0000	0.0000	0.0000	0.0000	0.0000	0.0192	0.0000	0.0000
IESPGM.PTET51.1.366.2858	0.92638	0	0	0.62903	0.14754	0.09091	0.6000	0.0641	0.0556	0.0909	0.0000	0.0000	0.0000	0.0000	0.1935	0.0000	0.0000
IESPGM.PTET51.1.76.71598	0.77114	0.09009	0	0.525	0.37069	0.62821	0.4035	0.4921	0.0435	0.1414	0.0000	0.0000	0.0120	0.0000	0.0392	0.0000	0.0303
IESPGM.PTET51.1.27.426580	0.88024	0.01786	0	0.45679	0.48936	0.38298	0.3211	0.4286	0.1600	0.1395	0.0000	0.0000	0.0000	0.0000	0.3243	0.0000	0.1406
IESPGM.PTET51.1.40.392489	0.76265	0	0	0.568	0.14286	0.23596	0.4275	0.2000	0.0000	0.0976	0.0000	0.0000	0.0000	0.0000	0.0000	0.0000	0.0000
IESPGM.PTET51.1.102.265328	0.75625	0.04082	0.048	0.45872	0.38168	0.12791	0.3360	0.1491	0.0385	0.3438	0.0000	0.0156	0.0233	0.0000	0.3014	0.0156	0.4369
IESPGM.PTET51.1.142.53022	0.86	0	0.01235	0.47541	0	0.02564	0.3926	0.0099	0.0303	0.0000	0.0000	0.0065	0.0000	0.0000	0.0204	0.0065	0.0275
IESPGM.PTET51.1.117.131254	0.77457	0.08434	0.08511	0.55789	0.37273	0.52	0.3439	0.3543	0.1183	0.4118	0.0000	0.0000	0.0000	0.0000	0.2600	0.0000	0.4823
IESPGM.PTET51.1.133.94755	0.76577	0.04211	0.14167	0.55238	0.74545	0.73	0.3667	0.6604	0.0000	0.5128	0.0000	0.0000	0.0000	0.0000	0.2542	0.0000	0.4876
IESPGM.PTET51.1.14.92602	0.76596	0	0.01754	0.02667	0.21591	0.05556	0.0000	0.0526	0.0476	0.0957	0.0000	0.0000	0.0000	0.0000	0.0455	0.0000	0.0185
IESPGM.PTET51.1.67.56449	0.65169	0	0	0	0	0	0.0000	0.0000	0.0337	0.0000	0.0000	0.0000	0.0000	0.0000	0.0182	0.0000	0.0000
IESPGM.PTET51.1.76.27158	0.84348	0	0.03896	0.30189	0.37662	0.13889	0.2424	0.0506	0.0260	0.1842	0.0154	0.0000	0.0000	0.0000	0.0435	0.0000	0.1348
IESPGM.PTET51.1.122.245455	0.83448	0	0	0.40909	0	0	0.2953	0.0078	0.1584	0.0000	0.0102	0.0000	0.0000	0.0000	0.0600	0.0000	0.0190
IESPGM.PTET51.1.30.397185	0.83251	0	0	0.125	0	0	0.0000	0.0000	0.0076	0.0147	0.0000	0.0000	0.0000	0.0000	0.0000	0.0000	0.0000
IESPGM.PTET51.1.49.337128	0.74051	0	0	0	0	0	0.0000	0.0122	0.0118	0.0000	0.0000	0.0000	0.0357	0.0000	0.0444	0.0000	0.0261
IESPGM.PTET51.1.148.54984	0.70492	0	0	0.2069	0	0	0.0611	0.0081	0.0315	0.0101	0.0098	0.0000	0.0000	0.0000	0.0204	0.0000	0.0303
IESPGM.PTET51.1.17.632100	0.86957	0.05172	0.06897	0.4186	0.29787	0.17857	0.1222	0.1915	0.1373	0.1250	0.0000	0.0000	0.0000	0.0000	0.0667	0.0000	0.0392
IESPGM.PTET51.1.39.58964	0.68987	0	0	0.0597	0.06173	0	0.0000	0.0000	0.0235	0.0000	0.0000	0.0000	0.0000	0.0000	0.0308	0.0000	0.0085
IESPGM.PTET51.1.27.36160	0.85648	0	0.02083	0.51923	0.03252	0	0.0918	0.0101	0.0000	0.0000	0.0000	0.0175	0.0000	0.0000	0.0182	0.0175	0.0341
IESPGM.PTET51.1.18.239264	0.7479	0	0	0.34483	0	0.01351	0.1450	0.0000	0.0000	0.0000	0.0000	0.0000	0.0000	0.0000	0.0000	0.0000	0.0273
IESPGM.PTET51.1.72.252491	0.73826	0	0	0	0	0	0.0000	0.0000	0.0000	0.0000	0.0000	0.0000	0.0000	0.0000	0.0189	0.0000	0.0000
IESPGM.PTET51.1.59.129801	0.72872	0.15385	0	0.41667	0.625	0.5443	0.5324	0.7329	0.0561	0.6016	0.0105	0.0090	0.0000	0.0000	0.3857	0.0090	0.4266
IESPGM.PTET51.1.73.194080	0.81008	0.01031	0.0087	0.55469	0.52679	0.46602	0.4882	0.3661	0.0000	0.2474	0.0105	0.0261	0.0000	0.0000	0.0678	0.0261	0.0588
IESPGM.PTET51.1.66.212803	0.7398	0.0119	0	0	0	0	0.0000	0.0000	0.0000	0.0000	0.0000	0.0080	0.0000	0.0000	0.0000	0.0080	0.0385
IESPGM.PTET51.1.68.266633	0.77953	0.06977	0.00877	0.43678	0.58889	0.59722	0.5298	0.7682	0.0776	0.7143	0.0120	0.0000	0.0000	0.0000	0.3134	0.0000	0.3670
IESPGM.PTET51.1.49.54712	0.70109	0.02326	0.02632	0.44048	0.32039	0.08791	0.2000	0.1418	0.0286	0.0933	0.0000	0.0000	0.0000	0.0000	0.0339	0.0000	0.1000
IESPGM.PTET51.1.66.405977	0.74809	0.01515	0.10227	0.21622	0.16667	0.26087	0.1273	0.1067	0.0656	0.1905	0.0000	0.0147	0.0000	0.0000	0.3191	0.0147	0.2254
IESPGM.PTET51.1.58.95654	0.78355	0.6378	0.01075	0.56522	0.84239	0.84615	0.5500	0.8712	0.1132	0.8079	0.0119	0.0000	0.0000	0.0000	0.5224	0.0000	0.7448
IESPGM.PTET51.1.254.9561	0.97059	0	0.07143	0.375	0.28571	0.13636	0.2407	0.0968	0.0370	0.3548	0.0000	0.0345	0.0000	0.0000	0.2800	0.0345	0.1111
IESPGM.PTET51.1.148.178836	0.78107	0.01835	0.1165	0.4878	0.3	0.37037	0.4200	0.5565	0.1176	0.6154	0.0097	0.0205	0.0000	0.0000	0.4833	0.0205	0.6406
IESPGM.PTET51.1.9.352763	0.66456	0.0177	0	0.48454	0.09774	0.02778	0.2470	0.1374	0.0430	0.2292	0.0000	0.0000	0.0000	0.0000	0.0308	0.0000	0.0000
IESPGM.PTET51.1.4.791712	0.75889	0.08108	0.01053	0.54808	0.61682	0.2809	0.5521	0.4444	0.0345	0.2821	0.0000	0.0086	0.0000	0.0110	0.0435	0.0086	0.0275
IESPGM.PTET51.1.114.136912	0.77692	0.01176	0.07143	0.33333	0.31579	0.55224	0.1512	0.5048	0.0000	0.4819	0.0000	0.0000	0.0000	0.0103	0.0169	0.0000	0.1053
IESPGM.PTET51.1.1.284769	0.76856	0.18868	0.0101	0.35577	0.66935	0.44595	0.4654	0.5968	0.0400	0.7042	0.0000	0.0000	0.0000	0.0000	0.4861	0.0000	0.3730
IESPGM.PTET51.1.99.311547	0.89655	0	0.04167	0.16327	0.05556	0	0.1081	0.0000	0.0204	0.0984	0.0000	0.0000	0.0000	0.0000	0.0303	0.0000	0.0857
IESPGM.PTET51.1.127.188569	0.76214	0.01205	0.00952	0.13514	0.09524	0.07692	0.1157	0.0849	0.0247	0.0256	0.0000	0.0000	0.0000	0.0000	0.0727	0.0000	0.0088
IESPGM.PTET51.1.82.339788	0.73653	0	0.01538	0.38235	0.10667	0.18	0.2417	0.1875	0.0300	0.0976	0.0000	0.0000	0.0000	0.0000	0.0833	0.0000	0.0189
IESPGM.PTET51.1.143.41104	0.76596	0	0.07071	0	0	0.04082	0.0608	0.0233	0.0120	0.0816	0.0000	0.0061	0.0000	0.0000	0.0172	0.0061	0.0727
IESPGM.PTET51.1.12.200710	0.73184	0.01709	0.11111	0.35065	0.32468	0.25676	0.1848	0.1313	0.0248	0.1818	0.0000	0.0000	0.0189	0.0000	0.1029	0.0000	0.2051
IESPGM.PTET51.1.71.190691	0.80365	0	0	0.35789	0.04082	0.04167	0.1233	0.0374	0.0270	0.0000	0.0000	0.0000	0.0000	0.0000	0.0000	0.0000	0.0306
IESPGM.PTET51.1.153.172596	0.69118	0	0.01942	0	0.01064	0	0.0000	0.0000	0.0000	0.0141	0.0000	0.0000	0.0000	0.0000	0.0154	0.0000	0.0123
IESPGM.PTET51.1.22.475629	0.83444	0.0297	0.13333	0.48718	0.38095	0.1129	0.3949	0.2593	0.0926	0.2804	0.0204	0.0130	0.0345	0.0286	0.1154	0.0130	0.1168
IESPGM.PTET51.1.53.163890	0.73826	0	0.00901	0.25806	0.12941	0	0.0441	0.0111	0.0133	0.0390	0.0000	0.0000	0.0000	0.0000	0.0000	0.0000	0.0000
IESPGM.PTET51.1.134.191360	0.78261	0.04444	0.10909	0.57547	0.10753	0.4	0.5139	0.1518	0.0538	0.1099	0.0115	0.0075	0.0122	0.0270	0.2540	0.0075	0.2326
IESPGM.PTET51.1.75.325410	0.82778	0	0	0.50746	0.06667	0.02041	0.4207	0.0099	0.0364	0.0111	0.0000	0.0000	0.0000	0.0000	0.0000	0.0000	0.0000
IESPGM.PTET51.1.14.174641	0.77419	0.63866	0.21368	0.55118	0.69792	0.83333	0.4368	0.8205	0.2569	0.8462	0.0000	0.0000	0.0000	0.0000	0.5000	0.0000	0.5966
IESPGM.PTET51.1.55.361504	0.77978	0	0	0	0	0	0.0000	0.0000	0.0112	0.0000	0.0000	0.0000	0.0000	0.0000	0.0000	0.0000	0.0000
IESPGM.PTET51.1.104.259624	0.7561	0.0101	0	0.16	0	0	0.0536	0.0000	0.0119	0.0000	0.0000	0.0000	0.0000	0.0000	0.0213	0.0000	0.0102
IESPGM.PTET51.1.34.285083	0.74658	0.01	0.09278	0.64706	0.25424	0.43836	0.5242	0.3421	0.0854	0.3289	0.0000	0.0000	0.0000	0.0000	0.3898	0.0000	0.5568
IESPGM.PTET51.1.61.228119	0.72926	0	0.01923	0.01282	0	0	0.0000	0.0000	0.0099	0.0000	0.0000	0.0070	0.0000	0.0000	0.0250	0.0070	0.0000
IESPGM.PTET51.1.14.171881	0.72811	0.03261	0.02041	0.29412	0.14286	0.03077	0.1360	0.0316	0.0222	0.0353	0.0101	0.0080	0.0087	0.0000	0.0172	0.0080	0.0521
IESPGM.PTET51.1.174.64482	0.775	0.01087	0.01087	0.45098	0.55556	0.35714	0.5393	0.4828	0.0374	0.4105	0.0000	0.0000	0.0000	0.0000	0.0175	0.0000	0.0536
IESPGM.PTET51.1.55.68546	0.78516	0.01351	0.00926	0.03261	0.02326	0.01389	0.0000	0.0000	0.0000	0.0112	0.0000	0.0000	0.0000	0.0000	0.0192	0.0000	0.0562
IESPGM.PTET51.1.39.225980	0.77863	0	0.03125	0.48462	0.02597	0.0119	0.2583	0.0000	0.0482	0.0000	0.0000	0.0000	0.0000	0.0000	0.0702	0.0000	0.0202
IESPGM.PTET51.1.63.407597	0.77181	0.00943	0.03061	0.03896	0.03947	0	0.0233	0.0196	0.0211	0.0000	0.0000	0.0000	0.0000	0.0000	0.0161	0.0000	0.0105
IESPGM.PTET51.1.44.381394	0.68125	0	0.02326	0.17722	0.2	0.09859	0.1885	0.1134	0.0729	0.1061	0.0000	0.0000	0.0000	0.0000	0.1591	0.0000	0.1845
IESPGM.PTET51.1.23.489016	0.73143	0	0	0.27941	0	0	0.0155	0.0068	0.0000	0.0000	0.0000	0.0000	0.0169	0.0000	0.0000	0.0000	0.0000
IESPGM.PTET51.1.71.3885	0.74658	0	0	0.07042	0.13131	0.14474	0.0721	0.0814	0.0000	0.0758	0.0000	0.0000	0.0000	0.0000	0.0345	0.0000	0.0123
IESPGM.PTET51.1.75.181797	0.83908	0	0	0.45763	0.05172	0	0.2657	0.1071	0.0189	0.0208	0.0000	0.0000	0.0000	0.0000	0.0200	0.0000	0.0283
IESPGM.PTET51.1.33.33065	0.7766	0.01266	0.06542	0.44086	0.21538	0.37143	0.4467	0.4236	0.0595	0.4600	0.0000	0.0000	0.0000	0.0000	0.0698	0.0000	0.1075
IESPGM.PTET51.1.7.262395	0.82836	0.03371	0.09735	0.17391	0.49573	0.24706	0.3089	0.4146	0.0211	0.5432	0.0000	0.0000	0.0000	0.0000	0.1143	0.0000	0.1376
IESPGM.PTET51.1.143.182781	0.80808	0.01515	0.0087	0.375	0.14815	0.15385	0.2456	0.0253	0.1507	0.0824	0.0000	0.0000	0.0000	0.0000	0.3137	0.0000	0.5109
IESPGM.PTET51.1.43.202656	0.76136	0	0	0.02778	0	0	0.0000	0.0000	0.0157	0.0000	0.0000	0.0000	0.0000	0.0000	0.0133	0.0000	0.0000
IESPGM.PTET51.1.155.83325	0.81545	0	0.0101	0	0.02362	0	0.0000	0.0000	0.0149	0.0000	0.0000	0.0000	0.0065	0.0000	0.0000	0.0000	0.0175
IESPGM.PTET51.1.77.269204	0.77778	0.03	0.07971	0.12	0.26126	0.04545	0.0870	0.0103	0.0098	0.1860	0.0455	0.0083	0.0120	0.0000	0.0308	0.0083	0.0385
IESPGM.PTET51.1.19.371166	0.84848	0.19737	0.05172	0.15789	0.01493	0.15385	0.0841	0.1649	0.1013	0.0729	0.0000	0.0000	0.0000	0.0000	0.0526	0.0000	0.1750
IESPGM.PTET51.1.10.134176	0.71429	0.01961	0	0	0	0	0.0000	0.0000	0.0104	0.0227	0.0000	0.0000	0.0000	0.0000	0.0000	0.0000	0.0000
IESPGM.PTET51.1.37.283532	0.82375	0.12857	0.01695	0.51181	0.65693	0.41333	0.4639	0.2213	0.1325	0.4375	0.0000	0.0000	0.0094	0.0187	0.3846	0.0000	0.5789
IESPGM.PTET51.1.89.110924	0.78049	0.11475	0.01282	0.56522	0.17476	0.37209	0.4945	0.5606	0.5159	0.5053	0.0104	0.0000	0.0000	0.0426	0.4333	0.0000	0.6356
IESPGM.PTET51.1.13.311246	0.77333	0.03	0.01031	0.30189	0.10526	0.01042	0.4788	0.0105	0.1143	0.0105	0.0000	0.0079	0.0167	0.0000	0.0385	0.0079	0.0536
IESPGM.PTET51.1.89.224385	0.77108	0	0	0.13636	0.01562	0	0.0270	0.0000	0.0196	0.0000	0.0000	0.0088	0.0000	0.0000	0.0000	0.0088	0.0000
IESPGM.PTET51.1.33.304247	0.75269	0	0.01111	0.04651	0.05195	0	0.0000	0.0122	0.0000	0.0577	0.0000	0.0000	0.0000	0.0000	0.0167	0.0000	0.0000
IESPGM.PTET51.1.66.46594	0.78486	0.0119	0	0.20652	0.0099	0	0.0145	0.0000	0.0000	0.0000	0.0000	0.0077	0.0000	0.0000	0.0000	0.0077	0.0180
IESPGM.PTET51.1.35.135599	0.8125	0	0.09184	0.52475	0.31169	0.27632	0.4327	0.3143	0.0896	0.4494	0.0000	0.0000	0.0000	0.0000	0.1528	0.0000	0.3478
IESPGM.PTET51.1.25.335868	0.73711	0	0	0	0	0	0.0000	0.0000	0.0213	0.0000	0.0000	0.0000	0.0000	0.0000	0.0000	0.0000	0.0000
IESPGM.PTET51.1.28.233126	0.68786	0	0.01802	0.37895	0.19231	0.34831	0.2027	0.4857	0.0941	0.2360	0.0114	0.0000	0.0100	0.0000	0.1800	0.0000	0.1455
IESPGM.PTET51.1.29.430802	0.7767	0.04167	0	0.5	0.5679	0.17647	0.4911	0.3750	0.1881	0.6716	0.0000	0.0000	0.0000	0.0000	0.4110	0.0000	0.5133
IESPGM.PTET51.1.34.247881	0.71613	0	0.01	0.52326	0.06024	0.12727	0.4269	0.1216	0.0213	0.1165	0.0000	0.0000	0.0000	0.0000	0.0400	0.0000	0.0661
IESPGM.PTET51.1.157.158820	0.78	0	0.04386	0.34259	0.06173	0.2125	0.2551	0.0638	0.1406	0.0152	0.0000	0.0000	0.0089	0.0000	0.2432	0.0000	0.1549
IESPGM.PTET51.1.100.30724	0.66667	0	0.008	0.34375	0.02632	0	0.4667	0.0000	0.0000	0.0118	0.0000	0.0000	0.0000	0.0000	0.0000	0.0000	0.0135
IESPGM.PTET51.1.47.416608	0.77465	0.02105	0.0202	0.62195	0.15476	0.11628	0.3768	0.0000	0.0000	0.0000	0.0000	0.0000	0.0000	0.0000	0.0179	0.0000	0.0100
IESPGM.PTET51.1.95.286983	0.77459	0	0.01538	0	0.01235	0.04348	0.0000	0.1364	0.0208	0.0000	0.0000	0.0000	0.0000	0.0000	0.0000	0.0000	0.0000
IESPGM.PTET51.1.29.223887	0.6236	0	0.00847	0.00787	0	0.0241	0.0079	0.0168	0.0180	0.0141	0.0000	0.0168	0.0000	0.0000	0.0426	0.0168	0.0000
IESPGM.PTET51.1.135.257647	0.84615	0	0.05747	0.33962	0.1978	0.08772	0.0465	0.0758	0.0615	0.0290	0.0000	0.0000	0.0256	0.0000	0.1053	0.0000	0.0133
IESPGM.PTET51.1.85.177820	0.75258	0	0.05455	0.54737	0.43299	0.19048	0.1867	0.1176	0.0122	0.2174	0.0000	0.0000	0.0000	0.0000	0.0377	0.0000	0.0149
IESPGM.PTET51.1.86.348431	0.83673	0.04651	0.02985	0.66667	0.30769	0.47458	0.4494	0.3689	0.0526	0.3816	0.0000	0.0000	0.0000	0.0000	0.2500	0.0000	0.2442
IESPGM.PTET51.1.93.166390	0.74324	0	0.02564	0	0	0.01695	0.0069	0.0593	0.0160	0.0449	0.0000	0.0065	0.0000	0.0000	0.0000	0.0065	0.0139
IESPGM.PTET51.1.17.635471	0.98718	0.22581	0.46154	1	0.52	0.28	0.9104	0.4211	1.0000	0.5926	0.7143	0.7857	1.0000	1.0000	0.9500	0.7857	0.7778
IESPGM.PTET51.1.127.154398	0.79079	0.01235	0.0087	0.47863	0.42056	0.40625	0.4028	0.6048	0.0408	0.4000	0.0102	0.0075	0.0122	0.0000	0.0000	0.0075	0.0261
IESPGM.PTET51.1.9.267950	0.74483	0.2449	0.59649	0.58824	0.69231	0.7549	0.5915	0.7279	0.2903	0.8000	0.1789	0.2276	0.1786	0.0769	0.5714	0.2276	0.7465
IESPGM.PTET51.1.100.257912	0.76836	0	0	0	0	0	0.0000	0.0000	0.0000	0.0000	0.0000	0.0000	0.0000	0.0000	0.0000	0.0000	0.0000
IESPGM.PTET51.1.151.91053	0.81139	0.01	0	0.47368	0.11111	0.40777	0.4082	0.3162	0.0345	0.1220	0.0000	0.0000	0.0076	0.0000	0.0000	0.0000	0.0000
IESPGM.PTET51.1.13.217062	0.83544	0.05263	0.03409	0.4	0	0.11321	0.3125	0.0259	0.0242	0.0104	0.0094	0.0066	0.0000	0.0000	0.0667	0.0066	0.1413
IESPGM.PTET51.1.13.639913	0.70896	0.03571	0	0.38202	0	0.35556	0.4576	0.2500	0.0130	0.0330	0.0000	0.0073	0.0000	0.0000	0.1333	0.0073	0.1795
IESPGM.PTET51.1.6.178790	0.80252	0.01235	0	0.50467	0.11504	0.0375	0.4706	0.0000	0.0636	0.0000	0.0000	0.0000	0.0000	0.0000	0.0392	0.0000	0.0000
IESPGM.PTET51.1.82.282321	0.81095	0	0.0354	0.28723	0.42574	0.20988	0.1397	0.1776	0.0417	0.0947	0.0000	0.0000	0.0000	0.0000	0.0192	0.0000	0.0603
IESPGM.PTET51.1.179.76834	0.69231	0.02985	0	0.08824	0	0	0.0000	0.0000	0.0000	0.0000	0.0000	0.0000	0.0000	0.0000	0.0938	0.0000	0.0750
IESPGM.PTET51.1.193.4222	0.82946	0.04762	0.11111	0.5	0.625	0.42424	0.3250	0.3404	0.1636	0.4737	0.0000	0.0267	0.0000	0.0000	0.4545	0.0267	0.4032
IESPGM.PTET51.1.202.7657	0.87069	0	0	0.025	0	0.05	0.0000	0.0000	0.0189	0.0123	0.0000	0.0000	0.0000	0.0000	0.0000	0.0000	0.0000
IESPGM.PTET51.1.117.81178	0.72775	0	0.02362	0.30769	0	0.22222	0.2252	0.1204	0.0463	0.0253	0.0000	0.0083	0.0000	0.0000	0.0784	0.0083	0.1339
IESPGM.PTET51.1.84.156237	0.65672	0	0.0101	0.125	0.2	0	0.0446	0.0083	0.0000	0.0000	0.0000	0.0000	0.0000	0.0000	0.0000	0.0000	0.0119
IESPGM.PTET51.1.125.116820	0.78814	0	0	0.4717	0.00862	0	0.3446	0.0370	0.0345	0.0686	0.0000	0.0000	0.0000	0.0000	0.0000	0.0000	0.0000
IESPGM.PTET51.1.24.193477	0.74603	0.01136	0	0.54369	0.04651	0.05128	0.4268	0.0109	0.0217	0.0115	0.0000	0.0000	0.0101	0.0000	0.0172	0.0000	0.0088
IESPGM.PTET51.1.35.169727	0.6746	0.00943	0.18182	0.42254	0.5	0.39623	0.1984	0.3556	0.0991	0.4000	0.0084	0.0000	0.0000	0.0000	0.2000	0.0000	0.2308
IESPGM.PTET51.1.129.68868	0.8178	0	0.08791	0.41304	0.26496	0.5283	0.2222	0.2174	0.0351	0.4182	0.0000	0.0000	0.0238	0.0000	0.0758	0.0000	0.1920
IESPGM.PTET51.1.153.218312	0.72549	0.43662	0.22059	0.49057	0.54444	0.71186	0.7170	0.5826	0.3382	0.5765	0.0222	0.2917	0.1818	0.0000	0.5306	0.2917	0.6860
IESPGM.PTET51.1.232.11895	0.88235	0.10714	0.0241	0.64615	0.82609	0.91228	0.4732	0.7730	0.0571	0.5556	0.0000	0.0000	0.0000	0.0000	0.6981	0.0000	0.5120
IESPGM.PTET51.1.5.414999	0.82564	0	0.05747	0.47368	0.20213	0.17308	0.4512	0.1150	0.0263	0.3140	0.0110	0.0000	0.0000	0.0159	0.0000	0.0000	0.0085
IESPGM.PTET51.1.56.130671	0.81905	0.01266	0	0.45745	0.16429	0.07407	0.3082	0.0376	0.0275	0.0690	0.0000	0.0000	0.0000	0.0000	0.0161	0.0000	0.0099
IESPGM.PTET51.1.130.58102	0.73575	0	0	0	0	0	0.0093	0.0000	0.0000	0.0000	0.0000	0.0000	0.0000	0.0000	0.0000	0.0000	0.0098
IESPGM.PTET51.1.52.290788	0.8141	0.24051	0.16129	0.54321	0.75652	0.7931	0.4571	0.6977	0.2537	0.5676	0.0000	0.0076	0.0101	0.0000	0.4510	0.0076	0.5208
IESPGM.PTET51.1.145.154675	0.86577	0.40217	0.14118	0.76623	0.46667	0.67164	0.5062	0.4340	0.1233	0.7034	0.0000	0.0000	0.0103	0.0000	0.3208	0.0000	0.5172
IESPGM.PTET51.1.93.215193	0.77465	0.03	0.02128	0.63077	0.91304	0.37931	0.5105	0.4296	0.0439	0.6984	0.0000	0.0081	0.0000	0.0000	0.3692	0.0081	0.5263
IESPGM.PTET51.1.517.595	0.95699	0.05128	0.03704	0.88095	0.40625	0.05714	0.5147	0.0400	0.1481	0.0312	0.0000	0.0000	0.0000	0.0000	0.0000	0.0000	0.0385
IESPGM.PTET51.1.165.150636	0.84974	0.01493	0.0137	0	0	0	0.0000	0.0000	0.0190	0.0000	0.0000	0.0000	0.0000	0.0000	0.0000	0.0000	0.0194
IESPGM.PTET51.1.47.319877	0.82883	0	0	0.35211	0.01111	0	0.0526	0.0000	0.0000	0.0000	0.0000	0.0000	0.0135	0.0000	0.0000	0.0000	0.0000
IESPGM.PTET51.1.71.81650	0.76923	0.08	0.08511	0.41935	0.36893	0.5	0.2958	0.1124	0.4433	0.1529	0.0390	0.0000	0.0333	0.0000	0.3175	0.0000	0.3643
IESPGM.PTET51.1.9.347691	0.75263	0	0	0	0	0	0.0000	0.0000	0.0102	0.0000	0.0000	0.0000	0.0000	0.0000	0.0417	0.0000	0.0095
IESPGM.PTET51.1.27.51724	0.81095	0.06061	0.10619	0.5	0.17582	0.27586	0.4766	0.5043	0.0196	0.7347	0.0000	0.0000	0.0000	0.0000	0.1333	0.0000	0.0096
IESPGM.PTET51.1.27.207711	0.91667	0	0.2	0.09091	0	0	0.0000	0.0000	0.0119	0.0000	0.0000	0.0000	0.0000	0.0000	0.0417	0.0000	0.0103
IESPGM.PTET51.1.96.204442	0.71642	0	0	0.16901	0.07767	0.01695	0.0273	0.0079	0.0000	0.0000	0.0132	0.0000	0.0000	0.0000	0.0299	0.0000	0.0110
IESPGM.PTET51.1.147.168322	0.65966	0	0	0	0.00962	0	0.0078	0.0000	0.0114	0.0000	0.0000	0.0000	0.0000	0.0000	0.0000	0.0000	0.0000
IESPGM.PTET51.1.534.2129	0.8625	0	0	0.12632	0.11111	0.0303	0.1000	0.0741	0.0870	0.0000	0.0294	0.0000	0.0000	0.0000	0.5238	0.0000	0.3889
IESPGM.PTET51.1.154.207027	0.7963	0.25843	0.02041	0.3913	0.61446	0.67073	0.5417	0.6397	0.3140	0.6466	0.0000	0.0101	0.0000	0.0000	0.6279	0.0101	0.6022
IESPGM.PTET51.1.165.208477	0.77419	0	0.02586	0.15254	0.04839	0.17391	0.0686	0.3282	0.0253	0.1212	0.0000	0.0161	0.0000	0.0000	0.0426	0.0161	0.0297
IESPGM.PTET51.1.33.509734	0.81683	0	0	0.32432	0	0	0.0137	0.0093	0.0000	0.0532	0.0000	0.0000	0.0000	0.0000	0.0000	0.0000	0.0000
IESPGM.PTET51.1.36.243624	0.65854	0	0	0.2439	0	0	0.2047	0.0000	0.0215	0.0109	0.0000	0.0000	0.0000	0.0000	0.0161	0.0000	0.1125
IESPGM.PTET51.1.32.192226	0.84239	0.00952	0.0531	0.45161	0.09333	0.21687	0.2422	0.0826	0.0532	0.0891	0.0108	0.0000	0.0192	0.0000	0.2807	0.0000	0.2347
IESPGM.PTET51.1.55.238375	0.71429	0	0	0	0	0	0.0000	0.0000	0.0120	0.0000	0.0000	0.0000	0.0000	0.0000	0.0000	0.0000	0.0000
IESPGM.PTET51.1.63.288256	0.62205	0	0	0	0	0	0.0000	0.0000	0.0278	0.0000	0.0000	0.0000	0.0000	0.0000	0.0175	0.0000	0.0204
IESPGM.PTET51.1.41.326737	0.77005	0.01149	0	0.14583	0	0	0.0000	0.0000	0.0000	0.0000	0.0000	0.0000	0.0000	0.0000	0.0000	0.0000	0.0000
IESPGM.PTET51.1.131.134384	0.86164	0.02857	0.01613	0.48077	0.11111	0.20408	0.3925	0.1134	0.0128	0.3366	0.0000	0.0083	0.0000	0.0000	0.2642	0.0083	0.3068
IESPGM.PTET51.1.183.31654	0.73109	0	0	0	0	0	0.0000	0.0000	0.0000	0.0000	0.0000	0.0000	0.0000	0.0000	0.0000	0.0000	0.0000
IESPGM.PTET51.1.41.210610	0.73333	0.65323	0.12037	0.41026	0.78788	0.95968	0.4655	0.7865	0.1667	0.6911	0.0000	0.0000	0.0000	0.0187	0.4359	0.0000	0.5420
IESPGM.PTET51.1.113.39239	0.67204	0	0	0.36364	0.02381	0	0.1597	0.0000	0.0000	0.0000	0.0095	0.0000	0.0106	0.0000	0.0000	0.0000	0.0204
IESPGM.PTET51.1.70.62819	0.77451	0	0	0.41176	0.44144	0.01333	0.2252	0.0495	0.0303	0.0411	0.0000	0.0000	0.0000	0.0000	0.0222	0.0000	0.0116
IESPGM.PTET51.1.121.109139	0.82292	0.02326	0.00847	0.56731	0.06897	0.1519	0.4667	0.0194	0.0114	0.0000	0.0000	0.0000	0.0125	0.0000	0.2000	0.0000	0.2055
IESPGM.PTET51.1.104.283431	0.71318	0	0.03478	0.58065	0.30097	0.55882	0.4234	0.4111	0.0633	0.1519	0.0119	0.0000	0.0000	0.0000	0.2593	0.0000	0.2258
IESPGM.PTET51.1.32.85559	0.68116	0	0	0.14953	0.17857	0.25974	0.0583	0.1791	0.0000	0.0617	0.0000	0.0000	0.0000	0.0000	0.0169	0.0000	0.0000
IESPGM.PTET51.1.28.391268	0.68966	0	0.16667	0.43617	0.45	0.27907	0.1750	0.4762	0.0000	0.3056	0.0000	0.0000	0.0000	0.0000	0.0727	0.0000	0.3380
IESPGM.PTET51.1.166.1203	0.80667	0.01064	0.0396	0.28125	0.02326	0.08511	0.0789	0.0213	0.0000	0.0515	0.0000	0.0070	0.0000	0.0000	0.0244	0.0070	0.0729
IESPGM.PTET51.1.33.115897	0.76289	0.01111	0	0.04706	0	0.01562	0.0131	0.0000	0.0000	0.0000	0.0000	0.0000	0.0000	0.0000	0.1064	0.0000	0.0909
IESPGM.PTET51.1.102.175502	0.77143	0.01887	0.05085	0.53846	0.725	0.15152	0.5724	0.1091	0.0938	0.4471	0.0135	0.0000	0.0118	0.0000	0.1194	0.0000	0.3878
IESPGM.PTET51.1.38.113310	0.80275	0	0	0	0	0	0.0000	0.0000	0.0127	0.0000	0.0000	0.0000	0.0000	0.0000	0.0000	0.0000	0.0000
IESPGM.PTET51.1.52.122560	0.79878	0.00962	0	0.11268	0	0	0.0000	0.0076	0.0102	0.0112	0.0000	0.0000	0.0000	0.0000	0.0000	0.0000	0.0000
IESPGM.PTET51.1.51.370908	1	1	0.88889	1	0.98113	1	0.5319	0.6395	0.1458	0.3636	0.0196	0.0000	0.0000	0.0000	0.2432	0.0000	0.1000
IESPGM.PTET51.1.28.313586	0.77844	0.13333	0.03571	0.57664	0.57426	0.62931	0.4157	0.5586	0.0741	0.4245	0.0000	0.0084	0.0000	0.0000	0.2941	0.0084	0.1009
IESPGM.PTET51.1.403.4386	0.98485	0.25	0	0.06667	0.11111	0	0.0000	0.0000	0.5000	0.0000	0.0000	0.0000	0.0625	0.0000	0.0000	0.0000	0
IESPGM.PTET51.1.55.195304	0.76214	0.13043	0.04032	0.45185	0.70297	0.67521	0.4028	0.7778	0.0568	0.5165	0.0000	0.0087	0.0095	0.0000	0.4000	0.0087	0.5902
IESPGM.PTET51.1.20.383440	0.72851	0	0	0.22581	0	0	0.0093	0.0000	0.0000	0.0000	0.0115	0.0000	0.0000	0.0000	0.0000	0.0000	0.0000
IESPGM.PTET51.1.55.187425	0.69461	0	0	0.4087	0.08219	0.32	0.2893	0.2569	0.0104	0.0777	0.0000	0.0000	0.0000	0.0000	0.0192	0.0000	0.0556
IESPGM.PTET51.1.69.374920	0.86486	0	0	0.02326	0	0	0.0000	0.0000	0.0123	0.0000	0.0000	0.0000	0.0000	0.0000	0.0000	0.0000	0.0357
IESPGM.PTET51.1.34.420955	0.74178	0	0	0	0.01087	0	0.0000	0.0087	0.0000	0.0000	0.0000	0.0000	0.0000	0.0122	0.0227	0.0000	0.0106
IESPGM.PTET51.1.24.274392	0.74569	0	0	0.45455	0.04348	0	0.4973	0.0000	0.0660	0.0115	0.0099	0.0078	0.0000	0.0000	0.0317	0.0078	0.0185
IESPGM.PTET51.1.155.216183	0.74742	0	0	0.10714	0.02837	0	0.0559	0.0000	0.0000	0.0213	0.0000	0.0000	0.0000	0.0000	0.0192	0.0000	0.0090
IESPGM.PTET51.1.26.69207	0.79082	0.01	0	0.4026	0.03704	0.02222	0.2385	0.0227	0.0159	0.0119	0.0101	0.0000	0.0588	0.0000	0.0000	0.0000	0.0101
IESPGM.PTET51.1.12.318489	0.78788	0.08989	0.21918	0.38806	0.33333	0.54717	0.1169	0.3438	0.0964	0.3333	0.0122	0.0435	0.0323	0.0625	0.1795	0.0435	0.1471
IESPGM.PTET51.1.88.316703	0.73563	0.03158	0	0.47748	0.45714	0.5625	0.3947	0.3939	0.1023	0.4851	0.0000	0.0000	0.0000	0.0000	0.2034	0.0000	0.3737
IESPGM.PTET51.1.28.66019	0.79147	0	0.0102	0.08081	0.1875	0	0.0000	0.0244	0.0000	0.0000	0.0000	0.0000	0.0000	0.0000	0.0000	0.0000	0.0000
IESPGM.PTET51.1.166.182076	0.71084	0.01852	0.01075	0.49315	0.18182	0.34524	0.4106	0.3196	0.0187	0.2589	0.0000	0.0073	0.0000	0.0000	0.1731	0.0073	0.2308
IESPGM.PTET51.1.165.100232	0.64481	0	0	0	0	0	0.0000	0.0000	0.0159	0.0000	0.0000	0.0000	0.0000	0.0000	0.0000	0.0000	0.0000
IESPGM.PTET51.1.108.184478	0.80263	0	0.02273	0.47682	0.07767	0.09211	0.3684	0.0268	0.0952	0.0353	0.0198	0.0163	0.0097	0.0000	0.0164	0.0163	0.0479
IESPGM.PTET51.1.13.91452	0.71495	0	0	0.26506	0	0.0137	0.0733	0.0160	0.0297	0.0000	0.0000	0.0000	0.0000	0.0000	0.0000	0.0000	0.0000
IESPGM.PTET51.1.54.114152	0.79399	0	0.00952	0.31579	0.0597	0	0.5067	0.0000	0.1031	0.0123	0.0000	0.0000	0.0000	0.0000	0.0429	0.0000	0.0222
IESPGM.PTET51.1.184.14981	0.22034	0	0	0.01429	0	0.01538	0.0000	0.0167	0.0000	0.0000	0.0000	0.0000	0.0000	0.0000	0.0000	0.0000	0.0000
IESPGM.PTET51.1.61.68472	0.7235	0.02353	0	0.03419	0.01163	0.01408	0.0000	0.0000	0.0000	0.0119	0.0000	0.0000	0.0000	0.0000	0.0000	0.0000	0.0000
IESPGM.PTET51.1.34.247570	0.77128	0.03333	0	0.51754	0.4023	0.51282	0.4351	0.4140	0.0211	0.5182	0.0000	0.0063	0.0000	0.0000	0.0196	0.0063	0.0769
IESPGM.PTET51.1.57.441436	0.75	0.01075	0.01124	0.2766	0.11905	0.17647	0.1185	0.1075	0.0297	0.0933	0.0000	0.0000	0.0000	0.0000	0.1750	0.0000	0.1639
IESPGM.PTET51.1.180.73665	0.78926	0.00943	0	0	0	0	0.0000	0.0000	0.0000	0.0000	0.0000	0.0000	0.0000	0.0000	0.0000	0.0000	0.0000
IESPGM.PTET51.1.61.188880	0.84713	0.06593	0.16071	0.63855	0.43846	0.58824	0.5075	0.6596	0.0952	0.6071	0.0000	0.0000	0.0000	0.0000	0.5294	0.0000	0.5664
IESPGM.PTET51.1.85.127828	0.80102	0.01299	0.00877	0.48864	0.29268	0.46875	0.4014	0.5405	0.1061	0.2366	0.0000	0.0000	0.0000	0.0000	0.4314	0.0000	0.2414
IESPGM.PTET51.1.50.114258	0.78802	0	0	0.46465	0.02344	0.02326	0.3147	0.0000	0.0000	0.0152	0.0106	0.0000	0.0000	0.0000	0.0000	0.0000	0.0000
IESPGM.PTET51.1.110.63427	0.71739	0.58678	0.14545	0.54545	0.62121	0.73563	0.4476	0.7898	0.3069	0.6489	0.0000	0.0094	0.0000	0.0000	0.5417	0.0094	0.6667
IESPGM.PTET51.1.15.27064	0.71429	0.01087	0	0.5124	0.03571	0.06849	0.4706	0.0270	0.0357	0.0000	0.0000	0.0000	0.0000	0.0000	0.0192	0.0000	0.0270
IESPGM.PTET51.1.134.42740	0.75897	0.10112	0.05405	0.49231	0.57746	0.57426	0.4314	0.5960	0.1364	0.3239	0.0122	0.0000	0.0131	0.0070	0.2600	0.0000	0.6863
IESPGM.PTET51.1.80.73528	0.85068	0.01111	0.05263	0.64762	0.66364	0.58462	0.4696	0.5238	0.0533	0.5352	0.0000	0.0000	0.0000	0.0000	0.2766	0.0000	0.2222
IESPGM.PTET51.1.172.21370	0.75132	0.01163	0.00714	0.11111	0.01471	0.03846	0.0348	0.0213	0.0290	0.0000	0.0000	0.0000	0.0000	0.0000	0.0385	0.0000	0.0430
IESPGM.PTET51.1.105.74849	0.70857	0.0099	0.01149	0.38824	0.02105	0.01562	0.1097	0.0000	0.0000	0.0000	0.0000	0.0000	0.0000	0.0000	0.0870	0.0000	0.1205
IESPGM.PTET51.1.11.548653	0.61878	0	0	0	0	0	0.0000	0.0000	0.0000	0.0000	0.0000	0.0000	0.0000	0.0000	0.0000	0.0000	0.0000
IESPGM.PTET51.1.26.480057	0.73301	0	0.01042	0.38372	0.13913	0.0241	0.2449	0.0333	0.0161	0.0290	0.0000	0.0000	0.0000	0.0000	0.0000	0.0000	0.0147
IESPGM.PTET51.1.170.168879	0.97436	0.70423	0.5	0.925	0.50909	0.86	0.8609	0.9138	0.7867	0.7805	0.4255	0.3400	0.3182	0.4211	0.8667	0.3400	0.9043
IESPGM.PTET51.1.119.39355	0.76687	0.04082	0.00952	0.53731	0.42708	0.51724	0.4058	0.3734	0.0538	0.1905	0.0000	0.0000	0.0112	0.0000	0.0149	0.0000	0.0345
IESPGM.PTET51.1.31.292965	0.76	0.35135	0.09091	0.52525	0.16279	0.45714	0.3566	0.6615	0.1818	0.5795	0.0000	0.0172	0.0000	0.0000	0.3636	0.0172	0.5950
IESPGM.PTET51.1.124.217115	0.69061	0.00962	0.02542	0.08163	0.14773	0.0303	0.0000	0.0300	0.0116	0.0125	0.0119	0.0194	0.0138	0.0111	0.0000	0.0194	0.0179
IESPGM.PTET51.1.100.5534	0.76316	0	0	0.01667	0	0	0.0000	0.0000	0.1000	0.0189	0.0000	0.0000	0.0000	0.0000	0.1750	0.0000	0.1176
IESPGM.PTET51.1.166.154622	0.79365	0.04167	0.01961	0.38235	0.37405	0.18644	0.1982	0.1667	0.0109	0.0513	0.0000	0.0000	0.0087	0.0000	0.0364	0.0000	0.0750
IESPGM.PTET51.1.123.173720	0.78261	0	0.02273	0.6747	0.52174	0.18868	0.3761	0.0467	0.0481	0.1053	0.0000	0.0075	0.0000	0.0000	0.1961	0.0075	0.0777
IESPGM.PTET51.1.104.277068	0.7197	0	0	0.3253	0	0	0.0413	0.0000	0.0000	0.0000	0.0000	0.0163	0.0000	0.0000	0.0000	0.0163	0.0000
IESPGM.PTET51.1.7.485150	0.71975	0.02222	0.03226	0.125	0.09449	0.03704	0.1141	0.0973	0.0000	0.1875	0.0000	0.0000	0.0192	0.0000	0.0000	0.0000	0.0259
IESPGM.PTET51.1.75.195074	0.77872	0.16667	0.04762	0.56349	0.72857	0.68478	0.5470	0.7532	0.0886	0.7769	0.0000	0.0082	0.0093	0.0000	0.3906	0.0082	0.6755
IESPGM.PTET51.1.145.51518	0.80172	0.07895	0.01709	0.62626	0.39024	0.25333	0.3816	0.2407	0.0291	0.2535	0.0235	0.0075	0.0707	0.0366	0.0645	0.0075	0.1310
IESPGM.PTET51.1.36.39959	0.48148	0	0	0	0.03448	0	0.0727	0.2843	0.0000	0.0235	0.0127	0.0000	0.0000	0.0000	0.0000	0.0000	0.0089
IESPGM.PTET51.1.54.103308	0.80632	0.02273	0.025	0.55435	0.46875	0.03614	0.4556	0.1746	0.0894	0.2478	0.0000	0.0000	0.0000	0.0101	0.0980	0.0000	0.0495
IESPGM.PTET51.1.17.552571	0.65873	0	0	0	0	0	0.0075	0.0000	0.0000	0.0000	0.0000	0.0000	0.0000	0.0000	0.0000	0.0000	0.0000
IESPGM.PTET51.1.1.289957	0.71366	0	0.01575	0.59524	0.16949	0.1	0.4419	0.1271	0.0361	0.0729	0.0000	0.0161	0.0000	0.0000	0.0351	0.0161	0.0088
IESPGM.PTET51.1.48.85995	0.74107	0	0	0.01905	0	0	0.0000	0.0000	0.0000	0.0000	0.0000	0.0000	0.0000	0.0000	0.0000	0.0000	0.0000
IESPGM.PTET51.1.399.3492	0.86458	0.04348	0.10345	0.69355	0.3	0.74286	0.6897	0.7576	0.2800	0.6296	0.0000	0.0000	0.0000	0.0000	0.3889	0.0000	0.5882
IESPGM.PTET51.1.39.80217	0.72327	0	0.16514	0.51163	0.45455	0.43333	0.3471	0.2162	0.0377	0.3263	0.0000	0.0000	0.0000	0.0000	0.3944	0.0000	0.4082
IESPGM.PTET51.1.8.102074	0.64641	0.00909	0.0202	0.30769	0.33333	0.24528	0.1796	0.2282	0.0103	0.2870	0.0000	0.0074	0.0000	0.0000	0.0135	0.0074	0.0183
IESPGM.PTET51.1.121.123869	0.80631	0	0	0.34211	0.01031	0.02273	0.0397	0.0000	0.0319	0.0000	0.0000	0.0000	0.0145	0.0000	0.0175	0.0000	0.0000
IESPGM.PTET51.1.4.641601	0.70677	0.0404	0	0.33929	0.34043	0.20548	0.3672	0.3611	0.0494	0.2597	0.0000	0.0000	0.0000	0.0000	0.3276	0.0000	0.3438
IESPGM.PTET51.1.46.201349	0.71687	0.01	0	0.53846	0.12069	0.04444	0.3667	0.0404	0.0116	0.0333	0.0000	0.0000	0.0000	0.0000	0.0182	0.0000	0.0000
IESPGM.PTET51.1.29.454186	0.84228	0.00917	0.0084	0.10714	0.01429	0	0.0308	0.0000	0.0103	0.0000	0.0000	0.0084	0.0000	0.0000	0.0159	0.0084	0.0086
IESPGM.PTET51.1.147.234345	0.73077	0	0.00813	0.41538	0.01205	0	0.0848	0.0000	0.0000	0.0000	0.0000	0.0066	0.0000	0.0000	0.0000	0.0066	0.0172
IESPGM.PTET51.1.154.10763	0.75776	0.37931	0.0566	0.55422	0.0989	0.6	0.5303	0.6162	0.0696	0.7616	0.0000	0.0059	0.0000	0.0000	0.4545	0.0059	0.5854
IESPGM.PTET51.1.1.225601	0.69173	0	0	0.15686	0	0	0.0242	0.0000	0.0319	0.0187	0.0000	0.0000	0.0000	0.0000	0.0000	0.0000	0.0000
IESPGM.PTET51.1.37.309774	0.7801	0.01124	0.02941	0.09091	0.02362	0.1039	0.0177	0.0174	0.0110	0.0192	0.0000	0.0000	0.0000	0.0118	0.0000	0.0000	0.0442
IESPGM.PTET51.1.69.307545	0.83186	0.16667	0.13793	0.5	0.18543	0.26027	0.3837	0.1098	0.0748	0.0500	0.0235	0.0116	0.0758	0.0408	0.1613	0.0116	0.1688
IESPGM.PTET51.1.80.240061	0.81743	0.03125	0.07547	0.52525	0.25833	0.19355	0.4194	0.2255	0.0538	0.4327	0.0098	0.0000	0.0000	0.0000	0.1000	0.0000	0.0940
IESPGM.PTET51.1.9.628839	0.81193	0.06383	0.02062	0.47368	0.78325	0.63768	0.5266	0.8544	0.0909	0.6385	0.0000	0.0000	0.0000	0.0000	0.4000	0.0000	0.5191
IESPGM.PTET51.1.69.305508	0.75	0	0	0.02273	0.0202	0	0.0000	0.0000	0.0000	0.0000	0.0000	0.0000	0.0081	0.0000	0.0000	0.0000	0.0095
IESPGM.PTET51.1.125.158027	0.74843	0.47368	0.00855	0.35556	0.54455	0.42553	0.5128	0.5665	0.1429	0.7260	0.0000	0.0061	0.0000	0.0000	0.2836	0.0061	0.3077
IESPGM.PTET51.1.105.302623	0.81893	0.00962	0	0.25287	0	0.0375	0.0603	0.0263	0.0600	0.0918	0.0000	0.0076	0.0159	0.0000	0.0517	0.0076	0.0588
IESPGM.PTET51.1.102.148078	0.76796	0	0	0	0	0	0.0000	0.0000	0.0000	0.0114	0.0000	0.0000	0.0000	0.0000	0.0820	0.0000	0.0891
IESPGM.PTET51.1.41.125343	0.80925	0	0	0.3956	0.04545	0.09677	0.3551	0.0791	0.0300	0.0957	0.0110	0.0079	0.0000	0.0000	0.0667	0.0079	0.1111
IESPGM.PTET51.1.101.284971	0.84689	0.34454	0.12121	0.51111	0.62651	0.58065	0.3774	0.5101	0.1053	0.4035	0.0000	0.0000	0.0000	0.0000	0.2418	0.0000	0.1959
IESPGM.PTET51.1.7.498964	0.76923	0	0.03261	0.48113	0.09184	0.10769	0.3521	0.0960	0.0357	0.0233	0.0000	0.0000	0.0000	0.0000	0.0133	0.0000	0.0077
IESPGM.PTET51.1.180.41142	0.84231	0	0.00893	0.40426	0.01099	0.23301	0.3526	0.1322	0.0273	0.2162	0.0101	0.0000	0.0000	0.0000	0.0169	0.0000	0.0000
IESPGM.PTET51.1.161.205853	0.8764	0.02632	0	0.58	0.54286	0.62857	0.5620	0.6047	0.1639	0.7536	0.0130	0.0000	0.0000	0.0000	0.3721	0.0000	0.5000
IESPGM.PTET51.1.172.104517	0.77889	0	0	0	0	0	0.0000	0.0000	0.0000	0.0000	0.0000	0.0000	0.0000	0.0000	0.0000	0.0000	0.0087
IESPGM.PTET51.1.61.250728	0.7783	0	0	0	0	0	0.0000	0.0000	0.0000	0.0122	0.0000	0.0000	0.0000	0.0000	0.0000	0.0000	0.0079
IESPGM.PTET51.1.66.239730	0.7809	0	0	0.07059	0.04211	0.02326	0.0569	0.0000	0.0148	0.0737	0.0000	0.0000	0.0000	0.0000	0.0517	0.0000	0.0612
IESPGM.PTET51.1.140.213943	0.29851	0	0	0.01852	0	0	0.0081	0.0100	0.0105	0.0000	0.0000	0.0000	0.0000	0.0000	0.0000	0.0000	0.0000
IESPGM.PTET51.1.167.131117	0.77637	0.01429	0	0.03297	0.06173	0	0.0078	0.0093	0.0185	0.0112	0.0000	0.0000	0.0092	0.0000	0.0526	0.0000	0.0000
IESPGM.PTET51.1.16.498123	0.7554	0.0198	0.00862	0.25	0.08772	0.09756	0.2025	0.1226	0.0100	0.0286	0.0000	0.0000	0.0000	0.0000	0.0132	0.0000	0.0000
IESPGM.PTET51.1.29.164282	0.6875	0	0	0	0	0	0.0000	0.0000	0.0101	0.0000	0.0000	0.0000	0.0000	0.0000	0.0000	0.0000	0.0000
IESPGM.PTET51.1.88.23844	0.86239	0.02564	0	0.67532	0.2716	0.58929	0.2809	0.2553	0.0267	0.2857	0.0000	0.0000	0.0000	0.0000	0.0976	0.0000	0.2333
IESPGM.PTET51.1.8.42812	0.72477	0	0	0.28125	0.00741	0.08955	0.1042	0.0880	0.0288	0.0000	0.0141	0.0000	0.0000	0.0000	0.0189	0.0000	0.0095
IESPGM.PTET51.1.118.235054	0.79851	0	0.05085	0.35135	0.21637	0.2029	0.3636	0.5789	0.0103	0.2941	0.0000	0.0248	0.0000	0.0000	0.0000	0.0248	0.1776
IESPGM.PTET51.1.4.661551	0.82682	0.0202	0.0102	0.46602	0.51948	0.2381	0.4632	0.4054	0.0145	0.3171	0.0106	0.0000	0.0000	0.0000	0.0417	0.0000	0.1099
IESPGM.PTET51.1.8.629423	0.84375	0.13636	0.1129	0.35484	0.08511	0.17857	0.0462	0.0455	0.0247	0.0097	0.0472	0.0286	0.2857	0.1364	0.0000	0.0286	0.0400
IESPGM.PTET51.1.120.51628	0.75648	0	0.00917	0	0	0	0.0000	0.0000	0.0098	0.0000	0.0000	0.0000	0.0000	0.0000	0.0000	0.0000	0.0000
IESPGM.PTET51.1.1.478675	0.7095	0.00893	0	0	0	0	0.0000	0.0000	0.0095	0.0000	0.0000	0.0000	0.0000	0.0000	0.0000	0.0000	0.0000
IESPGM.PTET51.1.36.342693	0.75532	0.40179	0.10577	0.47826	0.42857	0.71264	0.4628	0.6987	0.0556	0.7355	0.0000	0.0070	0.0000	0.0000	0.3214	0.0070	0.4965
IESPGM.PTET51.1.62.204215	0.78571	0.00952	0	0.04762	0.03175	0.01961	0.0000	0.0101	0.0256	0.0000	0.0000	0.0075	0.0000	0.0000	0.0000	0.0075	0.0000
IESPGM.PTET51.1.4.649055	0.62069	0.13978	0.10811	0.43902	0.45902	0.39062	0.3448	0.5625	0.0549	0.4673	0.0000	0.0067	0.0132	0.0119	0.3448	0.0067	0.4505
IESPGM.PTET51.1.556.58987	0.85185	0	0.04082	0.54255	0.50549	0.57317	0.4914	0.3675	0.0602	0.3333	0.0000	0.0168	0.0000	0.0000	0.0484	0.0168	0.1048
IESPGM.PTET51.1.3.84491	0.75316	0.02326	0	0.38182	0.03077	0	0.2548	0.0226	0.0265	0.0000	0.0000	0.0079	0.0000	0.0000	0.0000	0.0079	0.0092
IESPGM.PTET51.1.118.152216	0.83696	0.12245	0.04717	0.56436	0.07229	0.625	0.4845	0.6765	0.0208	0.7218	0.0235	0.0000	0.0000	0.0000	0.4118	0.0000	0.4196
IESPGM.PTET51.1.2.598661	0.7641	0	0	0.25882	0	0.09474	0.0461	0.0382	0.0182	0.0093	0.0000	0.0069	0.0000	0.0000	0.0179	0.0069	0.0594
IESPGM.PTET51.1.116.84847	0.75455	0	0	0	0	0	0.0000	0.0000	0.0000	0.0000	0.0000	0.0000	0.0000	0.0000	0.0000	0.0000	0.0189
IESPGM.PTET51.1.12.352328	0.76705	0	0	0.08333	0.02222	0	0.0000	0.0000	0.0080	0.0101	0.0109	0.0000	0.0000	0.0000	0.0333	0.0000	0.0000
IESPGM.PTET51.1.69.132614	0.77931	0.0125	0.02247	0.4058	0.68367	0.5122	0.4511	0.5133	0.0261	0.7087	0.0000	0.0000	0.0000	0.0000	0.2097	0.0000	0.2778
IESPGM.PTET51.1.39.169748	0.71345	0	0.01724	0.48387	0.24719	0	0.4286	0.0000	0.0000	0.0000	0.0000	0.0075	0.0000	0.0000	0.0169	0.0075	0.0600
IESPGM.PTET51.1.190.24916	0.91	0.67742	0	0.78723	0.68	0.85714	0.9733	0.9333	0.6087	0.8889	0.0000	0.0000	0.0000	0.0000	0.7143	0.0000	0.8500
IESPGM.PTET51.1.21.60537	0.75481	0.01087	0	0.06098	0.02247	0.05455	0.0000	0.0971	0.0000	0.0238	0.0000	0.0000	0.0000	0.0000	0.0465	0.0000	0.0673
IESPGM.PTET51.1.45.98120	0.75221	0.55039	0.00847	0.49206	0.67568	0.73636	0.5067	0.7317	0.0685	0.6636	0.0000	0.0088	0.0000	0.0000	0.5814	0.0088	0.5676
IESPGM.PTET51.1.37.171190	0.77778	0	0	0.46429	0.1	0.06818	0.4467	0.0122	0.3455	0.0411	0.0000	0.0000	0.0000	0.0000	0.0741	0.0000	0.0088
IESPGM.PTET51.1.18.397525	0.70312	0	0.00917	0.23077	0	0.01493	0.2286	0.0075	0.0000	0.0989	0.0000	0.0171	0.0000	0.0000	0.0000	0.0171	0.0000
IESPGM.PTET51.1.151.185204	0.72642	0	0	0.29885	0.1236	0	0.1719	0.0104	0.0217	0.0278	0.0000	0.0167	0.0000	0.0000	0.1000	0.0167	0.2447
IESPGM.PTET51.1.67.143855	0.8289	0	0	0.38043	0.04505	0.15254	0.1524	0.0550	0.0179	0.0353	0.0000	0.0000	0.0000	0.0000	0.0179	0.0000	0.0000
IESPGM.PTET51.1.21.428890	0.73529	0	0.00962	0	0	0	0.0096	0.0000	0.0086	0.0000	0.0000	0.0000	0.0000	0.0000	0.0000	0.0000	0.0174
IESPGM.PTET51.1.47.312092	0.83912	0.02353	0	0.54074	0.17476	0.51456	0.4634	0.4236	0.0588	0.2405	0.0000	0.0000	0.0000	0.0000	0.0185	0.0000	0.0000
IESPGM.PTET51.1.5.728308	0.82822	0	0	0.01538	0	0	0.0098	0.0000	0.0000	0.0000	0.0000	0.0000	0.0000	0.0000	0.0000	0.0000	0.0118
IESPGM.PTET51.1.20.137888	0.71166	0	0	0.14286	0.1	0.125	0.0103	0.1868	0.0361	0.0253	0.0000	0.0000	0.0000	0.0000	0.0000	0.0000	0.0206
IESPGM.PTET51.1.91.108332	0.83133	0	0	0.38889	0.35965	0.11538	0.2868	0.1731	0.0273	0.0000	0.0000	0.0000	0.0000	0.0000	0.0000	0.0000	0.0263
IESPGM.PTET51.1.97.30506	0.81166	0.01136	0.02105	0.56731	0.22807	0.14493	0.4085	0.2700	0.0400	0.1951	0.0000	0.0000	0.0123	0.0000	0.0208	0.0000	0.0571
IESPGM.PTET51.1.148.43035	0.76821	0	0.03371	0.38462	0.35	0.2037	0.3694	0.1868	0.0119	0.2222	0.0125	0.0000	0.0000	0.0000	0.0962	0.0000	0.1087
IESPGM.PTET51.1.127.161675	0.84672	0.01163	0.01905	0.62963	0.45833	0.32927	0.5000	0.1923	0.0202	0.3021	0.0000	0.0080	0.0000	0.0000	0.1970	0.0080	0.0619
IESPGM.PTET51.1.72.349896	0.73632	0	0.00901	0.24675	0.13971	0.25455	0.0847	0.2576	0.0410	0.1415	0.0000	0.0000	0.0000	0.0000	0.1277	0.0000	0.4344
IESPGM.PTET51.1.22.407255	0.77778	0.0202	0.05941	0.42105	0.55128	0.64444	0.4150	0.5300	0.0862	0.5152	0.0000	0.0000	0.0115	0.0000	0.2623	0.0000	0.4364
IESPGM.PTET51.1.77.172457	0.83019	0	0.05102	0.54651	0.60833	0.69767	0.3514	0.7317	0.0625	0.5446	0.0000	0.0000	0.0000	0.0000	0.5091	0.0000	0.6294
IESPGM.PTET51.1.35.353072	0.78632	0	0	0.01176	0	0.01667	0.0000	0.0000	0.0185	0.0000	0.0000	0.0000	0.0000	0.0000	0.0000	0.0000	0.0000
IESPGM.PTET51.1.95.232971	0.76887	0	0	0.01163	0	0	0.0000	0.0000	0.0000	0.0000	0.0141	0.0157	0.0000	0.0000	0.0426	0.0157	0.0270
IESPGM.PTET51.1.54.137352	0.81503	0	0	0.07692	0.0614	0.0411	0.0214	0.1176	0.0469	0.0617	0.0102	0.0000	0.0253	0.0000	0.0000	0.0000	0.0000
IESPGM.PTET51.1.142.145692	0.78431	0.01099	0.05435	0.59551	0.41739	0.15385	0.4948	0.1197	0.0667	0.2294	0.0000	0.0000	0.0000	0.0000	0.0769	0.0000	0.1512
IESPGM.PTET51.1.34.233980	0.76961	0.51562	0.06593	0.53409	0.73333	0.46067	0.5196	0.6114	0.0808	0.7671	0.0000	0.0076	0.0000	0.0000	0.3582	0.0076	0.5000
IESPGM.PTET51.1.91.307291	0.73125	0.01075	0	0.01176	0.02564	0	0.0093	0.0133	0.0000	0.0000	0.0000	0.0000	0.0000	0.0000	0.0000	0.0000	0.0263
IESPGM.PTET51.1.2.949095	0.72941	0.0381	0.20652	0.33735	0.56122	0.16667	0.3333	0.1981	0.0833	0.2933	0.0000	0.0085	0.0500	0.0270	0.2800	0.0085	0.3409
IESPGM.PTET51.1.23.239707	0.81466	0.01429	0.00826	0.01299	0	0	0.0000	0.0000	0.0109	0.0000	0.0000	0.0000	0.0000	0.0000	0.0000	0.0000	0.0000
IESPGM.PTET51.1.117.144799	0.78462	0	0	0.49367	0.08738	0.01429	0.4390	0.0309	0.1250	0.0870	0.0000	0.0081	0.0000	0.0000	0.1159	0.0081	0.2066
IESPGM.PTET51.1.33.222222	0.70286	0.0283	0.00862	0.39506	0.05952	0.5122	0.3904	0.2515	0.0465	0.1942	0.0000	0.0000	0.0000	0.0000	0.2167	0.0000	0.5000
IESPGM.PTET51.1.69.169099	0.79921	0	0	0.552	0.44444	0.07143	0.5093	0.0745	0.0211	0.1250	0.0000	0.0000	0.0000	0.0000	0.0000	0.0000	0.0206
IESPGM.PTET51.1.144.88458	0.71134	0	0.0339	0.67033	0.52985	0.28814	0.4429	0.2700	0.0000	0.1609	0.0000	0.0000	0.0000	0.0000	0.0159	0.0000	0.0000
IESPGM.PTET51.1.40.77813	0.82072	0	0.00909	0	0	0	0.0000	0.0000	0.0000	0.0000	0.0000	0.0000	0.0000	0.0000	0.0172	0.0000	0.0000
IESPGM.PTET51.1.139.242860	0.6859	0.025	0.02083	0.33684	0.21154	0.19403	0.1786	0.1442	0.0444	0.3412	0.0000	0.0000	0.0090	0.0000	0.0357	0.0000	0.0000
IESPGM.PTET51.1.101.63620	0.8655	0.19231	0.07812	0.58209	0.55556	0.65957	0.6410	0.6957	0.1806	0.3218	0.0000	0.0000	0.0606	0.0000	0.4694	0.0000	0.2697
IESPGM.PTET51.1.18.48051	0.67582	0.02913	0.2803	0.45082	0.60417	0.52083	0.3504	0.4639	0.1884	0.4512	0.0000	0.0000	0.0000	0.0000	0.2609	0.0000	0.3462
IESPGM.PTET51.1.154.89407	0.6875	0	0	0.01639	0	0	0.0000	0.0000	0.0238	0.0000	0.0000	0.0000	0.0000	0.0000	0.0000	0.0000	0.0093
IESPGM.PTET51.1.147.74373	0.82374	0.1	0.09184	0.45161	0.33835	0.17241	0.4048	0.0827	0.0280	0.1829	0.0357	0.0081	0.0556	0.0000	0.3091	0.0081	0.3750
IESPGM.PTET51.1.48.64528	0.77604	0	0	0.51471	0.43333	0	0.4714	0.0164	0.1944	0.0115	0.0084	0.0000	0.0476	0.0000	0.2105	0.0000	0.3217
IESPGM.PTET51.1.181.25868	0.68939	0.01515	0	0.26562	0.0625	0	0.1111	0.0469	0.0161	0.0000	0.0000	0.0000	0.0000	0.0000	0.0500	0.0000	0.0323
IESPGM.PTET51.1.10.493028	0.85843	0.03738	0.01	0.53383	0.09474	0.42857	0.4788	0.4348	0.0354	0.3153	0.0102	0.0000	0.0000	0.0000	0.0286	0.0000	0.0085
IESPGM.PTET51.1.61.297103	0.74775	0.34483	0.39189	0.4	0.71642	0.67568	0.4915	0.6466	0.0500	0.7283	0.0256	0.2051	0.1765	0.0294	0.1020	0.2051	0.1776
IESPGM.PTET51.1.49.207352	0.79512	0.00962	0	0.47059	0.33333	0.32432	0.4969	0.4540	0.0719	0.2793	0.0108	0.0254	0.0000	0.0000	0.0417	0.0254	0.0368
IESPGM.PTET51.1.124.184242	0.74667	0	0	0	0	0	0.0000	0.0000	0.0123	0.0000	0.0000	0.0000	0.0000	0.0000	0.0000	0.0000	0.0000
IESPGM.PTET51.1.1.129746	0.75781	0	0	0.01786	0.07619	0	0.0090	0.0081	0.0000	0.0000	0.0000	0.0000	0.0000	0.0000	0.0000	0.0000	0.0000
IESPGM.PTET51.1.163.151419	0.83168	0.01053	0	0.40659	0.04938	0.26882	0.4504	0.2031	0.0784	0.2750	0.0123	0.0072	0.0141	0.0119	0.0000	0.0072	0.0270
IESPGM.PTET51.1.13.612701	0.73913	0.01042	0	0.05195	0	0	0.0000	0.0088	0.0119	0.0000	0.0000	0.0000	0.0000	0.0000	0.0213	0.0000	0.0286
IESPGM.PTET51.1.137.49822	0.76812	0.04651	0.19388	0.50575	0.43925	0.52632	0.4692	0.3233	0.1224	0.4851	0.0000	0.0000	0.0204	0.0000	0.2879	0.0000	0.3750
IESPGM.PTET51.1.58.150006	0.75648	0	0	0.10204	0	0	0.0000	0.0085	0.0112	0.0000	0.0000	0.0000	0.0000	0.0000	0.0000	0.0000	0.0190
IESPGM.PTET51.1.46.141132	0.73626	0.01075	0.0098	0.01493	0	0	0.0000	0.0000	0.0116	0.0000	0.0000	0.0000	0.0000	0.0000	0.0000	0.0000	0.0000
IESPGM.PTET51.1.78.349919	0.83459	0.22642	0.01852	0.48889	0.60145	0.74444	0.5311	0.6825	0.0326	0.6429	0.0000	0.0000	0.0000	0.0000	0.3818	0.0000	0.3303
IESPGM.PTET51.1.1.199132	0.6612	0	0.00917	0.01515	0.01266	0	0.0000	0.0179	0.0000	0.0110	0.0000	0.0000	0.0000	0.0000	0.0000	0.0000	0.0000
IESPGM.PTET51.1.3.609166	0.77436	0.01351	0.00885	0.2451	0.1875	0.08475	0.1167	0.1573	0.0235	0.1111	0.0094	0.0072	0.0000	0.0000	0.0189	0.0072	0.0312
IESPGM.PTET51.1.67.150462	0.80882	0.02083	0.16154	0.61017	0.25503	0.38667	0.4231	0.3488	0.0105	0.4111	0.0000	0.0000	0.0280	0.0000	0.0000	0.0000	0.0000
IESPGM.PTET51.1.102.56135	0.80531	0	0.0125	0.16667	0.18947	0.16923	0.1275	0.1806	0.0541	0.2029	0.0000	0.0000	0.0000	0.0000	0.0000	0.0000	0.0349
IESPGM.PTET51.1.39.129017	0.8	0.02632	0.04348	0.53191	0.175	0.42222	0.3077	0.2254	0.0377	0.3475	0.0083	0.0000	0.0000	0.0000	0.0484	0.0000	0.0081
IESPGM.PTET51.1.7.337778	0.78667	0	0.00781	0.55952	0.0137	0.01754	0.3394	0.0308	0.0187	0.0122	0.0111	0.0000	0.0192	0.0000	0.0000	0.0000	0.0000
IESPGM.PTET51.1.16.410068	0.7546	0	0.00885	0.32941	0	0	0.2685	0.0000	0.0606	0.0000	0.0000	0.0160	0.0000	0.0000	0.0980	0.0160	0.0469
IESPGM.PTET51.1.154.84110	0.70244	0	0.00806	0.07527	0.17073	0.05479	0.0776	0.1488	0.0200	0.1279	0.0000	0.0000	0.0000	0.0000	0.0000	0.0000	0.0000
IESPGM.PTET51.1.214.3281	0.81385	0.03	0.0087	0.33333	0.23944	0.08824	0.4085	0.0909	0.1698	0.0485	0.0000	0.0000	0.0000	0.0000	0.2778	0.0000	0.4174
IESPGM.PTET51.1.98.309510	0.14912	0.2037	0	0.25352	0.08333	0.33333	0.0000	0.0000	0.0000	0.0000	0.0000	0.0000	0.0000	0.0000	0.0000	0.0000	0.0000
IESPGM.PTET51.1.68.145433	0.60163	0.03704	0.03297	0.10938	0.0229	0.02632	0.0938	0.0109	0.0485	0.0471	0.0000	0.0096	0.0256	0.0000	0.0377	0.0096	0.0667
IESPGM.PTET51.1.41.315127	0.8	0	0	0.2619	0.04396	0.01887	0.0519	0.0000	0.0455	0.0120	0.0000	0.0000	0.0000	0.0000	0.0508	0.0000	0.1170
IESPGM.PTET51.1.108.280048	0.85938	0	0.14545	0.35135	0.2619	0.06061	0.1277	0.0290	0.0526	0.0862	0.0000	0.0000	0.0000	0.0000	0.1667	0.0000	0.1800
IESPGM.PTET51.1.131.248160	0.72059	0	0	0.01562	0.02326	0	0.0000	0.0000	0.0101	0.0000	0.0000	0.0000	0.0000	0.0000	0.0000	0.0000	0.0000
IESPGM.PTET51.1.22.555062	0.79808	0	0	0.37719	0	0	0.1894	0.0000	0.0235	0.0122	0.0000	0.0000	0.0000	0.0000	0.0000	0.0000	0.0000
IESPGM.PTET51.1.22.507546	0.71579	0	0	0	0	0	0.0000	0.0000	0.0080	0.0000	0.0114	0.0000	0.0000	0.0000	0.0000	0.0000	0.0000
IESPGM.PTET51.1.127.191046	0.85115	0.02655	0	0.63441	0.19481	0.09091	0.5245	0.1157	0.0536	0.1373	0.0000	0.0000	0.0000	0.0000	0.0260	0.0000	0.0175
IESPGM.PTET51.1.63.168853	0.83491	0.08911	0.13793	0.52128	0.59	0.5561	0.3826	0.6558	0.0805	0.5794	0.0000	0.0000	0.0000	0.0000	0.0625	0.0000	0.0588
IESPGM.PTET51.1.41.314453	0.68605	0.0099	0.06742	0.45783	0.39669	0.15556	0.2628	0.0891	0.0360	0.1978	0.0263	0.0081	0.0392	0.0000	0.0417	0.0081	0.0455
IESPGM.PTET51.1.82.328174	0.76048	0	0	0.40541	0.25439	0.66129	0.3950	0.5546	0.0490	0.4615	0.0000	0.0000	0.0189	0.0000	0.4677	0.0000	0.6933
IESPGM.PTET51.1.184.56797	0.75799	0	0	0.43636	0.15	0.06329	0.2030	0.0685	0.0185	0.0291	0.0123	0.0000	0.0000	0.0000	0.0000	0.0000	0.0215
IESPGM.PTET51.1.614.2066	0.81915	0.04348	0.14	0.6	0.43478	0.47059	0.1910	0.2500	0.1667	0.5366	0.0000	0.0000	0.0000	0.0000	0.5294	0.0000	0.3333
IESPGM.PTET51.1.159.97542	0.78404	0	0.00763	0.025	0	0	0.0000	0.0000	0.0000	0.0000	0.0000	0.0000	0.0000	0.0000	0.0000	0.0000	0.0000
IESPGM.PTET51.1.46.307124	0.81579	0.02198	0.04348	0.625	0.64901	0.1129	0.4910	0.1607	0.3168	0.1765	0.0000	0.0000	0.0000	0.0000	0.1562	0.0000	0.2016
IESPGM.PTET51.1.67.281686	0.81328	0.04444	0.05455	0.38636	0.08929	0.14516	0.3896	0.1239	0.1818	0.3084	0.0000	0.0000	0.0000	0.0000	0.1719	0.0000	0.4015
IESPGM.PTET51.1.115.217816	0.75622	0.01031	0.04167	0.05155	0.03571	0.09589	0.0100	0.0992	0.0000	0.1053	0.0112	0.0098	0.0000	0.0115	0.0185	0.0098	0.0364
IESPGM.PTET51.1.44.343750	0.82449	0.01099	0.04396	0.53465	0.36364	0.45977	0.5244	0.7163	0.0180	0.5524	0.0102	0.0078	0.0000	0.0000	0.1594	0.0078	0.0385
IESPGM.PTET51.1.9.89584	0.78862	0.01075	0.00935	0.08989	0.28966	0.07	0.0000	0.0720	0.0089	0.0521	0.0000	0.0000	0.0000	0.0101	0.0000	0.0000	0.0077
IESPGM.PTET51.1.46.180574	0.67059	0.01163	0.0367	0.39286	0.32955	0.40678	0.1200	0.0667	0.0200	0.0800	0.0000	0.0153	0.0000	0.0000	0.0286	0.0153	0.0206
IESPGM.PTET51.1.236.1842	0.95062	0.6988	0.09091	0.87179	0.74194	0.91803	0.9744	1.0000	1.0000	0.5000	1.0000	0	0.0000	0.0000	1.0000	0	1.0000
IESPGM.PTET51.1.71.362615	0.08333	0	0	0	0	0	0.1518	0.0312	0.0495	0.2706	0.0000	0.0000	0.0156	0.0000	0.0833	0.0000	0.1100
IESPGM.PTET51.1.35.188260	0.71134	0	0	0	0	0.05769	0.0000	0.0000	0.0000	0.0000	0.0000	0.0000	0.0000	0.0000	0.0000	0.0000	0.0000
IESPGM.PTET51.1.1.352824	0.6988	0	0	0	0.00625	0	0.0000	0.0000	0.0000	0.0000	0.0000	0.0000	0.0000	0.0000	0.0000	0.0000	0.0000
IESPGM.PTET51.1.10.489557	0.80288	0	0.02752	0.32039	0.3662	0.37975	0.0744	0.2564	0.0297	0.1324	0.0000	0.0000	0.0000	0.0000	0.0000	0.0000	0.0000
IESPGM.PTET51.1.33.199370	0.73377	0.04286	0.17822	0.32203	0.27059	0.11538	0.2971	0.1028	0.0220	0.4828	0.0104	0.0336	0.0000	0.0217	0.0476	0.0336	0.2389
IESPGM.PTET51.1.19.462951	0.76282	0.0099	0.08046	0.28	0.39535	0.11864	0.2609	0.0288	0.0581	0.3600	0.0000	0.0000	0.0000	0.0000	0.0577	0.0000	0.0748
IESPGM.PTET51.1.107.129665	0.7346	0.46853	0.02521	0.51724	0.72441	0.7625	0.4808	0.8313	0.0220	0.7468	0.0412	0.0000	0.0137	0.0000	0.3667	0.0000	0.6419
IESPGM.PTET51.1.12.222632	0.78358	0.00971	0.04494	0.41538	0.29412	0.18605	0.5127	0.0593	0.1416	0.3727	0.0106	0.0134	0.0400	0.0333	0.3729	0.0134	0.5786
IESPGM.PTET51.1.122.39696	0.75936	0	0	0	0	0	0.0000	0.0000	0.0000	0.0000	0.0000	0.0000	0.0000	0.0000	0.0000	0.0000	0.0000
IESPGM.PTET51.1.56.191805	0.59664	0	0	0.2	0.07463	0.03125	0.3567	0.1296	0.0000	0.2609	0.0000	0.0076	0.0105	0.0000	0.0217	0.0076	0.0538
IESPGM.PTET51.1.110.93521	0.78395	0.05505	0.07778	0.375	0.58333	0.42857	0.5244	0.5629	0.0825	0.3197	0.0000	0.0066	0.0741	0.0000	0.3729	0.0066	0.2564
IESPGM.PTET51.1.171.73347	0.75449	0	0.02273	0.35616	0.10526	0.21667	0.2722	0.1524	0.0606	0.0256	0.0000	0.0000	0.0185	0.0000	0.0179	0.0000	0.0777
IESPGM.PTET51.1.102.103022	0.77434	0.06154	0	0.48113	0.27273	0.05479	0.5157	0.0843	0.2432	0.1481	0.0000	0.0000	0.0000	0.0000	0.4819	0.0000	0.6029
IESPGM.PTET51.1.5.725700	0.75862	0.01042	0	0.22892	0.01124	0.02222	0.0254	0.0200	0.0000	0.0000	0.0000	0.0000	0.0000	0.0000	0.0000	0.0000	0.0000
IESPGM.PTET51.1.532.1189	0.90291	0.01695	0.03226	0.20455	0.125	0	0.1429	0.0000	0.0312	0.0000	0.0000	0.0000	0.0000	0.0000	0.0625	0.0000	0.1923
IESPGM.PTET51.1.26.427580	0.81905	0.06061	0.0297	0.50704	0.63934	0.41558	0.4712	0.4015	0.0490	0.6532	0.0000	0.0000	0.0000	0.0000	0.3750	0.0000	0.3500
IESPGM.PTET51.1.2.321690	0.74302	0	0	0.01695	0.02353	0	0.0000	0.0171	0.0198	0.0000	0.0000	0.0000	0.0000	0.0000	0.0606	0.0000	0.1930
IESPGM.PTET51.1.27.527603	0.7437	0.01075	0.00893	0.35714	0.36207	0.06154	0.0556	0.1100	0.0353	0.0308	0.0000	0.0000	0.0000	0.0000	0.0000	0.0000	0.0185
IESPGM.PTET51.1.60.25472	0.72222	0	0	0	0.0125	0	0.0000	0.0000	0.0000	0.0000	0.0000	0.0093	0.0000	0.0000	0.0000	0.0093	0.0125
IESPGM.PTET51.1.77.85176	0.78744	0.02381	0.03419	0.32432	0.09459	0	0.2000	0.0305	0.0167	0.2661	0.0000	0.0000	0.0000	0.0000	0.0000	0.0000	0.0000
IESPGM.PTET51.1.182.14772	0.68027	0.01835	0	0	0	0	0.0000	0.0000	0.0085	0.0108	0.0000	0.0084	0.0000	0.0000	0.0000	0.0084	0.0000
IESPGM.PTET51.1.162.116386	0.77273	0	0.06306	0.44828	0.59184	0.56667	0.2544	0.3070	0.0116	0.2533	0.0000	0.0147	0.0000	0.0000	0.0164	0.0147	0.1196
IESPGM.PTET51.1.66.45833	0.79825	0.00962	0	0	0	0	0.0000	0.0000	0.0000	0.0104	0.0000	0.0000	0.0000	0.0000	0.0204	0.0000	0.0108
IESPGM.PTET51.1.40.396886	0.82192	0	0.01333	0.57426	0.07778	0.08824	0.4148	0.0603	0.0460	0.0137	0.0244	0.0000	0.0000	0.0000	0.1800	0.0000	0.0426
IESPGM.PTET51.1.158.69082	0.8785	0	0.13559	0.4898	0.22222	0.16667	0.4267	0.0435	0.0857	0.2639	0.0000	0.0000	0.0000	0.0000	0.1282	0.0000	0.5079
IESPGM.PTET51.1.20.293977	0.76256	0	0	0.38095	0.01587	0	0.0576	0.0000	0.0000	0.0000	0.0109	0.0000	0.0000	0.0000	0.0000	0.0000	0.0086
IESPGM.PTET51.1.50.407471	0.87701	0.01961	0.17442	0.64286	0.16495	0.71765	0.4013	0.5814	0.0672	0.6446	0.0000	0.0074	0.0000	0.0000	0.4583	0.0074	0.6148
IESPGM.PTET51.1.101.250928	0.72851	0.00962	0	0.26471	0.11957	0.01136	0.0915	0.0159	0.0337	0.0000	0.0000	0.0079	0.0000	0.0000	0.0426	0.0079	0.0288
IESPGM.PTET51.1.15.283766	0.75342	0.01124	0	0	0	0	0.0000	0.0000	0.0306	0.0000	0.0000	0.0096	0.0080	0.0089	0.0000	0.0096	0.0000
IESPGM.PTET51.1.5.713762	0.7931	0.42202	0.03922	0.58621	0.86066	0.78947	0.5461	0.7538	0.0421	0.7373	0.0133	0.0000	0.0000	0.0000	0.4500	0.0000	0.5310
IESPGM.PTET51.1.104.106224	0.78095	0.02941	0	0.37778	0.02632	0	0.3125	0.0000	0.1845	0.0000	0.0000	0.0000	0.0000	0.0000	0.0308	0.0000	0.0259
IESPGM.PTET51.1.100.63356	0.74299	0.01205	0.00885	0.05607	0	0	0.0000	0.0000	0.0000	0.0118	0.0000	0.0000	0.0000	0.0000	0.0159	0.0000	0.0000
IESPGM.PTET51.1.88.55345	0.83663	0	0	0.54023	0.22059	0.1	0.3957	0.1028	0.0300	0.0964	0.0000	0.0000	0.0000	0.0000	0.0000	0.0000	0.0168
IESPGM.PTET51.1.177.101557	0.85714	0.34951	0.13978	0.54839	0.36486	0.65753	0.6346	0.6824	0.3684	0.8108	0.0139	0.0000	0.0000	0.0000	0.6429	0.0000	0.7212
IESPGM.PTET51.1.65.324132	0.76774	0	0.04808	0.525	0.47541	0.44872	0.5312	0.5214	0.0778	0.5743	0.0000	0.0000	0.0000	0.0000	0.4000	0.0000	0.5093
IESPGM.PTET51.1.71.241712	0.7861	0	0	0.01266	0.01786	0	0.0000	0.0000	0.0088	0.0000	0.0000	0.0000	0.0000	0.0000	0.0000	0.0000	0.0000
IESPGM.PTET51.1.19.410081	0.77143	0.05102	0.0566	0.61728	0.54639	0.37838	0.3855	0.5797	0.0612	0.6000	0.0000	0.0000	0.0000	0.0000	0.0364	0.0000	0.0000
IESPGM.PTET51.1.93.7180	0.75843	0	0	0	0.00662	0	0.0000	0.0000	0.0000	0.0000	0.0000	0.0083	0.0000	0.0000	0.0286	0.0083	0.0000
IESPGM.PTET51.1.211.14887	0.90476	0.04688	0.025	0.70667	0.27027	0.30508	0.3333	0.1111	0.0000	0.0000	0.0000	0.0000	0.0000	0.0000	0.1429	0.0000	0.1538
IESPGM.PTET51.1.27.323041	0.7754	0	0	0.24675	0.01852	0.07692	0.1538	0.0248	0.0000	0.0227	0.0115	0.0000	0.0000	0.0000	0.0417	0.0000	0.0909
IESPGM.PTET51.1.183.53257	0.64583	0	0.01075	0.01724	0.17143	0.04255	0.0494	0.1714	0.0143	0.0811	0.0115	0.0067	0.0000	0.0000	0.0250	0.0067	0.0426
IESPGM.PTET51.1.56.135557	0.75117	0.01087	0	0	0.01064	0	0.0000	0.0000	0.0000	0.0000	0.0000	0.0000	0.0000	0.0000	0.0000	0.0000	0.0153
IESPGM.PTET51.1.25.40345	0.72832	0.01205	0	0.07292	0.03333	0.01515	0.0076	0.0100	0.0000	0.0137	0.0000	0.0000	0.0120	0.0000	0.0000	0.0000	0.0000
IESPGM.PTET51.1.19.204205	0.73418	0.00962	0.00885	0.27434	0.01176	0	0.0451	0.0194	0.0095	0.0316	0.0000	0.0000	0.0000	0.0000	0.0370	0.0000	0.0076
IESPGM.PTET51.1.8.169630	0.7218	0.01042	0	0.01562	0.01695	0	0.0000	0.0090	0.0187	0.0110	0.0000	0.0000	0.0000	0.0000	0.0426	0.0000	0.1386
IESPGM.PTET51.1.27.439611	0.89157	0	0.39062	0.45455	0.56522	0.41667	0.2069	0.5732	0.1250	0.6364	0.0143	0.0000	0.0000	0.0000	0.6216	0.0000	0.6667
IESPGM.PTET51.1.116.211906	0.696	0	0.0102	0.01587	0	0.08511	0.0000	0.0104	0.0189	0.0213	0.0092	0.0000	0.0000	0.0000	0.0571	0.0000	0.0274
IESPGM.PTET51.1.155.98746	0.80952	0.02198	0.02804	0.48421	0	0.34426	0.3629	0.1869	0.0250	0.1910	0.0000	0.0000	0.0000	0.0000	0.1186	0.0000	0.0741
IESPGM.PTET51.1.20.74051	0.73714	0.00763	0.09474	0.54945	0.46465	0.21154	0.5000	0.3478	0.1011	0.2597	0.0000	0.0000	0.0000	0.0000	0.0667	0.0000	0.0323
IESPGM.PTET51.1.144.62163	0.86885	0.16923	0.22857	0.6338	0.73118	0.34375	0.5900	0.4600	0.1622	0.4667	0.0556	0.0556	0.0256	0.0278	0.5484	0.0556	0.3415
IESPGM.PTET51.1.18.516725	0.79358	0.01099	0.01449	0.01695	0.01587	0.01724	0.0000	0.0087	0.0164	0.0000	0.0000	0.0000	0.0000	0.0000	0.0000	0.0000	0.0079
IESPGM.PTET51.1.91.176154	0.80147	0.11111	0.10588	0.325	0.34921	0.35714	0.1951	0.4495	0.0315	0.2857	0.0000	0.0075	0.0455	0.0000	0.0000	0.0075	0.0333
IESPGM.PTET51.1.176.99417	0.7486	0	0	0.22222	0	0	0.0183	0.0000	0.0106	0.0000	0.0000	0.0000	0.0000	0.0000	0.0000	0.0000	0.0108
IESPGM.PTET51.1.165.201395	0.77297	0.01299	0.09009	0.55814	0.28261	0.4382	0.1961	0.0508	0.0390	0.0833	0.0000	0.0000	0.0000	0.0000	0.0816	0.0000	0.1831
IESPGM.PTET51.1.46.237600	0.75732	0.01176	0.08491	0.54167	0.68932	0.61682	0.4348	0.6939	0.0531	0.5213	0.0000	0.0000	0.0000	0.0000	0.2464	0.0000	0.4048
IESPGM.PTET51.1.108.54926	0.69951	0.01031	0	0.14118	0	0	0.0000	0.0000	0.0000	0.0000	0.0000	0.0250	0.0000	0.0000	0.0182	0.0250	0.0253
IESPGM.PTET51.1.150.110887	0.75688	0.02273	0.05691	0.46875	0.56098	0.64706	0.3065	0.6891	0.0388	0.5143	0.0000	0.0000	0.0000	0.0000	0.0656	0.0000	0.1182
IESPGM.PTET51.1.12.300144	0.75472	0.13793	0.05607	0.54639	0.19608	0.27941	0.3190	0.5789	0.0660	0.5659	0.0000	0.0000	0.0000	0.0000	0.3000	0.0000	0.3431
IESPGM.PTET51.1.20.492200	0.84878	0.02128	0.01149	0.53968	0.08661	0.08642	0.2857	0.1239	0.0407	0.1667	0.0000	0.0077	0.0000	0.0000	0.1404	0.0077	0.3008
IESPGM.PTET51.1.73.221989	0.74138	0.02041	0.18644	0.32857	0.07229	0.19355	0.0924	0.2444	0.0306	0.2750	0.0000	0.0000	0.0000	0.0000	0.1846	0.0000	0.3426
IESPGM.PTET51.1.351.4097	0.7563	0	0.01266	0	0	0	0.0000	0.0000	0.0000	0.0000	0.0000	0.0000	0.0000	0.0000	0.0000	0.0000	0.0125
IESPGM.PTET51.1.7.529229	0.79412	0.26316	0.0989	0.5493	0.09434	0.74	0.3916	0.6196	0.1176	0.7059	0.0000	0.0068	0.0000	0.0000	0.4333	0.0068	0.5581
IESPGM.PTET51.1.79.194198	0.79375	0	0	0.47273	0.03478	0.28302	0.4573	0.3388	0.1825	0.1750	0.0000	0.0000	0.0000	0.0000	0.2333	0.0000	0.4228
IESPGM.PTET51.1.329.6143	0.83212	0	0.11579	0.57971	0.49333	0.2449	0.3583	0.3585	0.0220	0.3982	0.0000	0.0160	0.0000	0.0000	0.1356	0.0160	0.2323
IESPGM.PTET51.1.33.74639	0.70202	0	0.04505	0.46575	0.26531	0.25676	0.2986	0.2000	0.0172	0.2842	0.0000	0.0000	0.0000	0.0000	0.0517	0.0000	0.0435
IESPGM.PTET51.1.80.260969	0.7513	0	0	0.2243	0.06154	0.06742	0.0275	0.1268	0.0247	0.0130	0.0000	0.0000	0.0077	0.0000	0.0213	0.0000	0.0217
IESPGM.PTET51.1.20.23125	0.75532	0.02899	0.01064	0.48718	0.13913	0	0.5882	0.0000	0.0462	0.0000	0.0233	0.0000	0.0000	0.0000	0.3443	0.0000	0.3143
IESPGM.PTET51.1.80.74929	0.7513	0.01282	0.03846	0.33333	0.21495	0.28	0.1622	0.3636	0.0556	0.3736	0.0108	0.0000	0.0000	0.0000	0.0690	0.0000	0.1264
IESPGM.PTET51.1.22.549206	0.77703	0.71545	0.13559	0.58824	0.81982	0.80702	0.5538	0.7963	0.2400	0.8480	0.0143	0.0159	0.1111	0.0476	0.4750	0.0159	0.7162
IESPGM.PTET51.1.176.38473	0.80882	0.0641	0.04938	0.54098	0.43548	0.04167	0.5672	0.0103	0.3187	0.4124	0.0135	0.0000	0.0000	0.0000	0.2600	0.0000	0.4773
IESPGM.PTET51.1.111.266222	0.85507	0	0	0	0	0	0.0000	0.0000	0.0168	0.0000	0.0092	0.0000	0.0000	0.0000	0.0000	0.0000	0.0097
IESPGM.PTET51.1.7.695818	0.74359	0	0.0404	0.45349	0.425	0.25	0.3361	0.0758	0.0120	0.1486	0.0000	0.0000	0.0000	0.0120	0.0227	0.0000	0.0484
IESPGM.PTET51.1.12.8726	0.75758	0	0.00909	0.54206	0.20238	0.01389	0.4519	0.0748	0.0119	0.0563	0.0000	0.0072	0.0000	0.0000	0.0000	0.0072	0.0000
IESPGM.PTET51.1.119.251825	0.70833	0.01316	0.08046	0.1746	0.29412	0	0.0476	0.0179	0.0421	0.0521	0.0095	0.0000	0.0000	0.0000	0.0526	0.0000	0.1020
IESPGM.PTET51.1.1.241576	0.69399	0	0	0.36	0.025	0.05263	0.3636	0.0462	0.0267	0.0822	0.0000	0.0080	0.0000	0.0000	0.0196	0.0080	0.0101
IESPGM.PTET51.1.122.174819	0.83451	0	0.01709	0.5641	0.61074	0.6092	0.5379	0.5940	0.0326	0.4673	0.0000	0.0000	0.0000	0.0000	0.0000	0.0000	0.0087
IESPGM.PTET51.1.84.203346	0.68874	0	0	0.31667	0.50442	0.34211	0.4746	0.4149	0.0400	0.3626	0.0000	0.0069	0.0000	0.0000	0.2203	0.0069	0.4336
IESPGM.PTET51.1.120.101332	0.78534	0.01266	0.01149	0.27957	0.08442	0.33929	0.0877	0.3712	0.0253	0.0441	0.0000	0.0000	0.0000	0.0000	0.0000	0.0000	0.0000
IESPGM.PTET51.1.53.110414	0.66443	0	0.01538	0.09756	0.0119	0	0.0000	0.0092	0.0500	0.0000	0.0000	0.0000	0.0000	0.0000	0.0282	0.0000	0.0160
IESPGM.PTET51.1.54.328372	0.71345	0.00917	0	0.05435	0.01282	0	0.0288	0.0000	0.0345	0.0211	0.0111	0.0000	0.0000	0.0000	0.0196	0.0000	0.0204
IESPGM.PTET51.1.71.66562	0.74632	0.20588	0.00746	0.51899	0.2125	0.7686	0.4366	0.7349	0.1224	0.5328	0.0123	0.0000	0.0081	0.0000	0.2712	0.0000	0.3869
IESPGM.PTET51.1.40.154045	0.79476	0.38843	0.19167	0.57018	0.78723	0.61905	0.4372	0.7160	0.0427	0.7895	0.0000	0.0065	0.0000	0.0000	0.4691	0.0065	0.5850
IESPGM.PTET51.1.147.80666	0.75587	0	0	0	0	0	0.0000	0.0000	0.0000	0.0000	0.0000	0.0104	0.0000	0.0000	0.0000	0.0104	0.0093
IESPGM.PTET51.1.27.415090	0.8125	0	0.0137	0.02174	0.04598	0	0.0256	0.0000	0.0800	0.0351	0.0000	0.0000	0.0000	0.0000	0.0000	0.0000	0.0349
IESPGM.PTET51.1.63.316709	0.81604	0.00962	0	0.45283	0.37179	0.02778	0.5036	0.2136	0.0227	0.0854	0.0112	0.0000	0.0000	0.0000	0.1136	0.0000	0.0330
IESPGM.PTET51.1.65.192038	0.73793	0	0	0.07576	0	0	0.0000	0.0000	0.0312	0.0000	0.0105	0.0000	0.0000	0.0000	0.1857	0.0000	0.2069
IESPGM.PTET51.1.4.628771	0.70558	0	0.0098	0.57798	0.47368	0.38739	0.4419	0.3889	0.0116	0.3500	0.0111	0.0073	0.0000	0.0000	0.0200	0.0073	0.0000
IESPGM.PTET51.1.68.6285	0.81513	0.08108	0.11538	0.55	0.84091	0.15152	0.4789	0.1685	0.1556	0.4309	0.0000	0.0000	0.0000	0.0000	0.2727	0.0000	0.3505
IESPGM.PTET51.1.169.105916	0.79286	0.0125	0.02586	0.61468	0.43617	0.52885	0.4500	0.3019	0.1111	0.4242	0.0000	0.0000	0.0000	0.0000	0.3333	0.0000	0.5461
IESPGM.PTET51.1.131.183965	0.83594	0	0.02362	0.424	0.56757	0.57576	0.3036	0.3714	0.0000	0.1081	0.0000	0.0000	0.0000	0.0000	0.0566	0.0000	0.1042
IESPGM.PTET51.1.77.341444	0.81933	0	0.00826	0.27619	0.11688	0.03125	0.1783	0.0370	0.0091	0.0175	0.0000	0.0000	0.0000	0.0000	0.0152	0.0000	0.0000
IESPGM.PTET51.1.40.198315	0.75	0	0.00794	0	0	0	0.0000	0.0000	0.0130	0.0000	0.0000	0.0000	0.0000	0.0000	0.0159	0.0000	0.0109
IESPGM.PTET51.1.97.131908	0.90964	0.2	0.14286	0.37838	0.21053	0.10638	0.3172	0.1250	0.3656	0.1735	0.1463	0.1168	0.0862	0.1607	0.1458	0.1168	0.4907
IESPGM.PTET51.1.13.663759	0.2	0	0	0	0	0	0.0000	0.0000	0.0000	0.0109	0.0000	0.0000	0.0000	0.0000	0.0000	0.0000	0.0000
IESPGM.PTET51.1.27.191652	0.79779	0	0	0.61728	0.32967	0.1358	0.3902	0.0690	0.0187	0.0465	0.0000	0.0000	0.0000	0.0000	0.0638	0.0000	0.0476
IESPGM.PTET51.1.89.189005	0.77647	0.01031	0.01149	0.52381	0.05114	0.32787	0.3033	0.2281	0.0400	0.0753	0.0000	0.0067	0.0000	0.0000	0.0000	0.0067	0.0326
IESPGM.PTET51.1.147.154630	0.78541	0.39241	0.25714	0.59292	0.48864	0.5124	0.4118	0.3365	0.3333	0.4766	0.0440	0.0229	0.0272	0.0820	0.5758	0.0229	0.5957
IESPGM.PTET51.1.13.248217	0.7906	0.025	0.00943	0.44737	0.40132	0.19048	0.4455	0.4188	0.0268	0.1739	0.0000	0.0000	0.0000	0.0000	0.0345	0.0000	0.0301
IESPGM.PTET51.1.74.362494	0.82239	0.02899	0.0241	0.44792	0.67925	0.6	0.2375	0.2979	0.0141	0.1481	0.0000	0.0079	0.0000	0.0000	0.1429	0.0079	0.3051
IESPGM.PTET51.1.89.240796	0.76243	0	0.01075	0.39683	0.33333	0.05797	0.6099	0.1275	0.0723	0.0213	0.0000	0.0000	0.0000	0.0000	0.0588	0.0000	0.1165
IESPGM.PTET51.1.18.152659	0.71257	0	0	0.01266	0	0	0.0115	0.0000	0.0000	0.0000	0.0000	0.0000	0.0143	0.0000	0.1013	0.0000	0.0222
IESPGM.PTET51.1.178.110851	0.70303	0.02941	0.12222	0.30645	0.23656	0.46296	0.1418	0.3113	0.0471	0.2705	0.0000	0.0068	0.0000	0.0000	0.0000	0.0068	0.0759
IESPGM.PTET51.1.64.311111	0.75	0	0	0.31915	0.04651	0.01587	0.1269	0.0000	0.0100	0.0141	0.0000	0.0000	0.0000	0.0000	0.0000	0.0000	0.0252
IESPGM.PTET51.1.71.94492	0.76389	0	0	0	0	0	0.0000	0.0000	0.0000	0.0000	0.0000	0.0000	0	0.0000	0.0132	0.0000	0.0000
IESPGM.PTET51.1.120.124635	0.72	0.0137	0	0.30357	0.01316	0	0.1020	0.0000	0.0000	0.0000	0.0000	0.0000	0.0000	0.0000	0.0192	0.0000	0.0000
IESPGM.PTET51.1.25.126419	0.71271	0	0	0	0.02353	0	0.0000	0.0000	0.0000	0.0000	0.0000	0.0000	0.0000	0.0000	0.0185	0.0000	0.0000
IESPGM.PTET51.1.113.24664	0.82584	0.03509	0.11111	0.55	0.48598	0.36842	0.4390	0.3226	0.0769	0.5256	0.0108	0.0000	0.0000	0.0000	0.3333	0.0000	0.4583
IESPGM.PTET51.1.9.313676	0.69231	0	0	0	0	0	0.0068	0.0000	0.0000	0.0110	0.0000	0.0000	0.0000	0.0000	0.0000	0.0000	0.0086
IESPGM.PTET51.1.158.40710	0.79913	0.00943	0	0.1383	0.18182	0.19355	0.0935	0.1714	0.0247	0.0127	0.0000	0.0000	0.0093	0.0000	0.0351	0.0000	0.0123
IESPGM.PTET51.1.43.169541	0.80476	0	0.00901	0.27273	0	0.02778	0.0486	0.0431	0.0312	0.0000	0.0091	0.0000	0.0000	0.0000	0.0200	0.0000	0.0070
IESPGM.PTET51.1.154.100610	0.80812	0.06186	0.0495	0.61207	0.7033	0.61404	0.4460	0.4077	0.0123	0.6279	0.0000	0.0000	0.0000	0.0000	0.2787	0.0000	0.2269
IESPGM.PTET51.1.58.284606	0.76074	0.0102	0.00917	0.0625	0.01887	0.01538	0.0000	0.0097	0.0152	0.0000	0.0000	0.0000	0.0000	0.0000	0.0000	0.0000	0.0000
IESPGM.PTET51.1.92.12407	0.81609	0.12658	0.13131	0.52564	0.4	0.57576	0.4480	0.4153	0.0538	0.5155	0.0282	0.0164	0.0294	0.0233	0.3191	0.0164	0.5566
IESPGM.PTET51.1.101.282518	0.78212	0.15741	0.03922	0.46988	0.55102	0.67442	0.4091	0.5827	0.0714	0.3846	0.0000	0.0000	0.0000	0.0000	0.3421	0.0000	0.5414
IESPGM.PTET51.1.47.219287	0.89865	0.08333	0.01724	0.65385	0.32353	0	0.6410	0.1695	0.1373	0.0244	0.0000	0.0000	0.0417	0.0000	0.4828	0.0000	0.3902
IESPGM.PTET51.1.9.490205	0.70455	0.07292	0	0.16092	0.03947	0.03636	0.0069	0.0441	0.0988	0.0440	0.0115	0.0000	0.0152	0.0000	0.1273	0.0000	0.1138
IESPGM.PTET51.1.20.88131	0.78462	0.21212	0.14493	0.35593	0.28723	0.34694	0.3140	0.2424	0.3125	0.0946	0.2456	0.2292	0.2373	0.3443	0.3077	0.2292	0.2237
IESPGM.PTET51.1.163.36832	0.82317	0	0	0.31746	0.05208	0	0.0268	0.0000	0.0102	0.0000	0.0000	0.0073	0.0000	0.0000	0.0323	0.0073	0.0000
IESPGM.PTET51.1.43.310756	0.82969	0.05319	0.08163	0.62245	0.5969	0.38158	0.4576	0.4648	0.0652	0.4630	0.0000	0.0000	0.0000	0.0000	0.3000	0.0000	0.2885
IESPGM.PTET51.1.29.43179	0.77564	0	0	0	0	0	0.0000	0.0000	0.0000	0.0000	0.0000	0.0000	0.0000	0.0000	0.0000	0.0000	0.0000
IESPGM.PTET51.1.66.185830	0.72892	0.01408	0.0274	0.57647	0.29032	0.14493	0.5486	0.2362	0.0396	0.2381	0.0000	0.0000	0.0000	0.0000	0.1154	0.0000	0.1364
IESPGM.PTET51.1.11.432527	0.76687	0	0	0	0	0	0.0000	0.0000	0.0273	0.0000	0.0000	0.0000	0.0000	0.0000	0.0000	0.0000	0.0111
IESPGM.PTET51.1.217.1176	0.99057	0	0	0.87931	0.73077	0.75758	0.8406	0.5641	0.2143	0.3571	0.0000	0.0000	0.0000	0.0000	0.3043	0.0000	0.0263
IESPGM.PTET51.1.169.88717	0.8	0.01163	0.0202	0.09333	0.23704	0.1573	0.0336	0.0734	0.0288	0.0465	0.0000	0.0000	0.0000	0.0000	0.0000	0.0000	0.1165
IESPGM.PTET51.1.57.211028	0.77551	0.48936	0.03937	0.60494	0.57843	0.71429	0.4742	0.7537	0.0351	0.7704	0.0106	0.0000	0.0161	0.0000	0.4348	0.0000	0.6104
IESPGM.PTET51.1.284.4046	0.89062	0	0.02174	0.76271	0.13889	0.25	0.4074	0.1250	0.1053	0.0000	0.0000	0.0000	0.0000	0.0000	0.2222	0.0000	0.3469
IESPGM.PTET51.1.14.46727	0.82784	0.01053	0.00952	0.55285	0.6	0.49495	0.4470	0.3879	0.0521	0.3012	0.0120	0.0000	0.0000	0.0000	0.3372	0.0000	0.5043
IESPGM.PTET51.1.45.464677	0.82917	0.30631	0.0098	0.48315	0.0122	0.26316	0.4647	0.6146	0.1373	0.6091	0.0116	0.0000	0.0000	0.0000	0.4762	0.0000	0.5139
IESPGM.PTET51.1.161.180734	0.69118	0	0	0.01667	0.01724	0	0.0100	0.0000	0.0256	0.0000	0.0000	0.0000	0.0000	0.0000	0.2045	0.0000	0.1515
IESPGM.PTET51.1.22.190375	0.84503	0.0339	0.05085	0.26667	0.16327	0.24615	0.2394	0.2754	0.1250	0.4892	0.0000	0.0000	0.0000	0.0000	0.1573	0.0000	0.3125
IESPGM.PTET51.1.47.187669	0.71341	0	0	0	0	0	0.0000	0.0000	0.0000	0.0000	0.0000	0.0000	0.0000	0.0000	0.0000	0.0000	0.0000
IESPGM.PTET51.1.129.130246	0.80986	0	0	0	0.04167	0	0.0000	0.0103	0.0118	0.0000	0.0000	0.0000	0.0000	0.0000	0.0139	0.0000	0.0079
IESPGM.PTET51.1.141.89090	0.85821	0	0	0.52586	0.30882	0.37349	0.5191	0.1683	0.0494	0.0732	0.0000	0.0000	0.0000	0.0000	0.0351	0.0000	0.0505
IESPGM.PTET51.1.626.1476	0.95402	0	0	0.64103	0.22581	0.12121	0.3404	0.0000	0.0370	0.2105	0.0000	0.0000	0.0000	0.0000	0.2105	0.0000	0.2000
IESPGM.PTET51.1.74.119417	0.77256	0	0	0.54074	0.24242	0.06349	0.4000	0.0513	0.0000	0.0238	0.0000	0.0000	0.0000	0.0000	0.0000	0.0000	0.0000
IESPGM.PTET51.1.126.244918	0.70732	0	0.0101	0	0	0	0.0000	0.0000	0.0000	0.0000	0.0000	0.0000	0.0000	0.0000	0.0149	0.0000	0.0000
IESPGM.PTET51.1.432.1451	0.92941	0.03846	0.09302	0.80851	0.07692	0.45833	0.4805	0.2432	0.1500	0.1692	0.0370	0.0000	0.0000	0.0000	0.1304	0.0000	0.1200
IESPGM.PTET51.1.123.87966	0.79535	0	0	0.42697	0.15493	0.12245	0.2407	0.0471	0.0110	0.0286	0.0000	0.0000	0.0156	0.0000	0.0208	0.0000	0.0119
IESPGM.PTET51.1.170.9605	0.78924	0.01124	0	0	0.01333	0	0.0000	0.0189	0.0090	0.0147	0.0000	0.0000	0.0135	0.0000	0.0000	0.0000	0.0088
IESPGM.PTET51.1.106.217735	0.75238	0.01163	0.04255	0.30952	0.28906	0.14773	0.2193	0.1928	0.0690	0.2740	0.0000	0.0085	0.0112	0.0000	0.0317	0.0085	0.0581
IESPGM.PTET51.1.556.58731	0.84871	0	0.06481	0.425	0.5	0.475	0.2209	0.2824	0.0000	0.1392	0.0000	0.0000	0.0000	0.0000	0.0152	0.0000	0.0625
IESPGM.PTET51.1.168.91312	0.67633	0	0	0.02703	0.01639	0	0.0088	0.0000	0.0100	0.0000	0.0000	0.0000	0.0000	0.0000	0.0256	0.0000	0.0000
IESPGM.PTET51.1.138.14406	0.73333	0.1519	0.14286	0.50667	0.65854	0.59091	0.4966	0.7181	0.1910	0.6348	0.0000	0.0085	0.0000	0.0000	0.4259	0.0085	0.5577
IESPGM.PTET51.1.52.96094	0.80567	0	0.02062	0.49515	0.10714	0.08537	0.3025	0.0636	0.0361	0.0633	0.0000	0.0000	0.0000	0.0000	0.0263	0.0000	0.0309
IESPGM.PTET51.1.176.133144	0.86364	0.08824	0.07812	0.50649	0.52273	0.6	0.3495	0.6296	0.1111	0.6066	0.0476	0.0111	0.0000	0.0000	0.3333	0.0111	0.2909
IESPGM.PTET51.1.99.37698	0.72785	0.01136	0	0.33028	0.00787	0.05882	0.1429	0.0093	0.0575	0.0000	0.0111	0.0000	0.0000	0.0000	0.0244	0.0000	0.0593
IESPGM.PTET51.1.1.848704	0.21739	0	0	0	0.09091	0	0.0870	0.0000	0.0000	0.0000	0.0000	0.0000	0.0000	0.0000	0.0000	0.0000	0.1351
IESPGM.PTET51.1.99.84368	0.7381	0	0.00806	0.21918	0.05495	0.07547	0.1024	0.0000	0.0259	0.0283	0.0000	0.0000	0.0161	0.0133	0.0253	0.0000	0.0165
IESPGM.PTET51.1.2.330747	0.74138	0.00926	0	0.46491	0.32394	0.35938	0.4460	0.6848	0.0319	0.2353	0.0000	0.0068	0.0000	0.0000	0.0847	0.0068	0.1453
IESPGM.PTET51.1.52.406467	0.78302	0	0.05882	0.26966	0.63291	0.42857	0.0698	0.1667	0.0400	0.0789	0.0000	0.0000	0.0077	0.0000	0.0364	0.0000	0.0115
IESPGM.PTET51.1.127.47745	0.86061	0	0	0.62857	0.14286	0.1	0.4688	0.0444	0.0294	0.0128	0.0000	0.0000	0.0000	0.0000	0.0227	0.0000	0.0000
IESPGM.PTET51.1.86.204535	0.72674	0.00909	0.05128	0.43636	0.28866	0.32394	0.3942	0.3059	0.0385	0.2394	0.0000	0.0090	0.0167	0.0104	0.1346	0.0090	0.2162
IESPGM.PTET51.1.111.59609	0.75342	0.03077	0.05882	0.10667	0.17778	0.04255	0.0588	0.0247	0.0294	0.1000	0.0000	0.0098	0.0000	0.0000	0.0222	0.0098	0.0727
IESPGM.PTET51.1.50.393098	0.85	0.0202	0.06195	0.51402	0.41322	0.39423	0.5069	0.2529	0.1882	0.2133	0.0000	0.0000	0.0000	0.0000	0.4355	0.0000	0.5000
IESPGM.PTET51.1.179.17904	0.8	0	0.01099	0.61538	0.14865	0.48276	0.4625	0.4144	0.0215	0.1163	0.0000	0.0075	0.0000	0.0000	0.1250	0.0075	0.0725
IESPGM.PTET51.1.90.268790	0.63946	0	0.02041	0	0	0	0.0000	0.0000	0.0000	0.0132	0.0000	0.0000	0.0000	0.0000	0.0145	0.0000	0.0098
IESPGM.PTET51.1.165.203610	0.744	0.02247	0	0.47945	0.27586	0.12245	0.2157	0.0000	0.0248	0.0633	0.0000	0.0000	0.0000	0.0000	0.0000	0.0000	0.0330
IESPGM.PTET51.1.128.222419	0.76301	0	0	0	0	0	0.0000	0.0000	0.0000	0.0000	0.0118	0.0080	0.0000	0.0000	0.0222	0.0080	0.0000
IESPGM.PTET51.1.119.262189	0.73481	0	0	0.0283	0.11111	0.10417	0.0000	0.0602	0.0000	0.0208	0.0000	0.0000	0.0253	0.0000	0.0000	0.0000	0.0000
IESPGM.PTET51.1.24.464717	0.73333	0.01064	0	0.37857	0.275	0.27083	0.4410	0.1250	0.1848	0.0357	0.0000	0.0000	0.0000	0.0000	0.2857	0.0000	0.4583
IESPGM.PTET51.1.31.413582	0.68323	0	0	0.37079	0.09639	0.16667	0.2639	0.2721	0.0562	0.2632	0.0102	0.0000	0.0000	0.0000	0.0476	0.0000	0.0424
IESPGM.PTET51.1.8.95582	0.70536	0.0678	0.06452	0.53211	0.67327	0.18478	0.4366	0.5856	0.0333	0.5714	0.0000	0.0000	0.0000	0.0000	0.4082	0.0000	0.1053
IESPGM.PTET51.1.66.229099	0.71823	0.0119	0.0098	0.05607	0.12821	0.11594	0.0000	0.0101	0.0106	0.0241	0.0000	0.0076	0.0000	0.0096	0.0000	0.0076	0.0392
IESPGM.PTET51.1.39.72993	0.73548	0	0	0.06522	0.03497	0.02381	0.0000	0.0084	0.0135	0.0000	0.0000	0.0000	0.0000	0.0000	0.0164	0.0000	0.0000
IESPGM.PTET51.1.15.93711	0.71515	0.03226	0.01316	0.07317	0	0.04348	0.0084	0.0135	0.0270	0.0123	0.0099	0.0000	0.0000	0.0000	0.0484	0.0000	0.0673
IESPGM.PTET51.1.94.184803	0.79375	0.0119	0.0119	0.04762	0	0.02632	0.0238	0.0722	0.0278	0.0870	0.0000	0.0000	0.0000	0.0000	0.0556	0.0000	0.0153
IESPGM.PTET51.1.133.39560	0.66667	0	0	0	0	0	0.0077	0.0000	0.0102	0.0000	0.0000	0.0000	0.0000	0.0000	0.0189	0.0000	0.0101
IESPGM.PTET51.1.162.71431	0.73596	0	0	0	0	0	0.0000	0.0000	0.0102	0.0000	0.0095	0.0000	0.0000	0.0000	0.0000	0.0000	0.0000
IESPGM.PTET51.1.27.283720	0.79787	0	0	0.01333	0.01	0	0.0070	0.0000	0.0312	0.0000	0.0000	0.0000	0.0000	0.0000	0.0222	0.0000	0.0106
IESPGM.PTET51.1.162.42500	0.83846	0	0	0.37143	0	0	0.0183	0.0000	0.0112	0.0000	0.0000	0.0000	0.0000	0.0000	0.0189	0.0000	0.0000
IESPGM.PTET51.1.112.113739	0.70423	0.05357	0.21014	0.46602	0.5	0.44156	0.3241	0.5000	0.0737	0.6180	0.0094	0.0000	0.0342	0.0104	0.0484	0.0000	0.1415
IESPGM.PTET51.1.23.396597	0.78155	0	0.01562	0.2	0	0.04545	0.0488	0.0073	0.0727	0.0189	0.0085	0.0000	0.0000	0.0000	0.0959	0.0000	0.0336
IESPGM.PTET51.1.54.18668	0.84804	0	0.02609	0.60417	0.2716	0.14815	0.4500	0.0745	0.0000	0.1625	0.0000	0.0317	0.0115	0.0185	0.0566	0.0317	0.1111
IESPGM.PTET51.1.234.6644	0.91667	0.27586	0.13889	0.40909	0.25	0.2963	0.3077	0.6842	0.6000	0.5500	0.1111	0.1154	0.0000	0.0588	0.7500	0.1154	0.5263
IESPGM.PTET51.1.67.391940	0.85382	0.00917	0	0.51087	0.78	0.45918	0.5247	0.6094	0.0496	0.5349	0.0000	0.0083	0.0000	0.0141	0.5422	0.0083	0.6687
IESPGM.PTET51.1.96.212290	0.70157	0	0	0.1	0.08772	0.1	0.0092	0.0076	0.0408	0.0000	0.0000	0.0000	0.0000	0.0000	0.0169	0.0000	0.0093
IESPGM.PTET51.1.12.209176	0.9779	0.81667	1	0.95699	1	0.98438	0.7421	0.9876	0.9722	0.9658	0.9652	0.8150	0.9375	1.0000	0.9200	0.8150	0.7887
IESPGM.PTET51.1.56.354033	0.7644	0	0	0.44643	0.44118	0.45833	0.4453	0.5429	0.0286	0.2571	0.0000	0.0000	0.0000	0.0000	0.3774	0.0000	0.2342
IESPGM.PTET51.1.63.370516	0.7716	0.01282	0.07018	0.5443	0.70968	0.10526	0.4348	0.2658	0.0290	0.5375	0.0000	0.0105	0.0000	0.0000	0.0833	0.0105	0.0417
IESPGM.PTET51.1.55.241487	0.72637	0.04854	0.16216	0.38947	0.55882	0.34328	0.2877	0.3788	0.0952	0.4603	0.0095	0.0252	0.0000	0.0000	0.1639	0.0252	0.2917
IESPGM.PTET51.1.32.48777	0.71818	0.10606	0.28947	0.52941	0.37736	1	0.4048	0.5763	0.1884	0.6964	0.0000	0.0102	0.0000	0.0000	0.2553	0.0102	0.4576
IESPGM.PTET51.1.175.72009	0.88542	0.73077	0.04286	0.59701	0.61947	0.81667	0.6058	0.7778	0.2179	0.5455	0.0000	0.0000	0.1333	0.0270	0.3729	0.0000	0.6000
IESPGM.PTET51.1.163.138709	0.76536	0.04054	0.00862	0.45833	0.11111	0.01695	0.1698	0.0000	0.0000	0.0096	0.0082	0.0000	0.0000	0.0000	0.0213	0.0000	0.0342
IESPGM.PTET51.1.84.156336	0.79259	0	0	0.28788	0	0	0.0508	0.0101	0.0110	0.0000	0.0000	0.0000	0.0000	0.0000	0.0189	0.0000	0.0128
IESPGM.PTET51.1.15.192476	0.72928	0.02913	0.2069	0.32609	0.44037	0.65672	0.2317	0.5245	0.0256	0.4607	0.0105	0.0067	0.0000	0.0125	0.1525	0.0067	0.4786
IESPGM.PTET51.1.183.27167	0.70588	0	0.0119	0	0.03333	0.01408	0.0160	0.0268	0.0282	0.0000	0.0000	0.0000	0.0000	0.0000	0.0000	0.0000	0.0000
IESPGM.PTET51.1.58.415783	0.78836	0	0.03191	0.53165	0.17778	0.10526	0.4452	0.2260	0.0545	0.2353	0.0099	0.0000	0.0000	0.0000	0.0484	0.0000	0.0000
IESPGM.PTET51.1.32.64114	0.80189	0.0495	0.15596	0.52113	0.7381	0.59524	0.4355	0.7971	0.0353	0.5579	0.0247	0.0088	0.0000	0.0000	0.4154	0.0088	0.5319
IESPGM.PTET51.1.2.331162	0.75	0.0119	0.01	0.28155	0.0411	0.0411	0.0806	0.0574	0.0111	0.0241	0.0000	0.0000	0.0127	0.0000	0.1042	0.0000	0.0650
IESPGM.PTET51.1.126.248353	0.75234	0	0	0.50649	0.23404	0.28571	0.3741	0.2523	0.0088	0.0326	0.0000	0.0000	0.0000	0.0000	0.0213	0.0000	0.0000
IESPGM.PTET51.1.53.336571	0.79348	0	0	0.31395	0.01361	0.02597	0.0067	0.0111	0.0103	0.0000	0.0110	0.0000	0.0000	0.0000	0.0351	0.0000	0.0111
IESPGM.PTET51.1.121.255557	0.82158	0.03409	0.02703	0.58537	0.61789	0.38272	0.5368	0.4037	0.0633	0.2361	0.0128	0.0000	0.0000	0.0000	0.3768	0.0000	0.2901
IESPGM.PTET51.1.15.489368	0.87047	0.45946	0.49618	0.53509	0.75	0.78899	0.3643	0.6364	0.6825	0.7103	0.4752	0.1756	0.5644	0.2000	0.6600	0.1756	0.6250
IESPGM.PTET51.1.92.286283	0.85106	0	0.02198	0.33333	0.02778	0.19231	0.2422	0.0811	0.0500	0.1461	0.0000	0.0296	0.0000	0.0000	0.0270	0.0296	0.0694
IESPGM.PTET51.1.21.293889	0.75904	0	0.00952	0.11268	0.05155	0	0.0538	0.0000	0.0392	0.0444	0.0000	0.0000	0.0000	0.0000	0.0000	0.0000	0.0180
IESPGM.PTET51.1.47.12742	0.84375	0.0625	0.04478	0.01923	0.04348	0.04878	0.0000	0.0152	0.0417	0.0448	0.0000	0.0000	0.0000	0.0000	0.1471	0.0000	0.1268
IESPGM.PTET51.1.156.100553	0.75773	0	0.03297	0.4375	0.21505	0.38554	0.1383	0.2805	0.0000	0.0968	0.0000	0.0000	0.0000	0.0000	0.0870	0.0000	0.0761
IESPGM.PTET51.1.9.184367	0.77174	0.02655	0.0283	0.27119	0.31818	0.29114	0.1913	0.4000	0.0460	0.3478	0.0000	0.0000	0.0000	0.0000	0.4154	0.0000	0.5427
IESPGM.PTET51.1.19.243275	0.7043	0	0	0.04839	0.02105	0.02174	0.0000	0.0087	0.0217	0.0100	0.0000	0.0000	0.0156	0.0000	0.0164	0.0000	0.0000
IESPGM.PTET51.1.21.231796	1	0.66418	0.32593	1	0.81818	0.84444	0.4810	0.8629	0.2400	0.8769	0.0120	0.0000	0.0345	0.0429	0.5424	0.0000	0.6757
IESPGM.PTET51.1.132.237907	0.72189	0.01176	0	0.09302	0.03636	0.07246	0.1081	0.1792	0.0200	0.0978	0.0000	0.0087	0.0114	0.0000	0.0000	0.0087	0.0000
IESPGM.PTET51.1.65.90013	0.80303	0	0.0102	0.01266	0	0	0.0097	0.0000	0.0110	0.0000	0.0000	0.0000	0.0000	0.0000	0.0227	0.0000	0.0132
IESPGM.PTET51.1.108.237772	0.84038	0.01176	0	0.6	0.27835	0.16327	0.5449	0.0204	0.0421	0.1546	0.0000	0.0000	0.0000	0.0000	0.0370	0.0000	0.0297
IESPGM.PTET51.1.26.264843	0.59664	0.01136	0	0.0303	0.02041	0.0122	0.0000	0.0354	0.0000	0.0105	0.0000	0.0000	0.0000	0.0000	0.0000	0.0000	0.0175
IESPGM.PTET51.1.124.104019	0.85987	0.0625	0.08772	0.57377	0.54167	0.21429	0.4685	0.2097	0.1515	0.6560	0.0235	0.0000	0.0000	0.0000	0.0833	0.0000	0.0177
IESPGM.PTET51.1.38.249020	0.80753	0.10185	0.07895	0.63333	0.19643	0.29545	0.4563	0.5732	0.0775	0.6879	0.0000	0.0070	0.0000	0.0000	0.4655	0.0070	0.7143
IESPGM.PTET51.1.32.114039	0.71585	0	0	0.22973	0.0458	0.05682	0.0625	0.0348	0.0097	0.0412	0.0000	0.0000	0.0000	0.0000	0.0147	0.0000	0.0171
IESPGM.PTET51.1.140.230157	0.77083	0	0.00917	0.01176	0	0.12963	0.0455	0.1818	0.0174	0.0575	0.0000	0.0000	0.0000	0.0000	0.0145	0.0000	0.0391
IESPGM.PTET51.1.33.55511	0.75	0.01042	0	0.49057	0.15584	0.02439	0.3636	0.0709	0.0467	0.3028	0.0000	0.0000	0.0000	0.0000	0.0000	0.0000	0.1300
IESPGM.PTET51.1.92.314597	0.78571	0.02222	0	0.45161	0.15556	0	0.3556	0.0423	0.0465	0.0000	0.0000	0.0000	0.0000	0.0000	0.0000	0.0000	0.0290
IESPGM.PTET51.1.83.239818	0.80144	0	0.0082	0.38235	0.00952	0	0.0851	0.0000	0.0417	0.0000	0.0000	0.0000	0.0000	0.0000	0.0000	0.0000	0.0000
IESPGM.PTET51.1.80.65285	0.83851	0.01087	0	0.44643	0.06173	0.03125	0.3976	0.0000	0.0455	0.0000	0.0000	0.0000	0.0000	0.0000	0.1277	0.0000	0.1538
IESPGM.PTET51.1.34.181647	0.73333	0.01075	0.01099	0.44037	0.39735	0.125	0.4631	0.1727	0.0370	0.1375	0.0000	0.0254	0.0000	0.0000	0.0714	0.0254	0.0278
IESPGM.PTET51.1.17.530166	0.72487	0	0	0.02041	0	0	0.0000	0.0110	0.0104	0.0000	0.0000	0.0000	0.0000	0.0000	0.0227	0.0000	0.0735
IESPGM.PTET51.1.51.235080	0.80769	0.06931	0.26562	0.54082	0.64583	0.71111	0.4865	0.5568	0.0690	0.5595	0.0000	0.0157	0.0000	0.0000	0.2619	0.0157	0.5730
IESPGM.PTET51.1.128.65414	0.77295	0	0	0.47761	0.03226	0.01695	0.3150	0.0000	0.0112	0.0127	0.0000	0.0000	0.0000	0.0000	0.0000	0.0000	0.0000
IESPGM.PTET51.1.11.638575	0.76796	0.08571	0.04959	0.51948	0.41667	0.85294	0.2574	0.5763	0.0333	0.5263	0.0000	0.0094	0.0110	0.0000	0.0357	0.0094	0.1579
IESPGM.PTET51.1.90.136019	0.75706	0	0	0	0	0	0.0000	0.0000	0.0000	0.0000	0.0000	0.0000	0.0000	0.0000	0.0000	0.0000	0.0085
IESPGM.PTET51.1.15.265374	0.83465	0	0.01905	0.56716	0.40141	0.21429	0.4056	0.1633	0.0309	0.3256	0.0000	0.0000	0.0089	0.0000	0.4306	0.0000	0.4924
IESPGM.PTET51.1.92.196188	0.76238	0	0.00909	0.27419	0.05263	0.01562	0.0411	0.0085	0.0000	0.0000	0.0000	0.0000	0.0000	0.0000	0.0909	0.0000	0.1140
IESPGM.PTET51.1.101.119618	0.73684	0	0	0	0	0.02273	0.0000	0.0000	0.0000	0.0000	0.0000	0.0086	0.0000	0.0000	0.0000	0.0086	0.0000
IESPGM.PTET51.1.165.49757	0.74026	0	0	0.00962	0	0	0.0000	0.0000	0.0000	0.0000	0.0000	0.0000	0.0000	0.0000	0.0000	0.0000	0.0102
IESPGM.PTET51.1.1.189128	0.64557	0.0098	0	0.04	0.0566	0.01562	0.0217	0.0086	0.0000	0.0000	0.0000	0.0000	0.0000	0.0000	0.0000	0.0000	0.0000
IESPGM.PTET51.1.127.73054	0.76259	0	0	0.01818	0	0.0411	0.0072	0.0112	0.0102	0.0000	0.0000	0.0000	0.0000	0.0000	0.0000	0.0000	0.0000
IESPGM.PTET51.1.37.479528	0.72308	0	0	0.13483	0.09859	0.07937	0.0380	0.0390	0.0476	0.0448	0.0000	0.0000	0.0000	0.0000	0.0000	0.0000	0.0000
IESPGM.PTET51.1.33.183330	0.82778	0	0.00952	0.05455	0	0.01449	0.0000	0.0000	0.0345	0.0102	0.0000	0.0000	0.0000	0.0000	0.0690	0.0000	0.0196
IESPGM.PTET51.1.109.43401	0.78899	0.84211	0.14	0.70732	0.57143	0.85714	0.6964	0.8125	0.4583	0.7609	0.0377	0.0549	0.0667	0.0741	0.4444	0.0549	0.5795
IESPGM.PTET51.1.22.236832	0.67114	0	0	0.13684	0.12613	0.04225	0.1415	0.1053	0.0109	0.0225	0.0000	0.0076	0.0000	0.0000	0.0000	0.0076	0.0101
IESPGM.PTET51.1.1.423782	0.74459	0.02479	0.00935	0.41964	0.0873	0.08434	0.3862	0.2030	0.0000	0.2743	0.0000	0.0000	0.0000	0.0000	0.0000	0.0000	0.0079
IESPGM.PTET51.1.18.197711	0.6185	0.00971	0	0.36364	0.0137	0	0.4171	0.0076	0.0594	0.0116	0.0000	0.0000	0.0000	0.0000	0.0299	0.0000	0.0417
IESPGM.PTET51.1.119.283180	0.68235	0	0	0.01515	0	0	0.0278	0.0500	0.0000	0.0000	0.0000	0.0000	0.0000	0.0000	0.0000	0.0000	0.0400
IESPGM.PTET51.1.75.301593	0.85437	0.01235	0	0.37113	0.29358	0.03846	0.2348	0.0840	0.0222	0.0267	0.0000	0.0000	0.0000	0.0000	0.0000	0.0000	0.0000
IESPGM.PTET51.1.29.394678	0.84774	0	0	0.55056	0.33645	0.37647	0.3750	0.3072	0.0345	0.1591	0.0000	0.0081	0.0000	0.0000	0.0200	0.0081	0.0763
IESPGM.PTET51.1.25.245008	0.7799	0	0.16901	0.1358	0.47368	0.43836	0.0390	0.4361	0.0381	0.5526	0.0096	0.0000	0.0000	0.0000	0.3281	0.0000	0.5542
IESPGM.PTET51.1.114.259730	0.65882	0.03333	0	0.16071	0.1746	0.33871	0.0894	0.3482	0.0275	0.1522	0.0000	0.0072	0.0238	0.0000	0.0267	0.0072	0.0275
IESPGM.PTET51.1.57.253602	0.83173	0.02273	0	0.58929	0.05556	0	0.4861	0.0259	0.0392	0.0111	0.0000	0.0000	0.0000	0.0000	0.0972	0.0000	0.0127
IESPGM.PTET51.1.34.440512	0.69091	0.05455	0.09459	0.45333	0.62105	0.51163	0.4128	0.4595	0.1489	0.5128	0.0000	0.0000	0.0000	0.0000	0.4000	0.0000	0.4853
IESPGM.PTET51.1.124.224765	0.79237	0.01	0	0.43066	0.05263	0	0.4150	0.0088	0.0000	0.0000	0.0135	0.0000	0.0000	0.0000	0.0000	0.0000	0.0000
IESPGM.PTET51.1.109.89945	0.76744	0.02469	0.03659	0.68817	0.52101	0.7013	0.4643	0.7413	0.0333	0.6289	0.0000	0.0000	0.0167	0.0000	0.3247	0.0000	0.2273
IESPGM.PTET51.1.127.256038	0.68571	0	0	0	0	0	0.0000	0.0000	0.0000	0.0000	0.0000	0.0000	0.0000	0.0000	0.0000	0.0000	0.0000
IESPGM.PTET51.1.141.9454	0.85294	0.02273	0	0	0.01923	0	0.0000	0.0217	0.0000	0.0000	0.0000	0.0000	0.0444	0.0000	0.0455	0.0000	0.0612
IESPGM.PTET51.1.114.41522	0.73333	0	0	0.17431	0	0.04615	0.0390	0.0000	0.0244	0.0851	0.0328	0.0000	0.0000	0.0000	0.0000	0.0000	0.0000
IESPGM.PTET51.1.103.37432	0.66864	0.11111	0.15702	0.32075	0.448	0.29231	0.2605	0.2090	0.0385	0.5248	0.0345	0.0476	0.1136	0.1026	0.0179	0.0476	0.1327
IESPGM.PTET51.1.105.107557	0.69585	0	0.06838	0.11628	0.26786	0.04348	0.1181	0.0619	0.0286	0.0549	0.0000	0.0000	0.0069	0.0000	0.0137	0.0000	0.0319
IESPGM.PTET51.1.21.547516	0.80749	0.0125	0.03529	0.08955	0.12838	0.11268	0.0756	0.1111	0.0202	0.0253	0.0000	0.0074	0.0000	0.0000	0.0682	0.0074	0.0714
IESPGM.PTET51.1.29.214697	0.74847	0	0	0.56044	0.0625	0.06349	0.4771	0.0317	0.0200	0.0000	0.0000	0.0000	0.0000	0.0000	0.0000	0.0000	0.0000
IESPGM.PTET51.1.83.106161	0.78838	0.01149	0.03448	0.33962	0.11905	0.14286	0.1525	0.1270	0.1139	0.1304	0.0000	0.0000	0.0000	0.0000	0.3167	0.0000	0.2195
IESPGM.PTET51.1.110.71947	0.81955	0.33333	0.0125	0.54386	0.53571	0.76389	0.6370	0.6815	0.1795	0.5373	0.0000	0.0000	0.0000	0.0000	0.5147	0.0000	0.6692
IESPGM.PTET51.1.73.83339	0.79734	0.32479	0.04918	0.53623	0.59615	0.77477	0.4041	0.7343	0.2198	0.7300	0.0000	0.0000	0.0000	0.0000	0.6765	0.0000	0.7034
IESPGM.PTET51.1.10.27726	0.765	0.01429	0	0.42	0.06667	0.23881	0.4797	0.2049	0.1136	0.0571	0.0000	0.0000	0.0000	0.0000	0.0167	0.0000	0.0241
IESPGM.PTET51.1.66.330014	0.79039	0	0	0.39496	0	0	0.1643	0.0000	0.0130	0.0123	0.0000	0.0000	0.0000	0.0000	0.0345	0.0000	0.0000
IESPGM.PTET51.1.105.125322	0.74432	0.02	0.0625	0.40741	0.50962	0.37037	0.4365	0.3204	0.0345	0.4744	0.0118	0.0174	0.0000	0.0000	0.3385	0.0174	0.5806
IESPGM.PTET51.1.15.533903	0.75379	0	0.01176	0	0	0	0.0000	0.0000	0.0157	0.0000	0.0000	0.0000	0.0000	0.0263	0.0465	0.0000	0.0096
IESPGM.PTET51.1.9.332536	0.6978	0	0	0	0	0	0.0000	0.0000	0.0130	0.0000	0.0000	0.0000	0.0000	0.0000	0.0200	0.0000	0.0000
IESPGM.PTET51.1.11.419713	0.83099	0.04167	0	0.53125	0.25455	0.29412	0.3650	0.3261	0.0427	0.1042	0.0000	0.0000	0.0000	0.0000	0.2063	0.0000	0.1923
IESPGM.PTET51.1.55.299371	0.85284	0.01299	0	0.57895	0.26	0.05435	0.4076	0.0672	0.1442	0.1895	0.0000	0.0000	0.0000	0.0000	0.1176	0.0000	0.0541
IESPGM.PTET51.1.105.242349	0.815	0.02273	0	0.65	0.37037	0.30769	0.4803	0.4219	0.1839	0.3600	0.0097	0.0000	0.0000	0.0000	0.3973	0.0000	0.3878
IESPGM.PTET51.1.92.324837	0.76768	0	0	0	0	0.05263	0.0000	0.0000	0.0455	0.0000	0.0000	0.0000	0.0000	0.0000	0.1000	0.0000	0.0357
IESPGM.PTET51.1.115.252676	0.7217	0.01449	0	0	0	0	0.0000	0.0000	0.0111	0.0000	0.0000	0.0000	0.0000	0.0000	0.0000	0.0000	0.0000
IESPGM.PTET51.1.78.23499	0.72269	0	0.01235	0.33333	0.18367	0.08333	0.2197	0.0909	0.0426	0.1143	0.0000	0.0000	0.0000	0.0000	0.2545	0.0000	0.2651
IESPGM.PTET51.1.159.182184	0.76856	0	0.01739	0.32039	0.2069	0.14894	0.4160	0.1735	0.0642	0.1466	0.0000	0.0000	0.0000	0.0000	0.1250	0.0000	0.1589
IESPGM.PTET51.1.62.112378	0.79556	0	0.03604	0.59633	0.46154	0.22727	0.3407	0.0917	0.0000	0.0811	0.0000	0.0000	0.0000	0.0000	0.0182	0.0000	0.0714
IESPGM.PTET51.1.117.87006	0.79487	0	0.00952	0.46739	0.19512	0.14493	0.2937	0.2500	0.0000	0.1443	0.0000	0.0000	0.0000	0.0000	0.0000	0.0000	0.0385
IESPGM.PTET51.1.42.238424	0.79537	0	0.12903	0.37681	0.60714	0.52809	0.2903	0.6124	0.0488	0.5755	0.0127	0.0000	0.0000	0.0000	0.3671	0.0000	0.4636
IESPGM.PTET51.1.103.159572	0.78059	0.02439	0	0.57971	0.24806	0.04348	0.4621	0.0598	0.0130	0.0824	0.0000	0.0000	0.0095	0.0000	0.0323	0.0000	0.0125
IESPGM.PTET51.1.116.62762	0.85185	0.02273	0.08434	0.6087	0.51678	0.52703	0.4188	0.6879	0.0000	0.4017	0.0000	0.0000	0.0000	0.0000	0.2167	0.0000	0.1667
IESPGM.PTET51.1.18.408953	0.67614	0	0.00901	0.0202	0.03371	0	0.0408	0.0000	0.0286	0.0000	0.0000	0.0000	0.0000	0.0000	0.0169	0.0000	0.0133
IESPGM.PTET51.1.13.390988	0.60606	0	0	0	0	0	0.0000	0.0000	0.0000	0.0000	0.0000	0.0000	0.0000	0.0000	0.0182	0.0000	0.0085
IESPGM.PTET51.1.165.75196	0.83333	0.21739	0.04673	0.47368	0.53714	0.61798	0.4934	0.6800	0.0619	0.6455	0.0000	0.0085	0.0000	0.0000	0.1538	0.0085	0.0485
IESPGM.PTET51.1.129.127623	0.81395	0.01266	0	0.52294	0.04286	0.06452	0.3478	0.0101	0.0541	0.0000	0.0000	0.0000	0.0000	0.0000	0.0545	0.0000	0.0694
IESPGM.PTET51.1.104.214984	0.875	0.60938	0.58571	0.9	0.67857	0.7234	0.6250	0.4062	0.3030	0.2381	0.3333	0.2414	0.5385	0.3333	0.4762	0.2414	0.3750
IESPGM.PTET51.1.8.607681	0.84791	0.03158	0.01786	0.49242	0.59091	0.76531	0.4395	0.5915	0.0093	0.4231	0.0000	0.0075	0.0000	0.0000	0.0164	0.0075	0.0288
IESPGM.PTET51.1.68.330252	0.81915	0.05319	0.05102	0.55238	0.62667	0.33333	0.4753	0.2575	0.0000	0.2947	0.0000	0.0000	0.0135	0.0000	0.0156	0.0000	0.0242
IESPGM.PTET51.1.125.248783	0.62353	0.08108	0	0.31707	0.0625	0.15909	0.1870	0.1296	0.0235	0.0723	0.0000	0.0078	0.0000	0.0000	0.0333	0.0078	0.0244
IESPGM.PTET51.1.129.190830	0.75862	0	0	0.41228	0.15541	0.02151	0.3356	0.0566	0.0085	0.0238	0.0112	0.0000	0.0095	0.0000	0.0000	0.0000	0.0000
IESPGM.PTET51.1.24.441563	0.66667	0.01205	0.00775	0	0.03175	0.03529	0.0000	0.0100	0.0119	0.0000	0.0000	0.0000	0.0000	0.0000	0.0469	0.0000	0.0222
IESPGM.PTET51.1.14.310025	0.76923	0.04	0.17347	0.65079	0.26471	0.2766	0.3910	0.5152	0.0238	0.5204	0.0000	0.0103	0.0000	0.0196	0.2632	0.0103	0.2925
IESPGM.PTET51.1.18.314463	0.64789	0	0	0.0625	0	0	0.0000	0.0000	0.0099	0.0000	0.0000	0.0000	0.0000	0.0000	0.0154	0.0000	0.0000
IESPGM.PTET51.1.82.242839	0.7483	0	0.04348	0.22642	0.05217	0.10294	0.0662	0.0851	0.0105	0.1294	0.0000	0.0000	0.0000	0.0000	0.0000	0.0000	0.0087
IESPGM.PTET51.1.107.186244	0.73656	0.01266	0	0	0	0	0.0083	0.0000	0.0222	0.0000	0.0132	0.0000	0.0000	0.0000	0.0385	0.0000	0.0000
IESPGM.PTET51.1.5.703310	0.72362	0.00962	0.02239	0.36957	0.60465	0.62745	0.4684	0.6950	0.0177	0.3391	0.0000	0.0000	0.0106	0.0000	0.0526	0.0000	0.0636
IESPGM.PTET51.1.55.33640	0.79144	0.01538	0	0.02469	0.01	0	0.0000	0.0000	0.0000	0.0211	0.0000	0.0000	0.0000	0.0000	0.0000	0.0000	0.0000
IESPGM.PTET51.1.69.373507	0.90909	0.01389	0.01429	0.34	0.39437	0.34	0.2947	0.4231	0.0506	0.4125	0.0000	0.0238	0.0000	0.0000	0.0588	0.0238	0.0215
IESPGM.PTET51.1.149.150642	0.82317	0.01961	0	0	0	0	0.0000	0.0000	0.0204	0.0000	0.0000	0.0000	0.0000	0.0000	0.0213	0.0000	0.0222
IESPGM.PTET51.1.4.201140	0.81166	0.15909	0.04651	0.51948	0.59155	0.53125	0.5266	0.5000	0.0500	0.4426	0.0000	0.0139	0.0000	0.0000	0.0208	0.0139	0.0213
IESPGM.PTET51.1.36.324472	0.75732	0	0.01124	0.50407	0.16484	0.05405	0.4937	0.0325	0.0337	0.0645	0.0110	0.0082	0.0000	0.0000	0.0000	0.0082	0.0000
IESPGM.PTET51.1.54.323759	0.76389	0.01887	0.02	0.34118	0.31169	0.12329	0.2014	0.2159	0.0641	0.1977	0.0000	0.0000	0.0000	0.0000	0.0606	0.0000	0.1028
IESPGM.PTET51.1.56.172367	0.70222	0	0	0.35165	0.01408	0	0.2456	0.0000	0.0000	0.0000	0.0000	0.0000	0.0000	0.0000	0.0000	0.0000	0.0189
IESPGM.PTET51.1.75.22609	0.72781	0.01176	0	0.32584	0.27184	0	0.1120	0.0250	0.0114	0.0316	0.0000	0.0079	0.0187	0.0000	0.0000	0.0079	0.0204
IESPGM.PTET51.1.113.25770	0.7907	0.12162	0.0375	0.47191	0.31646	0.54167	0.3860	0.3146	0.0930	0.4458	0.0000	0.0000	0.0000	0.0000	0.2881	0.0000	0.4679
IESPGM.PTET51.1.20.104501	0.75138	0.02151	0.13592	0.54867	0.58065	0.24615	0.3806	0.2302	0.0000	0.3023	0.0115	0.0000	0.0290	0.0132	0.0000	0.0000	0.0103
IESPGM.PTET51.1.17.313632	0.69159	0	0	0.01515	0.01681	0	0.0000	0.0000	0.0111	0.0088	0.0000	0.0000	0.0000	0.0000	0.0000	0.0000	0.0000
IESPGM.PTET51.1.72.260579	0.81364	0.0198	0.04167	0.54135	0.46226	0.33945	0.4345	0.3571	0.0588	0.2025	0.0000	0.0000	0.0000	0.0000	0.3548	0.0000	0.2764
IESPGM.PTET51.1.153.38799	0.75177	0.0122	0.02353	0.12857	0.18644	0.15686	0.0175	0.1649	0.0633	0.1264	0.0000	0.0072	0.0182	0.0000	0.1273	0.0072	0.0673
IESPGM.PTET51.1.209.8656	0.73438	0.02062	0.05051	0.36634	0.23577	0.24706	0.2761	0.3083	0.0217	0.3784	0.0000	0.0000	0.0000	0.0000	0.0806	0.0000	0.1626
IESPGM.PTET51.1.120.903	0.85567	0.15714	0.39286	0.36111	0.56364	0.10169	0.2584	0.0241	0.1972	0.2778	0.1918	0.0928	0.3140	0.1194	0.1778	0.0928	0.1379
IESPGM.PTET51.1.100.135238	0.78235	0	0	0	0	0	0.0000	0.0141	0.0000	0.0000	0.0000	0.0000	0.0000	0.0000	0.0192	0.0000	0.0120
IESPGM.PTET51.1.138.38214	0.77348	0	0	0.29032	0.05932	0.03333	0.1293	0.0000	0.0093	0.0103	0.0000	0.0000	0.0000	0.0000	0.0351	0.0000	0.0101
IESPGM.PTET51.1.21.530464	0.79638	0	0	0	0	0.01538	0.0000	0.0185	0.0110	0.0227	0.0000	0.0000	0.0000	0.0000	0.0000	0.0000	0.0000
IESPGM.PTET51.1.104.302738	1	1	0.9542	0.98701	0.98148	0.92	0.9606	0.9545	0.9277	0.9053	0.9722	0.9357	0.9559	0.9870	1.0000	0.9357	1.0000
IESPGM.PTET51.1.103.96808	0.70455	0	0	0.06316	0.04706	0	0.0000	0.0109	0.0000	0.0000	0.0000	0.0000	0.0000	0.0000	0.0000	0.0000	0.0000
IESPGM.PTET51.1.86.80865	0.78862	0	0	0	0	0	0.0000	0.0000	0.0000	0.0000	0.0000	0.0000	0.0000	0.0000	0.0000	0.0000	0.0000
IESPGM.PTET51.1.19.575563	0.78621	0.21277	0.22881	0.61481	0.65753	0.73282	0.5269	0.8489	0.0845	0.6434	0.0000	0.0000	0.0000	0.0000	0.3276	0.0000	0.5233
IESPGM.PTET51.1.18.43473	0.8038	0	0	0.02913	0.04615	0.07143	0.0103	0.0000	0.0000	0.0241	0.0000	0.0000	0.0065	0.0000	0.0889	0.0000	0.0119
IESPGM.PTET51.1.6.422162	0.82653	0.64662	0.10526	0.55882	0.85	0.72727	0.4524	0.7839	0.2269	0.8571	0.0233	0.0203	0.0000	0.0000	0.5341	0.0203	0.6611
IESPGM.PTET51.1.51.422975	0.81771	0	0	0.09333	0.19	0.01316	0.0000	0.0297	0.0103	0.0345	0.0000	0.0000	0.0000	0.0000	0.0364	0.0000	0.0000
IESPGM.PTET51.1.8.396213	0.79535	0.00935	0	0.22917	0.03448	0.02353	0.0068	0.0088	0.0169	0.0114	0.0000	0.0000	0.0000	0.0000	0.0000	0.0000	0.0090
IESPGM.PTET51.1.248.1027	0.96341	0	0.15	0.91304	0.68966	0.7619	0.6724	0.7414	0.0370	0.4500	0.1538	0.0000	0.0000	0.0000	0.4444	0.0000	0.3750
IESPGM.PTET51.1.78.252598	0.7033	0	0	0	0	0	0.0000	0.0000	0.0190	0.0000	0.0000	0.0000	0.0000	0.0000	0.0000	0.0000	0.0000
IESPGM.PTET51.1.56.152190	0.7113	0.05952	0.05882	0.54955	0.45161	0.33766	0.5347	0.4530	0.0901	0.4174	0.0085	0.0000	0.0000	0.0000	0.4348	0.0000	0.6544
IESPGM.PTET51.1.55.62461	0.79608	0	0	0	0	0	0.0000	0.0000	0.0000	0.0000	0.0000	0.0000	0.0000	0.0000	0.0000	0.0000	0.0000
IESPGM.PTET51.1.104.153248	0.76596	0.01818	0.01075	0	0.02299	0	0.0000	0.0000	0.0100	0.0000	0.0000	0.0000	0.0000	0.0000	0.0167	0.0000	0.0244
IESPGM.PTET51.1.137.65511	0.74556	0.33333	0.30097	0.43617	0.60784	0.65333	0.3500	0.7838	0.1340	0.7103	0.0000	0.0000	0.0000	0.0000	0.2222	0.0000	0.4925
IESPGM.PTET51.1.66.54490	0.8381	0	0.02151	0.64463	0.40741	0.26786	0.4267	0.2578	0.0488	0.4045	0.0000	0.0084	0.0000	0.0000	0.0469	0.0084	0.0078
IESPGM.PTET51.1.128.209905	0.75824	0.0122	0	0.27632	0.19672	0	0.0800	0.0870	0.0120	0.0962	0.0000	0.0000	0.0164	0.0000	0.0213	0.0000	0.0217
IESPGM.PTET51.1.21.258739	0.76048	0	0	0.05634	0.04211	0	0.0070	0.0097	0.0000	0.0000	0.0000	0.0000	0.0000	0.0000	0.0652	0.0000	0.0097
IESPGM.PTET51.1.93.118439	0.81467	0	0.00775	0.01042	0	0.03947	0.0000	0.0000	0.0698	0.0102	0.0000	0.0000	0.0000	0.0000	0.0000	0.0000	0.0286
IESPGM.PTET51.1.16.219235	0.72781	0	0	0.23077	0.01515	0.03448	0.0683	0.0155	0.0551	0.0105	0.0000	0.0000	0.0000	0.0000	0.0161	0.0000	0.0077
IESPGM.PTET51.1.9.296110	0.82727	0.11504	0.0303	0.54321	0.61538	0.57333	0.5146	0.6943	0.0381	0.6077	0.0000	0.0000	0.0000	0.0000	0.1167	0.0000	0.0331
IESPGM.PTET51.1.72.344606	0.68681	0	0	0.45312	0.05208	0.02083	0.1504	0.0202	0.0000	0.0222	0.0000	0.0000	0.0227	0.0000	0.0161	0.0000	0.0215
IESPGM.PTET51.1.133.189168	0.75	0	0	0.03488	0	0	0.0000	0.0000	0.0179	0.0000	0.0000	0.0000	0.0000	0.0000	0.0000	0.0000	0.0119
IESPGM.PTET51.1.44.447611	0.7451	0	0	0.08955	0.01316	0	0.0098	0.0000	0.0769	0.0000	0.0000	0.0000	0.0000	0.0000	0.0714	0.0000	0.0602
IESPGM.PTET51.1.41.415285	0.78205	0.01042	0	0.50485	0.66935	0.13793	0.4326	0.3067	0.0357	0.4057	0.0000	0.0000	0.0000	0.0000	0.4023	0.0000	0.6222
IESPGM.PTET51.1.136.140625	0.73469	0	0	0.02222	0.34286	0.03333	0.0099	0.0000	0.0000	0.0789	0.0000	0.0086	0.0000	0.0000	0.0200	0.0086	0.0204
IESPGM.PTET51.1.103.92732	0.74167	0.01333	0.13187	0.64286	0.63333	0.67308	0.4275	0.3636	0.0948	0.5981	0.0120	0.0085	0.0000	0.0000	0.4590	0.0085	0.6293
IESPGM.PTET51.1.155.80886	0.7619	0.01124	0.01087	0.1	0.14917	0.01493	0.0226	0.0353	0.0233	0.0370	0.0000	0.0000	0.0000	0.0000	0.0000	0.0000	0.0303
IESPGM.PTET51.1.102.136138	0.71354	0	0.0101	0.19588	0.10714	0.06667	0.1597	0.1182	0.0404	0.1339	0.0000	0.0000	0.0120	0.0000	0.1571	0.0000	0.2917
IESPGM.PTET51.1.109.112430	0.72906	0	0	0.50926	0.34831	0.01639	0.4178	0.0300	0.0125	0.0000	0.0000	0.0000	0.0000	0.0000	0.0476	0.0000	0.0390
IESPGM.PTET51.1.43.286678	0.78947	0	0.00909	0.01471	0	0	0.0000	0.0000	0.0000	0.0000	0.0000	0.0231	0.0000	0.0000	0.0154	0.0231	0.0000
IESPGM.PTET51.1.171.132238	0.77622	0	0	0.44444	0.04425	0.01852	0.3182	0.1149	0.0659	0.0000	0.0000	0.0000	0.0000	0.0000	0.0167	0.0000	0.0000
IESPGM.PTET51.1.101.172371	0.74359	0.02083	0.01205	0.50602	0.1358	0.04225	0.4393	0.0800	0.0345	0.0303	0.0000	0.0000	0.0000	0.0000	0.0000	0.0000	0.0171
IESPGM.PTET51.1.88.218677	0.74556	0.11321	0.09836	0.29091	0.28986	0.2	0.1167	0.0551	0.0345	0.2326	0.0370	0.0299	0.0118	0.0000	0.0526	0.0299	0.0260
IESPGM.PTET51.1.61.82864	0.83333	0.02	0.06723	0.48718	0.28696	0.54808	0.5075	0.3780	0.0600	0.3021	0.0000	0.0068	0.0000	0.0109	0.4516	0.0068	0.4634
IESPGM.PTET51.1.41.55004	0.81452	0.01333	0.14655	0.26316	0.44262	0.47826	0.1748	0.4646	0.1134	0.2809	0.0337	0.0085	0.0297	0.0163	0.0189	0.0085	0.0288
IESPGM.PTET51.1.158.181773	0.73469	0.01429	0.08602	0.5137	0.29333	0.26271	0.4222	0.3000	0.0678	0.3373	0.0253	0.0110	0.0000	0.0000	0.0462	0.0110	0.0580
IESPGM.PTET51.1.9.219812	0.83436	0.01124	0.0125	0.52113	0.04167	0	0.3145	0.0089	0.0088	0.0385	0.0000	0.0080	0.0000	0.0000	0.0192	0.0080	0.0748
IESPGM.PTET51.1.24.374839	0.8375	0.04167	0.02062	0.51948	0.11475	0.33333	0.4551	0.2606	0.0472	0.0654	0.0000	0.0000	0.0000	0.0000	0.0000	0.0000	0.3265
IESPGM.PTET51.1.1.683292	0.79577	0.30088	0.02804	0.54887	0.77863	0.72826	0.4238	0.7622	0.0183	0.7222	0.0000	0.0157	0.0000	0.0000	0.3590	0.0157	0.7325
IESPGM.PTET51.1.11.267357	0.79167	0.02247	0	0.31667	0	0	0.0408	0.0000	0.0345	0.0095	0.0000	0.0000	0.0000	0.0000	0.0000	0.0000	0.0089
IESPGM.PTET51.1.165.165610	0.79605	0	0	0	0	0	0.0085	0.0000	0.0286	0.0100	0.0000	0.0000	0.0000	0.0000	0.0169	0.0000	0.0112
IESPGM.PTET51.1.171.81037	0.89744	0.01124	0.01333	0.51807	0.15	0.04255	0.4643	0.0769	0.1279	0.0000	0.0000	0.0000	0.0625	0.0000	0.0263	0.0000	0.0260
IESPGM.PTET51.1.54.400561	0.79355	0	0	0.08889	0	0	0.0071	0.0000	0.0328	0.0000	0.0000	0.0000	0.0000	0.0000	0.0169	0.0000	0.0000
IESPGM.PTET51.1.9.421828	0.71861	0	0	0.11236	0.02857	0.14458	0.0083	0.1053	0.0143	0.0000	0.0000	0.0000	0.0000	0.0000	0.0000	0.0000	0.0000
IESPGM.PTET51.1.83.190556	0.76571	0.01136	0	0.20635	0.03704	0	0.0215	0.0000	0.0294	0.0000	0.0000	0.0000	0.0147	0.0000	0.1429	0.0000	0.1746
IESPGM.PTET51.1.4.672726	0.64088	0	0	0.26263	0.05128	0.02703	0.1104	0.0105	0.0000	0.0000	0.0000	0.0000	0.0000	0.0000	0.0000	0.0000	0.0200
IESPGM.PTET51.1.60.355682	0.77889	0.03846	0.0274	0.54464	0.61842	0.57895	0.4037	0.5046	0.0244	0.1594	0.0000	0.0000	0.0000	0.0123	0.2931	0.0000	0.4094
IESPGM.PTET51.1.120.12257	1	0	0	0	0.01429	0	0.0000	0.0000	0.0122	0.0000	0.0000	0.0000	0.0000	0.0000	0.0000	0.0000	0.0000
IESPGM.PTET51.1.135.183634	0.81395	0.0274	0.02353	0.5	0.06897	0.13043	0.3684	0.1826	0.0089	0.0674	0.0000	0.0000	0.0000	0.0000	0.0000	0.0000	0.0250
IESPGM.PTET51.1.106.127327	0.82629	0.25	0	0.63014	0.78333	0.67442	0.5189	0.5594	0.0882	0.3474	0.0000	0.0000	0.0000	0.0000	0.3506	0.0000	0.6058
IESPGM.PTET51.1.164.61425	0.67176	0	0	0.08333	0	0	0.0084	0.0000	0.0088	0.0000	0.0000	0.0091	0.0000	0.0000	0.0000	0.0091	0.0128
IESPGM.PTET51.1.20.237440	0.79688	0.00971	0.00806	0.36471	0.16667	0.03571	0.4826	0.0000	0.0323	0.0400	0.0000	0.0000	0.0000	0.0000	0.0690	0.0000	0.0370
IESPGM.PTET51.1.1.209155	0.68333	0	0	0.2735	0.17	0.16484	0.1353	0.0792	0.0521	0.0208	0.0000	0.0000	0.0000	0.0000	0.1964	0.0000	0.1899
IESPGM.PTET51.1.69.106419	0.76768	0.04054	0.07071	0.44444	0.6044	0.52778	0.2778	0.5143	0.0227	0.3000	0.0000	0.0000	0.0000	0.0000	0.0833	0.0000	0.2391
IESPGM.PTET51.1.32.371806	0.71963	0	0	0.07692	0	0	0.0000	0.0000	0.0192	0.0000	0.0000	0.0000	0.0000	0.0000	0.0000	0.0000	0.0082
IESPGM.PTET51.1.409.4065	0.73575	0.01429	0	0.38947	0.23596	0.25	0.3231	0.1807	0.0330	0.0256	0.0217	0.0000	0.0000	0.0000	0.0000	0.0000	0.0000
IESPGM.PTET51.1.64.251092	0.6988	0	0.01163	0.22105	0	0	0.0000	0.0000	0.0088	0.0000	0.0000	0.0000	0.0000	0.0000	0.0159	0.0000	0.0083
IESPGM.PTET51.1.178.45951	0.71523	0.13158	0.04348	0.17073	0.21176	0.03279	0.0566	0.0220	0.0390	0.0380	0.0353	0.0000	0.0194	0.0116	0.0192	0.0000	0.0543
IESPGM.PTET51.1.111.278912	0.80519	0.02564	0.10169	0.5124	0.48062	0.29577	0.3933	0.2453	0.0889	0.4623	0.0000	0.0000	0.0208	0.0000	0.1304	0.0000	0.1765
IESPGM.PTET51.1.15.384707	0.80628	0.01149	0.00935	0.13559	0.02703	0.01786	0.0684	0.0096	0.0517	0.0759	0.0000	0.0211	0.0000	0.0000	0.1515	0.0211	0.1484
IESPGM.PTET51.1.26.21855	0.67662	0.01163	0.02885	0.42857	0.34737	0.2	0.5404	0.5094	0.0079	0.6853	0.0093	0.0000	0.0000	0.0000	0.0312	0.0000	0.0500
IESPGM.PTET51.1.104.270122	0.6519	0.02597	0.01124	0.50413	0.27397	0.34247	0.3913	0.2000	0.0000	0.1594	0.0000	0.0000	0.0079	0.0000	0.0727	0.0000	0.0426
IESPGM.PTET51.1.161.58808	0.76555	0	0.00943	0.3945	0.04348	0	0.2901	0.0000	0.0233	0.0091	0.0000	0.0079	0.0000	0.0000	0.0000	0.0079	0.0000
IESPGM.PTET51.1.16.537423	0.75	0.03191	0.02759	0.14458	0.00855	0	0.0081	0.0101	0.0000	0.0506	0.0000	0.0093	0.0000	0.0000	0.0556	0.0093	0.0099
IESPGM.PTET51.1.114.159508	0.78992	0	0	0.07812	0.08943	0.03636	0.0082	0.0362	0.0177	0.0198	0.0000	0.0081	0.0000	0.0000	0.0000	0.0081	0.0000
IESPGM.PTET51.1.75.312388	0.77055	0.0101	0.00862	0.52846	0.51456	0.17949	0.4847	0.2800	0.0168	0.3009	0.0000	0.0000	0.0000	0.0079	0.0147	0.0000	0.0000
IESPGM.PTET51.1.179.69727	0.72932	0.02083	0	0.55714	0.15714	0.05882	0.4148	0.1685	0.1124	0.2525	0.0100	0.0000	0.0000	0.0000	0.1207	0.0000	0.0973
IESPGM.PTET51.1.98.226995	0.73626	0.01	0.02062	0.16216	0.07692	0	0.0362	0.0156	0.0862	0.0562	0.0000	0.0000	0.0000	0.0000	0.1129	0.0000	0.1620
IESPGM.PTET51.1.13.317282	0.80543	0	0.01087	0.25	0.02055	0	0.0320	0.0000	0.0180	0.0122	0.0000	0.0000	0.0000	0.0000	0.0400	0.0000	0.0125
IESPGM.PTET51.1.22.94169	0.83117	0.01562	0.00926	0.54455	0.01923	0.08219	0.3772	0.0098	0.0374	0.0000	0.0000	0.0147	0.0000	0.0000	0.0789	0.0147	0.0714
IESPGM.PTET51.1.158.160195	0.78199	0.01429	0.08108	0.58025	0.35165	0.13415	0.4056	0.1709	0.0000	0.0737	0.0000	0.0000	0.0000	0.0000	0.0385	0.0000	0.0734
IESPGM.PTET51.1.140.243840	0.87097	0.05618	0	0.60825	0.45312	0.6962	0.4867	0.5000	0.0612	0.2411	0.0000	0.0000	0.0000	0.0000	0.4333	0.0000	0.4266
IESPGM.PTET51.1.101.176282	0.68675	0	0	0.34483	0	0	0.0460	0.0000	0.0000	0.0000	0.0152	0.0000	0.0000	0.0000	0.0441	0.0000	0.0244
IESPGM.PTET51.1.97.16597	0.61983	0	0.01099	0.1039	0.0082	0	0.0089	0.1441	0.0495	0.0000	0.0000	0.0072	0.0000	0.0000	0.0204	0.0072	0.0351
IESPGM.PTET51.1.144.237318	0.79545	0.04255	0.18605	0.53271	0.40541	0.47887	0.3175	0.2885	0.0606	0.6400	0.0115	0.0233	0.0206	0.0128	0.0308	0.0233	0.0286
IESPGM.PTET51.1.36.348326	0.80628	0.01149	0	0.61818	0.13636	0.18367	0.5087	0.3061	0.0935	0.2056	0.0000	0.0000	0.0000	0.0000	0.2500	0.0000	0.3000
IESPGM.PTET51.1.40.306821	0.69841	0	0.02222	0.18889	0.07292	0.07407	0.0541	0.0222	0.1235	0.0118	0.0000	0.0000	0.0000	0.0000	0.1731	0.0000	0.0886
IESPGM.PTET51.1.92.176326	0.77778	0.01075	0.09091	0.35385	0.35211	0.30556	0.3554	0.2667	0.0984	0.2188	0.0000	0.0075	0.0118	0.0000	0.3636	0.0075	0.5391
IESPGM.PTET51.1.14.280764	0.72889	0.31429	0.0202	0.45455	0.69231	0.52273	0.4854	0.6159	0.0215	0.6198	0.0000	0.0000	0.0000	0.0000	0.5256	0.0000	0.4880
IESPGM.PTET51.1.32.336771	0.78541	0.03261	0.00971	0.53684	0.42857	0.40845	0.5539	0.5307	0.0690	0.6140	0.0000	0.0364	0.0217	0.0000	0.3333	0.0364	0.3289
IESPGM.PTET51.1.12.363792	0.75439	0.0122	0	0.03297	0.03226	0	0.0000	0.0000	0.0088	0.0000	0.0000	0.0000	0.0000	0.0000	0.0123	0.0000	0.0000
IESPGM.PTET51.1.16.484221	0.66867	0.02151	0	0.13095	0	0	0.0000	0.0100	0.0097	0.0128	0.0000	0.0068	0.0000	0.0000	0.0256	0.0068	0.0252
IESPGM.PTET51.1.44.249392	0.77974	0	0.05	0.22826	0.32222	0.11594	0.1282	0.2100	0.0247	0.1324	0.0000	0.0000	0.0000	0.0000	0.0615	0.0000	0.1136
IESPGM.PTET51.1.46.377823	0.80723	0.67376	0	0.55172	0.68667	0.80328	0.4819	0.8681	0.1078	0.6727	0.0000	0.0000	0.0000	0.0000	0.4400	0.0000	0.7063
IESPGM.PTET51.1.29.345824	0.81529	0.01205	0	0.39326	0.05941	0.1129	0.1780	0.1811	0.0128	0.0909	0.0111	0.0075	0.0000	0.0000	0.0784	0.0075	0.1739
IESPGM.PTET51.1.89.179818	0.72619	0	0	0.29487	0.0102	0	0.1034	0.0000	0.0000	0.0000	0.0000	0.0000	0.0000	0.0208	0.0000	0.0000	0.0167
IESPGM.PTET51.1.75.91326	0.80861	0.01515	0.06667	0.27083	0.41333	0.26154	0.2017	0.1468	0.0152	0.1319	0.0000	0.0198	0.0000	0.0000	0.0492	0.0198	0.0357
IESPGM.PTET51.1.408.4816	0.95152	0.05814	0.03333	0.81967	0.3908	0.35227	0.8273	0.4286	0.5000	0.4468	0.0000	0.0000	0.0000	0.0000	0.3548	0.0000	0.1639
IESPGM.PTET51.1.136.111231	0.79048	0.61207	0.16529	0.55856	0.67808	0.81818	0.3723	0.7794	0.2121	0.7387	0.0120	0.0146	0.0274	0.0000	0.4459	0.0146	0.5678
IESPGM.PTET51.1.31.299148	0.70183	0.0119	0	0.04938	0.00621	0	0.0000	0.0000	0.0253	0.0000	0.0137	0.0000	0.0000	0.0000	0.0000	0.0000	0.0000
IESPGM.PTET51.1.145.132988	0.74194	0	0	0.05556	0.0566	0.16949	0.0632	0.0303	0.0000	0.0581	0.0000	0.0000	0.0000	0.0000	0.0370	0.0000	0.0109
IESPGM.PTET51.1.27.129398	0.78191	0.01389	0.12088	0.40698	0.58974	0.51786	0.4051	0.4182	0.0632	0.4898	0.0000	0.0065	0.0000	0.0000	0.2812	0.0065	0.4697
IESPGM.PTET51.1.126.56140	0.79757	0.04651	0.00855	0.56716	0.61386	0.72642	0.4247	0.8000	0.0319	0.5652	0.0000	0.0000	0.0000	0.0000	0.4384	0.0000	0.6557
IESPGM.PTET51.1.95.280422	0.73246	0	0	0.19512	0.01266	0	0.1630	0.0092	0.0106	0.0000	0.0000	0.0000	0.0000	0.0000	0.0000	0.0000	0.0099
IESPGM.PTET51.1.111.240145	0.8024	0.01449	0	0.42857	0.26984	0	0.4591	0.0088	0.0556	0.0602	0.0000	0.0000	0.0000	0.0000	0.0000	0.0000	0.0139
IESPGM.PTET51.1.2.311346	0.79931	0.47619	0	0.52419	0.72674	0.72043	0.4317	0.7647	0.1607	0.5766	0.0000	0.0000	0.0000	0.0000	0.1698	0.0000	0.2381
IESPGM.PTET51.1.686.1832	0.94301	0	0.04918	0.825	0.09091	0.54348	0.4655	0.3553	0.0159	0.1509	0.0000	0.0000	0.0000	0.0000	0.0270	0.0000	0.0536
IESPGM.PTET51.1.2.633325	0.75163	0.0098	0	0	0	0	0.0000	0.0000	0.0190	0.0000	0.0000	0.0000	0.0000	0.0000	0.0000	0.0000	0.0083
IESPGM.PTET51.1.91.325459	0.71311	0.05607	0.03509	0.30508	0.26667	0.43662	0.1625	0.3585	0.0299	0.2188	0.0000	0.0000	0.0000	0.0000	0.1600	0.0000	0.2500
IESPGM.PTET51.1.64.308416	0.76596	0	0.05797	0.25	0.35	0.13208	0.1194	0.1441	0.0096	0.2375	0.0111	0.0000	0.0139	0.0000	0.0000	0.0000	0.0000
IESPGM.PTET51.1.52.280517	0.74167	0	0	0.19231	0	0	0.0147	0.0000	0.0000	0.0000	0.0000	0.0000	0.0000	0.0000	0.0000	0.0000	0.0000
IESPGM.PTET51.1.47.169845	0.80435	0.02299	0.09278	0.16667	0.02778	0.18333	0.0632	0.1560	0.1023	0.1700	0.0000	0.0080	0.0417	0.0000	0.4524	0.0080	0.5644
IESPGM.PTET51.1.8.178494	0.73575	0.02752	0.09184	0.55556	0.52212	0.36508	0.5490	0.3211	0.0706	0.0952	0.0000	0.0000	0.0102	0.0000	0.3433	0.0000	0.6719
IESPGM.PTET51.1.28.324186	0.77551	0.04808	0.25472	0.47872	0.64935	0.77528	0.3774	0.7222	0.0673	0.7607	0.0100	0.0323	0.0130	0.0000	0.4026	0.0323	0.5776
IESPGM.PTET51.1.54.267863	0.78495	0	0	0	0	0	0.0000	0.0000	0.0000	0.0000	0.0000	0.0187	0.0000	0.0000	0.0000	0.0187	0.0000
IESPGM.PTET51.1.87.26123	0.84541	0.01852	0.01818	0.55319	0.23438	0.05128	0.5353	0.1111	0.0297	0.2476	0.0000	0.0000	0.0000	0.0000	0.0769	0.0000	0.1667
IESPGM.PTET51.1.68.171963	0.72917	0	0	0	0.01429	0	0.0000	0.0000	0.0172	0.0000	0.0000	0.0081	0.0000	0.0000	0.1538	0.0081	0.0968
IESPGM.PTET51.1.88.15265	0.85764	0.02299	0	0.59504	0.32867	0.29032	0.2500	0.1959	0.1277	0.1455	0.0333	0.0000	0.0000	0.0000	0.3714	0.0000	0.2568
IESPGM.PTET51.1.316.6349	0.85106	0	0	0.12821	0.2	0	0.0444	0.0476	0.0909	0.0000	0.0000	0.0000	0.0000	0.0000	0.0000	0.0000	0.3500
IESPGM.PTET51.1.2.831559	0.76879	0.00885	0.03636	0.38028	0.12821	0.63235	0.3871	0.5526	0.0882	0.6226	0.0000	0.0000	0.0000	0.0000	0.1475	0.0000	0.2868
IESPGM.PTET51.1.11.48897	0.90341	0.16667	0.06329	0.625	0.65873	0.79032	0.5034	0.7195	0.0860	0.6822	0.0000	0.0088	0.0000	0.0000	0.6400	0.0088	0.6687
IESPGM.PTET51.1.75.149869	0.78919	0	0	0.06522	0.04167	0.01333	0.0194	0.0382	0.0094	0.0109	0.0000	0.0000	0.0187	0.0000	0.0000	0.0000	0.0290
IESPGM.PTET51.1.92.201534	0.60748	0	0	0.21818	0	0	0.1912	0.0000	0.0460	0.0000	0.0000	0.0000	0.0000	0.0000	0.0312	0.0000	0.0114
IESPGM.PTET51.1.55.161085	0.77027	0.0099	0.02857	0.46575	0.0122	0.02632	0.5524	0.0280	0.0526	0.0323	0.0097	0.0000	0.0000	0.0000	0.0000	0.0000	0.0562
IESPGM.PTET51.1.176.79558	0.84946	0	0	0.62	0.00719	0.03704	0.2339	0.0000	0.0000	0.0133	0.0000	0.0000	0.0000	0.0000	0.0000	0.0000	0.0137
IESPGM.PTET51.1.9.530211	0.80973	0.42063	0.13131	0.5	0.75221	0.7732	0.3459	0.6723	0.0693	0.6364	0.0000	0.0083	0.0115	0.0235	0.3860	0.0083	0.6944
IESPGM.PTET51.1.27.442074	0.81739	0.00893	0	0.2439	0.37234	0.38961	0.1111	0.2308	0.0333	0.0921	0.0000	0.0000	0.0000	0.0000	0.0769	0.0000	0.0682
IESPGM.PTET51.1.97.195115	0.77444	0.02247	0	0.15909	0.02703	0.06557	0.0368	0.0254	0.0532	0.0323	0.0000	0.0000	0.0000	0.0000	0.0714	0.0000	0.1389
IESPGM.PTET51.1.103.290883	0.8042	0.01471	0.10256	0.57353	0.49351	0.46237	0.3398	0.5143	0.0357	0.4493	0.0000	0.0000	0.0000	0.0000	0.2000	0.0000	0.3222
IESPGM.PTET51.1.140.60558	0.8	0.04	0	0.06667	0.06796	0.075	0.0070	0.0341	0.0192	0.0602	0.0000	0.0000	0.0000	0.0000	0.0222	0.0000	0.0111
IESPGM.PTET51.1.16.378843	0.72251	0.01333	0	0.1875	0.08333	0	0.0547	0.0495	0.0094	0.0247	0.0000	0.0000	0.0000	0.0000	0.0000	0.0000	0.0000
IESPGM.PTET51.1.30.26203	0.73469	0	0	0	0	0	0.0000	0.0000	0.0000	0.0000	0.0000	0.0000	0.0000	0.0000	0.0000	0.0000	0.0000
IESPGM.PTET51.1.75.92443	0.75122	0.03333	0.11364	0.36538	0.39394	0.375	0.3246	0.2574	0.1867	0.2360	0.0000	0.0088	0.0089	0.0183	0.1148	0.0088	0.1158
IESPGM.PTET51.1.138.234413	0.78295	0.38614	0	0.52212	0.48113	0.64474	0.4646	0.5725	0.0435	0.4333	0.0000	0.0078	0.0000	0.0000	0.2941	0.0078	0.5345
IESPGM.PTET51.1.83.217202	0.78363	0.00877	0	0.22581	0	0	0.0154	0.0000	0.0288	0.0109	0.0000	0.0000	0.0000	0.0000	0.0625	0.0000	0.0000
IESPGM.PTET51.1.58.115876	0.78776	0	0	0.28571	0.03731	0.01562	0.0565	0.0087	0.0200	0.0000	0.0000	0.0000	0.0000	0.0000	0.0000	0.0000	0.0000
IESPGM.PTET51.1.39.97398	0.801	0.04396	0.20755	0.60748	0.66667	0.55102	0.4806	0.4478	0.0952	0.5955	0.0119	0.0187	0.0076	0.0000	0.5593	0.0187	0.5566
IESPGM.PTET51.1.159.12246	0.89831	0.03125	0	0.45833	0.025	0.03636	0.0588	0.0174	0.0506	0.0000	0.0000	0.0105	0.0312	0.0000	0.0625	0.0105	0.0286
IESPGM.PTET51.1.15.135342	0.77994	0.78667	0.08696	0.59375	0.80588	0.72258	0.5731	0.8073	0.0381	0.8214	0.0000	0.0000	0.0000	0.0000	0.4658	0.0000	0.7125
IESPGM.PTET51.1.34.293628	0.73099	0.01942	0.00709	0.5	0.29032	0.39744	0.3077	0.2655	0.0588	0.2247	0.0000	0.0070	0.0000	0.0000	0.1429	0.0070	0.0945
IESPGM.PTET51.1.112.33963	0.78414	0.00935	0.0102	0.50394	0.57534	0.44037	0.4527	0.6164	0.0306	0.4000	0.0000	0.0000	0.0125	0.0000	0.2759	0.0000	0.2683
IESPGM.PTET51.1.1.290431	0.7	0	0.02247	0	0.0381	0	0.0000	0.0000	0.0217	0.0000	0.0133	0.0000	0.0085	0.0000	0.0000	0.0000	0.0000
IESPGM.PTET51.1.106.238843	0.80919	0.43299	0	0.47	0.7	0.73171	0.5657	0.7319	0.0549	0.6460	0.0000	0.0000	0.0000	0.0000	0.2121	0.0000	0.1769
IESPGM.PTET51.1.139.184157	0.81034	0.05714	0.14667	0.52632	0.31469	0.5	0.5357	0.3115	0.0556	0.2078	0.0375	0.0240	0.0000	0.1081	0.0426	0.0240	0.0385
IESPGM.PTET51.1.13.662031	0.72441	0.0137	0.10417	0.45794	0.42593	0.57534	0.3707	0.4659	0.0469	0.4032	0.0119	0.0000	0.0000	0.0000	0.0690	0.0000	0.0862
IESPGM.PTET51.1.193.17630	0.81356	0.025	0	0.25641	0.15217	0.05	0.0506	0.1500	0.0392	0.1389	0.0213	0.0000	0.0000	0.0000	0.0455	0.0000	0.2727
IESPGM.PTET51.1.53.304666	0.72596	0.03061	0.02778	0.18269	0.31858	0.16438	0.0560	0.1429	0.0217	0.1250	0.0135	0.0000	0.0000	0.0000	0.0000	0.0000	0.0577
IESPGM.PTET51.1.99.20016	0.71963	0	0.0198	0.58824	0.05185	0.18056	0.4318	0.2124	0.0132	0.0645	0.0000	0.0079	0.0000	0.0000	0.1207	0.0079	0.1222
IESPGM.PTET51.1.84.21607	0.73548	0	0.01099	0	0	0	0.0000	0.0000	0.0450	0.0000	0.0000	0.0000	0.0000	0.0000	0.0250	0.0000	0.0000
IESPGM.PTET51.1.109.262292	0.72243	0.01136	0	0.49606	0.09402	0.07547	0.4127	0.1010	0.0093	0.1250	0.0000	0.0078	0.0112	0.0000	0.0000	0.0078	0.0000
IESPGM.PTET51.1.53.302908	0.70213	0.0297	0.05263	0.3	0.28333	0.12857	0.1729	0.0784	0.0531	0.2043	0.0099	0.0000	0.0093	0.0127	0.3091	0.0000	0.4420
IESPGM.PTET51.1.156.8352	0.79861	0.02632	0	0.27419	0.05172	0.46429	0.0875	0.1011	0.0862	0.0000	0.0147	0.0000	0.0000	0.0000	0.0392	0.0000	0.0375
IESPGM.PTET51.1.52.39772	0.75	0	0	0.12698	0.0098	0	0.0000	0.0000	0.0192	0.0000	0.0099	0.0000	0.0000	0.0000	0.0182	0.0000	0.0108
IESPGM.PTET51.1.15.62204	0.735	0	0	0.52577	0.20561	0.14706	0.5663	0.1236	0.0513	0.4468	0.0000	0.0000	0.0000	0.0000	0.2414	0.0000	0.1386
IESPGM.PTET51.1.141.9715	0.80556	0	0	0	0.13462	0	0.0149	0.0000	0.0000	0.0000	0.0000	0.0135	0.0000	0.0000	0.0000	0.0135	0.1132
IESPGM.PTET51.1.124.68007	0.67089	0	0	0.21538	0	0	0.0800	0.0000	0.0000	0.0000	0.0000	0.0000	0.0000	0.0000	0.2182	0.0000	0.1161
IESPGM.PTET51.1.145.152932	0.53782	0	0.01852	0.35052	0.15294	0.08696	0.4650	0.1143	0.1644	0.0260	0.0108	0.0091	0.0087	0.0000	0.1509	0.0091	0.2192
IESPGM.PTET51.1.223.11188	0.95798	0.85507	0.26829	0.69565	0.90909	0.86957	0.7077	0.8333	0.4615	0.9365	0.0000	0.0000	0.0000	0.0000	0.6471	0.0000	0.6984
IESPGM.PTET51.1.60.235012	0.77895	0.05505	0.06154	0.33696	0.24779	0.35484	0.5301	0.4370	0.0531	0.3511	0.0000	0.0074	0.0000	0.0000	0.1930	0.0074	0.0441
IESPGM.PTET51.1.159.126403	0.83721	0	0	0	0.01786	0	0.0000	0.0000	0.0263	0.0000	0.0000	0.0000	0.0000	0.0000	0.0000	0.0000	0.0000
IESPGM.PTET51.1.149.6216	0.80085	0	0	0.4625	0.18447	0.19149	0.5328	0.2500	0.0000	0.0865	0.0000	0.0088	0.0000	0.0000	0.0192	0.0088	0.0000
IESPGM.PTET51.1.98.276608	0.82573	0.00971	0	0.37615	0.21333	0.24731	0.4094	0.1852	0.0283	0.1630	0.0000	0.0000	0.0000	0.0000	0.0000	0.0000	0.0000
IESPGM.PTET51.1.70.127995	0.79747	0	0	0.0625	0.06061	0	0.0000	0.0000	0.0088	0.0000	0.0000	0.0000	0.0000	0.0000	0.0000	0.0000	0.0000
IESPGM.PTET51.1.69.104709	0.68664	0	0	0.1875	0	0	0.0000	0.0000	0.0661	0.0116	0.0000	0.0000	0.0000	0.0000	0.0000	0.0000	0.0000
IESPGM.PTET51.1.92.324311	0.84466	0.04878	0.09804	0.66667	0.54902	0.76923	0.5658	0.8088	0.3333	0.3478	0.0294	0.0000	0.0000	0.0000	0.8750	0.0000	0.6032
IESPGM.PTET51.1.47.278548	0.80822	0.03659	0.14706	0.51587	0.48	0.69767	0.5288	0.6250	0.1071	0.5972	0.0000	0.0093	0.0000	0.0149	0.4464	0.0093	0.5833
IESPGM.PTET51.1.79.288135	0.74257	0.04717	0.06796	0.47191	0.75	0.71171	0.5143	0.6849	0.0891	0.2991	0.0141	0.0081	0.0000	0.0000	0.4648	0.0081	0.6850
IESPGM.PTET51.1.68.171032	0.73373	0	0.05747	0.40678	0.525	0.55882	0.4043	0.6147	0.0806	0.4930	0.0135	0.0000	0.0000	0.0000	0.3333	0.0000	0.4205
IESPGM.PTET51.1.47.325068	0.78205	0.01515	0	0.15116	0.14583	0.02174	0.0308	0.0179	0.0455	0.0278	0.0000	0.0084	0.0000	0.0091	0.0435	0.0084	0.0429
IESPGM.PTET51.1.5.432817	0.76263	0	0	0.40909	0	0.01961	0.3106	0.0222	0.0213	0.0000	0.0000	0.0000	0.0000	0.0000	0.0000	0.0000	0.0000
IESPGM.PTET51.1.13.240225	0.81364	0.05618	0	0.47059	0.3875	0.48936	0.5625	0.5399	0.0435	0.5179	0.0111	0.0000	0.0000	0.0000	0.0781	0.0000	0.1016
IESPGM.PTET51.1.60.255032	0.75	0	0.03261	0.07463	0.10619	0.04255	0.0152	0.0000	0.0366	0.0000	0.0000	0.0000	0.0000	0.0000	0.0755	0.0000	0.0248
IESPGM.PTET51.1.50.363144	0.74731	0	0	0	0.01754	0	0.0000	0.0000	0.0094	0.0000	0.0000	0.0000	0.0000	0.0000	0.0000	0.0000	0.0079
IESPGM.PTET51.1.46.195934	0.79452	0.05195	0.07143	0.53247	0.32394	0.50847	0.4375	0.2672	0.0476	0.2609	0.0000	0.0095	0.0000	0.0000	0.0698	0.0095	0.0920
IESPGM.PTET51.1.20.218867	0.73438	0.04819	0.01053	0.52874	0.09333	0.04839	0.4304	0.0000	0.0519	0.0000	0.0000	0.0081	0.0000	0.0000	0.0161	0.0081	0.0225
IESPGM.PTET51.1.24.293551	0.7027	0.11594	0	0.54902	0.62617	0.41176	0.4233	0.4645	0.3677	0.3661	0.0000	0.0064	0.0000	0.0000	0.4912	0.0064	0.3558
IESPGM.PTET51.1.148.9252	0.80882	0.18182	0.00909	0.63736	0.67347	0.40909	0.4841	0.4957	0.2500	0.3918	0.0000	0.0000	0.0000	0.0000	0.4054	0.0000	0.4951
IESPGM.PTET51.1.20.391400	0.82386	0	0	0.2069	0	0	0.0000	0.0177	0.0254	0.0104	0.0168	0.0000	0.0000	0.0000	0.0000	0.0000	0.0185
IESPGM.PTET51.1.99.55189	0.77674	0.02857	0.01852	0.39815	0.15652	0.05556	0.3223	0.0816	0.0375	0.0417	0.0000	0.0000	0.0000	0.0000	0.0169	0.0000	0.0513
IESPGM.PTET51.1.19.189905	0.77391	0.01408	0.04494	0.58394	0.45	0.45745	0.4071	0.3805	0.0213	0.2414	0.0192	0.0177	0.0459	0.0086	0.0800	0.0177	0.0800
IESPGM.PTET51.1.79.175248	0.72821	0	0.0119	0	0	0.01538	0.0000	0.0088	0.0085	0.0115	0.0000	0.0000	0.0000	0.0000	0.0156	0.0000	0.0000
IESPGM.PTET51.1.97.207531	0.80184	0	0.01639	0.45361	0.08911	0.12162	0.4667	0.3120	0.0280	0.1263	0.0000	0.0000	0.0000	0.0000	0.3279	0.0000	0.2883
IESPGM.PTET51.1.41.250075	0.77128	0	0	0.36364	0.02222	0	0.1313	0.0248	0.0217	0.0000	0.0000	0.0000	0.0000	0.0000	0.0000	0.0000	0.0000
IESPGM.PTET51.1.162.4853	0.77551	0.01266	0.0283	0.09231	0.08889	0.11905	0.0472	0.1667	0.0116	0.1099	0.0105	0.0000	0.0000	0.0000	0.1818	0.0000	0.1188
IESPGM.PTET51.1.122.176855	0.80723	0.00952	0	0.35849	0.0101	0.01389	0.1855	0.0161	0.0000	0.0000	0.0000	0.0000	0.0000	0.0000	0.0000	0.0000	0.0094
IESPGM.PTET51.1.97.83566	0.72449	0.02198	0.12903	0.38462	0.17308	0.33333	0.2411	0.5096	0.0515	0.4059	0.0000	0.0147	0.0000	0.0000	0.4167	0.0147	0.4227
IESPGM.PTET51.1.9.431048	0.76796	0	0.00943	0.54545	0.05747	0.03077	0.4107	0.0263	0.0455	0.0116	0.0000	0.0000	0.0108	0.0000	0.0000	0.0000	0.0341
IESPGM.PTET51.1.17.492932	0.70886	0	0.00971	0.02439	0.07059	0.05714	0.0066	0.0682	0.0306	0.0267	0.0000	0.0000	0.0000	0.0000	0.0000	0.0000	0.0099
IESPGM.PTET51.1.9.418443	0.68831	0.00813	0	0.35897	0.28947	0.12329	0.3824	0.1524	0.0341	0.0864	0.0000	0.0000	0.0000	0.0000	0.0784	0.0000	0.0230
IESPGM.PTET51.1.25.76776	0.6993	0.02128	0.16346	0.36842	0.48077	0.41176	0.3819	0.4175	0.1111	0.4732	0.0000	0.0081	0.0000	0.0000	0.1509	0.0081	0.3596
IESPGM.PTET51.1.19.312761	0.74699	0.02299	0.01099	0.58462	0.6092	0.4	0.5439	0.4726	0.0515	0.4141	0.0000	0.0000	0.0000	0.0000	0.0727	0.0000	0.2661
IESPGM.PTET51.1.119.254525	0.60976	0.02439	0	0	0	0	0.0000	0.0000	0.0119	0.0000	0.0000	0.0000	0.0000	0.0000	0.0000	0.0000	0.0375
IESPGM.PTET51.1.22.85335	0.78947	0	0.02128	0.12791	0.0125	0.02941	0.0172	0.0275	0.0000	0.0000	0.0087	0.0000	0.0000	0.0000	0.0000	0.0000	0.0097
IESPGM.PTET51.1.150.2003	0.75	0	0	0.02632	0.13559	0.02632	0.0444	0.0097	0.0462	0.0923	0.0000	0.0095	0.0000	0.0000	0.0857	0.0095	0.1000
IESPGM.PTET51.1.116.75621	0.7874	0.01176	0	0.44118	0.11224	0.04274	0.3697	0.1043	0.0000	0.0986	0.0000	0.0000	0.0114	0.0000	0.0556	0.0000	0.0000
IESPGM.PTET51.1.144.120795	0.74468	0.0099	0.00877	0.58333	0.37879	0.19298	0.4059	0.1429	0.0449	0.1392	0.0000	0.0093	0.0000	0.0000	0.1667	0.0093	0.1875
IESPGM.PTET51.1.107.113620	0.76142	0.02299	0.01923	0.08974	0.02353	0.01695	0.0093	0.0000	0.0693	0.0000	0.0000	0.0000	0.0132	0.0000	0.0308	0.0000	0.0000
IESPGM.PTET51.1.95.41952	0.75877	0.01176	0.01064	0	0	0	0.0074	0.0000	0.0099	0.0000	0.0000	0.0000	0.0000	0.0000	0.0000	0.0000	0.0000
IESPGM.PTET51.1.1.700283	0.74877	0.02479	0	0.36937	0	0.01639	0.2710	0.0081	0.0259	0.0000	0.0000	0.0000	0.0000	0.0000	0.0175	0.0000	0.0465
IESPGM.PTET51.1.5.346584	0.86473	0	0.01835	0.5283	0.18667	0.05128	0.4234	0.1000	0.0213	0.1169	0.0000	0.0000	0.0000	0.0000	0.1358	0.0000	0.0164
IESPGM.PTET51.1.7.532660	0.8403	0.28906	0.192	0.52713	0.72381	0.61957	0.4385	0.6726	0.1570	0.7518	0.0119	0.0177	0.0000	0.0000	0.4286	0.0177	0.6630
IESPGM.PTET51.1.166.192794	0.85577	0.0566	0.26087	0.19231	0.5	0.6	0.6027	0.3810	0.0682	0.5275	0.0000	0.0000	0.0000	0.0000	0.1111	0.0000	0.5000
IESPGM.PTET51.1.105.302293	0.83898	0	0	0	0	0	0.0000	0.0000	0.0000	0.0000	0.0000	0.0000	0.0000	0.0000	0.0161	0.0000	0.0000
IESPGM.PTET51.1.72.313802	0.7381	0	0	0.01351	0.05405	0.03448	0.0000	0.0119	0.0111	0.0000	0.0000	0.0000	0.0000	0.0000	0.0000	0.0000	0.0106
IESPGM.PTET51.1.167.189396	0.80836	0.28571	0.12621	0.59483	0.53435	0.71579	0.5570	0.7953	0.1165	0.7162	0.0000	0.0577	0.0000	0.0000	0.3800	0.0577	0.6560
IESPGM.PTET51.1.165.127090	0.8	0.01408	0	0.43511	0.2	0.03448	0.1494	0.0241	0.0115	0.0260	0.0000	0.0000	0.0000	0.0000	0.0303	0.0000	0.0385
IESPGM.PTET51.1.122.234130	0.82292	0	0.02128	0.24074	0	0.07692	0.1053	0.0882	0.0444	0.0938	0.0000	0.0286	0.0000	0.0000	0.1579	0.0286	0.0513
IESPGM.PTET51.1.32.59201	0.74242	0.08046	0.1	0.16216	0.3494	0.02703	0.0870	0.0263	0.0114	0.0435	0.0139	0.0407	0.0625	0.0104	0.0492	0.0407	0.0326
IESPGM.PTET51.1.101.155531	0.81651	0	0	0.33333	0.29885	0.04878	0.3292	0.0211	0.0106	0.0625	0.0000	0.0000	0.0000	0.0000	0.0426	0.0000	0.1852
IESPGM.PTET51.1.122.124083	0.83465	0	0.01075	0.4878	0.07634	0.12791	0.4438	0.1450	0.0000	0.0323	0.0000	0.0082	0.0000	0.0000	0.0517	0.0082	0.0108
IESPGM.PTET51.1.142.191886	0.6506	0.00962	0.04545	0.35052	0.35526	0.2029	0.2298	0.1905	0.0127	0.1786	0.0000	0.0000	0.0000	0.0000	0.0625	0.0000	0.1000
IESPGM.PTET51.1.35.243351	0.67725	0.02778	0.05051	0.28125	0.22857	0.22727	0.1587	0.3115	0.0196	0.1413	0.0000	0.0000	0.0096	0.0000	0.0133	0.0000	0.0909
IESPGM.PTET51.1.105.25820	0.77444	0.00971	0	0.125	0.02857	0.03077	0.0325	0.0000	0.0345	0.0125	0.0000	0.0000	0.0000	0.0000	0.0000	0.0000	0.0196
IESPGM.PTET51.1.11.569251	0.82558	0	0	0	0	0	0.0000	0.0000	0.0000	0.0000	0.0000	0.0000	0.0000	0.0000	0.0000	0.0000	0.0000
IESPGM.PTET51.1.26.375854	0.75	0	0	0.46429	0	0	0.3799	0.0000	0.0444	0.0230	0.0000	0.0000	0.0000	0.0000	0.1522	0.0000	0.1702
IESPGM.PTET51.1.36.487663	0.81944	0.02632	0.02439	0.5	0.6748	0.5	0.4407	0.4343	0.0521	0.3854	0.0000	0.0083	0.0000	0.0000	0.4364	0.0083	0.5504
IESPGM.PTET51.1.6.256282	0.80808	0.00917	0	0.39416	0.22	0.20192	0.2654	0.2764	0.0357	0.2500	0.0110	0.0000	0.0000	0.0000	0.0000	0.0000	0.0261
IESPGM.PTET51.1.2.606083	0.83396	0	0.04762	0.51613	0.0122	0.11538	0.3333	0.0179	0.0000	0.1863	0.0000	0.0000	0.0000	0.0000	0.0741	0.0000	0.0073
IESPGM.PTET51.1.59.235201	0.7801	0	0.0098	0.46875	0.20408	0.09091	0.4662	0.3913	0.0455	0.2159	0.0000	0.0000	0.0000	0.0000	0.4111	0.0000	0.6230
IESPGM.PTET51.1.32.13631	0.80861	0.01031	0	0.36364	0.16216	0.19643	0.1756	0.1379	0.0127	0.0465	0.0096	0.0000	0.0000	0.0000	0.0417	0.0000	0.0000
IESPGM.PTET51.1.498.396	0.93293	0.02439	0.01639	0.79032	0.06557	0.15909	0.7188	0.0930	0.1136	0.4286	0.0000	0.0000	0.0000	0.0000	0.5472	0.0000	0.6575
IESPGM.PTET51.1.95.229084	0.78455	0	0	0.53333	0.21978	0.15663	0.4323	0.1905	0.0430	0.3188	0.0000	0.0000	0.0000	0.0000	0.1081	0.0000	0.0462
IESPGM.PTET51.1.44.455990	0.80597	0	0	0.41176	0	0	0.0467	0.0118	0.0139	0.0000	0.0000	0.0134	0.0000	0.0000	0.0500	0.0134	0.0122
IESPGM.PTET51.1.175.104371	0.75536	0.24771	0.15842	0.41837	0.71654	0.58929	0.3864	0.5833	0.0633	0.4179	0.0109	0.0000	0.0222	0.0114	0.3265	0.0000	0.6186
IESPGM.PTET51.1.34.58877	0.76168	0	0	0	0	0	0.0000	0.0000	0.0000	0.0206	0.0000	0.0000	0.0000	0.0000	0.0000	0.0000	0.0108
IESPGM.PTET51.1.39.122317	0.83951	0	0	0.51899	0.01075	0	0.4409	0.0280	0.0116	0.0123	0.0000	0.0000	0.0000	0.0000	0.0000	0.0000	0.0000
IESPGM.PTET51.1.509.2571	0.625	0	0	0.5	0.25	0	0.0000	0.0000	0.0000	0.0000	0.0000	0.0000	0.0000	0.0000	0.0000	0.0000	0.0000
IESPGM.PTET51.1.34.34124	0.83582	0.09756	0.03419	0.50685	0.68468	0.38776	0.5000	0.3980	0.0215	0.3765	0.0000	0.0000	0.0000	0.0000	0.0714	0.0000	0.0825
IESPGM.PTET51.1.29.349347	0.78261	0.00909	0.0082	0.44944	0.09322	0.14865	0.1594	0.1947	0.0588	0.0000	0.0000	0.0000	0.0000	0.0000	0.0000	0.0000	0.0000
IESPGM.PTET51.1.120.76771	0.7767	0.04494	0.15254	0.63889	0.56693	0.54118	0.5118	0.2109	0.1687	0.1856	0.0000	0.0150	0.0000	0.0000	0.3519	0.0150	0.5472
IESPGM.PTET51.1.2.915599	0.80709	0	0	0.0283	0.03226	0	0.0000	0.0268	0.0000	0.0000	0.0000	0.0000	0.0064	0.0000	0.0000	0.0000	0.0211
IESPGM.PTET51.1.26.256722	0.71687	0.03478	0	0.32653	0.1	0.02941	0.5091	0.1111	0.0190	0.0094	0.0000	0.0292	0.0105	0.0123	0.0000	0.0292	0.0625
IESPGM.PTET51.1.31.68683	0.79021	0.53077	0.03361	0.5431	0.52174	0.65116	0.5200	0.7579	0.0370	0.7623	0.0111	0.0000	0.0000	0.0000	0.4557	0.0000	0.6813
IESPGM.PTET51.1.232.6285	0.81884	0	0	0	0	0	0.0000	0.0000	0.0500	0.0000	0.0270	0.0000	0.0122	0.0000	0.0000	0.0000	0.0152
IESPGM.PTET51.1.76.86574	0.66667	0	0	0	0	0	0.0000	0.0000	0.0094	0.0000	0.0000	0.0000	0.0000	0.0000	0.0000	0.0000	0.0179
IESPGM.PTET51.1.26.361757	0.62	0.01111	0	0.2069	0	0	0.0071	0.0000	0.0000	0.0000	0.0093	0.0000	0.0000	0.0000	0.0000	0.0000	0.0000
IESPGM.PTET51.1.59.430960	0.84878	0.09302	0	0.60811	0.48454	0.42105	0.5549	0.3817	0.2105	0.5385	0.0000	0.0098	0.0000	0.0000	0.4333	0.0098	0.5767
IESPGM.PTET51.1.118.229440	0.76238	0	0	0	0	0	0.0000	0.0000	0.0088	0.0000	0.0122	0.0000	0.0000	0.0000	0.0455	0.0000	0.1545
IESPGM.PTET51.1.8.238153	0.78629	0.03448	0	0.48673	0.36364	0.625	0.4080	0.6778	0.0177	0.3438	0.0094	0.0000	0.0159	0.0000	0.2647	0.0000	0.0625
IESPGM.PTET51.1.112.29557	0.77852	0	0.1	0.21667	0.07463	0.16867	0.1186	0.1827	0.0208	0.4198	0.0000	0.0000	0.0000	0.0000	0.0000	0.0000	0.0792
IESPGM.PTET51.1.37.312494	0.74302	0	0.025	0.09211	0.2716	0.19718	0.1028	0.0680	0.0118	0.0130	0.0000	0.0089	0.0000	0.0000	0.0164	0.0089	0.0495
IESPGM.PTET51.1.9.681403	0.82843	0.22124	0.05556	0.49074	0.62162	0.7619	0.4788	0.8167	0.0450	0.7266	0.0000	0.0086	0.0000	0.0000	0.3906	0.0086	0.5775
IESPGM.PTET51.1.1.792491	0.76224	0	0	0	0	0	0.0000	0.0000	0.0000	0.0000	0.0000	0.0000	0.0000	0.0000	0.0345	0.0000	0.0101
IESPGM.PTET51.1.55.196373	0.72251	0	0	0.03191	0.09091	0	0.0220	0.0000	0.0180	0.0294	0.0128	0.0000	0.0000	0.0000	0.0000	0.0000	0.0000
IESPGM.PTET51.1.68.289532	0.72727	0	0.02632	0.10606	0.03448	0	0.0625	0.0270	0.0000	0.0000	0.0000	0.0000	0.0000	0.0000	0.0185	0.0000	0.0430
IESPGM.PTET51.1.42.91805	0.87019	0.00962	0	0.49438	0.1358	0.08333	0.4267	0.1083	0.0342	0.1504	0.0000	0.0000	0.0000	0.0000	0.0448	0.0000	0.0000
IESPGM.PTET51.1.40.263047	0.73571	0.025	0.02299	0.08989	0.0303	0.03846	0.0089	0.0244	0.0746	0.0122	0.0233	0.0085	0.0116	0.0000	0.0169	0.0085	0.0396
IESPGM.PTET51.1.1.126537	0.73023	0	0.00962	0.50943	0.31707	0.13333	0.3651	0.1371	0.0000	0.0417	0.0000	0.0000	0.0000	0.0000	0.0200	0.0000	0.0000
IESPGM.PTET51.1.3.748587	0.80579	0.18367	0.04959	0.61404	0.57724	0.44706	0.4453	0.6555	0.4643	0.1786	0.0330	0.0303	0.0238	0.0000	0.3659	0.0303	0.2823
IESPGM.PTET51.1.42.212850	0.72785	0.12698	0.26733	0.47619	0.15909	0.55844	0.2867	0.5748	0.0566	0.6667	0.0000	0.0000	0.0000	0.0000	0.1455	0.0000	0.2269
IESPGM.PTET51.1.132.249316	0.76642	0.25	0.23656	0.46479	0.53191	0.61702	0.3146	0.6869	0.4271	0.5714	0.0125	0.0833	0.0714	0.0250	0.4110	0.0833	0.4911
IESPGM.PTET51.1.164.121684	0.9434	0.02778	0.07143	0.81579	0.39796	0.29412	0.5690	0.2000	0.0988	0.6239	0.0000	0.0100	0.5000	0.0000	0.1087	0.0100	0.0541
IESPGM.PTET51.1.13.268171	0.83012	0	0	0.46535	0.20408	0	0.4321	0.0250	0.0163	0.0000	0.0000	0.0072	0.0000	0.0000	0.3000	0.0072	0.3516
IESPGM.PTET51.1.5.236982	0.77912	0	0	0.01351	0	0	0.0000	0.0000	0.0101	0.0099	0.0000	0.0000	0.0000	0.0000	0.0213	0.0000	0.0364
IESPGM.PTET51.1.26.433942	0.79167	0.01905	0.13592	0.55	0.57627	0.70115	0.3504	0.4035	0.1023	0.4623	0.0000	0.0000	0.0000	0.0000	0.2000	0.0000	0.0918
IESPGM.PTET51.1.81.227818	0.82028	0	0.04938	0.51042	0.09091	0.03774	0.3761	0.2101	0.0000	0.1746	0.0000	0.0094	0.0000	0.0000	0.0469	0.0094	0.0215
IESPGM.PTET51.1.17.84285	0.79793	0.31068	0.01099	0.37705	0.4898	0.38889	0.4221	0.2452	0.2958	0.4959	0.0000	0.0000	0.0000	0.0000	0.4079	0.0000	0.6768
IESPGM.PTET51.1.112.234588	0.7109	0.01111	0	0.44048	0.19802	0.01587	0.3696	0.0551	0.0084	0.0000	0.0000	0.0000	0.0000	0.0000	0.0000	0.0000	0.0000
IESPGM.PTET51.1.72.21650	0.8211	0.23077	0.10204	0.50847	0.5618	0.5	0.4276	0.7039	0.0640	0.7500	0.0098	0.0000	0.0000	0.0000	0.5205	0.0000	0.5390
IESPGM.PTET51.1.109.53773	0.70992	0	0.00909	0.47143	0.39024	0.16327	0.4966	0.3958	0.0870	0.3933	0.0000	0.0000	0.0164	0.0000	0.1591	0.0000	0.3117
IESPGM.PTET51.1.57.215784	0.74336	0.08434	0.0198	0.525	0.69474	0.72034	0.4535	0.5878	0.0261	0.1795	0.0000	0.0082	0.0000	0.0000	0.2083	0.0082	0.3630
IESPGM.PTET51.1.3.805265	0.76774	0	0	0	0	0	0.0000	0.0000	0.0000	0.0000	0.0000	0.0000	0.0000	0.0000	0.0000	0.0000	0.0000
IESPGM.PTET51.1.58.257554	0.60345	0.03361	0.14545	0.1194	0.16	0.19298	0.1837	0.1053	0.0430	0.3333	0.0000	0.0088	0.0400	0.0000	0.0600	0.0088	0.2090
IESPGM.PTET51.1.126.137252	0.81696	0	0	0.42105	0.30233	0	0.2846	0.0183	0.0769	0.1238	0.0000	0.0000	0.0000	0.0000	0.0000	0.0000	0.0000
IESPGM.PTET51.1.7.77816	0.83267	0.04494	0	0.52128	0.44086	0.42647	0.5077	0.4695	0.0642	0.4679	0.0000	0.0064	0.0000	0.0000	0.0179	0.0064	0.0311
IESPGM.PTET51.1.105.291006	0.85308	0.01493	0.11905	0.28205	0.16495	0.33333	0.1034	0.0964	0.0306	0.1389	0.0000	0.0157	0.0000	0.0137	0.0000	0.0157	0.1957
IESPGM.PTET51.1.32.227883	0.7861	0.07368	0.02941	0.4375	0.27941	0.11111	0.4071	0.0938	0.0816	0.1957	0.0000	0.0080	0.0000	0.0000	0.2264	0.0080	0.2222
IESPGM.PTET51.1.38.263241	0.71287	0	0	0	0	0	0.0000	0.0000	0.0078	0.0000	0.0000	0.0000	0.0000	0.0000	0.0000	0.0000	0.0000
IESPGM.PTET51.1.121.117343	0.75314	0	0	0.54206	0.18261	0.18571	0.5078	0.2609	0.0000	0.1233	0.0000	0.0000	0.0000	0.0000	0.0000	0.0000	0.0078
IESPGM.PTET51.1.95.267148	0.81356	0.39669	0.12782	0.56494	0.78462	0.75969	0.4730	0.8473	0.1161	0.7843	0.0111	0.0000	0.0000	0.0000	0.3846	0.0000	0.6068
IESPGM.PTET51.1.4.647319	0.9125	0	0	0.18519	0	0.03125	0.0638	0.0000	0.0145	0.0154	0.0000	0.0000	0.0000	0.0000	0.0000	0.0000	0.2045
IESPGM.PTET51.1.16.561014	0.62821	0	0.01	0.01613	0	0	0.0000	0.0094	0.0000	0.0000	0.0000	0.0000	0.0000	0.0000	0.0667	0.0000	0.0000
IESPGM.PTET51.1.2.466204	0.80105	0.01961	0.01163	0.33333	0	0	0.1026	0.0000	0.0476	0.0115	0.0000	0.0000	0.0000	0.0000	0.0227	0.0000	0.0094
IESPGM.PTET51.1.112.224329	0.72316	0	0.05208	0.47619	0.4	0.43636	0.4272	0.4536	0.0290	0.4267	0.0000	0.0000	0.0000	0.0000	0.2059	0.0000	0.5179
IESPGM.PTET51.1.76.38162	0.79231	0	0	0.15476	0	0.05769	0.0361	0.0299	0.1644	0.0000	0.0000	0.0000	0.0000	0.0000	0.2340	0.0000	0.2982
IESPGM.PTET51.1.63.340584	1	1	1	1	1	1	1.0000	1.0000	1.0000	1.0000	1.0000	1.0000	1.0000	1.0000	1.0000	1.0000	1.0000
IESPGM.PTET51.1.123.271420	0.87234	0	0	0.58824	0	0	0.1656	0.0000	0.0357	0.0000	0.0000	0.0069	0.0000	0.0000	0.2542	0.0069	0.2449
IESPGM.PTET51.1.151.206334	0.77273	0	0.01802	0.51765	0.06349	0.2	0.3734	0.1111	0.0101	0.1364	0.0000	0.0000	0.0000	0.0000	0.0625	0.0000	0.1491
IESPGM.PTET51.1.107.5903	0.84545	0.18182	0.08696	0.60938	0.76364	0.73016	0.4932	0.7778	0.0978	0.6218	0.0000	0.0179	0.0000	0.0000	0.5000	0.0179	0.6200
IESPGM.PTET51.1.131.216143	0.7987	0	0	0.01639	0	0	0.0000	0.0000	0.0000	0.0000	0.0119	0.0000	0.0000	0.0000	0.0244	0.0000	0.0000
IESPGM.PTET51.1.26.274703	0.76887	0.05556	0	0.4898	0.43697	0.44737	0.4113	0.6242	0.0101	0.4167	0.0000	0.0078	0.0000	0.0000	0.1538	0.0078	0.0531
IESPGM.PTET51.1.79.103090	0.76577	0	0.00862	0.44444	0.05208	0	0.3885	0.0000	0.0083	0.0105	0.0000	0.0000	0.0000	0.0000	0.0000	0.0000	0.0160
IESPGM.PTET51.1.17.501110	0.74011	0	0	0	0	0	0.0000	0.0000	0.0000	0.0000	0.0000	0.0066	0.0000	0.0000	0.0000	0.0066	0.0000
IESPGM.PTET51.1.23.197336	0.80408	0.04762	0.01042	0.50794	0.41353	0.24615	0.3557	0.2197	0.0187	0.2436	0.0000	0.0000	0.0114	0.0000	0.0385	0.0000	0.0253
IESPGM.PTET51.1.85.192997	0.68966	0	0	0.25	0	0	0.0500	0.0000	0.0000	0.0120	0.0000	0.0000	0.0000	0.0000	0.0000	0.0000	0.0000
IESPGM.PTET51.1.172.64295	0.81696	0.01351	0.01852	0.60465	0.5	0.42697	0.5039	0.4202	0.0449	0.0405	0.0137	0.0090	0.0077	0.0000	0.0862	0.0090	0.0139
IESPGM.PTET51.1.50.51364	0.73563	0.06931	0.03704	0.57317	0.52968	0.2	0.4043	0.4420	0.0412	0.1026	0.0440	0.0310	0.0000	0.0000	0.3425	0.0310	0.5800
IESPGM.PTET51.1.127.225907	0.85223	0.03061	0	0.52344	0.55556	0.48454	0.5093	0.7434	0.1204	0.3444	0.0000	0.0190	0.0000	0.0000	0.3803	0.0190	0.5278
IESPGM.PTET51.1.85.270253	0.85354	0.01176	0.01235	0.45833	0.15909	0.32653	0.4788	0.4553	0.0303	0.3559	0.0000	0.0067	0.0000	0.0000	0.1525	0.0067	0.2632
IESPGM.PTET51.1.5.690997	0.84234	0.24242	0.00787	0.49474	0.76667	0.82609	0.5224	0.8089	0.1000	0.7283	0.0000	0.0161	0.0000	0.0000	0.5417	0.0161	0.5360
IESPGM.PTET51.1.232.5730	0.84967	0	0	0	0.02564	0	0.0000	0.0000	0.0339	0.0000	0.0000	0.0000	0.0000	0.0000	0.0233	0.0000	0.0390
IESPGM.PTET51.1.142.192051	0.62987	0	0.08475	0.39726	0.44286	0.20896	0.1207	0.1524	0.0152	0.1207	0.0000	0.0000	0.0000	0.0000	0.0179	0.0000	0.1038
IESPGM.PTET51.1.16.245999	0.81522	0.01205	0	0.04444	0	0	0.0000	0.0000	0.0562	0.0000	0.0000	0.0000	0.0000	0.0000	0.0508	0.0000	0.0169
IESPGM.PTET51.1.118.125933	0.74439	0	0	0.34247	0	0	0.0458	0.0101	0.0185	0.0000	0.0125	0.0000	0.0000	0.0000	0.0000	0.0000	0.0000
IESPGM.PTET51.1.7.513335	0.71875	0	0	0	0	0	0.0000	0.0000	0.0000	0.0000	0.0000	0.0072	0.0000	0.0000	0.0000	0.0072	0.0085
IESPGM.PTET51.1.127.36601	0.69613	0.01235	0.00952	0.45455	0.22414	0.08046	0.3824	0.1579	0.0000	0.1013	0.0000	0.0000	0.0000	0.0000	0.0238	0.0000	0.0481
IESPGM.PTET51.1.4.493060	0.78109	0	0	0.29	0.03614	0	0.2467	0.0000	0.0316	0.0000	0.0000	0.0000	0.0000	0.0000	0.0000	0.0000	0.0087
IESPGM.PTET51.1.16.245992	0.84733	0.0122	0	0.06667	0	0.02174	0.0112	0.0000	0.0638	0.0000	0.0000	0.0000	0.0000	0.0000	0.0169	0.0000	0.0000
IESPGM.PTET51.1.54.176039	0.88444	0.22826	0.55769	0.74046	0.71631	0.66279	0.7073	0.2841	0.2619	0.2632	0.3699	0.2804	0.3556	0.1899	0.8000	0.2804	0.7872
IESPGM.PTET51.1.139.189325	0.79897	0	0	0.04286	0	0	0.0000	0.0000	0.0000	0.0000	0.0000	0.0000	0.0000	0.0000	0.0000	0.0000	0.0000
IESPGM.PTET51.1.78.3254	0.81818	0.05208	0.1125	0.52874	0.80769	0.61538	0.4224	0.4216	0.0606	0.5059	0.0143	0.0000	0.0102	0.0000	0.3137	0.0000	0.4819
IESPGM.PTET51.1.172.19137	0.78516	0.01493	0.03093	0.63235	0.54639	0.50794	0.4797	0.3750	0.0930	0.1316	0.0000	0.0090	0.0093	0.0000	0.2182	0.0090	0.2771
IESPGM.PTET51.1.51.227100	0.72527	0	0	0	0	0	0.0000	0.0000	0.0220	0.0000	0.0000	0.0000	0.0000	0.0000	0.0526	0.0000	0.0000
IESPGM.PTET51.1.134.171349	0.75163	0.01587	0.02597	0.55172	0.10484	0.11111	0.4532	0.2045	0.0366	0.1358	0.0000	0.0000	0.0000	0.0000	0.0417	0.0000	0.0421
IESPGM.PTET51.1.3.51203	0.78571	0.00962	0.03788	0.10256	0.14062	0.01724	0.0144	0.0370	0.0091	0.0396	0.0000	0.0159	0.0233	0.0000	0.0000	0.0159	0.0213
IESPGM.PTET51.1.77.194058	0.75701	0	0	0.01266	0.01099	0.08974	0.0000	0.0556	0.0482	0.0128	0.0000	0.0000	0.0000	0.0000	0.0156	0.0000	0.0098
IESPGM.PTET51.1.23.416255	0.78462	0.01235	0.00917	0.39241	0	0	0.3012	0.0283	0.0000	0.0000	0.0000	0.0073	0.0000	0.0000	0.0000	0.0073	0.0204
IESPGM.PTET51.1.99.178238	0.73171	0.01562	0.02419	0.28767	0.00909	0.09722	0.2025	0.1471	0.0559	0.1967	0.0000	0.0143	0.0000	0.0000	0.3594	0.0143	0.4967
IESPGM.PTET51.1.150.757	0.79592	0.03448	0.01667	0.21739	0.3038	0.02703	0.1023	0.0128	0.0172	0.0833	0.0000	0.0400	0.0000	0.0000	0.1000	0.0400	0.0536
IESPGM.PTET51.1.150.5248	0.8169	0	0.01042	0.07143	0.12676	0	0.0211	0.0000	0.0182	0.0169	0.0147	0.0000	0.0204	0.0000	0.0545	0.0000	0.1579
IESPGM.PTET51.1.56.340922	0.75132	0	0	0	0	0	0.0000	0.0000	0.0000	0.0000	0.0000	0.0000	0.0073	0.0000	0.0000	0.0000	0.0143
IESPGM.PTET51.1.135.164740	0.81218	0.03529	0.02479	0.53488	0.53521	0.28788	0.4802	0.5000	0.0370	0.3942	0.0000	0.0000	0.0000	0.0000	0.3333	0.0000	0.4262
IESPGM.PTET51.1.14.348561	0.72283	0	0	0.3299	0.33803	0.37097	0.1867	0.5868	0.1429	0.2842	0.0105	0.0000	0.0000	0.0000	0.1644	0.0000	0.2125
IESPGM.PTET51.1.33.369829	0.76151	0	0.04255	0.23529	0	0.05195	0.1357	0.0206	0.0000	0.0000	0.0120	0.0000	0.0000	0.0000	0.0000	0.0000	0.0083
IESPGM.PTET51.1.39.161987	0.72589	0	0.01961	0.32407	0.35256	0.34286	0.2101	0.3806	0.0202	0.2469	0.0000	0.0000	0.0000	0.0000	0.1148	0.0000	0.3000
IESPGM.PTET51.1.147.61161	0.75934	0.01282	0.0099	0.0354	0	0	0.0082	0.0100	0.0000	0.0000	0.0000	0.0000	0.0000	0.0000	0.0179	0.0000	0.0000
IESPGM.PTET51.1.124.144151	0.74091	0	0	0.04464	0.24675	0	0.0000	0.0075	0.0000	0.0000	0.0000	0.0000	0.0079	0.0000	0.0159	0.0000	0.0100
IESPGM.PTET51.1.86.217953	0.63265	0	0	0.04478	0.02222	0	0.0000	0.0000	0.0000	0.0000	0.0000	0.0000	0.0000	0.0000	0.0000	0.0000	0.0147
IESPGM.PTET51.1.158.58954	0.7625	0.01266	0	0.0597	0.02439	0	0.0154	0.0192	0.0000	0.0521	0.0000	0.0000	0.0000	0.0000	0.0000	0.0000	0.0000
IESPGM.PTET51.1.158.157120	0.82677	0	0	0	0	0	0.0000	0.0000	0.0488	0.0000	0.0000	0.0000	0.0250	0.0000	0.0256	0.0000	0.0395
IESPGM.PTET51.1.21.244775	0.80676	0.0101	0	0.48684	0.03093	0.18056	0.1121	0.1860	0.0189	0.0408	0.0000	0.0000	0.0000	0.0000	0.0167	0.0000	0.0000
IESPGM.PTET51.1.86.179922	0.7337	0	0.01099	0.56863	0.11719	0	0.4397	0.0918	0.0135	0.1385	0.0000	0.0000	0.0000	0.0000	0.0400	0.0000	0.0235
IESPGM.PTET51.1.1.746967	0.74877	0.0101	0	0.2844	0.01111	0	0.1523	0.0000	0.0096	0.0377	0.0000	0.0000	0.0000	0.0000	0.0000	0.0000	0.1899
IESPGM.PTET51.1.88.274699	0.79817	0.37383	0.03947	0.58511	0.65812	0.75676	0.5376	0.7384	0.0753	0.6522	0.0000	0.0000	0.0000	0.0145	0.4082	0.0000	0.3871
IESPGM.PTET51.1.68.345165	0.78486	0	0	0.50549	0	0.03571	0.4015	0.0648	0.0202	0.0000	0.0000	0.0000	0.0000	0.0000	0.0000	0.0000	0.0370
IESPGM.PTET51.1.19.462855	0.84422	0.04444	0.04301	0.45055	0.30337	0.02128	0.5767	0.0294	0.1364	0.2574	0.0093	0.0078	0.0000	0.0000	0.1273	0.0078	0.1019
IESPGM.PTET51.1.128.253111	0.67123	0.03509	0	0.33333	0.51852	0.35294	0.5426	0.6667	0.0541	0.6306	0.0253	0.0000	0.0263	0.0000	0.2537	0.0000	0.2000
IESPGM.PTET51.1.3.771791	0.75824	0.1875	0.17	0.50515	0.47706	0.62319	0.4362	0.6395	0.0463	0.5439	0.0108	0.0150	0.0333	0.0185	0.5312	0.0150	0.4786
IESPGM.PTET51.1.101.276573	0.73364	0.03922	0.03604	0.50427	0.53175	0.54839	0.2245	0.3298	0.0185	0.2297	0.0250	0.0083	0.0000	0.0000	0.2391	0.0083	0.1639
IESPGM.PTET51.1.97.39311	0.75781	0.04478	0	0.44643	0.53261	0.54348	0.5357	0.4167	0.0614	0.3830	0.0000	0.0000	0.0000	0.0000	0.0000	0.0000	0.1170
IESPGM.PTET51.1.122.240295	0.70157	0	0	0.01205	0.03738	0.01786	0.0000	0.0000	0.0000	0.0000	0.0000	0.0000	0.0000	0.0000	0.0000	0.0000	0.0198
IESPGM.PTET51.1.150.85776	0.65421	0	0	0.21311	0.0129	0	0.0089	0.0000	0.0139	0.0000	0.0000	0.0000	0.0000	0.0000	0.0000	0.0000	0.0000
IESPGM.PTET51.1.72.181663	0.7193	0	0	0.22917	0.05682	0.03636	0.0146	0.0263	0.0222	0.0375	0.0000	0.0087	0.0000	0.0000	0.0339	0.0087	0.0222
IESPGM.PTET51.1.41.123264	0.78075	0.0241	0.03226	0.49206	0.2931	0.18	0.4645	0.1800	0.0577	0.5200	0.0000	0.0000	0.0000	0.0000	0.2982	0.0000	0.2520
IESPGM.PTET51.1.11.152526	0.77401	0.02326	0.02128	0.57746	0.07477	0.04545	0.4493	0.1880	0.0000	0.0732	0.0000	0.0000	0.0000	0.0000	0.0000	0.0000	0.0000
IESPGM.PTET51.1.52.228121	0.78986	0	0.04	0.10145	0.025	0.02222	0.0079	0.0901	0.0114	0.0481	0.0000	0.0000	0.0000	0.0000	0.0465	0.0000	0.0180
IESPGM.PTET51.1.317.7044	0.92157	0.91379	0.5	0.95455	0.95455	1	0.9556	0.9545	0.6000	0.9333	0.0000	0.2500	1.0000	0.3333	0.9412	0.2500	0.8750
IESPGM.PTET51.1.74.280274	0.63077	0	0.01075	0.17526	0	0	0.0068	0.0000	0.0000	0.0000	0.0000	0.0000	0.0000	0.0000	0.0000	0.0000	0.0000
IESPGM.PTET51.1.133.148905	0.79235	0.01149	0.04545	0.54878	0.58993	0.72368	0.3700	0.5618	0.0568	0.4805	0.0000	0.0000	0.0000	0.0000	0.3175	0.0000	0.3647
IESPGM.PTET51.1.100.105510	0.81379	0.02597	0.01099	0.34286	0.2029	0.18333	0.0866	0.1515	0.0096	0.0723	0.0000	0.0144	0.0000	0.0000	0.0213	0.0144	0.0208
IESPGM.PTET51.1.58.99796	0.72368	0.01163	0.03738	0.11702	0.21368	0.10345	0.0493	0.0407	0.0098	0.0649	0.0108	0.0083	0.0000	0.0000	0.0469	0.0083	0.1140
IESPGM.PTET51.1.59.3176	0.73944	0.06364	0.02804	0.24107	0.12766	0.07843	0.1704	0.0234	0.0094	0.1845	0.0097	0.0132	0.0167	0.0000	0.0323	0.0132	0.0427
IESPGM.PTET51.1.18.294635	0.83744	0.0177	0.00935	0.04878	0.0625	0	0.0093	0.0000	0.0253	0.0308	0.0000	0.0000	0.0135	0.0000	0.1400	0.0000	0.0538
IESPGM.PTET51.1.77.337517	0.7486	0	0	0.02083	0	0.03571	0.0157	0.0163	0.0000	0.0000	0.0000	0.0000	0.0000	0.0000	0.0000	0.0000	0.0357
IESPGM.PTET51.1.128.254467	0.78409	0.02381	0.01493	0.25806	0.13793	0.14286	0.4375	0.4746	0.1587	0.3065	0.0000	0.0089	0.0000	0.0000	0.3393	0.0089	0.3288
IESPGM.PTET51.1.74.359811	0.96354	0.22222	0.17241	0.54545	0.45652	0.23529	0.1429	0.1739	0.0526	0.1538	0.0455	0.0303	0.1053	0.1429	0.0417	0.0303	0.3333
IESPGM.PTET51.1.127.96091	0.69643	0	0.008	0.0241	0.01587	0.01136	0.0179	0.0000	0.0108	0.0135	0.0000	0.0000	0.0000	0.0000	0.0000	0.0000	0.0648
IESPGM.PTET51.1.111.91175	0.68539	0	0	0.02564	0	0	0.0000	0.0000	0.0303	0.0000	0.0000	0.0000	0.0000	0.0000	0.0377	0.0000	0.0361
IESPGM.PTET51.1.113.38013	0.6443	0	0	0.06494	0	0	0.0435	0.0000	0.0120	0.0000	0.0000	0.0000	0.0000	0.0000	0.0000	0.0000	0.0127
IESPGM.PTET51.1.251.6138	0.88384	0.03333	0.08889	0.42553	0.34146	0.14286	0.1707	0.0779	0.1296	0.0238	0.0000	0.0000	0.0000	0.0000	0.2222	0.0000	0.2308
IESPGM.PTET51.1.121.54949	0.76216	0.52475	0.02597	0.54545	0.76023	0.76923	0.4643	0.7360	0.1071	0.6966	0.0000	0.0098	0.0000	0.0000	0.3816	0.0098	0.5909
IESPGM.PTET51.1.16.425249	0.72222	0	0	0.10714	0	0	0.0000	0.0000	0.0000	0.0000	0.0000	0.0000	0.0000	0.0000	0.0000	0.0000	0.0090
IESPGM.PTET51.1.84.247345	0.83039	0	0	0.52381	0.34351	0.09091	0.4241	0.0536	0.0294	0.0750	0.0000	0.0074	0.0100	0.0000	0.0185	0.0074	0.0521
IESPGM.PTET51.1.122.127519	0.80444	0.03158	0	0.54167	0.36111	0.0202	0.4846	0.0333	0.0467	0.1408	0.0000	0.0000	0.0000	0.0000	0.0000	0.0000	0.0102
IESPGM.PTET51.1.67.390140	0.7992	0	0	0.42857	0.0297	0.04286	0.2117	0.0333	0.0169	0.0303	0.0000	0.0000	0.0000	0.0000	0.0000	0.0000	0.0093
IESPGM.PTET51.1.90.152345	0.83893	0	0	0.12121	0	0	0.0000	0.0000	0.0297	0.0000	0.0000	0.0000	0.0000	0.0000	0.0000	0.0000	0.0074
IESPGM.PTET51.1.171.148128	0.6612	0.01031	0	0.06494	0.01923	0	0.0000	0.0000	0.0847	0.0149	0.0000	0.0000	0.0000	0.0000	0.0000	0.0000	0.0000
IESPGM.PTET51.1.39.370548	0.78142	0	0	0	0	0	0.0000	0.0000	0.0000	0.0130	0.0000	0.0000	0.0000	0.0000	0.0000	0.0000	0.0000
IESPGM.PTET51.1.77.183592	0.82553	0.15663	0.17021	0.59574	0.46377	0.62264	0.4307	0.4951	0.2857	0.4930	0.0000	0.0000	0.0222	0.0156	0.5577	0.0000	0.6594
IESPGM.PTET51.1.112.153336	0.8427	0	0.03333	0.4875	0.08696	0.28986	0.4425	0.3667	0.0680	0.4737	0.0000	0.0000	0.0000	0.0000	0.0755	0.0000	0.0180
IESPGM.PTET51.1.7.646543	0.77457	0.05882	0	0.51579	0.29104	0.61062	0.5030	0.6605	0.1340	0.5052	0.0000	0.0000	0.0000	0.0000	0.1408	0.0000	0.2093
IESPGM.PTET51.1.172.17390	0.83099	0	0	0.59259	0.04651	0	0.1579	0.0000	0.0267	0.0104	0.0000	0.0130	0.2500	0.0000	0.0000	0.0130	0.0500
IESPGM.PTET51.1.35.289558	0.76147	0	0	0	0.02564	0	0.0000	0.0000	0.0000	0.0000	0.0000	0.0139	0.0000	0.0000	0.0000	0.0139	0.0000
IESPGM.PTET51.1.46.40454	0.82869	0.06024	0.01235	0.61739	0.80242	0.65979	0.4803	0.6106	0.0465	0.4937	0.0145	0.0000	0.0000	0.0000	0.2609	0.0000	0.2000
IESPGM.PTET51.1.114.107768	0.80347	0.01205	0	0.26154	0	0	0.0929	0.0168	0.0263	0.0000	0.0111	0.0000	0.0000	0.0000	0.0000	0.0000	0.0000
IESPGM.PTET51.1.1.304767	0.80357	0	0	0.15909	0	0	0.0204	0.0000	0.0000	0.0000	0.0000	0.0000	0.0000	0.0000	0.0196	0.0000	0.0000
IESPGM.PTET51.1.95.196123	0.72581	0	0	0.45902	0	0	0.3648	0.0098	0.0444	0.0110	0.0000	0.0000	0.0000	0.0000	0.0222	0.0000	0.1154
IESPGM.PTET51.1.117.130375	0.6755	0	0.04545	0.19298	0.07865	0.19643	0.1795	0.1522	0.0171	0.1296	0.0000	0.0000	0.0000	0.0000	0.2500	0.0000	0.1458
IESPGM.PTET51.1.15.72698	0.73575	0.01042	0	0	0	0.01408	0.0093	0.0000	0.0250	0.0000	0.0000	0.0000	0.0000	0.0000	0.0179	0.0000	0.0000
IESPGM.PTET51.1.114.56066	0.75546	0	0.00901	0.07059	0.03226	0.01099	0.0288	0.0167	0.0115	0.0267	0.0000	0.0000	0.0000	0.0000	0.0000	0.0000	0.0000
IESPGM.PTET51.1.2.352837	0.83684	0.21053	0.06897	0.59036	0.66216	0.60811	0.4479	0.6466	0.1400	0.7730	0.0000	0.0136	0.0000	0.0000	0.4459	0.0136	0.5506
IESPGM.PTET51.1.61.305462	0.78212	0.02752	0.05	0.46739	0.3617	0.32258	0.4939	0.3862	0.0085	0.2430	0.0000	0.0000	0.0000	0.0000	0.4557	0.0000	0.3440
IESPGM.PTET51.1.19.204074	0.76226	0.01136	0.01923	0.48387	0.05714	0.0339	0.4351	0.0784	0.0097	0.1124	0.0000	0.0000	0.0000	0.0000	0.0159	0.0000	0.0707
IESPGM.PTET51.1.58.144141	0.68902	0.01124	0.02913	0.46429	0.568	0.42857	0.4605	0.6587	0.0102	0.3333	0.0000	0.0000	0.0000	0.0000	0.4267	0.0000	0.4643
IESPGM.PTET51.1.180.20040	0.80093	0	0.00943	0.04706	0.02198	0.06579	0.0362	0.1271	0.0194	0.0114	0.0103	0.0000	0.0000	0.0000	0.0370	0.0000	0.0280
IESPGM.PTET51.1.100.77898	0.8191	0	0.08247	0.34737	0.39048	0.5873	0.2074	0.7266	0.0826	0.5976	0.0000	0.0075	0.0000	0.0156	0.4237	0.0075	0.5048
IESPGM.PTET51.1.164.180214	0.72986	0	0	0	0	0	0.0000	0.0000	0.0000	0.0000	0.0000	0.0000	0.0000	0.0000	0.0000	0.0000	0.0090
IESPGM.PTET51.1.36.368332	0.8254	0.04412	0	0.53333	0.56545	0.76119	0.5038	0.7067	0.0300	0.5887	0.0000	0.0000	0.0000	0.0000	0.0896	0.0000	0.0947
IESPGM.PTET51.1.7.452952	0.67857	0	0	0	0	0	0.0076	0.0000	0.0215	0.0000	0.0000	0.0000	0.0000	0.0000	0.0000	0.0000	0.0000
IESPGM.PTET51.1.141.227253	0.59732	0	0	0.03191	0	0	0.0000	0.0000	0.0127	0.0000	0.0000	0.0000	0.0000	0.0000	0.0556	0.0000	0.0291
IESPGM.PTET51.1.118.54634	0.80952	0.03371	0.05319	0.55639	0.5	0.40476	0.5027	0.5442	0.0561	0.3115	0.0000	0.0000	0.0169	0.0000	0.1304	0.0000	0.0138
IESPGM.PTET51.1.111.117877	0.78866	0.0274	0	0.00935	0	0.02532	0.0000	0.0000	0.0811	0.0000	0.0141	0.0000	0.0000	0.0000	0.0536	0.0000	0.0000
IESPGM.PTET51.1.160.56563	0.76957	0	0.00885	0.2	0.01333	0.04918	0.0448	0.0082	0.0109	0.0000	0.0000	0.0070	0.0000	0.0000	0.0323	0.0070	0.0556
IESPGM.PTET51.1.92.249343	0.74561	0	0.00763	0.37594	0	0.01075	0.2212	0.0000	0.0000	0.0108	0.0000	0.0000	0.0000	0.0000	0.0000	0.0000	0.0000
IESPGM.PTET51.1.47.342912	0.77949	0	0	0.44048	0.19512	0.45763	0.4341	0.4522	0.0194	0.5000	0.0111	0.0000	0.0000	0.0000	0.0417	0.0000	0.0938
IESPGM.PTET51.1.51.196875	0.81919	0.02469	0.02174	0.55629	0.72932	0.43011	0.5357	0.4000	0.1176	0.4792	0.0000	0.0000	0.0096	0.0000	0.4062	0.0000	0.4153
IESPGM.PTET51.1.370.599	0.875	0.02174	0	0.13636	0.02778	0	0.0290	0.0147	0.0370	0.0000	0.0000	0.0857	0.0000	0.0000	0.1053	0.0857	0.1750
IESPGM.PTET51.1.19.578296	0.77848	0	0	0.0241	0.025	0.01786	0.0071	0.0000	0.0115	0.0280	0.0000	0.0000	0.0000	0.0000	0.0000	0.0000	0.0000
IESPGM.PTET51.1.63.224710	0.75243	0.01266	0.0102	0.04396	0.08824	0.02717	0.0163	0.0104	0.0213	0.0337	0.0000	0.0000	0.0000	0.0000	0.0000	0.0000	0.0000
IESPGM.PTET51.1.83.243183	0.76132	0.63492	0.04065	0.57391	0.45794	0.73504	0.4795	0.7771	0.0980	0.8081	0.0000	0.0000	0.0000	0.0000	0.3973	0.0000	0.5364
IESPGM.PTET51.1.407.1402	0.79268	0	0	0.1	0	0.03846	0.0161	0.0102	0.0303	0.0000	0.0000	0.0080	0.0260	0.0000	0.0244	0.0080	0.0467
IESPGM.PTET51.1.167.52360	0.83158	0	0.01031	0.51887	0.2875	0.02273	0.3151	0.0366	0.0000	0.0441	0.0000	0.0000	0.0000	0.0000	0.0167	0.0000	0.0500
IESPGM.PTET51.1.5.321727	0.74157	0.05155	0	0.57377	0.38889	0.07407	0.4709	0.1200	0.0519	0.1860	0.0000	0.0076	0.0294	0.0000	0.1077	0.0076	0.1984
IESPGM.PTET51.1.33.107205	0.76344	0	0.0202	0.15254	0.13636	0.05172	0.1429	0.0559	0.0196	0.1354	0.0000	0.0000	0.0000	0.0000	0.0217	0.0000	0.0708
IESPGM.PTET51.1.31.105491	0.76415	0.01111	0.0082	0.01087	0	0	0.0000	0.0000	0.0000	0.0000	0.0000	0.0000	0.0000	0.0000	0.0000	0.0000	0.0000
IESPGM.PTET51.1.36.94648	0.75127	0	0	0.16438	0	0	0.0187	0.0088	0.0103	0.0000	0.0000	0.0000	0.0000	0.0000	0.0000	0.0000	0.0086
IESPGM.PTET51.1.4.523916	0.77723	0.12397	0.23529	0.48958	0.27419	0.45833	0.3503	0.6506	0.1442	0.5203	0.0000	0.0299	0.0000	0.0217	0.0870	0.0299	0.0606
IESPGM.PTET51.1.20.365491	0.77481	0.00909	0	0.24779	0	0	0.0072	0.0000	0.0000	0.0233	0.0000	0.0000	0.0000	0.0000	0.0000	0.0000	0.0000
IESPGM.PTET51.1.35.98066	0.83243	0.01852	0.01176	0.49315	0.02439	0.31481	0.5362	0.4559	0.0119	0.5528	0.0000	0.0000	0.0000	0.0000	0.0333	0.0000	0.1134
IESPGM.PTET51.1.120.25041	0.60417	0	0.00893	0.09639	0.06195	0.02632	0.0088	0.0490	0.0000	0.0395	0.0000	0.0000	0.0000	0.0000	0.0000	0.0000	0.0114
IESPGM.PTET51.1.4.777178	0.81364	0.4	0.07273	0.52564	0.472	0.73684	0.5324	0.8052	0.0638	0.8571	0.0000	0.0000	0.0000	0.0000	0.5190	0.0000	0.6803
IESPGM.PTET51.1.130.25615	0.79333	0.1383	0.01111	0.45833	0.65854	0.67241	0.4295	0.7922	0.0732	0.6609	0.0000	0.0070	0.0000	0.0000	0.4559	0.0070	0.6479
IESPGM.PTET51.1.27.294496	0.65169	0.04255	0	0.23529	0.02222	0.0875	0.4914	0.0815	0.4828	0.0200	0.0000	0.0079	0.0152	0.0000	0.4615	0.0079	0.6736
IESPGM.PTET51.1.73.142329	0.80347	0	0	0.10526	0.08824	0.2	0.0752	0.1848	0.0190	0.2024	0.0000	0.0000	0.0000	0.0000	0.0204	0.0000	0.0000
IESPGM.PTET51.1.301.1108	0.78947	0.02667	0	0.11429	0	0	0.0000	0.0132	0.0000	0.0303	0.0000	0.0000	0.0000	0.0000	0.0435	0.0000	0.0946
IESPGM.PTET51.1.105.160286	0.72589	0.59259	0.09009	0.55882	0.63504	0.74	0.5441	0.8069	0.1193	0.7826	0.0000	0.0000	0.0000	0.0000	0.3091	0.0000	0.6061
IESPGM.PTET51.1.235.7779	0.73333	0	0.01961	0.13846	0.07317	0.11268	0.0826	0.0857	0.0421	0.0971	0.0000	0.0000	0.0000	0.0000	0.0000	0.0000	0.0230
IESPGM.PTET51.1.47.298001	0.66667	0	0.01099	0	0	0	0.0000	0.0000	0.0000	0.0000	0.0000	0.0000	0.0000	0.0000	0.0250	0.0000	0.0000
IESPGM.PTET51.1.39.66977	0.80591	0.01111	0.02727	0.22222	0.07229	0.02899	0.0381	0.0109	0.0682	0.0323	0.0000	0.0000	0.0000	0.0000	0.0943	0.0000	0.0972
IESPGM.PTET51.1.103.267805	0.71429	0	0	0.35135	0.0813	0.01695	0.3140	0.0000	0.0323	0.0676	0.0000	0.0072	0.0185	0.0000	0.0465	0.0072	0.0220
IESPGM.PTET51.1.148.184359	0.80982	0	0	0.01695	0.01471	0	0.0000	0.0000	0.0143	0.0000	0.0000	0.0078	0.0000	0.0000	0.0000	0.0078	0.0187
IESPGM.PTET51.1.95.281349	0.76543	0	0	0.04688	0.05263	0	0.0194	0.0000	0.0366	0.0135	0.0135	0.0000	0.0000	0.0000	0.0189	0.0000	0.0230
IESPGM.PTET51.1.52.239606	0.8	0.03614	0	0.53211	0.29787	0.375	0.4065	0.3093	0.0000	0.2927	0.0000	0.0000	0.0000	0.0000	0.0938	0.0000	0.1222
IESPGM.PTET51.1.34.453048	0.79747	0	0	0.06897	0.03333	0.05	0.0303	0.0217	0.0278	0.0120	0.0000	0.0085	0.0000	0.0000	0.0256	0.0085	0.0421
IESPGM.PTET51.1.117.127953	0.77128	0	0	0.02222	0	0	0.0000	0.0000	0.0000	0.0000	0.0000	0.0000	0.0000	0.0000	0.0185	0.0000	0.0187
IESPGM.PTET51.1.67.316197	0.82329	0.03409	0	0.53261	0.05376	0.40964	0.5052	0.5743	0.0594	0.6330	0.0000	0.0172	0.0000	0.0000	0.1685	0.0172	0.0957
IESPGM.PTET51.1.29.215950	0.6875	0.03488	0.00833	0.34211	0.42282	0.22951	0.2673	0.3475	0.0130	0.3333	0.0114	0.0086	0.0000	0.0000	0.1739	0.0086	0.1429
IESPGM.PTET51.1.122.150677	0.83254	0.03061	0.07921	0.52564	0.48062	0.61905	0.3333	0.4630	0.0928	0.3048	0.0000	0.0000	0.0000	0.0000	0.2319	0.0000	0.3832
IESPGM.PTET51.1.74.18594	0.841	0.02083	0	0.59036	0.23529	0.03125	0.5074	0.0215	0.0085	0.0421	0.0000	0.0000	0.0000	0.0000	0.0185	0.0000	0.0160
IESPGM.PTET51.1.69.84232	0.74138	0	0	0.01389	0.02381	0	0.0000	0.0112	0.0147	0.0000	0.0000	0.0000	0.0000	0.0000	0.0000	0.0000	0.0235
IESPGM.PTET51.1.9.171867	0.73039	0.01163	0	0.40299	0.10145	0.09524	0.3054	0.1290	0.0476	0.1636	0.0000	0.0000	0.0000	0.0000	0.0169	0.0000	0.0136
IESPGM.PTET51.1.100.126280	0.76113	0.21053	0.06	0.51261	0.69173	0.75532	0.4790	0.6923	0.0189	0.5094	0.0000	0.0000	0.0000	0.0000	0.4098	0.0000	0.6726
IESPGM.PTET51.1.103.20717	0.73481	0.0087	0.00862	0.2	0	0	0.0182	0.0094	0.0380	0.0000	0.0000	0.0000	0.0000	0.0000	0.0299	0.0000	0.0132
IESPGM.PTET51.1.114.124440	0.80455	0	0.05172	0.44643	0.64286	0.27941	0.5099	0.3259	0.1140	0.4742	0.0000	0.0000	0.0000	0.0000	0.4127	0.0000	0.2937
IESPGM.PTET51.1.149.121633	0.7284	0	0	0.4507	0	0	0.3259	0.0000	0.0099	0.0000	0.0091	0.0000	0.0000	0.0000	0.0000	0.0000	0.0085
IESPGM.PTET51.1.114.286070	0.85	0.74	0.12698	0.70175	0.81132	0.65217	0.6480	0.6912	0.1918	0.8000	0.0000	0.0291	0.0000	0.0000	0.5333	0.0291	0.5833
IESPGM.PTET51.1.122.64800	0.79134	0	0	0.55303	0.5	0.28409	0.3889	0.3307	0.1205	0.1400	0.0000	0.0000	0.0000	0.0000	0.1731	0.0000	0.1042
IESPGM.PTET51.1.39.430934	0.83721	0.01818	0.07447	0.47541	0.41748	0.21569	0.5000	0.2869	0.0515	0.5487	0.0000	0.0000	0.0000	0.0000	0.1000	0.0000	0.0714
IESPGM.PTET51.1.118.190582	0.80702	0.06098	0.09402	0.61458	0.18947	0.44262	0.5122	0.3261	0.1194	0.3592	0.0128	0.0071	0.0196	0.0000	0.1833	0.0071	0.0403
IESPGM.PTET51.1.83.123232	0.77174	0	0.01709	0.02273	0.03704	0.01562	0.0197	0.0099	0.0310	0.0444	0.0000	0.0000	0.0000	0.0000	0.0000	0.0000	0.0000
IESPGM.PTET51.1.134.97911	0.7122	0.072	0.01639	0.62376	0.62581	0.63	0.4565	0.6012	0.0206	0.5922	0.0000	0.0000	0.0000	0.0000	0.4333	0.0000	0.5781
IESPGM.PTET51.1.18.103555	0.74342	0	0	0.41935	0.08	0.01852	0.3964	0.0225	0.0147	0.0000	0.0000	0.0000	0.0000	0.0000	0.0000	0.0000	0.0000
IESPGM.PTET51.1.133.6154	0.68889	0.01923	0.01064	0.10294	0.216	0	0.0328	0.0000	0.0233	0.0000	0.0217	0.0376	0.0000	0.0000	0.0000	0.0376	0.0412
IESPGM.PTET51.1.134.239759	0.85922	0	0	0.64286	0	0	0.3629	0.0000	0.0532	0.0000	0.0000	0.0000	0.0000	0.0000	0.0000	0.0000	0.0109
IESPGM.PTET51.1.5.150934	0.845	0.02	0.19588	0.5098	0.48936	0.73913	0.5577	0.8046	0.1545	0.6857	0.0000	0.0000	0.0000	0.0000	0.4471	0.0000	0.6011
IESPGM.PTET51.1.43.405456	0.68627	0	0.00781	0.02105	0	0.01389	0.0000	0.0072	0.0000	0.0303	0.0000	0.0074	0.0000	0.0125	0.0000	0.0074	0.0000
IESPGM.PTET51.1.64.156685	0.80769	0.03947	0	0.48454	0.26374	0.05882	0.2817	0.0841	0.0345	0.0597	0.0000	0.0101	0.0000	0.0000	0.0125	0.0101	0.0000
IESPGM.PTET51.1.101.248483	0.70968	0	0.01961	0.27679	0.19811	0.27848	0.2556	0.3741	0.0179	0.2192	0.0000	0.0000	0.0000	0.0000	0.0806	0.0000	0.0154
IESPGM.PTET51.1.84.138997	0.78037	0.0404	0.02609	0.42857	0.5283	0.51351	0.4189	0.6623	0.0792	0.5941	0.0102	0.0168	0.0000	0.0000	0.3659	0.0168	0.3077
IESPGM.PTET51.1.16.462090	0.78182	0.05747	0.00971	0.42667	0.02062	0.03333	0.4647	0.0662	0.1034	0.0244	0.0000	0.0000	0.0000	0.0000	0.1286	0.0000	0.2692
IESPGM.PTET51.1.102.256912	0.69461	0.01176	0.0119	0.55462	0.06849	0.19718	0.3741	0.1136	0.0000	0.0238	0.0110	0.0000	0.0000	0.0000	0.0667	0.0000	0.1014
IESPGM.PTET51.1.103.194671	0.74146	0.01176	0	0	0.01681	0	0.0080	0.0240	0.0000	0.0000	0.0000	0.0000	0.0000	0.0000	0.0179	0.0000	0.0000
IESPGM.PTET51.1.105.177759	0.72222	0.12048	0.04211	0.27957	0.25	0.01449	0.1399	0.0381	0.1124	0.0909	0.0294	0.0463	0.1413	0.0532	0.0882	0.0463	0.1304
IESPGM.PTET51.1.6.612126	0.80738	0.01754	0	0.19608	0	0	0.1059	0.0104	0.0000	0.0000	0.0000	0.0000	0.0000	0.0000	0.0333	0.0000	0.0202
IESPGM.PTET51.1.95.120405	0.8125	0.00893	0.0084	0.53636	0.28723	0.20202	0.3881	0.1531	0.0190	0.0309	0.0000	0.0000	0.0000	0.0000	0.0597	0.0000	0.0297
IESPGM.PTET51.1.145.208549	0.61194	0.01042	0	0.06452	0.04167	0	0.0000	0.0135	0.0000	0.0000	0.0000	0.0077	0.0000	0.0000	0.0435	0.0077	0.0000
IESPGM.PTET51.1.56.265081	0.68617	0	0	0.23611	0.01408	0	0.0783	0.0000	0.0241	0.0000	0.0000	0.0000	0.0000	0.0000	0.0000	0.0000	0.0000
IESPGM.PTET51.1.25.335033	0.80303	0.00971	0.04717	0.10753	0.19718	0.10909	0.0392	0.1183	0.0115	0.1136	0.0109	0.0000	0.0000	0.0000	0.0000	0.0000	0.0000
IESPGM.PTET51.1.19.573862	0.71166	0	0	0.50413	0.02703	0	0.4124	0.0000	0.0133	0.0000	0.0000	0.0000	0.0093	0.0000	0.0000	0.0000	0.0139
IESPGM.PTET51.1.233.9725	0.79323	0.00794	0	0.55039	0.37313	0.16176	0.5317	0.2868	0.0783	0.0227	0.0000	0.0000	0.0000	0.0000	0.0172	0.0000	0.0353
IESPGM.PTET51.1.9.483698	0.76289	0.0125	0.02597	0.20988	0	0	0.0280	0.0000	0.0291	0.0000	0.0119	0.0000	0.0139	0.0000	0.0000	0.0000	0.0784
IESPGM.PTET51.1.97.133331	0.78676	0	0	0.03077	0	0	0.0000	0.0222	0.0220	0.0333	0.0000	0.0000	0.0000	0.0000	0.0000	0.0000	0.0411
IESPGM.PTET51.1.108.278104	0.83077	0.03846	0.01493	0.09524	0.0303	0.04444	0.0370	0.0095	0.0333	0.0250	0.0000	0.0000	0.0000	0.0000	0.1892	0.0000	0.0968
IESPGM.PTET51.1.125.19893	0.79781	0.12	0.07216	0.57895	0.41	0.59551	0.5000	0.5127	0.0795	0.7333	0.0227	0.0141	0.0000	0.0000	0.2609	0.0141	0.1468
IESPGM.PTET51.1.16.539561	0.75419	0	0.13699	0.21154	0.24409	0.11864	0.1176	0.0471	0.0513	0.2703	0.0000	0.0000	0.0000	0.0000	0.0000	0.0000	0.0800
IESPGM.PTET51.1.112.119595	0.80412	0	0	0.52703	0.32727	0.10714	0.4497	0.1529	0.0440	0.3333	0.0092	0.0000	0.0000	0.0000	0.0938	0.0000	0.1667
IESPGM.PTET51.1.14.179914	0.77169	0.00935	0.0099	0.11111	0	0	0.0000	0.0000	0.0096	0.0000	0.0000	0.0000	0.0000	0.0000	0.0370	0.0000	0.0089
IESPGM.PTET51.1.65.290400	0.7987	0	0.05435	0.2069	0.20833	0.02857	0.2482	0.1299	0.0973	0.3373	0.0000	0.0079	0.0000	0.0000	0.2778	0.0079	0.3303
IESPGM.PTET51.1.59.264392	0.75349	0.01136	0	0.14433	0	0	0.0000	0.0000	0.0105	0.0000	0.0000	0.0000	0.0000	0.0000	0.0000	0.0000	0.0000
IESPGM.PTET51.1.101.237753	0.81437	0.01176	0	0.49057	0.26923	0.17647	0.6087	0.0455	0.0543	0.1084	0.0000	0.0164	0.0000	0.0000	0.0962	0.0164	0.0396
IESPGM.PTET51.1.147.216966	0.61719	0	0	0.13433	0	0	0.0164	0.0000	0.0114	0.0115	0.0000	0.0000	0.0000	0.0000	0.0847	0.0000	0.1574
IESPGM.PTET51.1.13.116298	0.87069	0.15385	0.0102	0.54167	0.28492	0.45902	0.5988	0.4074	0.1724	0.5714	0.0000	0.0084	0.0000	0.0000	0.4595	0.0084	0.7410
IESPGM.PTET51.1.142.220320	0.84302	0.42308	0.45	0.65574	0.87156	0.77551	0.5929	0.8090	0.3944	0.8333	0.0580	0.1139	0.3478	0.2174	0.4828	0.1139	0.6000
IESPGM.PTET51.1.154.72609	0.713	0	0.00885	0.06863	0	0	0.0000	0.0000	0.0000	0.0000	0.0000	0.0000	0.0000	0.0000	0.0000	0.0000	0.0000
IESPGM.PTET51.1.165.145782	0.74227	0.11111	0.05618	0.58511	0.68	0.70513	0.4962	0.5280	0.0641	0.4333	0.0000	0.0444	0.0130	0.0120	0.3750	0.0444	0.3654
IESPGM.PTET51.1.13.213077	0.80263	0	0.00893	0	0.00637	0	0.0071	0.0000	0.0147	0.0000	0.0000	0.0000	0.0000	0.0000	0.0000	0.0000	0.0000
IESPGM.PTET51.1.131.93533	0.805	0	0	0	0.00952	0	0.0000	0.0000	0.0405	0.0000	0.0000	0.0000	0.0000	0.0120	0.0000	0.0000	0.0000
IESPGM.PTET51.1.16.437182	0.74211	0	0.03419	0.39241	0.02198	0.01613	0.0593	0.0000	0.0650	0.0000	0.0000	0.0000	0.0000	0.0000	0.0000	0.0000	0.0301
IESPGM.PTET51.1.15.227645	0.75401	0.08411	0.12069	0.61667	0.53659	0.53165	0.3774	0.7064	0.0412	0.8537	0.0000	0.0000	0.0000	0.0000	0.1831	0.0000	0.4519
IESPGM.PTET51.1.5.511788	0.76829	0.3299	0.08235	0.59091	0.37	0.72973	0.4865	0.6705	0.0192	0.5970	0.0000	0.0000	0.1053	0.0000	0.2273	0.0000	0.1587
IESPGM.PTET51.1.82.134715	0.81148	0.24324	0.05941	0.51429	0.50467	0.76923	0.4564	0.7425	0.0431	0.5741	0.0000	0.0000	0.0000	0.0000	0.5507	0.0000	0.5524
IESPGM.PTET51.1.178.87544	0.63636	0.01031	0	0.26582	0	0	0.1170	0.0000	0.0000	0.0000	0.0000	0.0068	0.0000	0.0000	0.0000	0.0068	0.0118
IESPGM.PTET51.1.43.270065	0.78571	0.0241	0	0.46591	0.1134	0.02083	0.3659	0.0000	0.0000	0.0000	0.0000	0.0000	0.0000	0.0000	0.0000	0.0000	0.0106
IESPGM.PTET51.1.1.66366	0.74667	0.0297	0.02326	0.34545	0.39773	0.11864	0.1961	0.2130	0.2468	0.2414	0.0526	0.0099	0.0374	0.0000	0.3390	0.0099	0.4824
IESPGM.PTET51.1.13.576475	0.72368	0	0	0.38938	0.0641	0.03333	0.3158	0.0093	0.0211	0.0000	0.0000	0.0000	0.0000	0.0000	0.0000	0.0000	0.0000
IESPGM.PTET51.1.5.193530	0.78302	0.03614	0	0.54676	0.22973	0.14062	0.2910	0.0541	0.0120	0.0435	0.0000	0.0000	0.0000	0.0000	0.0000	0.0000	0.0085
IESPGM.PTET51.1.88.181168	0.76628	0	0.10078	0.63115	0.66438	0.36	0.4386	0.4318	0.1023	0.3592	0.0000	0.0074	0.0000	0.0000	0.1111	0.0074	0.1172
IESPGM.PTET51.1.70.178200	0.78866	0.00877	0.01695	0.26437	0.39	0.27907	0.1028	0.3953	0.1619	0.1538	0.0000	0.0000	0.0000	0.0000	0.2985	0.0000	0.2901
IESPGM.PTET51.1.40.446445	0.81185	0.01389	0.01042	0.55319	0.5102	0.57143	0.3901	0.6796	0.0423	0.2935	0.0000	0.0000	0.0087	0.0000	0.1346	0.0000	0.1782
IESPGM.PTET51.1.119.87934	0.8459	0.00962	0	0.44248	0.04494	0.02667	0.3819	0.0000	0.0093	0.0000	0.0000	0.0000	0.0000	0.0000	0.0000	0.0000	0.0000
IESPGM.PTET51.1.177.137759	0.89888	0.40367	0.14815	0.54688	0.31646	0.78205	0.5461	0.8000	0.0918	0.8417	0.0000	0.0000	0.0000	0.0000	0.5231	0.0000	0.6118
IESPGM.PTET51.1.57.168670	0.75949	0.04386	0.1039	0.31538	0.11224	0.44286	0.1386	0.1448	0.1262	0.0662	0.0000	0.0046	0.0000	0.0093	0.4583	0.0046	0.2326
IESPGM.PTET51.1.97.218035	0.70175	0	0	0.55319	0.07273	0.07353	0.3452	0.0360	0.0104	0.0225	0.0000	0.0000	0.0000	0.0000	0.0000	0.0000	0.0000
IESPGM.PTET51.1.15.93691	0.7772	0.0137	0	0.23077	0	0	0.0435	0.0000	0.0814	0.0000	0.0101	0.0000	0.0112	0.0000	0.0196	0.0000	0.0550
IESPGM.PTET51.1.6.447411	0.75829	0.21622	0.19192	0.32143	0.35455	0.35443	0.0956	0.3649	0.3761	0.2432	0.0190	0.0163	0.1075	0.0115	0.4478	0.0163	0.4894
IESPGM.PTET51.1.3.95096	0.77103	0	0	0.41558	0.02105	0.01351	0.3837	0.0000	0.0000	0.0000	0.0000	0.0000	0.0000	0.0000	0.0000	0.0000	0.0000
IESPGM.PTET51.1.38.467205	0.82517	0	0.01042	0.37383	0	0	0.0072	0.0088	0.0000	0.0000	0.0000	0.0000	0.0000	0.0000	0.0000	0.0000	0.0000
IESPGM.PTET51.1.144.20247	0.72667	0.01449	0.05155	0.09722	0.12195	0.04878	0.0367	0.0000	0.0312	0.0130	0.0000	0.0068	0.0000	0.0000	0.1154	0.0068	0.1944
IESPGM.PTET51.1.8.577774	0.86339	0	0.01471	0.09091	0.10092	0.14286	0.0000	0.0481	0.0360	0.0000	0.0000	0.0000	0.0000	0.0000	0.0000	0.0000	0.0244
IESPGM.PTET51.1.35.196605	0.70166	0.01942	0.0177	0	0	0	0.0076	0.0500	0.0000	0.0227	0.0000	0.0000	0.0000	0.0000	0.0625	0.0000	0.0465
IESPGM.PTET51.1.27.34360	0.59375	0	0.01075	0.08333	0	0	0.0000	0.0000	0.0342	0.0000	0.0105	0.0081	0.0000	0.0000	0.0435	0.0081	0.0000
IESPGM.PTET51.1.9.170952	0.70504	0	0	0.02083	0	0	0.0000	0.0000	0.0374	0.0000	0.0000	0.0000	0.0000	0.0000	0.0000	0.0000	0.0000
IESPGM.PTET51.1.135.63853	0.85027	0.54808	0.10753	0.64407	0.60479	0.57143	0.4974	0.6214	0.0932	0.7872	0.0112	0.0000	0.0000	0.0000	0.4878	0.0000	0.6740
IESPGM.PTET51.1.55.149625	0.90455	0	0.0375	0.5614	0.3012	0.17857	0.3966	0.0841	0.0118	0.0899	0.0000	0.0000	0.0196	0.0000	0.0000	0.0000	0.0000
IESPGM.PTET51.1.6.21016	0.81921	0.02222	0	0.32941	0.07143	0.01587	0.4648	0.0745	0.0250	0.0000	0.0000	0.0000	0.0000	0.0000	0.0870	0.0000	0.0230
IESPGM.PTET51.1.19.190741	0.76884	0	0.0198	0.0122	0.01053	0.01639	0.0000	0.0085	0.0225	0.0000	0.0000	0.0000	0.0000	0.0000	0.0192	0.0000	0.0224
IESPGM.PTET51.1.90.271299	0.68786	0.01	0.01087	0.33019	0.26126	0.16667	0.2879	0.2255	0.0109	0.1351	0.0000	0.0091	0.0000	0.0000	0.0164	0.0091	0.0165
IESPGM.PTET51.1.150.43208	0.80153	0	0.01299	0.5102	0.32308	0.19149	0.5135	0.2437	0.1111	0.0412	0.0000	0.0000	0.0000	0.0000	0.3750	0.0000	0.3511
IESPGM.PTET51.1.53.354215	0.71921	0.02899	0.01075	0.09459	0	0.04255	0.0259	0.0099	0.0377	0.0000	0.0000	0.0000	0.0000	0.0000	0.1000	0.0000	0.1429
IESPGM.PTET51.1.68.201956	0.75936	0.02655	0.03846	0.27957	0.51471	0.3913	0.3359	0.4348	0.0364	0.3711	0.0000	0.0000	0.0111	0.0000	0.4737	0.0000	0.3913
IESPGM.PTET51.1.155.167442	0.75773	0	0	0.07692	0.08434	0	0.0000	0.0291	0.0192	0.0337	0.0000	0.0000	0.0000	0.0000	0.0000	0.0000	0.0625
IESPGM.PTET51.1.31.252460	0.79736	0.01149	0	0.03704	0.0339	0.0098	0.0000	0.0084	0.0286	0.0000	0.0000	0.0000	0.0000	0.0000	0.0000	0.0000	0.0000
IESPGM.PTET51.1.163.33697	0.732	0	0.02381	0.34951	0.25	0.0989	0.1236	0.0385	0.0000	0.0571	0.0000	0.0179	0.0071	0.0064	0.0345	0.0179	0.0460
IESPGM.PTET51.1.52.225966	0.78298	0	0	0.29487	0.01053	0	0.0556	0.0000	0.0085	0.0000	0.0000	0.0000	0.0000	0.0000	0.0000	0.0000	0.0097
IESPGM.PTET51.1.141.228784	0.79487	0	0	0.5	0.41346	0.57778	0.3833	0.4737	0.0370	0.1184	0.0000	0.0000	0.0000	0.0000	0.0167	0.0000	0.0114
IESPGM.PTET51.1.115.291717	0.71895	0.01064	0.02885	0.04545	0.17021	0.1087	0.0403	0.0649	0.0421	0.1889	0.0167	0.0000	0.0000	0.0000	0.0612	0.0000	0.1084
IESPGM.PTET51.1.46.285784	0.70323	0	0	0	0	0	0.0000	0.0000	0.0122	0.0000	0.0000	0.0000	0.0000	0.0000	0.0200	0.0000	0.0000
IESPGM.PTET51.1.31.416940	0.76503	0	0.00962	0.22772	0.16438	0.17143	0.1203	0.0781	0.0093	0.0769	0.0094	0.0000	0.0000	0.0000	0.0704	0.0000	0.0923
IESPGM.PTET51.1.107.952	0.80198	0	0	0.25806	0.02439	0	0.0727	0.0000	0.0500	0.0000	0.0000	0.0000	0.0000	0.0000	0.0727	0.0000	0.0000
IESPGM.PTET51.1.174.36136	0.81743	0	0	0.4375	0.08036	0	0.2901	0.0385	0.0280	0.0241	0.0000	0.0000	0.0110	0.0000	0.0192	0.0000	0.0000
IESPGM.PTET51.1.34.410802	0.77652	0.00952	0.0396	0.59829	0.67308	0.42857	0.4918	0.3730	0.0000	0.2817	0.0000	0.0000	0.0000	0.0000	0.0303	0.0000	0.0174
IESPGM.PTET51.1.124.118615	0.76652	0	0	0.39806	0	0	0.3167	0.0330	0.0120	0.0000	0.0000	0.0000	0.0000	0.0000	0.0000	0.0000	0.0125
IESPGM.PTET51.1.102.263614	0.70642	0	0	0.36765	0	0	0.1700	0.0000	0.0110	0.0000	0.0000	0.0000	0.0000	0.0000	0.0000	0.0000	0.0000
IESPGM.PTET51.1.28.469019	0.82759	0.1358	0.04301	0.70732	0.48837	0.92857	0.5000	0.8299	0.0976	0.7381	0.0000	0.0224	0.0000	0.0000	0.5085	0.0224	0.5944
IESPGM.PTET51.1.150.20976	0.65909	0	0	0.01389	0.02062	0.03077	0.0096	0.0179	0.0000	0.0000	0.0000	0.0000	0.0000	0.0000	0.0238	0.0000	0.0824
IESPGM.PTET51.1.153.210193	1	0.98198	0.93333	0.9726	0.98765	1	0.9851	0.9483	0.9352	0.9886	0.9902	0.9706	1.0000	1.0000	0.9265	0.9706	0.9909
IESPGM.PTET51.1.41.181438	0.74011	0.02299	0.05833	0.52941	0.48039	0.35294	0.3481	0.5088	0.0625	0.0135	0.0000	0.0000	0.0000	0.0000	0.2063	0.0000	0.2051
IESPGM.PTET51.1.41.95336	0.84615	0.01075	0	0.425	0.01136	0	0.4806	0.1075	0.0233	0.0658	0.0000	0.0000	0.0000	0.0000	0.0000	0.0000	0.0361
IESPGM.PTET51.1.16.336306	0.75463	0.00877	0	0.02532	0.08235	0.01299	0.0075	0.0143	0.0325	0.0102	0.0000	0.0000	0.0000	0.0000	0.0000	0.0000	0.0000
IESPGM.PTET51.1.94.75964	0.76995	0	0.008	0.61261	0.20909	0.03947	0.4317	0.0221	0.0000	0.0390	0.0000	0.0000	0.0000	0.0000	0.0000	0.0000	0.0000
IESPGM.PTET51.1.13.513742	0.84896	0.01099	0.0119	0.57447	0.67857	0.67568	0.4966	0.6352	0.0990	0.5583	0.0000	0.0000	0.0000	0.0000	0.2766	0.0000	0.4286
IESPGM.PTET51.1.163.2389	0.7619	0.22222	0.21569	0.16667	0.27586	0.23077	0.3039	0.4032	0.1524	0.3763	0.0000	0.0179	0.0000	0.0000	0.2632	0.0179	0.3516
IESPGM.PTET51.1.24.39131	0.94091	0.86598	0.72222	0.98291	0.96	0.84404	0.4715	0.7333	0.1765	0.7203	0.0297	0.0763	0.0795	0.0625	0.4464	0.0763	0.5984
IESPGM.PTET51.1.14.355008	0.25	0	0	0	NA	NA	0.3023	0.3588	0.2118	0.1048	0.0000	0.0000	0.0000	0.0000	0.2000	0.0000	0.3009
IESPGM.PTET51.1.56.264022	0.78652	0.0101	0	0.27273	0.0367	0	0.0909	0.0169	0.0000	0.0137	0.0000	0.0000	0.0000	0.0000	0.0317	0.0000	0.1569
IESPGM.PTET51.1.153.83556	0.79255	0.01176	0	0.2549	0	0	0.0702	0.0000	0.0455	0.0769	0.0000	0.0000	0.0000	0.0000	0.0000	0.0000	0.0222
IESPGM.PTET51.1.434.781	0.89922	0.22917	0.20588	0.74286	0.7027	0.625	0.8714	0.8485	0.0833	0.4898	0.1600	0.3600	0.2143	0.0000	0.9167	0.3600	0.7317
IESPGM.PTET51.1.74.326405	0.76389	0.01299	0	0	0	0	0.0000	0.0000	0.0330	0.0000	0.0000	0.0000	0.0196	0.0000	0.0000	0.0000	0.0000
IESPGM.PTET51.1.151.63918	0.80827	0.01299	0.03297	0.43151	0.30864	0.2625	0.4341	0.3776	0.0000	0.3721	0.0000	0.0093	0.0187	0.0000	0.0625	0.0093	0.0345
IESPGM.PTET51.1.86.98777	0.80702	0.03922	0.07317	0.4127	0.66667	0.47368	0.3295	0.6230	0.0909	0.3934	0.0000	0.0139	0.0000	0.0000	0.2059	0.0139	0.0222
IESPGM.PTET51.1.335.2868	0.80769	0.66972	0.25714	0.63095	0.3871	0.72973	0.0000	0.0000	0.0000	0.0000	0.0000	0.0000	0.1429	0.2222	0.0000	0.0000	0.0000
IESPGM.PTET51.1.112.229148	0.79355	0.0119	0.02439	0.37778	0.17949	0.29412	0.3575	0.2576	0.0513	0.1188	0.0000	0.0066	0.0000	0.0000	0.0750	0.0066	0.1017
IESPGM.PTET51.1.75.289962	0.79911	0	0.01709	0.5	0.08397	0	0.3468	0.0000	0.0000	0.0303	0.0000	0.0000	0.0000	0.0000	0.0000	0.0000	0.0093
IESPGM.PTET51.1.162.169000	0.66418	0.02632	0	0.10811	0	0.02083	0.0412	0.0000	0.2381	0.0000	0.0000	0.0000	0.0459	0.0000	0.1455	0.0000	0.2121
IESPGM.PTET51.1.111.100063	0.72327	0	0.01493	0	0.03191	0	0.0080	0.0294	0.0127	0.0000	0.0000	0.0000	0.0000	0.0000	0.0000	0.0000	0.0180
IESPGM.PTET51.1.34.243829	0.75362	0	0	0.3	0	0	0.2422	0.0000	0.0110	0.0000	0.0000	0.0000	0.0000	0.0000	0.0123	0.0000	0.0400
IESPGM.PTET51.1.96.310959	0.76056	0.19565	0.10989	0.63235	0.37778	0.42	0.3672	0.1910	0.0690	0.2152	0.0345	0.0159	0.0862	0.0000	0.1481	0.0159	0.2987
IESPGM.PTET51.1.51.454043	0.77193	0.22892	0	0.42222	0.87356	0.59406	0.5959	0.6457	0.2500	0.7130	0.0000	0.0000	0.0000	0.0000	0.2000	0.0000	0.2069
IESPGM.PTET51.1.29.473731	0.83654	0	0	0.47581	0.25581	0.08824	0.3864	0.0508	0.0233	0.0000	0.0000	0.0000	0.0000	0.0000	0.0000	0.0000	0.0116
IESPGM.PTET51.1.158.69315	0.89683	0	0.01471	0.07895	0	0	0.0000	0.0000	0.0602	0.0000	0.0159	0.0000	0.0000	0.0000	0.1818	0.0000	0.2763
IESPGM.PTET51.1.96.265792	0.82648	0.00962	0	0.34426	0	0.04082	0.2705	0.0000	0.0235	0.0370	0.0000	0.0000	0.0000	0.0000	0.0465	0.0000	0.1290
IESPGM.PTET51.1.64.131851	0.79904	0.23684	0.05825	0.52128	0.66892	0.72368	0.5312	0.4545	0.0748	0.2887	0.0000	0.0853	0.0159	0.0149	0.4583	0.0853	0.7152
IESPGM.PTET51.1.11.425770	0.79167	0.00909	0	0.35115	0	0	0.1500	0.0000	0.0112	0.0000	0.0000	0.0165	0.0000	0.0000	0.0417	0.0165	0.0297
IESPGM.PTET51.1.166.33093	0.78049	0.50877	0.12308	0.56311	0.22581	0.8	0.4060	0.7190	0.0816	0.7823	0.0000	0.0000	0.0000	0.0000	0.3731	0.0000	0.5440
IESPGM.PTET51.1.31.441743	0.75	0	0.07447	0.2809	0.34118	0.20588	0.3111	0.2628	0.0761	0.3113	0.0000	0.0000	0.0000	0.0000	0.0417	0.0000	0.0678
IESPGM.PTET51.1.174.22508	0.83333	0	0	0.38947	0	0	0.1892	0.0099	0.0991	0.0000	0.0000	0.0000	0.0000	0.0000	0.0417	0.0000	0.1000
IESPGM.PTET51.1.51.424118	0.81771	0	0	0.51613	0.03636	0	0.2018	0.0392	0.0000	0.0000	0.0000	0.0000	0.0000	0.0000	0.0000	0.0000	0.0109
IESPGM.PTET51.1.102.266028	0.70423	0	0	0.0625	0.03509	0	0.0000	0.0098	0.0482	0.0147	0.0000	0.0000	0.0000	0.0000	0.0227	0.0000	0.0225
IESPGM.PTET51.1.119.148169	0.74783	0	0	0.24138	0.01176	0	0.0556	0.0242	0.0571	0.0120	0.0000	0.0000	0.0000	0.0000	0.0357	0.0000	0.0336
IESPGM.PTET51.1.81.255095	0.75	0.02128	0	0.32955	0.03077	0.17808	0.1643	0.1304	0.0000	0.2588	0.0000	0.0000	0.0135	0.0000	0.0000	0.0000	0.0089
IESPGM.PTET51.1.5.563068	0.75152	0.02273	0.02941	0.54082	0.05195	0.07692	0.4135	0.1570	0.0761	0.0521	0.0000	0.0000	0.0000	0.0000	0.2063	0.0000	0.1515
IESPGM.PTET51.1.61.46409	0.80952	0.01316	0.03529	0.48148	0.17808	0.2439	0.3987	0.3279	0.0367	0.5495	0.0000	0.0067	0.0000	0.0000	0.1408	0.0067	0.0857
IESPGM.PTET51.1.191.13014	0.70168	0	0	0	0	0	0.0000	0.0000	0.0000	0.0000	0.0000	0.0000	0.0000	0.0000	0.0000	0.0000	0.0083
IESPGM.PTET51.1.60.409293	0.7572	0	0.00962	0	0	0	0.0000	0.0000	0.0000	0.0000	0.0102	0.0000	0.0000	0.0000	0.0000	0.0000	0.0000
IESPGM.PTET51.1.79.39418	0.77551	0	0.00877	0	0.01099	0	0.0136	0.0000	0.0093	0.0122	0.0000	0.0000	0.0000	0.0000	0.0208	0.0000	0.0278
IESPGM.PTET51.1.42.253516	0.74534	0.06522	0.0404	0.39344	0.12121	0.01923	0.0795	0.0240	0.0215	0.0217	0.0093	0.0145	0.0000	0.0000	0.0392	0.0145	0.0442
IESPGM.PTET51.1.9.627833	0.87129	0.03226	0.01316	0.42593	0.09375	0	0.4882	0.0857	0.0488	0.0549	0.0132	0.0000	0.0000	0.0000	0.0476	0.0000	0.2375
IESPGM.PTET51.1.10.124896	0.71942	0	0	0	0	0	0.0000	0.0000	0.0105	0.0000	0.0000	0.0000	0.0000	0.0000	0.0000	0.0000	0.0000
IESPGM.PTET51.1.9.323648	0.78605	0	0	0.0991	0	0	0.0171	0.0172	0.0215	0.0000	0.0000	0.0000	0.0083	0.0000	0.0638	0.0000	0.0093
IESPGM.PTET51.1.116.187012	0.77889	0.00952	0.00893	0.57333	0.19512	0.66071	0.5541	0.6599	0.0745	0.7794	0.0122	0.0000	0.0000	0.0000	0.4242	0.0000	0.3866
IESPGM.PTET51.1.25.248249	0.78037	0	0	0	0.02899	0	0.0000	0.0000	0.0000	0.0000	0.0000	0.0000	0.0000	0.0000	0.0000	0.0000	0.0000
IESPGM.PTET51.1.146.159457	0.75532	0	0	0	0	0	0.0000	0.0000	0.0143	0.0000	0.0000	0.0000	0.0088	0.0000	0.0000	0.0000	0.0000
IESPGM.PTET51.1.110.137857	0.86047	0.0125	0	0.41509	0.24324	0.15942	0.3931	0.2500	0.0918	0.1546	0.0000	0.0000	0.0000	0.0000	0.2679	0.0000	0.2793
IESPGM.PTET51.1.61.313221	0.67788	0	0.02885	0.33708	0.0292	0	0.0216	0.0000	0.0174	0.0274	0.0000	0.0000	0.0000	0.0000	0.0000	0.0000	0.0000
IESPGM.PTET51.1.41.323649	0.7234	0	0	0.01408	0	0	0.0000	0.0000	0.0303	0.0000	0.0000	0.0000	0.0000	0.0000	0.0000	0.0000	0.0000
IESPGM.PTET51.1.124.123094	0.72353	0	0	0.27551	0.09009	0.01818	0.5364	0.0000	0.1235	0.0000	0.0000	0.0085	0.0000	0.0000	0.0877	0.0085	0.1368
IESPGM.PTET51.1.53.208026	0.70303	0.09009	0.00775	0.19403	0.14062	0.11905	0.2482	0.1132	0.1345	0.0341	0.0000	0.0231	0.0385	0.0200	0.2881	0.0231	0.4786
IESPGM.PTET51.1.15.439715	0.77021	0.05128	0.11538	0.58654	0.63704	0.57658	0.3926	0.6434	0.0410	0.6667	0.0213	0.0086	0.0000	0.0000	0.0769	0.0086	0.0828
IESPGM.PTET51.1.39.300610	0.80769	0	0	0	0	0	0.0000	0.0000	0.0123	0.0000	0.0000	0.0000	0.0000	0.0000	0.0000	0.0000	0.0154
IESPGM.PTET51.1.72.281307	0.67647	0.08219	0.27174	0.25352	0.1129	0.35294	0.2746	0.5571	0.1765	0.5248	0.0208	0.0303	0.0625	0.0270	0.0877	0.0303	0.1517
IESPGM.PTET51.1.108.185919	0.76126	0	0	0.48276	0.0099	0	0.1626	0.0088	0.0114	0.0000	0.0000	0.0000	0.0000	0.0000	0.0000	0.0000	0.0000
IESPGM.PTET51.1.166.1981	0.83459	0	0.01042	0.02041	0	0	0.0000	0.0000	0.0471	0.0123	0.0000	0.0000	0.0000	0.0000	0.0517	0.0000	0.0476
IESPGM.PTET51.1.115.180623	0.72121	0.00917	0	0	0.02174	0	0.0000	0.0000	0.0084	0.0000	0.0000	0.0000	0.0143	0.0000	0.0169	0.0000	0.0206
IESPGM.PTET51.1.9.464649	0.50602	0	0	0.0678	0	0	0.0351	0.0000	0.0288	0.0000	0.0000	0.0000	0.0000	0.0000	0.0233	0.0000	0.0112
IESPGM.PTET51.1.122.68054	0.78409	0	0.0119	0.04412	0.11765	0.05556	0.0650	0.0620	0.0485	0.0349	0.0185	0.0000	0.0492	0.0000	0.0179	0.0000	0.0246
IESPGM.PTET51.1.9.468883	0.77536	0	0	0.08511	0	0	0.0149	0.0000	0.0000	0.0000	0.0000	0.0000	0.0000	0.0000	0.0000	0.0000	0.0000
IESPGM.PTET51.1.25.31829	0.74872	0	0.02381	0.4434	0.03297	0.44706	0.5000	0.4806	0.0706	0.3874	0.0000	0.0000	0.0000	0.0000	0.0732	0.0000	0.0408
IESPGM.PTET51.1.17.315122	0.78333	0	0.14286	0.37079	0.13187	0.40278	0.1481	0.3651	0.0388	0.0959	0.0130	0.0000	0.0000	0.0000	0.2459	0.0000	0.4180
IESPGM.PTET51.1.39.152057	0.72455	0.0102	0	0.30303	0.01205	0.11905	0.1964	0.0479	0.0824	0.1084	0.0102	0.0073	0.0000	0.0000	0.0328	0.0073	0.1456
IESPGM.PTET51.1.40.347261	0.70303	0	0.01923	0.35802	0.06024	0.01471	0.2282	0.0275	0.0000	0.0312	0.0000	0.0074	0.0000	0.0000	0.0185	0.0074	0.0274
IESPGM.PTET51.1.89.99383	0.72289	0	0.0303	0.29825	0.34615	0.37037	0.3358	0.4554	0.0750	0.4020	0.0000	0.0085	0.0526	0.0000	0.0806	0.0085	0.0642
IESPGM.PTET51.1.46.399758	0.81395	0.01351	0.23077	0.48182	0.54971	0.16216	0.5156	0.1023	0.1154	0.5263	0.0215	0.0156	0.0000	0.0000	0.3333	0.0156	0.3707
IESPGM.PTET51.1.9.341596	0.75893	0	0	0.03279	0	0	0.0083	0.0000	0.0870	0.0147	0.0109	0.0000	0.0000	0.0000	0.0196	0.0000	0.0000
IESPGM.PTET51.1.128.148044	0.78169	0.0137	0	0	0	0	0.0127	0.0000	0.0000	0.0000	0.0125	0.0000	0.0000	0.0000	0.0000	0.0000	0.0260
IESPGM.PTET51.1.3.496571	0.82791	0.08451	0.02632	0.5	0.36364	0.69149	0.4367	0.6573	0.0625	0.6619	0.0000	0.0085	0.0000	0.0000	0.4821	0.0085	0.4729
IESPGM.PTET51.1.48.288047	0.74432	0.01923	0.04167	0.43137	0.26619	0.31325	0.5487	0.4476	0.0412	0.2000	0.0198	0.0164	0.0109	0.0000	0.1452	0.0164	0.3113
IESPGM.PTET51.1.167.156692	0.81006	0.01538	0.02105	0.56667	0.29167	0.5	0.4878	0.4310	0.0769	0.2703	0.0000	0.0000	0.0000	0.0000	0.1930	0.0000	0.2439
IESPGM.PTET51.1.58.333903	0.70718	0.00885	0	0	0	0	0.0000	0.0000	0.0000	0.0000	0.0000	0.0000	0.0000	0.0000	0.0217	0.0000	0.0000
IESPGM.PTET51.1.68.2652	0.7381	0	0	0	0.01852	0	0.0000	0.0000	0.0506	0.0000	0.0000	0.0000	0.0000	0.0000	0.0204	0.0000	0.0448
IESPGM.PTET51.1.13.263648	0.77982	0	0	0.02667	0	0.02041	0.0175	0.0150	0.1226	0.0000	0.0119	0.0000	0.0000	0.0000	0.0952	0.0000	0.0270
IESPGM.PTET51.1.75.114112	0.76111	0	0	0.125	0.0303	0.01818	0.0000	0.0076	0.0000	0.0000	0.0000	0.0000	0.0141	0.0000	0.0185	0.0000	0.0089
IESPGM.PTET51.1.56.253793	0.768	0.02326	0.06579	0.125	0.03333	0.12	0.0000	0.0099	0.0127	0.0000	0.0100	0.0072	0.0526	0.0000	0.0250	0.0072	0.0122
IESPGM.PTET51.1.10.464850	0.87435	0.03571	0.17742	0.52632	0.32203	0.16667	0.5902	0.0889	0.1474	0.0674	0.0167	0.0545	0.0000	0.0000	0.2917	0.0545	0.5478
IESPGM.PTET51.1.75.129898	0.75521	0.01333	0	0.48352	0.31757	0.65823	0.5176	0.7069	0.1101	0.3333	0.0000	0.0231	0.0000	0.0000	0.1600	0.0231	0.1789
IESPGM.PTET51.1.105.136139	0.81095	0.18889	0.01802	0.42727	0.73134	0.48039	0.6024	0.5986	0.1196	0.6531	0.0000	0.0000	0.0133	0.0390	0.3774	0.0000	0.5667
IESPGM.PTET51.1.154.106571	0.69271	0	0	0	0	0	0.0000	0.0079	0.0120	0.0000	0.0000	0.0068	0.0000	0.0000	0.0000	0.0068	0.0000
IESPGM.PTET51.1.3.669339	0.77041	0.16102	0.17949	0.46316	0.59459	0.54762	0.4925	0.4077	0.0417	0.7589	0.0000	0.0280	0.0087	0.0000	0.3333	0.0280	0.6621
IESPGM.PTET51.1.88.290624	0.66265	0	0	0.01075	0.00781	0.01493	0.0085	0.0180	0.0000	0.0000	0.0000	0.0000	0.0000	0.0000	0.0000	0.0000	0.0000
IESPGM.PTET51.1.187.33904	0.78414	0	0	0.43529	0	0.01316	0.2083	0.0175	0.0118	0.0102	0.0000	0.0000	0.0000	0.0000	0.0000	0.0000	0.0000
IESPGM.PTET51.1.147.96884	0.80711	0.02222	0.0303	0.48889	0.43396	0.2	0.3902	0.1170	0.0390	0.4198	0.0000	0.0000	0.0000	0.0000	0.0769	0.0000	0.0865
IESPGM.PTET51.1.134.41990	0.71505	0	0	0	0	0	0.0000	0.0000	0.0000	0.0000	0.0120	0.0000	0.0000	0.0000	0.0000	0.0000	0.0000
IESPGM.PTET51.1.171.63282	0.80714	0	0.01316	0.01429	0	0	0.0000	0.0000	0.0159	0.0000	0.0000	0.0000	0.0000	0.0000	0.0370	0.0000	0.0000
IESPGM.PTET51.1.5.399584	0.64115	0	0	0	0	0	0.0000	0.0000	0.0097	0.0000	0.0000	0.0000	0.0123	0.0000	0.0476	0.0000	0.0208
IESPGM.PTET51.1.102.184234	0.68317	0	0	0.41892	0.01087	0.03175	0.4423	0.0342	0.0455	0.0417	0.0000	0.0000	0.0000	0.0000	0.1311	0.0000	0.3628
IESPGM.PTET51.1.36.294915	0.81208	0.02899	0.01667	0.66667	0.04478	0.125	0.4150	0.0574	0.1212	0.0323	0.0000	0.0074	0.0000	0.0000	0.3673	0.0074	0.4930
IESPGM.PTET51.1.98.43598	0.69128	0	0	0	0	0	0.0000	0.0000	0.0093	0.0000	0.0000	0.0000	0.0000	0.0000	0.0000	0.0000	0.0179
IESPGM.PTET51.1.170.145084	0.875	0.57143	0.02174	0.65517	0.07692	0.47826	0.6423	0.6832	0.0270	0.1897	0.0385	0.0147	0.0000	0.0000	0.1111	0.0147	0.0323
IESPGM.PTET51.1.34.452059	0.7931	0	0.05495	0.07843	0.38462	0.08571	0.1136	0.0000	0.0094	0.0353	0.0000	0.0077	0.0000	0.0185	0.0652	0.0077	0.0825
IESPGM.PTET51.1.14.137128	0.79558	0.16	0	0.50847	0.48936	0.5942	0.5426	0.6952	0.1061	0.6691	0.0000	0.0180	0.0000	0.0000	0.5316	0.0180	0.6667
IESPGM.PTET51.1.2.633953	0.7907	0.01351	0	0	0	0	0.0000	0.0000	0.0000	0.0000	0.0000	0.0000	0.0000	0.0000	0.0208	0.0000	0.0000
IESPGM.PTET51.1.110.188736	0.76536	0.01087	0	0.07692	0.00662	0.01695	0.0000	0.0101	0.0100	0.0000	0.0000	0.0000	0.0000	0.0000	0.0000	0.0000	0.0252
IESPGM.PTET51.1.32.141040	0.76984	0.01124	0.09677	0.56034	0.76087	0.57143	0.3782	0.2619	0.0106	0.3012	0.0000	0.0000	0.0091	0.0000	0.0714	0.0000	0.0990
IESPGM.PTET51.1.34.180491	0.81061	0	0.05195	0.46753	0.5	0.65455	0.3942	0.2545	0.0222	0.4000	0.0000	0.0000	0.0000	0.0000	0.1250	0.0000	0.1196
IESPGM.PTET51.1.171.98395	0.625	0	0	0.25758	0	0	0.0851	0.0000	0.0000	0.0000	0.0000	0.0000	0.0000	0.0000	0.0175	0.0000	0.0208
IESPGM.PTET51.1.164.3311	0.36364	0	0.05128	0.15385	0.04348	0.47059	0.1538	0.1429	0.0545	0.0000	0.0182	0.0000	0.0000	0.0000	0.0857	0.0000	0.0667
IESPGM.PTET51.1.69.213420	0.77978	0	0.0102	0.52066	0.5443	0.33333	0.4640	0.3333	0.0526	0.0704	0.0000	0.0000	0.0000	0.0000	0.0200	0.0000	0.0000
IESPGM.PTET51.1.180.29981	0.805	0	0	0	0.01667	0	0.0000	0.0000	0.0000	0.0000	0.0000	0.0093	0.0000	0.0000	0.0000	0.0093	0.0000
IESPGM.PTET51.1.170.75907	0.832	0.5566	0.5	0.3125	0.33333	0.58537	0.1786	0.4574	0.5083	0.3333	0.1414	0.0833	0.1053	0.5128	0.1569	0.0833	0.0680
IESPGM.PTET51.1.120.86980	0.73171	0.07778	0.18478	0.61111	0.69298	0.7033	0.4050	0.7176	0.0732	0.7579	0.0000	0.0000	0.0183	0.0000	0.3448	0.0000	0.5693
IESPGM.PTET51.1.126.211770	0.79899	0	0	0.3125	0.01887	0	0.0621	0.0000	0.0085	0.0000	0.0000	0.0000	0.0000	0.0000	0.0000	0.0000	0.0000
IESPGM.PTET51.1.161.104613	0.73295	0	0	0.01429	0.01266	0	0.0000	0.0000	0.0417	0.0000	0.0000	0.0000	0.0000	0.0000	0.0000	0.0000	0.0000
IESPGM.PTET51.1.189.22331	0.92574	0.02439	0	0.77778	0.4697	0.54545	0.6701	0.5250	0.0345	0.5634	0.0000	0.0200	0.0000	0.0000	0.7500	0.0200	0.5000
IESPGM.PTET51.1.141.105160	0.80934	0.18367	0.22105	0.61798	0.58261	0.35938	0.5448	0.4364	0.2556	0.4608	0.0141	0.0472	0.0179	0.0000	0.3803	0.0472	0.5865
IESPGM.PTET51.1.66.274857	0.67089	0.01064	0.01282	0.20513	0	0	0.0241	0.0000	0.0086	0.0000	0.0000	0.0000	0.0000	0.0000	0.0000	0.0000	0.0000
IESPGM.PTET51.1.40.344551	0.62941	0	0.00735	0.04854	0	0	0.0000	0.0000	0.0230	0.0000	0.0000	0.0000	0.0000	0.0000	0.0000	0.0000	0.0120
IESPGM.PTET51.1.71.135440	0.78286	0.05263	0	0.5873	0.06918	0.25641	0.2650	0.1224	0.0105	0.0563	0.0098	0.0000	0.0000	0.0000	0.0545	0.0000	0.0476
IESPGM.PTET51.1.78.22428	0.71795	0.24419	0.18487	0.59524	0.37719	0.70652	0.3654	0.7000	0.0541	0.6364	0.0000	0.0000	0.0000	0.0000	0.3521	0.0000	0.5463
IESPGM.PTET51.1.72.161605	0.62626	0	0.00847	0.28736	0.06316	0.01266	0.2714	0.0085	0.0101	0.0110	0.0000	0.0000	0.0000	0.0139	0.0159	0.0000	0.0000
IESPGM.PTET51.1.83.113059	0.98214	1	0.88235	0.93671	1	1	0.5920	0.7786	0.0580	0.7717	0.0317	0.0115	0.0702	0.0455	0.4754	0.0115	0.7524
IESPGM.PTET51.1.12.140392	0.75862	0	0	0.15385	0.02632	0.10714	0.1931	0.0541	0.0471	0.0351	0.0000	0.0000	0.0000	0.0000	0.0000	0.0000	0.0680
IESPGM.PTET51.1.29.305577	0.76577	0	0	0.0125	0	0	0.0000	0.0000	0.0000	0.0000	0.0000	0.0000	0.0000	0.0000	0.0000	0.0000	0.0095
IESPGM.PTET51.1.18.134388	1	0.94118	0.95833	0.89655	1	1	1.0000	0.9655	0.7143	1.0000	1.0000	0.7857	0.5000	1.0000	1.0000	0.7857	1.0000
IESPGM.PTET51.1.152.200058	0.77333	0.01351	0	0.35	0.22222	0.30208	0.1345	0.2396	0.0319	0.1149	0.0000	0.0000	0.0000	0.0000	0.0000	0.0000	0.0093
IESPGM.PTET51.1.68.160052	0.77273	0.43396	0.01887	0.55208	0.74324	0.71818	0.3952	0.7769	0.1341	0.5950	0.0000	0.0085	0.0105	0.0000	0.3898	0.0085	0.5902
IESPGM.PTET51.1.60.254778	0.76978	0.01042	0.03922	0.01754	0.11111	0.03922	0.0312	0.0000	0.0392	0.0460	0.0000	0.0000	0.0000	0.0000	0.0469	0.0000	0.0826
IESPGM.PTET51.1.24.152292	0.78404	0.01124	0.0102	0.48315	0.24528	0.23729	0.4276	0.3401	0.0568	0.2788	0.0000	0.0070	0.0000	0.0000	0.0000	0.0070	0.0396
IESPGM.PTET51.1.24.369229	0.78698	0	0	0.09259	0	0	0.0144	0.0000	0.0000	0.0000	0.0000	0.0000	0.0000	0.0000	0.0000	0.0000	0.0083
IESPGM.PTET51.1.76.97471	0.75824	0.04706	0	0.41772	0.11765	0.35556	0.5174	0.4342	0.0833	0.3212	0.0082	0.0000	0.0000	0.0000	0.0179	0.0000	0.0522
IESPGM.PTET51.1.37.152145	0.72458	0.02151	0.01042	0.26596	0.1573	0.06897	0.2128	0.0870	0.0222	0.0909	0.0133	0.0092	0.0000	0.0000	0.0000	0.0092	0.0192
IESPGM.PTET51.1.107.250566	0.8481	0	0.08	0.37838	0.24031	0.37143	0.4014	0.4000	0.0404	0.4457	0.0000	0.0000	0.0000	0.0000	0.1406	0.0000	0.4537
IESPGM.PTET51.1.140.227524	0.83333	0	0	0.30189	0	0	0.0533	0.0000	0.0204	0.0000	0.0000	0.0000	0.0000	0.0000	0.0000	0.0000	0.0202
IESPGM.PTET51.1.7.180883	0.76046	0	0.008	0.2234	0	0	0.0078	0.0087	0.0000	0.0000	0.0000	0.0000	0.0000	0.0000	0.0000	0.0000	0.0165
IESPGM.PTET51.1.49.283240	0.78022	0.01163	0.01099	0.04615	0.12308	0	0.0400	0.0105	0.0114	0.0366	0.0000	0.0000	0.0000	0.0000	0.0833	0.0000	0.0833
IESPGM.PTET51.1.88.180646	0.79006	0.00962	0	0.06383	0.03488	0	0.0000	0.0092	0.0000	0.0000	0.0000	0.0000	0.0000	0.0000	0.0000	0.0000	0.0000
IESPGM.PTET51.1.111.145163	0.75373	0.02439	0	0	0.06897	0.02128	0.0331	0.0000	0.0000	0.0000	0.0000	0.0000	0.0000	0.0000	0.0000	0.0000	0.0190
IESPGM.PTET51.1.134.137881	0.7381	0	0	0.21429	0.07692	0.02778	0.0550	0.0103	0.0303	0.0130	0.0105	0.0000	0.0000	0.0000	0.0000	0.0000	0.0192
IESPGM.PTET51.1.1.150440	0.69565	0.02273	0	0.46903	0.46457	0.4	0.5655	0.3786	0.0685	0.4706	0.0116	0.0144	0.0000	0.0000	0.3455	0.0144	0.3152
IESPGM.PTET51.1.129.126324	0.74539	0.01042	0	0.02564	0.01064	0.01429	0.0078	0.0146	0.0581	0.0000	0.0000	0.0000	0.0000	0.0000	0.0152	0.0000	0.0104
IESPGM.PTET51.1.39.436555	0.82784	0	0	0.5	0.26271	0	0.2661	0.0093	0.0222	0.0000	0.0000	0.0088	0.0000	0.0000	0.0000	0.0088	0.0000
IESPGM.PTET51.1.24.179144	0.7485	0.02247	0.12844	0.60714	0.44444	0.29231	0.3089	0.3019	0.0833	0.2874	0.0127	0.0078	0.0000	0.0000	0.4516	0.0078	0.5455
IESPGM.PTET51.1.16.299896	0.76577	0.00971	0.03883	0.31522	0.40909	0.34694	0.1288	0.2302	0.0609	0.2716	0.0000	0.0000	0.0000	0.0000	0.0145	0.0000	0.0357
IESPGM.PTET51.1.13.350425	0.75568	0	0.01075	0	0	0	0.0000	0.0000	0.0000	0.0222	0.0106	0.0000	0.0000	0.0000	0.0000	0.0000	0.0000
IESPGM.PTET51.1.104.232728	0.72449	0	0.00833	0.12245	0.0241	0.07865	0.0174	0.0259	0.0515	0.0899	0.0000	0.0000	0.0000	0.0000	0.0000	0.0000	0.0103
IESPGM.PTET51.1.87.293526	0.78855	0	0	0	0	0	0.0000	0.0000	0.0081	0.0000	0.0000	0.0000	0.0000	0.0000	0.0000	0.0000	0.0000
IESPGM.PTET51.1.108.42049	0.72464	0	0	0.08696	0.08696	0.03509	0.0394	0.0000	0.0000	0.0806	0.0000	0.0000	0.0000	0.0000	0.0000	0.0000	0.0562
IESPGM.PTET51.1.12.368648	0.71362	0	0.01087	0.53043	0.20482	0.30159	0.4580	0.2035	0.0769	0.2692	0.0000	0.0089	0.0000	0.0000	0.1111	0.0089	0.0336
IESPGM.PTET51.1.104.127466	0.73333	0	0	0	0	0	0.0000	0.0000	0.0333	0.0000	0.0000	0.0000	0.0000	0.0000	0.0000	0.0000	0.0000
IESPGM.PTET51.1.155.188761	0.74227	0	0.0098	0.01282	0.02793	0	0.0000	0.0000	0.0000	0.0000	0.0000	0.0000	0.0000	0.0000	0.0000	0.0000	0.0000
IESPGM.PTET51.1.138.68705	0.81046	0.11111	0.17568	0.48214	0.41844	0.83721	0.4771	0.7368	0.0842	0.8022	0.0000	0.0078	0.0000	0.0000	0.2763	0.0078	0.4597
IESPGM.PTET51.1.17.324729	0.67196	0	0	0	0	0	0.0000	0.0149	0.0088	0.0000	0.0000	0.0000	0.0000	0.0000	0.0169	0.0000	0.0341
IESPGM.PTET51.1.151.30236	0.7783	0.03636	0.16529	0.40789	0.57937	0.45133	0.4085	0.4259	0.0278	0.5568	0.0000	0.0459	0.0000	0.0159	0.2245	0.0459	0.3846
IESPGM.PTET51.1.128.188971	0.81122	0	0.01031	0.15942	0.01389	0	0.0074	0.0103	0.0563	0.0471	0.0000	0.0086	0.0000	0.0149	0.0238	0.0086	0.0000
IESPGM.PTET51.1.108.274850	0.79259	0.01053	0	0.02273	0	0	0.0084	0.0000	0.0000	0.0000	0.0000	0.0000	0.0000	0.0000	0.1034	0.0000	0.1078
IESPGM.PTET51.1.106.163430	0.79787	0	0	0.58879	0.49515	0.40816	0.4817	0.3796	0.0208	0.3462	0.0000	0.0000	0.0000	0.0000	0.0154	0.0000	0.0000
IESPGM.PTET51.1.63.122468	0.73054	0.00943	0	0	0	0	0.0000	0.0000	0.0130	0.0000	0.0000	0.0000	0.0000	0.0000	0.0000	0.0000	0.0000
IESPGM.PTET51.1.75.120665	0.75543	0.01493	0.00926	0.02062	0.01471	0	0.0118	0.0198	0.0149	0.0000	0.0000	0.0120	0.0000	0.0000	0.0196	0.0120	0.0122
IESPGM.PTET51.1.4.780847	0.76015	0	0.00833	0.26957	0	0	0.1570	0.0000	0.0000	0.0109	0.0000	0.0000	0.0000	0.0000	0.0000	0.0000	0.0000
IESPGM.PTET51.1.41.71390	0.75978	0	0.01042	0.0678	0.06452	0.05405	0.0340	0.0977	0.0296	0.0120	0.0000	0.0000	0.0000	0.0000	0.0156	0.0000	0.0100
IESPGM.PTET51.1.94.280172	0.8	0	0	0	0	0	0.0000	0.0000	0.0000	0.0000	0.0000	0.0000	0.0000	0.0000	0.0000	0.0000	0.0000
IESPGM.PTET51.1.4.496459	0.87072	0.08602	0.02679	0.55469	0.73529	0.45545	0.3885	0.5379	0.0714	0.3723	0.0000	0.0000	0.0000	0.0000	0.1935	0.0000	0.0787
IESPGM.PTET51.1.92.327240	0.81203	0.01887	0	0.25758	0.08889	0.2	0.2292	0.3333	0.0976	0.0377	0.0000	0.0000	0.0000	0.0000	0.0000	0.0000	0.0392
IESPGM.PTET51.1.76.112225	0.78646	0.02105	0.0396	0.59223	0.56742	0.41935	0.4960	0.5039	0.0286	0.3232	0.0000	0.0000	0.0330	0.0000	0.3750	0.0000	0.2283
IESPGM.PTET51.1.120.144372	0.79167	0.03371	0.10569	0.5	0.33333	0.16667	0.2845	0.0568	0.0769	0.0541	0.0000	0.0000	0.0000	0.0000	0.1333	0.0000	0.1827
IESPGM.PTET51.1.110.185749	0.80894	0	0	0.4	0.21277	0.10294	0.3665	0.1296	0.0550	0.4688	0.0108	0.0000	0.0000	0.0000	0.1772	0.0000	0.2478
IESPGM.PTET51.1.11.206835	0.8156	0	0.01786	0.5283	0.08696	0.11111	0.3393	0.0333	0.0652	0.0000	0.0000	0.0000	0.0000	0.0000	0.0909	0.0000	0.0000
IESPGM.PTET51.1.111.145290	0.8018	0.01429	0	0	0.01042	0	0.0000	0.0000	0.0256	0.0000	0.0000	0.0000	0.0000	0.0000	0.0345	0.0000	0.0094
IESPGM.PTET51.1.39.376863	0.7554	0	0	0	0	0	0.0000	0.0000	0.0000	0.0000	0.0000	0.0000	0.0000	0.0000	0.0000	0.0000	0.0000
IESPGM.PTET51.1.21.226876	0.67442	0.01111	0	0.16923	0.18349	0.07273	0.0735	0.0000	0.1000	0.0128	0.0000	0.0000	0.0000	0.0000	0.1750	0.0000	0.2742
IESPGM.PTET51.1.156.14675	0.77387	0	0	0.19118	0	0.01786	0.0685	0.0244	0.0135	0.0000	0.0000	0.0000	0.0000	0.0000	0.0000	0.0000	0.0000
IESPGM.PTET51.1.46.308122	0.73617	0	0	0.11111	0	0	0.0146	0.0074	0.0000	0.0000	0.0000	0.0000	0.0100	0.0000	0.0000	0.0000	0.0099
IESPGM.PTET51.1.2.748014	0.71689	0.01923	0.13534	0.27723	0.52475	0.61765	0.1894	0.6429	0.0097	0.5644	0.0104	0.0000	0.0000	0.0000	0.0833	0.0000	0.2564
IESPGM.PTET51.1.106.128665	0.76238	0.01099	0.02105	0.47959	0.16667	0.10714	0.2960	0.0619	0.0000	0.1351	0.0282	0.0362	0.0196	0.0000	0.0545	0.0362	0.0971
IESPGM.PTET51.1.149.131927	0.80734	0.05747	0.05505	0.50833	0.51	0.4955	0.4444	0.2804	0.0250	0.4766	0.0000	0.0081	0.0000	0.0000	0.1538	0.0081	0.1262
IESPGM.PTET51.1.2.66696	0.85433	0.375	0	0.51765	0.82941	0.72358	0.4778	0.7921	0.1099	0.7027	0.0000	0.0000	0.0000	0.0000	0.3291	0.0000	0.5137
IESPGM.PTET51.1.48.384625	0.82488	0.01149	0	0.53731	0.16049	0.06329	0.2432	0.0849	0.0000	0.0345	0.0000	0.0075	0.0000	0.0000	0.1967	0.0075	0.0714
IESPGM.PTET51.1.136.64428	0.80269	0	0.02752	0.41837	0.05882	0.01887	0.2295	0.0484	0.0750	0.0400	0.0114	0.0000	0.0000	0.0000	0.0962	0.0000	0.0696
IESPGM.PTET51.1.4.716560	0.7006	0	0.00862	0.05263	0.03529	0.05455	0.1042	0.0851	0.0108	0.0115	0.0000	0.0000	0.0000	0.0000	0.0000	0.0000	0.0000
IESPGM.PTET51.1.60.29542	0.75676	0	0	0.2	0.25352	0.03529	0.0470	0.0163	0.0083	0.0667	0.0000	0.0000	0.0000	0.0000	0.0364	0.0000	0.0000
IESPGM.PTET51.1.124.198943	0.78307	0.01099	0.02299	0.56044	0.28947	0.20548	0.5000	0.3519	0.0577	0.1875	0.0000	0.0172	0.0000	0.0000	0.3455	0.0172	0.2056
IESPGM.PTET51.1.1.650205	0.80455	0.04464	0.04396	0.58947	0.38624	0.30159	0.4586	0.3228	0.0000	0.3258	0.0000	0.0000	0.0000	0.0000	0.0175	0.0000	0.0180
IESPGM.PTET51.1.48.104897	0.7799	0	0.01053	0.05634	0.04167	0.08929	0.0286	0.2105	0.0000	0.0215	0.0000	0.0000	0.0000	0.0000	0.0000	0.0000	0.0000
IESPGM.PTET51.1.79.190482	0.71186	0	0	0	0	0	0.0000	0.0000	0.0000	0.0000	0.0000	0.0000	0.0000	0.0000	0.0192	0.0000	0.0000
IESPGM.PTET51.1.9.588665	0.76238	0.01205	0	0.17241	0.01471	0	0.0061	0.0185	0.0000	0.0000	0.0000	0.0000	0.0000	0.0000	0.0000	0.0000	0.0000
IESPGM.PTET51.1.56.367374	0.72428	0	0	0.21176	0	0	0.0093	0.0000	0.0000	0.0000	0.0000	0.0000	0.0000	0.0000	0.0161	0.0000	0.0000
IESPGM.PTET51.1.21.430950	0.65625	0.08333	0.00885	0.32895	0.08824	0.10169	0.4683	0.0326	0.2000	0.1429	0.0127	0.0000	0.0000	0.0000	0.2143	0.0000	0.1327
IESPGM.PTET51.1.17.516354	0.77987	0.02469	0	0.33333	0.10526	0	0.4759	0.0101	0.0795	0.0213	0.0000	0.0061	0.0000	0.0000	0.1250	0.0061	0.1455
IESPGM.PTET51.1.46.452862	0.85906	0	0.0099	0	0	0	0.0000	0.0000	0.0192	0.0109	0.0000	0.0000	0.0000	0.0000	0.0000	0.0000	0.0462
IESPGM.PTET51.1.23.210401	0.82917	0.01136	0.01163	0.45736	0.23913	0.0641	0.3791	0.0526	0.0000	0.0600	0.0099	0.0000	0.0179	0.0000	0.0000	0.0000	0.0000
IESPGM.PTET51.1.171.85262	0.82051	0	0	0.49515	0.51818	0.19403	0.5181	0.2929	0.0133	0.3118	0.0000	0.0000	0.0000	0.0000	0.0469	0.0000	0.0645
IESPGM.PTET51.1.176.37100	0.58333	0	0	0.06061	0.04082	0	0.5533	0.3362	0.0667	0.0455	0.0000	0.0000	0.0000	0.0000	0.0000	0.0000	0.0000
IESPGM.PTET51.1.48.391820	0.73896	0	0.0177	0.41237	0.08219	0.02222	0.2556	0.0547	0.0175	0.0097	0.0000	0.0000	0.0000	0.0000	0.0149	0.0000	0.0172
IESPGM.PTET51.1.111.210104	0.78899	0.00943	0.00763	0	0	0	0.0000	0.0000	0.0000	0.0000	0.0000	0.0000	0.0000	0.0000	0.0000	0.0000	0.0110
IESPGM.PTET51.1.64.409567	0.68966	0	0	0.05085	0	0	0.0096	0.0000	0.0602	0.0000	0.0000	0.0000	0.0000	0.0000	0.0000	0.0000	0.0417
IESPGM.PTET51.1.67.184154	0.85854	0.0137	0.03883	0.42391	0.52174	0.37705	0.2282	0.4013	0.0458	0.4167	0.0000	0.0131	0.0000	0.0000	0.0545	0.0131	0.0647
IESPGM.PTET51.1.121.24573	0.7764	0.13095	0.10753	0.51429	0.44545	0.41791	0.4492	0.4737	0.1341	0.3333	0.0000	0.0069	0.0000	0.0000	0.3134	0.0069	0.4444
IESPGM.PTET51.1.160.62611	0.78161	0	0	0.42553	0.23364	0.375	0.0964	0.0135	0.0513	0.0000	0.0000	0.0000	0.0000	0.0000	0.0204	0.0000	0.1081
IESPGM.PTET51.1.111.178020	0.82105	0	0.06122	0.46667	0.01527	0.1	0.2527	0.0435	0.0395	0.0417	0.0141	0.0172	0.0526	0.0000	0.0678	0.0172	0.0118
IESPGM.PTET51.1.394.5303	0.83529	0.17391	0.17143	0.48148	0.30769	0.43478	0.3676	0.2821	0.2340	0.0385	0.0000	0.0145	0.0000	0.0000	0.2903	0.0145	0.2542
IESPGM.PTET51.1.135.107995	0.73756	0	0	0	0	0	0.0000	0.0000	0.0000	0.0000	0.0000	0.0089	0.0000	0.0000	0.0000	0.0089	0.0000
IESPGM.PTET51.1.89.228860	0.78846	0	0	0.53731	0.18079	0	0.4746	0.0392	0.0326	0.0253	0.0000	0.0079	0.0000	0.0000	0.0192	0.0079	0.0098
IESPGM.PTET51.1.86.26331	0.77934	0.0101	0.01739	0.21429	0.11392	0.2375	0.0808	0.1714	0.0978	0.0964	0.0000	0.0000	0.0000	0.0000	0.1064	0.0000	0.0164
IESPGM.PTET51.1.63.145233	0.78049	0	0	0.03659	0	0.00625	0.0000	0.0105	0.0300	0.0000	0.0000	0.0088	0.0000	0.0000	0.0625	0.0088	0.0000
IESPGM.PTET51.1.53.178178	0.76159	0	0.0119	0.07843	0.00617	0	0.0139	0.0000	0.0980	0.0000	0.0000	0.0000	0.0000	0.0000	0.0566	0.0000	0.0143
IESPGM.PTET51.1.154.171563	0.85526	0	0.01064	0.36735	0	0	0.1150	0.0135	0.0120	0.0000	0.0119	0.0000	0.0000	0.0000	0.0000	0.0000	0.0145
IESPGM.PTET51.1.19.313546	0.78095	0.03297	0.0087	0.39394	0.20455	0.07576	0.4581	0.1875	0.0101	0.0566	0.0115	0.0000	0.0000	0.0000	0.0000	0.0000	0.0098
IESPGM.PTET51.1.128.206491	0.80702	0.01064	0.00862	0.46237	0.29825	0.16216	0.3913	0.2973	0.0235	0.2118	0.0000	0.0072	0.0000	0.0000	0.0339	0.0072	0.0109
IESPGM.PTET51.1.76.3667	0.35484	0	0	0	0	0	0.0000	0.0000	0.0000	0.0000	0.0000	0.0000	0.0000	0.0000	0.0256	0.0000	0.0294
IESPGM.PTET51.1.86.81112	0.81148	0.01124	0.07018	0.39048	0.04667	0.01887	0.2812	0.0000	0.0200	0.1389	0.0000	0.0000	0.0000	0.0000	0.0328	0.0000	0.0762
IESPGM.PTET51.1.91.275326	0.70395	0.00952	0.04301	0.55738	0.24359	0.2	0.3137	0.2020	0.0976	0.2857	0.0000	0.0000	0.0000	0.0169	0.1750	0.0000	0.2899
IESPGM.PTET51.1.133.17161	0.78495	0	0	0.52128	0.05303	0.11667	0.3294	0.0741	0.0169	0.2321	0.0000	0.0000	0.0000	0.0000	0.0000	0.0000	0.0000
IESPGM.PTET51.1.105.5524	0.82883	0	0	0.02222	0.01111	0.02439	0.0000	0.0156	0.0571	0.0633	0.0000	0.0000	0.0000	0.0000	0.0227	0.0000	0.0392
IESPGM.PTET51.1.68.211882	0.84293	0.08621	0	0.66176	0.31933	0.69492	0.6209	0.7073	0.0118	0.5946	0.0000	0.0082	0.0000	0.0000	0.0784	0.0082	0.2024
IESPGM.PTET51.1.74.103556	0.80603	0	0.07563	0.53125	0.56198	0.37805	0.4087	0.5283	0.0333	0.4943	0.0000	0.0000	0.0000	0.0143	0.2698	0.0000	0.3475
IESPGM.PTET51.1.3.720160	0.66667	0	0	0.31429	0.01235	0.01852	0.1825	0.0085	0.0227	0.0115	0.0000	0.0000	0.0000	0.0000	0.0189	0.0000	0.0000
IESPGM.PTET51.1.111.53314	0.75595	0	0.01176	0.15385	0	0.12069	0.0128	0.0000	0.0145	0.0000	0.0110	0.0000	0.0000	0.0000	0.0294	0.0000	0.0000
IESPGM.PTET51.1.45.380486	0.80952	0.02632	0	0.46774	0.44048	0.12069	0.3917	0.2185	0.0467	0.0959	0.0090	0.0000	0.0000	0.0000	0.0132	0.0000	0.0000
IESPGM.PTET51.1.9.491537	0.80952	0.01282	0.02105	0.33824	0.51923	0.11905	0.1156	0.2270	0.0099	0.1386	0.0112	0.0000	0.0000	0.0213	0.0345	0.0000	0.0976
IESPGM.PTET51.1.116.92794	0.70886	0.10476	0.1129	0.41573	0.07552	0.29577	0.5126	0.2966	0.2909	0.3431	0.0110	0.0533	0.0238	0.0000	0.3846	0.0533	0.6122
IESPGM.PTET51.1.85.120329	0.91589	0	0	0.42373	0.30303	0.05405	0.2836	0.2075	0.0260	0.0729	0.0000	0.0196	0.0000	0.0000	0.0682	0.0196	0.1087
IESPGM.PTET51.1.63.44489	0.86431	0.03	0.09677	0.58559	0.69048	0.60075	0.4206	0.6423	0.0333	0.7188	0.0000	0.0000	0.0000	0.0000	0.5854	0.0000	0.7568
IESPGM.PTET51.1.151.113	0.9085	0	0	0.01562	0.0303	0	0.0455	0.0000	0.0000	0.0000	0.0000	0.0000	0.0000	0.0000	0.0769	0.0000	0.2000
IESPGM.PTET51.1.40.174321	0.77876	0	0.01064	0.01786	0.13725	0.03636	0.0154	0.0000	0.0000	0.0580	0.0000	0.0066	0.0164	0.0000	0.0152	0.0066	0.0099
IESPGM.PTET51.1.135.106378	0.51449	0	0	0.16667	0.01163	0	0.0083	0.0000	0.0000	0.0000	0.0000	0.0000	0.0000	0.0000	0.0000	0.0000	0.0230
IESPGM.PTET51.1.56.382448	0.76364	0.04167	0.01	0.42857	0.19403	0.22222	0.2812	0.1148	0.0490	0.3019	0.0000	0.0000	0.0000	0.0000	0.0000	0.0000	0.0250
IESPGM.PTET51.1.183.52379	0.6519	0.0099	0.06667	0.44944	0.25	0.10769	0.3558	0.2105	0.0130	0.2346	0.0000	0.0000	0.0000	0.0000	0.1333	0.0000	0.2045
IESPGM.PTET51.1.117.203198	0.81992	0.02174	0	0.56552	0.46087	0.31343	0.4326	0.2353	0.0196	0.0759	0.0000	0.0093	0.0000	0.0000	0.0156	0.0093	0.0167
IESPGM.PTET51.1.1.328173	0.72727	0	0.12037	0.13265	0.23077	0.34783	0.1086	0.4503	0.0000	0.6441	0.0000	0.0073	0.0000	0.0000	0.0000	0.0073	0.0185
IESPGM.PTET51.1.152.6380	0.93023	0.08511	0.14493	0.6875	0.68	0.63158	0.7838	0.5000	0.3000	0.7938	0.0000	0.0233	0.0000	0.0000	0.5962	0.0233	0.8353
IESPGM.PTET51.1.171.129177	0.73684	0	0	0	0	0	0.0000	0.0000	0.0000	0.0000	0.0000	0.0000	0.0000	0.0000	0.0000	0.0000	0.0000
IESPGM.PTET51.1.48.209117	0.78146	0.15094	0.02105	0.53571	0.09804	0.3125	0.3732	0.1538	0.1720	0.2136	0.0116	0.0070	0.0000	0.0000	0.2200	0.0070	0.4222
IESPGM.PTET51.1.83.159341	0.79054	0	0.0125	0	0	0	0.0000	0.0000	0.0000	0.0000	0.0000	0.0000	0.0000	0.0000	0.0000	0.0000	0.0189
IESPGM.PTET51.1.35.58349	0.76259	0.06422	0.02752	0.53846	0.41429	0.18803	0.4087	0.1782	0.1200	0.1429	0.0000	0.0091	0.0109	0.0000	0.0444	0.0091	0.2703
IESPGM.PTET51.1.116.263874	0.75	0.45455	0.03077	0.52778	0.54955	0.49425	0.5266	0.5167	0.1837	0.7638	0.0000	0.0000	0.0000	0.0000	0.4691	0.0000	0.5762
IESPGM.PTET51.1.21.508471	0.8538	0	0.01042	0.01515	0	0	0.0000	0.0000	0.0185	0.0000	0.0000	0.0000	0.0000	0.0000	0.0000	0.0000	0.0000
IESPGM.PTET51.1.104.166834	0.83058	0	0	0.45614	0.24242	0.07143	0.3068	0.0964	0.0000	0.0625	0.0000	0.0000	0.0000	0.0000	0.0179	0.0000	0.0169
IESPGM.PTET51.1.90.235044	0.82143	0	0.06897	0.47475	0.2437	0.22917	0.3150	0.4310	0.0638	0.4632	0.0000	0.0104	0.0000	0.0145	0.0851	0.0104	0.0779
IESPGM.PTET51.1.39.85378	0.77976	0	0.12222	0.64384	0.45902	0.35821	0.4683	0.2571	0.1625	0.4321	0.0000	0.0000	0.0000	0.0000	0.3137	0.0000	0.4762
IESPGM.PTET51.1.19.195542	0.75909	0	0	0	0	0	0.0000	0.0000	0.0000	0.0000	0.0000	0.0000	0.0000	0.0000	0.0000	0.0000	0.0000
IESPGM.PTET51.1.93.264641	0.76818	0.07216	0.12903	0.5443	0.61644	0.29231	0.3455	0.2203	0.0000	0.3457	0.0125	0.0088	0.0112	0.0000	0.3134	0.0088	0.3824
IESPGM.PTET51.1.2.736738	0.81034	0	0	0.37288	0.17073	0	0.1645	0.0000	0.0071	0.0180	0.0000	0.0000	0.0000	0.0000	0.0175	0.0000	0.0000
IESPGM.PTET51.1.125.211536	0.67722	0.01111	0	0	0	0	0.0000	0.0000	0.0000	0.0000	0.0000	0.0000	0.0000	0.0000	0.0000	0.0000	0.0000
IESPGM.PTET51.1.172.63253	0.73377	0.6087	0.05263	0.55682	0.73418	0.79221	0.5168	0.7902	0.2283	0.7895	0.0000	0.0000	0.0000	0.0000	0.3175	0.0000	0.6847
IESPGM.PTET51.1.74.299308	0.80269	0.02679	0.07826	0.58824	0.15625	0.26733	0.4762	0.3592	0.0769	0.3053	0.0000	0.0104	0.0000	0.0000	0.2037	0.0104	0.4624
IESPGM.PTET51.1.68.295797	0.81022	0.09184	0.0431	0.54206	0.34653	0.49412	0.5305	0.5634	0.0893	0.4579	0.0000	0.0000	0.0000	0.0000	0.2727	0.0000	0.2828
IESPGM.PTET51.1.1.186638	0.75159	0.01053	0.08046	0.34091	0.7	0.40741	0.4636	0.4322	0.0127	0.3256	0.0000	0.0000	0.0000	0.0000	0.1316	0.0000	0.3229
IESPGM.PTET51.1.74.270225	0.80423	0.00794	0.04301	0.52564	0.28571	0.28571	0.3669	0.1667	0.0381	0.4062	0.0118	0.0147	0.0000	0.0000	0.0962	0.0147	0.0645
IESPGM.PTET51.1.117.143144	0.82796	0.12821	0.03636	0.16	0.05	0.08333	0.0208	0.0303	0.0563	0.0000	0.0345	0.0100	0.0000	0.0000	0.1176	0.0100	0.1159
IESPGM.PTET51.1.104.153124	0.8	0.05357	0	0.13978	0.23158	0.07042	0.0598	0.0000	0.0000	0.0260	0.0000	0.0000	0.0000	0.0000	0.1000	0.0000	0.1275
IESPGM.PTET51.1.30.82581	0.71257	0	0	0.36792	0.01087	0	0.2636	0.0094	0.0133	0.0000	0.0095	0.0000	0.0000	0.0000	0.0000	0.0000	0.0000
IESPGM.PTET51.1.71.200674	0.84689	0.02899	0.03125	0.55172	0.69159	0.39216	0.6186	0.4051	0.0571	0.4045	0.0000	0.0000	0.0000	0.0000	0.0357	0.0000	0.0118
IESPGM.PTET51.1.9.377361	0.77368	0	0	0.51181	0.4	0.29268	0.4690	0.1631	0.0930	0.0488	0.0000	0.0092	0.0098	0.0000	0.0667	0.0092	0.0213
IESPGM.PTET51.1.166.182769	0.71642	0.04225	0.00935	0.60674	0.08333	0.03846	0.5000	0.0800	0.1429	0.3421	0.0220	0.0000	0.0000	0.0000	0.3333	0.0000	0.3286
IESPGM.PTET51.1.38.19079	0.68696	0	0.01111	0.12	0	0	0.0000	0.0000	0.0000	0.0000	0.0000	0.0280	0.0000	0.0000	0.0000	0.0280	0.0282
IESPGM.PTET51.1.90.290651	0.63566	0.01163	0.11881	0.41935	0.32394	0.32394	0.2252	0.3400	0.0930	0.1549	0.0106	0.0000	0.0000	0.0000	0.3125	0.0000	0.5607
IESPGM.PTET51.1.62.129341	0.81416	0	0	0.46269	0.36429	0.16129	0.5430	0.1322	0.0532	0.0256	0.0115	0.0000	0.0000	0.0000	0.0200	0.0000	0.0101
IESPGM.PTET51.1.33.226692	0.76682	0.00962	0.00826	0.4	0.03704	0.03125	0.1950	0.0325	0.0108	0.0426	0.0000	0.0000	0.0000	0.0000	0.0417	0.0000	0.1009
IESPGM.PTET51.1.127.40700	0.79907	0.01429	0.01087	0.63492	0.68627	0.16129	0.5034	0.1096	0.0230	0.2921	0.0208	0.0000	0.0000	0.0143	0.2391	0.0000	0.1494
IESPGM.PTET51.1.142.167563	0.75706	0	0	0.38596	0.10744	0.01449	0.2500	0.0211	0.0118	0.0141	0.0000	0.0000	0.0000	0.0000	0.0164	0.0000	0.0000
IESPGM.PTET51.1.134.134393	0.63158	0.01064	0.01031	0	0	0	0.0000	0.0000	0.0000	0.0118	0.0000	0.0000	0.0000	0.0000	0.0000	0.0000	0.0000
IESPGM.PTET51.1.29.216151	0.70833	0.01786	0.11111	0.6	0.44167	0.58065	0.3960	0.3186	0.0120	0.3846	0.0000	0.0000	0.0000	0.0000	0.3548	0.0000	0.4954
IESPGM.PTET51.1.72.97931	0.77692	0	0	0	0	0	0.0000	0.0000	0.0337	0.0000	0.0164	0.0000	0.0000	0.0000	0.0164	0.0000	0.0000
IESPGM.PTET51.1.96.326256	0.84906	0.74107	0.01176	0.58209	0.61667	0.67647	0.6547	0.7754	0.3077	0.7700	0.0000	0.0000	0.0000	0.0000	0.4510	0.0000	0.5698
IESPGM.PTET51.1.95.182688	0.72727	0	0	0.57944	0.16154	0.05952	0.3673	0.0600	0.0000	0.0375	0.0000	0.0000	0.0000	0.0000	0.0000	0.0000	0.0446
IESPGM.PTET51.1.42.173220	0.79147	0.23853	0.08247	0.69792	0.46825	0.69444	0.4710	0.6176	0.1239	0.5556	0.0000	0.0000	0.0000	0.0000	0.4935	0.0000	0.6519
IESPGM.PTET51.1.58.268000	0.80124	0.01176	0.0122	0.31148	0.04706	0	0.2721	0.0000	0.0128	0.0123	0.0000	0.0000	0.0000	0.0000	0.0345	0.0000	0.0312
IESPGM.PTET51.1.21.238314	0.79856	0.01136	0	0.28205	0	0.09091	0.0721	0.0435	0.0349	0.0256	0.0000	0.0000	0.0000	0.0000	0.0208	0.0000	0.0222
IESPGM.PTET51.1.106.3389	0.78481	0	0.02469	0.3617	0.30303	0.35897	0.3121	0.3680	0.0222	0.5000	0.0200	0.0234	0.0000	0.0000	0.0000	0.0234	0.0253
IESPGM.PTET51.1.163.192393	0.80328	0	0	0	0	0	0.0086	0.0000	0.0225	0.0000	0.0000	0.0000	0.0000	0.0000	0.0000	0.0000	0.0000
IESPGM.PTET51.1.70.98075	0.74274	0	0	0.03	0	0	0.0000	0.0000	0.0094	0.0000	0.0000	0.0000	0.0000	0.0000	0.0000	0.0000	0.0000
IESPGM.PTET51.1.35.250680	0.75879	0.07273	0.13684	0.30841	0.07042	0.51948	0.3554	0.7200	0.0652	0.6707	0.0098	0.0083	0.0145	0.0000	0.3488	0.0083	0.3226
IESPGM.PTET51.1.52.324172	0.76419	0.06604	0.05	0.53043	0.32381	0.54217	0.4574	0.5167	0.0941	0.4722	0.0000	0.0088	0.0086	0.0000	0.3235	0.0088	0.5625
IESPGM.PTET51.1.151.4385	0.76147	0.01754	0.14458	0.32836	0.56962	0.40541	0.2000	0.2195	0.0600	0.2333	0.0000	0.0000	0.0000	0.0000	0.1707	0.0000	0.4200
IESPGM.PTET51.1.1.894262	0.8381	0.06452	0.16304	0.41732	0.64789	0.83099	0.3968	0.7241	0.1702	0.6234	0.0000	0.0000	0.0086	0.0078	0.4638	0.0000	0.5147
IESPGM.PTET51.1.635.134	0.85484	0	0	0.03448	0	0	0.0370	0.0000	0.0000	0.0000	0.0000	0.0000	0.0000	0.0000	0.4000	0.0000	0.0833
IESPGM.PTET51.1.132.182767	0.75309	0.02632	0.125	0.37931	0.23077	0.47826	0.3398	0.3077	0.0000	0.3708	0.0118	0.0147	0.0000	0.0000	0.0769	0.0147	0.2170
IESPGM.PTET51.1.58.141356	0.81159	0.28866	0.02597	0.57353	0.52318	0.55932	0.6071	0.4574	0.2900	0.5784	0.0128	0.0110	0.0286	0.0000	0.3115	0.0110	0.2151
IESPGM.PTET51.1.109.27483	0.79245	0	0.02222	0.40351	0.21429	0.03448	0.4800	0.1714	0.0370	0.2353	0.0161	0.0000	0.0000	0.0000	0.3333	0.0000	0.1034
IESPGM.PTET51.1.20.366111	0.81675	0	0.01	0.08955	0.19608	0.05128	0.0530	0.0169	0.0328	0.0244	0.0103	0.0000	0.0145	0.0000	0.0448	0.0000	0.0164
IESPGM.PTET51.1.20.361725	0.83404	0	0.0098	0.38947	0.02362	0.01786	0.3731	0.0360	0.0000	0.0722	0.0000	0.0000	0.0000	0.0000	0.0154	0.0000	0.0077
IESPGM.PTET51.1.52.366440	0.77869	0	0	0.01266	0.02381	0	0.0000	0.0303	0.0127	0.0000	0.0000	0.0000	0.0000	0.0000	0.0000	0.0000	0.0235
IESPGM.PTET51.1.4.490933	0.69744	0.01064	0.04918	0.21359	0.41611	0.22388	0.1449	0.3306	0.0196	0.3425	0.0000	0.0000	0.0167	0.0000	0.0000	0.0000	0.0100
IESPGM.PTET51.1.79.327721	0.60667	0	0	0.08333	0	0.01724	0.0080	0.0000	0.0215	0.0380	0.0101	0.0000	0.0000	0.0000	0.0000	0.0000	0.0104
IESPGM.PTET51.1.48.203651	0.66474	0.08911	0.0381	0.30488	0.25	0.24	0.2538	0.1667	0.0323	0.1625	0.0000	0.0082	0.0000	0.0000	0.2321	0.0082	0.2545
IESPGM.PTET51.1.63.232319	0.80579	0	0	0.24	0.23457	0.23936	0.0642	0.3421	0.0312	0.0227	0.0000	0.0000	0.0000	0.0000	0.0323	0.0000	0.0316
IESPGM.PTET51.1.9.462582	0.78472	0	0	0	0.01099	0	0.0000	0.0000	0.0189	0.0000	0.0000	0.0000	0.0000	0.0000	0.0000	0.0000	0.0094
IESPGM.PTET51.1.16.271574	0.83582	0	0	0.05882	0	0	0.0120	0.0000	0.0319	0.0200	0.0000	0.0000	0.0000	0.0000	0.0000	0.0000	0.0615
IESPGM.PTET51.1.53.255730	0.77326	0	0	0.10227	0	0	0.0072	0.0000	0.0278	0.0000	0.0000	0.0000	0.0000	0.0000	0.0000	0.0000	0.0412
IESPGM.PTET51.1.53.151913	0.76642	0.02985	0.11628	0.48936	0.38095	0.30769	0.4964	0.3832	0.0556	0.2895	0.0000	0.0000	0.0667	0.0000	0.2381	0.0000	0.1011
IESPGM.PTET51.1.141.174822	0.78744	0.03488	0.0531	0.55696	0.62651	0.8046	0.4240	0.5444	0.0941	0.1585	0.0000	0.0000	0.0000	0.0000	0.1481	0.0000	0.2407
IESPGM.PTET51.1.141.162642	0.83105	0.01282	0.03125	0.69048	0.4382	0.16471	0.4274	0.2100	0.0112	0.1067	0.0000	0.0000	0.0000	0.0133	0.3137	0.0000	0.4865
IESPGM.PTET51.1.123.135116	0.82791	0	0	0.49438	0.17143	0.10638	0.4231	0.1393	0.0105	0.0247	0.0000	0.0000	0.0000	0.0000	0.0000	0.0000	0.0360
IESPGM.PTET51.1.42.55937	0.84615	0.06422	0.05	0.56881	0.6129	0.7561	0.3285	0.7193	0.0206	0.5269	0.0000	0.0142	0.0000	0.0000	0.3485	0.0142	0.5833
IESPGM.PTET51.1.14.156329	0.80723	0	0	0	0.00806	0	0.0000	0.0085	0.0000	0.0000	0.0099	0.0000	0.0000	0.0000	0.0000	0.0000	0.0256
IESPGM.PTET51.1.199.2785	0.92424	0.06897	0.25	0.64444	0.59091	0.90566	0.7368	0.8033	0.1667	0.7045	0.0000	0.0000	0.0000	0.0500	0.7500	0.0000	0.6250
IESPGM.PTET51.1.33.199921	0.66667	0	0.05607	0.12069	0.09333	0.04255	0.0424	0.0093	0.0345	0.0449	0.0000	0.0189	0.0000	0.0000	0.0185	0.0189	0.0615
IESPGM.PTET51.1.34.340089	0.69343	0.0099	0	0.17188	0.06522	0.02564	0.0316	0.0160	0.0147	0.0460	0.0000	0.0000	0.0000	0.0000	0.0000	0.0000	0.0103
IESPGM.PTET51.1.78.235360	0.83399	0.77419	0.00862	0.60163	0.61364	0.75758	0.5442	0.8652	0.1154	0.7817	0.0000	0.0074	0.0096	0.0000	0.4125	0.0074	0.7553
IESPGM.PTET51.1.37.109473	0.83936	0.32203	0.02041	0.44706	0.63529	0.5814	0.4882	0.6474	0.0860	0.6944	0.0000	0.0000	0.0000	0.0000	0.0448	0.0000	0.0432
IESPGM.PTET51.1.46.239989	0.7672	0.01136	0	0.19101	0.11429	0.15385	0.0721	0.1714	0.1647	0.1047	0.0000	0.0177	0.0000	0.0000	0.3699	0.0177	0.4545
IESPGM.PTET51.1.56.46753	0.79545	0.00893	0.00971	0.54118	0.5098	0.54762	0.4518	0.5118	0.0794	0.3976	0.0000	0.0000	0.0000	0.0000	0.1786	0.0000	0.0840
IESPGM.PTET51.1.1.148173	0.73718	0.00971	0.024	0.27	0.0625	0.17333	0.2429	0.2602	0.0286	0.1235	0.0000	0.0000	0.0088	0.0000	0.0204	0.0000	0.2222
IESPGM.PTET51.1.92.312780	0.75177	0.00893	0.00893	0	0	0	0.0000	0.0000	0.0000	0.0000	0.0000	0.0000	0.0000	0.0000	0.0000	0.0000	0.0000
IESPGM.PTET51.1.8.170274	0.65185	0	0.06667	0.09524	0.07407	0.01724	0.0352	0.0000	0.0127	0.0513	0.0000	0.0000	0.0000	0.0000	0.0500	0.0000	0.0727
IESPGM.PTET51.1.72.113282	0.85625	0	0	0.22951	0	0.02	0.0476	0.0108	0.0192	0.0000	0.0000	0.0000	0.0000	0.0000	0.0417	0.0000	0.0000
IESPGM.PTET51.1.131.13114	0.76582	0	0	0	0	0	0.0000	0.0000	0.0000	0.0000	0.0000	0.0000	0.0000	0.0000	0.0392	0.0000	0.0213
IESPGM.PTET51.1.81.198288	0.66524	0.01053	0	0.02198	0.01205	0	0.0000	0.0000	0.0000	0.0000	0.0000	0.0000	0.0103	0.0000	0.0000	0.0000	0.0114
IESPGM.PTET51.1.58.158642	0.79348	0.60577	0.03896	0.52874	0.79452	0.67857	0.5321	0.7686	0.2903	0.7363	0.0000	0.0108	0.0000	0.0000	0.4444	0.0108	0.6983
IESPGM.PTET51.1.90.47366	0.79352	0	0.008	0.08036	0.06061	0.03409	0.0076	0.0562	0.0103	0.0000	0.0000	0.0000	0.0083	0.0000	0.0000	0.0000	0.0179
IESPGM.PTET51.1.55.312811	0.83039	0	0.0084	0.54545	0.16058	0.01053	0.5205	0.1237	0.0316	0.0476	0.0000	0.0000	0.0000	0.0000	0.0000	0.0000	0.0000
IESPGM.PTET51.1.17.267804	0.86	0	0.03306	0.46939	0.47899	0.2381	0.5489	0.1597	0.1057	0.3265	0.0118	0.0099	0.0000	0.0000	0.0833	0.0099	0.1475
IESPGM.PTET51.1.120.54792	0.75524	0.02105	0.04082	0.02532	0.12371	0.08475	0.0192	0.0381	0.0220	0.1205	0.0000	0.0000	0.0000	0.0000	0.0175	0.0000	0.0241
IESPGM.PTET51.1.532.1058	0.87736	0	0	0	0.0625	0	0.0154	0.0000	0.0417	0.0000	0.0000	0.0000	0.0000	0.0000	0.0000	0.0000	0.0000
IESPGM.PTET51.1.161.50789	0.72131	0.01176	0	0.02381	0.16327	0	0.0187	0.0263	0.0196	0.0130	0.0119	0.0000	0.0000	0.0000	0.0000	0.0000	0.0204
IESPGM.PTET51.1.14.332423	0.70225	0.01136	0.01031	0.37	0.03409	0.02564	0.1275	0.0000	0.0303	0.0000	0.0000	0.0000	0.0000	0.0000	0.0179	0.0000	0.0458
IESPGM.PTET51.1.115.97633	0.9875	0.46032	0.51724	0.70588	0.5	0.625	0.8228	0.8280	0.5270	0.5067	0.6744	0.6176	0.1765	0.7391	0.7692	0.6176	0.6447
IESPGM.PTET51.1.76.9837	0.71717	0.01075	0.00952	0.05	0	0	0.0077	0.0000	0.0000	0.0119	0.0000	0.0000	0.0000	0.0000	0.0213	0.0000	0.0000
IESPGM.PTET51.1.108.199343	0.63095	0	0	0	0	0	0.0000	0.0000	0.0093	0.0000	0.0000	0.0000	0.0000	0.0000	0.0000	0.0000	0.0000
IESPGM.PTET51.1.18.465874	0.75862	0.02778	0.05495	0.2069	0	0.04545	0.1565	0.1169	0.1087	0.3761	0.0086	0.0063	0.0000	0.0000	0.0182	0.0063	0.1172
IESPGM.PTET51.1.17.424078	0.79439	0.55479	0.10891	0.55814	0.64	0.67778	0.4654	0.8025	0.1458	0.7383	0.0000	0.0000	0.0172	0.0000	0.3810	0.0000	0.5859
IESPGM.PTET51.1.92.309669	0.69565	0	0.0202	0.46154	0.37288	0.51923	0.5225	0.6355	0.0659	0.5333	0.0000	0.0000	0.0208	0.0000	0.0312	0.0000	0.0097
IESPGM.PTET51.1.71.287725	0.84409	0	0	0.20238	0	0	0.0000	0.0000	0.0430	0.0000	0.0000	0.0000	0.0000	0.0000	0.0000	0.0000	0.0000
IESPGM.PTET51.1.7.322263	0.77914	0.01111	0.00962	0.12857	0.06	0.06897	0.0154	0.0160	0.0088	0.0109	0.0000	0.0063	0.0000	0.0000	0.0000	0.0063	0.0268
IESPGM.PTET51.1.60.264490	0.80723	0.04878	0.01923	0.49231	0.44	0.47761	0.4586	0.3250	0.0566	0.4545	0.0000	0.0079	0.0000	0.0000	0.4058	0.0079	0.5702
IESPGM.PTET51.1.19.429215	0.8066	0.05	0.01316	0.57353	0.15909	0.04	0.4717	0.0426	0.1333	0.1111	0.0000	0.0091	0.0000	0.0000	0.0435	0.0091	0.0375
IESPGM.PTET51.1.46.144782	0.79583	0.22727	0.07031	0.51908	0.67257	0.78846	0.4255	0.8086	0.1165	0.7863	0.0125	0.0000	0.0000	0.0000	0.4603	0.0000	0.5985
IESPGM.PTET51.1.73.87864	0.8366	0.57895	0.07547	0.56329	0.70968	0.78626	0.4538	0.8504	0.5000	0.6782	0.0000	0.0000	0.0000	0.0000	0.6528	0.0000	0.6748
IESPGM.PTET51.1.46.239321	0.80519	0	0.01075	0.42017	0.2037	0.03488	0.4711	0.0252	0.0333	0.0267	0.0000	0.0000	0.0000	0.0000	0.0000	0.0000	0.0000
IESPGM.PTET51.1.65.94149	0.7602	0	0	0.22973	0	0	0.0192	0.0000	0.0316	0.0000	0.0000	0.0093	0.0189	0.0139	0.0000	0.0093	0.0000
IESPGM.PTET51.1.167.155243	0.83333	0.14286	0.21429	0.64706	0.72973	0.6875	0.4922	0.6364	0.4211	0.6139	0.0000	0.0275	0.0000	0.0208	0.4375	0.0275	0.5614
IESPGM.PTET51.1.142.141465	0.83083	0.00971	0	0.47107	0.1	0	0.4641	0.0000	0.0561	0.0000	0.0000	0.0000	0.0000	0.0000	0.1000	0.0000	0.0215
IESPGM.PTET51.1.187.11456	0.75556	0.32857	0.10843	0.46988	0.35849	0.32353	0.3465	0.4250	0.2179	0.3295	0.0000	0.0076	0.0278	0.0000	0.3860	0.0076	0.3165
IESPGM.PTET51.1.98.168983	0.75391	0.10989	0.10185	0.53782	0.61039	0.68889	0.4286	0.7730	0.0612	0.6154	0.0000	0.0000	0.0000	0.0000	0.4615	0.0000	0.6165
IESPGM.PTET51.1.1.261163	0.7561	0.13761	0.30693	0.57377	0.53604	0.85938	0.5000	0.7468	0.1538	0.7054	0.0238	0.0000	0.0000	0.0000	0.3387	0.0000	0.5357
IESPGM.PTET51.1.71.90235	0.72193	0.02469	0.17347	0.35577	0.375	0.5618	0.3481	0.7159	0.0952	0.4762	0.0128	0.0000	0.0000	0.0083	0.3478	0.0000	0.4348
IESPGM.PTET51.1.62.160291	0.78947	0	0	0.22535	0	0	0.0000	0.0000	0.0179	0.0206	0.0000	0.0000	0.0000	0.0000	0.0000	0.0000	0.0085
IESPGM.PTET51.1.153.77548	0.81985	0.00877	0	0.37805	0.07843	0.01282	0.0980	0.0000	0.0532	0.0200	0.0000	0.0000	0.0000	0.0000	0.0612	0.0000	0.0513
IESPGM.PTET51.1.190.12134	0.97101	0	0	0.06667	0.16667	0.04167	0.0000	0.0270	0.0455	0.0000	0.0000	0.0000	0.0000	0.0000	0.0625	0.0000	0.0400
IESPGM.PTET51.1.170.137084	0.75536	0.02899	0	0.4918	0.12	0.41667	0.4385	0.2903	0.1275	0.2532	0.0133	0.0096	0.0065	0.0000	0.0417	0.0096	0.0476
IESPGM.PTET51.1.164.115780	0.83186	0.0202	0.09449	0.55	0.64384	0.66447	0.4032	0.5606	0.0412	0.4444	0.0000	0.0000	0.0000	0.0000	0.0429	0.0000	0.1545
IESPGM.PTET51.1.38.136332	0.76955	0.048	0.02479	0.52475	0.11702	0.09195	0.4631	0.3028	0.0726	0.7616	0.0000	0.0068	0.0000	0.0000	0.2262	0.0068	0.3154
IESPGM.PTET51.1.87.83514	0.77889	0.10843	0.07921	0.50685	0.25175	0.21127	0.5132	0.3158	0.0800	0.2308	0.0000	0.0088	0.0147	0.0000	0.1129	0.0088	0.0102
IESPGM.PTET51.1.3.554680	0.72038	0.01087	0	0	0	0.01515	0.0000	0.0000	0.0495	0.0000	0.0000	0.0000	0.0000	0.0000	0.0213	0.0000	0.0106
IESPGM.PTET51.1.52.393175	0.7875	0.01538	0	0.43478	0.14189	0.02632	0.5571	0.0220	0.3458	0.2373	0.0000	0.0000	0.0000	0.0000	0.2576	0.0000	0.2405
IESPGM.PTET51.1.72.207943	0.57971	0	0	0.24176	0	0	0.3092	0.0000	0.0100	0.0119	0.0000	0.0000	0.0000	0.0000	0.0784	0.0000	0.0200
IESPGM.PTET51.1.39.366837	0.71429	0	0	0.06024	0.15854	0.03448	0.0104	0.0421	0.0282	0.0000	0.0000	0.0000	0.0000	0.0000	0.0000	0.0000	0.0444
IESPGM.PTET51.1.49.455885	0.79909	0.01316	0.04396	0.29787	0.45536	0.3125	0.2155	0.4688	0.0115	0.3115	0.0000	0.0000	0.0000	0.0119	0.1042	0.0000	0.0349
IESPGM.PTET51.1.129.130819	0.83381	0.0084	0	0.41304	0.11364	0.02198	0.1327	0.0847	0.0101	0.0000	0.0000	0.0000	0.0000	0.0000	0.0000	0.0000	0.0000
IESPGM.PTET51.1.99.259136	0.76444	0.49038	0.13534	0.44928	0.55056	0.79012	0.4627	0.8279	0.0748	0.7816	0.0000	0.0000	0.0149	0.0000	0.3906	0.0000	0.5735
IESPGM.PTET51.1.50.258768	0.71782	0	0	0.33333	0.02488	0.01282	0.4013	0.0088	0.0097	0.0000	0.0000	0.0000	0.0000	0.0000	0.0159	0.0000	0.0000
IESPGM.PTET51.1.101.276534	0.74444	0	0.01099	0.01351	0	0	0.0000	0.0000	0.0095	0.0000	0.0000	0.0000	0.0000	0.0000	0.0250	0.0000	0.0000
IESPGM.PTET51.1.40.313322	0.73889	0.03125	0	0.46535	0.0678	0.0566	0.3434	0.1938	0.1222	0.0000	0.0000	0.0000	0.0238	0.0000	0.0698	0.0000	0.1237
IESPGM.PTET51.1.162.74078	0.8062	0	0	0.48611	0.17073	0.192	0.4422	0.1500	0.0673	0.2143	0.0000	0.0000	0.0078	0.0000	0.0645	0.0000	0.0745
IESPGM.PTET51.1.88.331632	0.68376	0	0	0.07143	0.07759	0	0.0000	0.0159	0.0267	0.0345	0.0000	0.0000	0.0000	0.0000	0.0000	0.0000	0.0270
IESPGM.PTET51.1.82.347393	0.7439	0	0	0.11538	0.01724	0	0.0000	0.0000	0.0377	0.0169	0.0167	0.0000	0.0000	0.0000	0.1667	0.0000	0.2500
IESPGM.PTET51.1.32.11133	0.82692	0.04938	0.0202	0.45055	0.55455	0.70513	0.4621	0.6522	0.0390	0.3535	0.0000	0.0000	0.0000	0.0000	0.4333	0.0000	0.4340
IESPGM.PTET51.1.66.183985	0.71875	0	0.01087	0.18966	0	0	0.0000	0.0000	0.0092	0.0000	0.0000	0.0000	0.0000	0.0000	0.0000	0.0000	0.0108
IESPGM.PTET51.1.79.286825	0.62069	0	0	0	0.01111	0	0.0000	0.0000	0.0000	0.0000	0.0000	0.0088	0.0000	0.0000	0.0169	0.0088	0.0179
IESPGM.PTET51.1.117.94479	0.87826	0.0283	0	0.4	0.33735	0.30233	0.4167	0.3826	0.0952	0.4478	0.0000	0.0000	0.0000	0.0000	0.4706	0.0000	0.6265
IESPGM.PTET51.1.71.362223	0	0	0	0	0	NA	0.1980	0.0278	0.1053	0.3714	0.0149	0.0000	0.0000	0.0000	0.0800	0.0000	0.1000
IESPGM.PTET51.1.133.190969	0.80526	0.01124	0.00794	0.0297	0	0	0.0000	0.0106	0.0370	0.0000	0.0000	0.0000	0.0000	0.0000	0.0000	0.0000	0.0000
IESPGM.PTET51.1.66.99968	0.82609	0	0	0	0.01111	0	0.0000	0.0000	0.0000	0.0217	0.0000	0.0000	0.0000	0.0000	0.0000	0.0000	0.0000
IESPGM.PTET51.1.1.395380	0.73558	0.01709	0	0.34568	0.10309	0.00855	0.3041	0.0423	0.0459	0.0373	0.0105	0.0163	0.0000	0.0000	0.1111	0.0163	0.1452
IESPGM.PTET51.1.1.511952	0.72308	0	0	0.08791	0.01667	0.01351	0.0000	0.0233	0.0288	0.0095	0.0000	0.0000	0.0217	0.0000	0.0000	0.0000	0.0065
IESPGM.PTET51.1.147.56006	0.76623	0	0	0.5	0.27193	0.02439	0.4863	0.1345	0.0505	0.2759	0.0000	0.0000	0.0000	0.0000	0.0649	0.0000	0.1176
IESPGM.PTET51.1.3.557810	0.78333	0	0	0.40625	0.04511	0.04	0.3399	0.0331	0.0348	0.0198	0.0000	0.0000	0.0000	0.0000	0.0192	0.0000	0.0000
IESPGM.PTET51.1.179.17285	0.76159	0	0	0	0	0	0.0000	0.0000	0.0135	0.0000	0.0000	0.0000	0.0068	0.0000	0.0000	0.0000	0.0000
IESPGM.PTET51.1.62.246652	0.7549	0.01235	0	0.19672	0.025	0.01695	0.0090	0.0000	0.0273	0.0312	0.0000	0.0000	0.0000	0.0000	0.0000	0.0000	0.0081
IESPGM.PTET51.1.14.327700	0.75	0	0	0.35294	0.0101	0	0.4600	0.0192	0.1250	0.0000	0.0000	0.0000	0.0000	0.0000	0.1250	0.0000	0.0891
IESPGM.PTET51.1.35.15816	0.7716	0	0	0.08434	0	0	0.0000	0.0000	0.0145	0.0000	0.0000	0.0000	0.0000	0.0000	0.0000	0.0000	0.0370
IESPGM.PTET51.1.15.28676	0.72222	0.0119	0.21101	0.46914	0.42254	0.44828	0.2333	0.2031	0.0130	0.2857	0.0000	0.0071	0.0000	0.0000	0.0962	0.0071	0.1129
IESPGM.PTET51.1.25.438063	0.745	0	0	0.27273	0.07368	0	0.4591	0.0351	0.0282	0.0127	0.0000	0.0000	0.0000	0.0000	0.0169	0.0000	0.0263
IESPGM.PTET51.1.3.818324	0.82684	0.05618	0.01786	0.59677	0.2973	0.47959	0.2714	0.3925	0.0291	0.4706	0.0000	0.0083	0.0000	0.0000	0.1607	0.0083	0.4433
IESPGM.PTET51.1.16.162780	0.7741	0.34906	0.07477	0.45455	0.49057	0.74737	0.4756	0.7801	0.0860	0.8333	0.0000	0.0000	0.0000	0.0000	0.3733	0.0000	0.7225
IESPGM.PTET51.1.38.61616	0.75758	0.00893	0.00855	0.42202	0.39286	0.40741	0.3929	0.4173	0.0089	0.3824	0.0000	0.0000	0.0000	0.0000	0.0152	0.0000	0.0200
IESPGM.PTET51.1.9.217288	0.78919	0.01099	0.01163	0.32308	0.0625	0.17241	0.2397	0.2719	0.0000	0.2192	0.0000	0.0000	0.0000	0.0000	0.1321	0.0000	0.0095
IESPGM.PTET51.1.282.925	0.9375	0	0	0.11321	0.20833	0	0.0000	0.0000	0.0714	0.0000	0.0000	0.0000	0.0455	0.0000	0.0769	0.0000	0.0455
IESPGM.PTET51.1.29.504506	0.79913	0	0.00917	0.09174	0	0	0.0000	0.0000	0.0225	0.0000	0.0000	0.0000	0.0000	0.0000	0.0000	0.0000	0.0000
IESPGM.PTET51.1.140.75482	0.77778	0.01099	0.02857	0.17308	0.17105	0.08333	0.0625	0.0638	0.0105	0.0548	0.0120	0.0072	0.0105	0.0000	0.0000	0.0072	0.0263
IESPGM.PTET51.1.22.73568	0.75214	0.01333	0.00909	0.47917	0.20202	0.01351	0.3750	0.0408	0.0000	0.0000	0.0200	0.0000	0.0000	0.0000	0.0139	0.0000	0.0000
IESPGM.PTET51.1.135.203459	0.75481	0	0.01111	0	0	0	0.0000	0.0000	0.0306	0.0000	0.0115	0.0000	0.0000	0.0000	0.0000	0.0000	0.0000
IESPGM.PTET51.1.327.2656	0.90683	0.04878	0.12121	0.71053	0.60563	0.32353	0.5968	0.3478	0.2500	0.6207	0.0000	0.0000	0.0000	0.0000	0.5135	0.0000	0.4706
IESPGM.PTET51.1.52.379618	0.83019	0.51887	0.03846	0.61207	0.69369	0.76724	0.4565	0.7552	0.0286	0.7672	0.0115	0.0000	0.0119	0.0000	0.3968	0.0000	0.4750
IESPGM.PTET51.1.80.353116	0.79167	0.02469	0	0.10588	0.30303	0.0119	0.0818	0.0309	0.0370	0.0000	0.0000	0.0000	0.0000	0.0000	0.0000	0.0000	0.0172
IESPGM.PTET51.1.86.54086	0.81333	0.63415	0.01754	0.53571	0.71014	0.68421	0.5814	0.5634	0.3472	0.5441	0.0000	0.0000	0.0000	0.0000	0.6712	0.0000	0.7064
IESPGM.PTET51.1.13.581821	0.74839	0	0	0.01538	0.03191	0	0.0000	0.0341	0.0247	0.0112	0.0000	0.0000	0.0000	0.0000	0.0286	0.0000	0.0326
IESPGM.PTET51.1.22.542061	0.78626	0.23171	0.08571	0.5	0.09709	0.66154	0.5000	0.7213	0.1081	0.7059	0.0000	0.0108	0.0000	0.0000	0.4737	0.0108	0.6286
IESPGM.PTET51.1.66.301453	0.73446	0	0.09091	0.32099	0.13793	0.23256	0.2899	0.1127	0.0600	0.2807	0.0000	0.0000	0.0139	0.0147	0.0845	0.0000	0.0365
IESPGM.PTET51.1.304.1995	0.69853	0	0.03478	0.40506	0.28058	0.21538	0.2838	0.2083	0.0500	0.2366	0.0000	0.0068	0.0000	0.0000	0.0250	0.0068	0.0000
IESPGM.PTET51.1.84.214197	0.74112	0	0	0	0	0	0.0000	0.0000	0.0000	0.0000	0.0000	0.0000	0.0000	0.0000	0.0000	0.0000	0.0000
IESPGM.PTET51.1.101.140786	0.72081	0.00885	0.0101	0.36905	0.49495	0.33803	0.4177	0.3810	0.0795	0.2297	0.0000	0.0084	0.0000	0.0000	0.1231	0.0084	0.0957
IESPGM.PTET51.1.37.352227	0.73333	0.01075	0.0087	0.47191	0.19014	0.1519	0.5049	0.2857	0.0481	0.0600	0.0000	0.0000	0.0000	0.0000	0.0484	0.0000	0.0256
IESPGM.PTET51.1.161.189356	0.81481	0	0.09677	0.325	0.31818	0.37255	0.1587	0.0244	0.1731	0.1176	0.0000	0.0000	0.0000	0.0000	0.3333	0.0000	0.2353
IESPGM.PTET51.1.15.345729	0.75	0.00847	0	0.01923	0.08955	0.01111	0.0000	0.0455	0.0190	0.0000	0.0000	0.0000	0.0000	0.0000	0.0164	0.0000	0.0078
IESPGM.PTET51.1.36.496649	0.71141	0	0	0.02941	0.02857	0	0.0000	0.1075	0.0323	0.0127	0.0000	0.0000	0.0000	0.0000	0.0000	0.0000	0.0000
IESPGM.PTET51.1.2.208947	0.81517	0.02273	0.10577	0.42718	0.46094	0.50667	0.3871	0.4646	0.0396	0.4177	0.0000	0.0075	0.0000	0.0135	0.1613	0.0075	0.4480
IESPGM.PTET51.1.103.143237	0.77358	0.01124	0	0	0	0	0.0000	0.0000	0.0000	0.0000	0.0000	0.0000	0.0000	0.0000	0.0000	0.0000	0.0000
IESPGM.PTET51.1.183.61247	0.73913	0.39583	0.3125	0.60606	0.54839	0.83333	0.5161	0.6049	0.1463	0.5676	0.0000	0.0093	0.0000	0.0000	0.3469	0.0093	0.4068
IESPGM.PTET51.1.52.350202	0.84536	0	0.01042	0.54412	0.20253	0.01667	0.2239	0.0000	0.0106	0.0095	0.0000	0.0000	0.0185	0.0000	0.0667	0.0000	0.0288
IESPGM.PTET51.1.94.43283	0.6381	0	0	0	0	0	0.0000	0.0000	0.0000	0.0000	0.0000	0.0000	0.0000	0.0000	0.0000	0.0000	0.0211
IESPGM.PTET51.1.84.69552	0.78884	0.03125	0	0.41667	0.06061	0.07018	0.3106	0.0157	0.0079	0.0297	0.0000	0.0000	0.0084	0.0000	0.0000	0.0000	0.0000
IESPGM.PTET51.1.110.160137	0.71585	0.04348	0.05	0.31034	0.21739	0.25806	0.1053	0.2121	0.0625	0.0976	0.0196	0.0000	0.0123	0.0000	0.0189	0.0000	0.0101
IESPGM.PTET51.1.33.58266	0.84211	0.01961	0.0099	0.4382	0.36634	0.65263	0.3942	0.5679	0.0459	0.3535	0.0208	0.0000	0.0000	0.0000	0.1905	0.0000	0.3364
IESPGM.PTET51.1.144.20652	0.81437	0.04348	0.02597	0.5303	0.05882	0	0.5705	0.0208	0.4132	0.0263	0.0000	0.0000	0.0400	0.0000	0.2955	0.0000	0.2931
IESPGM.PTET51.1.2.463045	0.81325	0.07826	0.06731	0.47368	0.08	0.40625	0.5235	0.3917	0.0444	0.2000	0.0227	0.0153	0.0370	0.0000	0.2745	0.0153	0.4800
IESPGM.PTET51.1.11.64033	0.85253	0.01562	0.30488	0.61667	0.512	0.78571	0.3719	0.5632	0.1591	0.4247	0.0000	0.0227	0.0000	0.0000	0.3667	0.0227	0.4842
IESPGM.PTET51.1.432.418	0.95833	0	0	0.24242	0	0	0.0000	0.0000	0.0233	0.0179	0.0000	0.0000	0.0000	0.0000	0.1034	0.0000	0.0845
IESPGM.PTET51.1.116.77746	0.8046	0	0	0.28	0	0	0.0084	0.0000	0.0105	0.0000	0.0000	0.0000	0.0000	0.0000	0.0000	0.0000	0.0000
IESPGM.PTET51.1.94.83083	0.72603	0	0.01087	0	0.00769	0	0.0000	0.0000	0.0215	0.0000	0.0000	0.0000	0.0000	0.0000	0.0189	0.0000	0.0000
IESPGM.PTET51.1.27.282134	0.79899	0.06818	0.00847	0.45714	0.48649	0.37037	0.4862	0.6936	0.0196	0.3273	0.0204	0.0000	0.0000	0.0000	0.6000	0.0000	0.4583
IESPGM.PTET51.1.4.191899	0.76744	0.01	0.00826	0.3254	0.0125	0	0.1077	0.0000	0.0833	0.0000	0.0000	0.0000	0.0000	0.0000	0.0588	0.0000	0.0901
IESPGM.PTET51.1.34.312314	0.7044	0	0	0.01449	0	0	0.0071	0.0000	0.0093	0.0000	0.0000	0.0000	0.0000	0.0000	0.0000	0.0000	0.0103
IESPGM.PTET51.1.117.89293	0.82237	0	0	0	0	0	0.0000	0.0000	0.0075	0.0000	0.0000	0.0000	0.0000	0.0000	0.0000	0.0000	0.0000
IESPGM.PTET51.1.49.463471	0.79137	0.03448	0.1358	0.29091	0.11594	0.02857	0.1489	0.0000	0.0517	0.1791	0.0141	0.0165	0.0000	0.0000	0.1087	0.0165	0.1111
IESPGM.PTET51.1.138.81547	0.79535	0.01163	0	0.45161	0.09231	0.06154	0.5620	0.0278	0.0426	0.0602	0.0000	0.0000	0.0227	0.0000	0.0656	0.0000	0.0101
IESPGM.PTET51.1.91.268481	0.74126	0	0.06061	0.41935	0.38462	0.4	0.2340	0.2262	0.1714	0.0727	0.0000	0.0000	0.0000	0.0000	0.4400	0.0000	0.3385
IESPGM.PTET51.1.12.260986	0.84615	0.28448	0.31183	0.4	0.60656	0.26562	0.7263	0.3429	0.2376	0.4811	0.1605	0.2821	0.0698	0.1489	0.3684	0.2821	0.5086
IESPGM.PTET51.1.127.26610	0.83553	0.11111	0.17188	0.72464	0.5	0.23684	0.5528	0.0606	0.2162	0.1148	0.0123	0.0240	0.0000	0.0000	0.0930	0.0240	0.2090
IESPGM.PTET51.1.99.59944	0.70046	0.05747	0.08247	0.4466	0.57447	0.65	0.4649	0.5701	0.0215	0.4407	0.0000	0.0000	0.0000	0.0000	0.1000	0.0000	0.2800
IESPGM.PTET51.1.77.72120	0.70115	0	0.18824	0.08772	0.30137	0.27451	0.0000	0.0909	0.0392	0.7100	0.0000	0.0080	0.0000	0.0222	0.0370	0.0080	0.1809
IESPGM.PTET51.1.20.78271	0.73077	0	0.0087	0.21212	0.14286	0.12676	0.0297	0.1146	0.0238	0.0349	0.0000	0.0000	0.0000	0.0000	0.0000	0.0000	0.0000
IESPGM.PTET51.1.146.213575	0.69811	0	0	0	0.01099	0	0.0000	0.0110	0.0139	0.0000	0.0000	0.0091	0.0000	0.0000	0.0000	0.0091	0.0000
IESPGM.PTET51.1.89.285272	0.85766	0	0.00806	0.52632	0.26316	0.04545	0.4805	0.0097	0.0566	0.0000	0.0000	0.0202	0.0000	0.0000	0.0290	0.0202	0.0103
IESPGM.PTET51.1.39.91302	0.70122	0	0.04598	0.51899	0.51667	0.52542	0.3909	0.4261	0.0449	0.4737	0.0000	0.0000	0.0282	0.0000	0.0727	0.0000	0.1509
IESPGM.PTET51.1.556.214866	0.87302	0.28358	0	0.77778	0.31818	0.30435	0.5493	0.1875	0.0909	0.0811	0.0152	0.0282	0.0000	0.0625	0.3529	0.0282	0.5636
IESPGM.PTET51.1.8.222258	0.58333	0.05714	0.05	0.18571	0.03704	0.16667	0.0272	0.1833	0.0968	0.1429	0.0000	0.0000	0.0000	0.0000	0.0548	0.0000	0.0154
IESPGM.PTET51.1.88.114637	0.81933	0.07143	0.08911	0.49383	0.39831	0.16092	0.5854	0.1351	0.1983	0.6053	0.0303	0.0081	0.0000	0.0156	0.2162	0.0081	0.0267
IESPGM.PTET51.1.145.116018	0.75546	0.06383	0.10638	0.55914	0.57983	0.45	0.4186	0.4762	0.0833	0.3590	0.0000	0.0145	0.0093	0.0000	0.2333	0.0145	0.3267
IESPGM.PTET51.1.71.92149	0.76382	0.01149	0.0354	0.45833	0.41667	0.48684	0.3023	0.3256	0.0128	0.1375	0.0000	0.0000	0.0000	0.0000	0.2167	0.0000	0.3488
IESPGM.PTET51.1.41.69822	0.80309	0	0.09	0.09804	0.26667	0.0303	0.0160	0.0648	0.0104	0.1818	0.0089	0.0000	0.0073	0.0000	0.0000	0.0000	0.0222
IESPGM.PTET51.1.30.362720	0.76166	0.01124	0.0099	0.29412	0.17308	0.0119	0.2830	0.0171	0.0391	0.0125	0.0000	0.0000	0.0000	0.0000	0.0588	0.0000	0.0309
IESPGM.PTET51.1.117.108979	0.7037	0.008	0.00885	0.09615	0	0	0.0000	0.0168	0.0108	0.0000	0.0000	0.0000	0.0000	0.0000	0.0000	0.0000	0.0000
IESPGM.PTET51.1.130.8444	0.825	0.03448	0.20213	0.56818	0.75	0.58824	0.4570	0.6048	0.0213	0.7706	0.0000	0.0000	0.0000	0.0000	0.2195	0.0000	0.3737
IESPGM.PTET51.1.145.75508	0.7957	0	0.04396	0.23478	0.19444	0.25275	0.0947	0.1263	0.0400	0.1750	0.0000	0.0000	0.0088	0.0000	0.0536	0.0000	0.0430
IESPGM.PTET51.1.60.213748	0.76812	0	0.0119	0.49474	0.01087	0	0.4593	0.0412	0.0319	0.0909	0.0000	0.0000	0.0000	0.0000	0.0426	0.0000	0.0769
IESPGM.PTET51.1.44.164053	0.7541	0	0	0	0	0	0.0000	0.0000	0.0741	0.0114	0.0000	0.0000	0.0073	0.0000	0.0000	0.0000	0.0112
IESPGM.PTET51.1.74.121276	0.7933	0	0.02151	0.30769	0.23504	0.08571	0.1008	0.0250	0.0115	0.0330	0.0000	0.0000	0.0000	0.0000	0.0200	0.0000	0.0116
IESPGM.PTET51.1.131.57026	0.85944	0.04	0.07843	0.47727	0.32941	0.46226	0.2727	0.3667	0.1429	0.4421	0.0000	0.0000	0.0000	0.0000	0.4471	0.0000	0.5435
IESPGM.PTET51.1.34.104868	0.75758	0	0.07692	0.42857	0.09677	0.13725	0.3851	0.1327	0.0260	0.4242	0.0000	0.0000	0.0000	0.0000	0.0833	0.0000	0.0625
IESPGM.PTET51.1.115.291847	0.73684	0	0.01075	0.11111	0.075	0	0.0360	0.0000	0.0588	0.0805	0.0105	0.0000	0.0000	0.0000	0.1667	0.0000	0.1205
IESPGM.PTET51.1.151.64269	0.74118	0	0	0	0	0	0.0000	0.0000	0.0370	0.0000	0.0000	0.0000	0.0075	0.0000	0.0000	0.0000	0.0000
IESPGM.PTET51.1.79.309678	0.69565	0	0	0	0	0	0.0000	0.0000	0.0115	0.0000	0.0000	0.0000	0.0081	0.0000	0.0182	0.0000	0.0000
IESPGM.PTET51.1.214.3335	0.54455	0	0	0.0625	0.07407	0.14286	0.4497	0.1461	0.2110	0.1121	0.0000	0.0000	0.0000	0.0000	0.2603	0.0000	0.4091
IESPGM.PTET51.1.99.83227	0.80488	0.03191	0.06122	0.5977	0.44262	0.66197	0.4605	0.5974	0.0330	0.6240	0.0000	0.0000	0.0000	0.0000	0.1373	0.0000	0.1373
IESPGM.PTET51.1.63.283062	0.77872	0.02083	0.0087	0.31731	0.02586	0.03636	0.1322	0.0337	0.0120	0.0526	0.0000	0.0000	0.0000	0.0000	0.0175	0.0000	0.0244
IESPGM.PTET51.1.47.389603	0.80576	0.02062	0.06557	0.64516	0.65584	0.35385	0.5048	0.4237	0.0092	0.2073	0.0000	0.0091	0.0000	0.0000	0.0784	0.0091	0.1224
IESPGM.PTET51.1.28.143821	0.78283	0.02299	0.00926	0.56842	0.30894	0.15385	0.5450	0.1639	0.3451	0.1538	0.0000	0.0258	0.0000	0.0000	0.3521	0.0258	0.3789
IESPGM.PTET51.1.3.240001	0.83616	0.04494	0.1978	0.55102	0.63158	0.26667	0.4648	0.1508	0.1098	0.6381	0.0000	0.0317	0.0000	0.0000	0.2206	0.0317	0.2975
IESPGM.PTET51.1.81.302462	0.78947	0.07071	0.08333	0.54545	0.51	0.73418	0.4302	0.7029	0.0630	0.7544	0.0097	0.0153	0.0000	0.0000	0.5143	0.0153	0.6748
IESPGM.PTET51.1.29.209113	0.56774	0	0	0.10667	0.04854	0.01724	0.0261	0.0101	0.0000	0.0000	0.0000	0.0164	0.0000	0.0000	0.0000	0.0164	0.0000
IESPGM.PTET51.1.77.12101	0.73446	0	0	0.03371	0	0.025	0.0156	0.0000	0.0349	0.0361	0.0000	0.0000	0.0000	0.0000	0.0182	0.0000	0.0000
IESPGM.PTET51.1.169.105462	0.75342	0	0	0	0	0	0.0000	0.0000	0.0312	0.0000	0.0000	0.0000	0.0000	0.0000	0.0000	0.0000	0.0316
IESPGM.PTET51.1.164.5810	0.89005	0	0	0.76364	0	0.08974	0.4750	0.1556	0.0364	0.0294	0.0000	0.0000	0.0000	0.0000	0.0000	0.0000	0.0400
IESPGM.PTET51.1.27.193873	0.75258	0.01333	0	0.08791	0.01124	0.04545	0.0110	0.0000	0.0240	0.0156	0.0000	0.0081	0.0000	0.0000	0.0492	0.0081	0.0248
IESPGM.PTET51.1.79.134628	0.83394	0.0125	0	0.25234	0	0.02381	0.0000	0.0000	0.0094	0.0000	0.0000	0.0000	0.0000	0.0000	0.0000	0.0000	0.0085
IESPGM.PTET51.1.23.228856	0.6828	0	0	0.00813	0	0	0.0000	0.0000	0.0256	0.0000	0.0000	0.0000	0.0000	0.0000	0.0000	0.0000	0.0171
IESPGM.PTET51.1.88.20356	0.78344	0.01587	0.05882	0.08511	0.03	0.11111	0.0366	0.1720	0.0588	0.2360	0.0172	0.0000	0.0000	0.0000	0.0588	0.0000	0.0667
IESPGM.PTET51.1.167.53657	0.78325	0	0.01042	0.375	0	0	0.1463	0.0087	0.0471	0.0000	0.0000	0.0000	0.0000	0.0000	0.0167	0.0000	0.0353
IESPGM.PTET51.1.48.158759	0.00595	0	0	0	0	0	0.0000	0.0000	0.0000	0.0000	0.0000	0.0000	0.0000	0.0000	0.0000	0.0000	0.0000
IESPGM.PTET51.1.126.258353	0.58947	0.0137	0.05618	0.39623	0.13793	0.08511	0.2276	0.1650	0.0400	0.0215	0.0000	0.0000	0.0000	0.0000	0.0196	0.0000	0.0494
IESPGM.PTET51.1.21.258213	0.70588	0.07143	0.13095	0.54412	0.49057	0.5283	0.5714	0.6045	0.0789	0.4200	0.0112	0.0141	0.0000	0.0286	0.3889	0.0141	0.5734
IESPGM.PTET51.1.77.8702	0.76064	0.05376	0	0.16471	0.01031	0.05479	0.1282	0.0488	0.0759	0.0000	0.0000	0.0000	0.0000	0.0000	0.0000	0.0000	0.0972
IESPGM.PTET51.1.156.68404	0.85616	0	0	0.07143	0	0	0.0000	0.0000	0.0787	0.0000	0.0000	0.0000	0.0000	0.0185	0.0159	0.0000	0.0093
IESPGM.PTET51.1.65.294702	0.77966	0.01266	0	0	0	0	0.0000	0.0000	0.0000	0.0000	0.0000	0.0000	0.0102	0.0000	0.0164	0.0000	0.0000
IESPGM.PTET51.1.72.170610	0.82069	0.08511	0.01754	0.5	0.24615	0.44	0.5696	0.5164	0.0259	0.3404	0.0000	0.0000	0.0000	0.0000	0.0588	0.0000	0.0440
IESPGM.PTET51.1.16.220086	0.79487	0.06024	0.16814	0.43243	0.74648	0.75758	0.4219	0.6207	0.0367	0.7213	0.0000	0.0089	0.0000	0.0000	0.5556	0.0089	0.6667
IESPGM.PTET51.1.374.1172	0.92381	0	0	0.02273	0.025	0	0.0000	0.0000	0.0345	0.0400	0.0000	0.0294	0.0000	0.0000	0.1429	0.0294	0.0000
IESPGM.PTET51.1.58.256922	0.74453	0.01538	0.07447	0.12121	0.29915	0.13333	0.0661	0.0625	0.0120	0.0947	0.0000	0.0000	0.0159	0.0000	0.0312	0.0000	0.0333
IESPGM.PTET51.1.45.198502	0.72515	0.01	0	0.35789	0	0	0.4621	0.0000	0.0309	0.0000	0.0000	0.0000	0.0000	0.0000	0.0000	0.0000	0.0400
IESPGM.PTET51.1.168.75260	0.80632	0.01053	0.05051	0.5	0.16832	0.20833	0.3718	0.1667	0.0109	0.0375	0.0125	0.0000	0.0000	0.0000	0.0244	0.0000	0.0275
IESPGM.PTET51.1.17.443006	0.82317	0	0.08621	0.50877	0.28571	0.59459	0.2078	0.2299	0.0345	0.3387	0.0000	0.0000	0.0000	0.0000	0.1667	0.0000	0.1064
IESPGM.PTET51.1.154.80851	0.75	0.01587	0	0.49	0.69014	0.66667	0.4774	0.5722	0.0168	0.5478	0.0000	0.0000	0.0000	0.0000	0.4746	0.0000	0.6493
IESPGM.PTET51.1.144.184902	0.77193	0	0.00952	0.38961	0.2619	0.20339	0.1531	0.2308	0.0227	0.2222	0.0000	0.0000	0.0000	0.0000	0.0000	0.0000	0.0211
IESPGM.PTET51.1.6.32475	0.69504	0.0098	0	0.16667	0.01538	0	0.0678	0.0192	0.0000	0.0000	0.0000	0.0000	0.0000	0.0000	0.0167	0.0000	0.0000
IESPGM.PTET51.1.28.448961	0.79882	0	0	0	0	0	0.0000	0.0000	0.0351	0.0000	0.0000	0.0000	0.0000	0.0000	0.0000	0.0000	0.0000
IESPGM.PTET51.1.5.635867	0.7205	0	0	0.03636	0.02532	0.02105	0.0000	0.0300	0.0000	0.0123	0.0000	0.0000	0.0000	0.0000	0.0000	0.0000	0.0114
IESPGM.PTET51.1.153.4675	0.75524	0	0	0	0	0	0.0000	0.0000	0.0000	0.0000	0.0000	0.0000	0.0000	0.0000	0.0000	0.0000	0.0000
IESPGM.PTET51.1.99.171463	0.6	0	0	0.01613	0	0	0.0000	0.0095	0.0000	0.0000	0.0000	0.0065	0.0000	0.0000	0.0400	0.0065	0.0082
IESPGM.PTET51.1.193.2264	0.85246	0.03571	0.2	0.69643	0.54167	0.30435	0.5833	0.4211	0.1944	0.2727	0.0263	0.1136	0.0455	0.0000	0.3529	0.1136	0.3810
IESPGM.PTET51.1.57.216244	0.74359	0	0	0.15714	0.07692	0.22222	0.0704	0.1538	0.0294	0.1905	0.0000	0.0000	0.0000	0.0000	0.0000	0.0000	0.0211
IESPGM.PTET51.1.122.182616	0.81739	0.025	0.01087	0.57258	0.25974	0.10976	0.4662	0.0842	0.0000	0.0556	0.0000	0.0000	0.0097	0.0000	0.0000	0.0000	0.0130
IESPGM.PTET51.1.96.280812	0.68447	0.01087	0.16923	0.39091	0.63291	0.47414	0.3148	0.4370	0.0278	0.4405	0.0130	0.0000	0.0074	0.0000	0.0152	0.0000	0.0233
IESPGM.PTET51.1.40.186359	0.53571	0	0.00926	0.01176	0	0	0.0000	0.0000	0.0000	0.0000	0.0000	0.0000	0.0000	0.0000	0.0000	0.0000	0.0000
IESPGM.PTET51.1.58.249412	0.7625	0	0	0	0	0	0.0000	0.0093	0.0235	0.0000	0.0000	0.0000	0.0000	0.0000	0.0000	0.0000	0.0097
IESPGM.PTET51.1.97.174842	0.89683	0.24299	0.03333	0.47059	0.175	0.49231	0.5828	0.5274	0.0280	0.2604	0.0000	0.0000	0.0000	0.0000	0.3667	0.0000	0.6649
IESPGM.PTET51.1.57.184056	0	0	0	0	0	0	0.0172	0.0482	0.1000	0.0274	0.0000	0.0116	0.0000	0.0000	0.1026	0.0116	0.1829
IESPGM.PTET51.1.120.212547	0.77459	0	0.00833	0.1125	0	0	0.0000	0.0169	0.0000	0.0000	0.0000	0.0000	0.0000	0.0000	0.0000	0.0000	0.0088
IESPGM.PTET51.1.29.166952	0.79327	0.8	0.01835	0.51376	0.71154	0.76471	0.5779	0.8763	0.1031	0.8476	0.0000	0.0066	0.0000	0.0000	0.5432	0.0066	0.6424
IESPGM.PTET51.1.3.372	0.38462	0	0.01709	0	0.01538	0	0.0000	0.0000	0.0000	0.0000	0.0000	0.0000	0.0000	0.0000	0.0000	0.0000	0.0000
IESPGM.PTET51.1.71.156754	0.71429	0.00901	0	0.15294	0	0	0.0000	0.0000	0.0000	0.0000	0.0000	0.0000	0.0000	0.0000	0.0328	0.0000	0.0000
IESPGM.PTET51.1.89.299712	0.82639	0.02804	0.05	0.58654	0.2	0.20732	0.4643	0.3051	0.0198	0.2308	0.0000	0.0000	0.0000	0.0122	0.4286	0.0000	0.4454
IESPGM.PTET51.1.54.435281	0.84663	0.01493	0.00962	0.56338	0.49635	0.21154	0.5030	0.3361	0.0676	0.5192	0.0000	0.0000	0.0000	0.0000	0.0857	0.0000	0.2021
IESPGM.PTET51.1.130.3359	0.71034	0	0	0	0	0	0.0000	0.0000	0.0103	0.0000	0.0000	0.0071	0.0000	0.0000	0.0192	0.0071	0.0000
IESPGM.PTET51.1.5.118909	0.81275	0.12621	0.15909	0.55446	0.59223	0.45977	0.4714	0.4438	0.0455	0.5091	0.0000	0.0000	0.0000	0.0000	0.4462	0.0000	0.5179
IESPGM.PTET51.1.5.718343	0.70492	0	0	0.02222	0.02299	0	0.0000	0.0092	0.0000	0.0000	0.0125	0.0000	0.0000	0.0000	0.0000	0.0000	0.0563
IESPGM.PTET51.1.63.102450	0.82963	0.27434	0.02521	0.6044	0.72	0.35874	0.5263	0.7237	0.0508	0.7364	0.0000	0.0000	0.0128	0.0119	0.0282	0.0000	0.0250
IESPGM.PTET51.1.18.400050	0.75336	0.0098	0.01681	0.50345	0.14062	0.13333	0.2137	0.0899	0.0303	0.0800	0.0000	0.0091	0.0000	0.0000	0.0364	0.0091	0.0286
IESPGM.PTET51.1.171.149485	0.73239	0.01149	0.01031	0.11594	0	0	0.0091	0.0000	0.0615	0.0000	0.0000	0.0000	0.0000	0.0000	0.1000	0.0000	0.2024
IESPGM.PTET51.1.90.282431	0.76613	0.0119	0.07407	0.65574	0.36	0.13415	0.4662	0.1982	0.0102	0.2375	0.0000	0.0000	0.0000	0.0000	0.0000	0.0000	0.0400
IESPGM.PTET51.1.3.828352	0.74222	0	0	0.16495	0.05333	0	0.0505	0.0326	0.0227	0.0139	0.0000	0.0000	0.0000	0.0000	0.0465	0.0000	0.0741
IESPGM.PTET51.1.77.145207	0.76623	0	0	0.53488	0.46341	0.42975	0.4580	0.3267	0.0122	0.2759	0.0290	0.0000	0.0000	0.0000	0.0800	0.0000	0.1345
IESPGM.PTET51.1.96.65052	0.85866	0.27711	0.09677	0.61151	0.77686	0.7619	0.3235	0.5699	0.0968	0.5652	0.0094	0.0083	0.0000	0.0133	0.3607	0.0083	0.5051
IESPGM.PTET51.1.32.75511	0.68831	0.0202	0.03	0.30108	0.14286	0.19048	0.5137	0.4275	0.0762	0.4343	0.0109	0.0213	0.0000	0.0238	0.2241	0.0213	0.2569
IESPGM.PTET51.1.129.35158	0.76471	0.08235	0.17323	0.45299	0.62626	0.67327	0.4427	0.6807	0.0816	0.6071	0.0000	0.0000	0.0000	0.0000	0.3582	0.0000	0.6364
IESPGM.PTET51.1.20.33208	0.75	0.01124	0.03333	0.49333	0.2381	0.17742	0.4928	0.2427	0.0137	0.2569	0.0000	0.0000	0.0000	0.0000	0.3214	0.0000	0.1169
IESPGM.PTET51.1.12.652297	0.84	0.04	0.05128	0.61111	0.61029	0.69841	0.3986	0.5959	0.0495	0.4091	0.0000	0.0000	0.0133	0.0000	0.4615	0.0000	0.6143
IESPGM.PTET51.1.88.266789	0.74691	0	0.21429	0.46575	0.29167	0.35484	0.3118	0.2143	0.0405	0.1316	0.0000	0.0000	0.0000	0.0000	0.0392	0.0000	0.0388
IESPGM.PTET51.1.42.459077	0.76282	0.02439	0.05435	0.35135	0.40541	0.25	0.3284	0.2500	0.0693	0.1957	0.0000	0.0143	0.0247	0.0000	0.3125	0.0143	0.2478
IESPGM.PTET51.1.40.199531	0.72581	0.0198	0.01818	0.40426	0.06977	0	0.3216	0.0000	0.0593	0.0349	0.0095	0.0076	0.0000	0.0294	0.2090	0.0076	0.2909
IESPGM.PTET51.1.635.785	0.90123	0	0.05	0	0.03125	0	0.0000	0.0000	0.0741	0.0345	0.0000	0.0345	0.0000	0.0000	0.0000	0.0345	0.0000
IESPGM.PTET51.1.119.182295	0.65644	0	0.00746	0.27941	0.06034	0.04167	0.3684	0.0606	0.0000	0.0455	0.0000	0.0000	0.0109	0.0000	0.0000	0.0000	0.0132
IESPGM.PTET51.1.147.149333	0.84314	0.01235	0.04587	0.24771	0.17333	0.03333	0.1339	0.1224	0.0000	0.1818	0.0000	0.0000	0.0000	0.0153	0.0909	0.0000	0.1604
IESPGM.PTET51.1.8.214237	0.71277	0	0.02198	0	0.04348	0	0.0000	0.0085	0.0000	0.0000	0.0000	0.0000	0.0000	0.0000	0.0000	0.0000	0.0000
IESPGM.PTET51.1.139.31664	0.78292	0.47581	0.19048	0.5614	0.79769	0.68367	0.4512	0.6600	0.1333	0.7549	0.0000	0.0000	0.0111	0.0000	0.4267	0.0000	0.6395
IESPGM.PTET51.1.365.6529	0	NA	NA	0	NA	NA	0.0000	0.0000	0.0000	0.0000	0.0000	0.0164	0.0000	0.0000	0.0000	0.0164	0.0294
IESPGM.PTET51.1.107.51477	0.70186	0.01163	0.02885	0.50435	0.4031	0.26027	0.4031	0.3178	0.0633	0.3095	0.0105	0.0098	0.0000	0.0000	0.0588	0.0098	0.0481
IESPGM.PTET51.1.2.841072	0.74227	0.04444	0.02299	0.21739	0.14474	0	0.0787	0.0513	0.0400	0.0769	0.0135	0.0164	0.0345	0.0000	0.0392	0.0164	0.0526
IESPGM.PTET51.1.4.628316	0.72619	0	0	0.18824	0	0	0.0000	0.0000	0.0494	0.0299	0.0000	0.0000	0.0000	0.0000	0.0000	0.0000	0.0088
IESPGM.PTET51.1.83.124113	0.80729	0	0.01053	0.46939	0.15116	0.5	0.3395	0.2941	0.0769	0.2346	0.0000	0.0131	0.0000	0.0000	0.0508	0.0131	0.2500
IESPGM.PTET51.1.15.121083	0.75918	0	0	0	0	0	0.0000	0.0000	0.0108	0.0000	0.0000	0.0000	0.0000	0.0000	0.0282	0.0000	0.0000
IESPGM.PTET51.1.635.1693	0.92593	0	0	0	0	0	0.0000	0.0000	0.0500	0.0000	0.0000	0.0000	0.0000	0.0000	0.0000	0.0000	0.1250
IESPGM.PTET51.1.47.137411	0.93956	0	0.35714	0.65116	0.85106	0.80645	0.3462	0.2714	0.0000	0.1884	0.0000	0.0123	0.0000	0.0000	0.2759	0.0123	0.3171
IESPGM.PTET51.1.13.451096	0.78279	0	0	0.3871	0.07692	0.01786	0.2206	0.0360	0.0253	0.0308	0.0000	0.0000	0.0000	0.0000	0.0000	0.0000	0.0000
IESPGM.PTET51.1.86.241190	0.64885	0	0	0.3271	0	0	0.3929	0.0000	0.0779	0.0000	0.0000	0.0000	0.0000	0.0000	0.1481	0.0000	0.1446
IESPGM.PTET51.1.34.285140	0.74615	0.01031	0.13	0.49412	0.00741	0.28	0.4855	0.3232	0.0602	0.2963	0.0000	0.0067	0.0000	0.0000	0.3692	0.0067	0.4947
IESPGM.PTET51.1.6.458039	0.81716	0.06087	0	0.42982	0.82993	0.70909	0.4643	0.8621	0.1058	0.7589	0.0000	0.0077	0.0000	0.0000	0.4028	0.0077	0.7500
IESPGM.PTET51.1.60.336519	0.69307	0	0	0.10938	0	0	0.0482	0.0000	0.0103	0.0000	0.0000	0.0000	0.0000	0.0000	0.0000	0.0000	0.0227
IESPGM.PTET51.1.330.6664	0.81395	0.02273	0.02222	0.62712	0.2	0.4918	0.3973	0.3553	0.1087	0.1579	0.0000	0.0000	0.0000	0.0000	0.1250	0.0000	0.1455
IESPGM.PTET51.1.80.140343	0.75	0.04808	0.19192	0.24675	0.57031	0.47692	0.2045	0.3333	0.0476	0.4224	0.0080	0.0079	0.0141	0.0000	0.0159	0.0079	0.0569
IESPGM.PTET51.1.111.224327	0.81938	0.01124	0	0.06838	0.04167	0.04412	0.0108	0.0000	0.0330	0.0000	0.0000	0.0000	0.0000	0.0000	0.0000	0.0000	0.0000
IESPGM.PTET51.1.114.96311	0.74803	0	0	0.16667	0.03333	0.11667	0.0982	0.0449	0.0094	0.0968	0.0000	0.0000	0.0000	0.0196	0.0476	0.0000	0.0476
IESPGM.PTET51.1.43.231972	0.76498	0	0	0	0	0	0.0000	0.0085	0.0000	0.0000	0.0000	0.0000	0.0000	0.0000	0.0000	0.0000	0.0086
IESPGM.PTET51.1.50.143031	0.79426	0	0.0625	0.5188	0.30263	0.59223	0.4576	0.4906	0.0541	0.6333	0.0000	0.0000	0.0000	0.0000	0.0227	0.0000	0.0588
IESPGM.PTET51.1.50.342187	0.83125	0.31068	0.02609	0.52713	0.37712	0.48684	0.4892	0.6418	0.0741	0.4886	0.0000	0.0079	0.0000	0.0106	0.3377	0.0079	0.2000
IESPGM.PTET51.1.150.204329	0.76042	0	0.0099	0.35398	0.01053	0	0.1418	0.0088	0.0259	0.0000	0.0000	0.0000	0.0000	0.0000	0.0000	0.0000	0.0084
IESPGM.PTET51.1.120.125741	0.83516	0.12766	0.15909	0.63095	0.62821	0.88608	0.4951	0.8268	0.1979	0.7387	0.0000	0.0089	0.0000	0.0000	0.2105	0.0089	0.5657
IESPGM.PTET51.1.86.9841	0.78919	0	0	0.07143	0.01961	0.01408	0.0098	0.0256	0.0000	0.0000	0.0000	0.0000	0.0000	0.0000	0.0000	0.0000	0.0000
IESPGM.PTET51.1.117.84831	0.81517	0.08861	0.08276	0.50467	0.45361	0.40698	0.3226	0.4316	0.0309	0.3333	0.0130	0.0152	0.0000	0.0000	0.2063	0.0152	0.3300
IESPGM.PTET51.1.9.134228	0.79641	0.01961	0	0.19512	0	0	0.0000	0.0000	0.0638	0.0000	0.0000	0.0000	0.0000	0.0000	0.0000	0.0000	0.0000
IESPGM.PTET51.1.35.466339	0.78968	0	0	0.04348	0	0	0.0268	0.0154	0.0085	0.0000	0.0087	0.0146	0.0000	0.0000	0.0222	0.0146	0.0000
IESPGM.PTET51.1.61.225636	0.59585	0.01064	0	0.38384	0.14286	0.12857	0.4386	0.2829	0.0085	0.0652	0.0000	0.0144	0.0000	0.0000	0.0145	0.0144	0.0000
IESPGM.PTET51.1.145.73323	0.78689	0	0	0.45556	0.00935	0	0.3636	0.0339	0.0143	0.0000	0.0000	0.0000	0.0000	0.0000	0.2391	0.0000	0.0800
IESPGM.PTET51.1.128.198105	0.71667	0.0102	0	0.23864	0.02439	0.01389	0.0763	0.0000	0.0115	0.0000	0.0000	0.0000	0.0000	0.0000	0.0147	0.0000	0.0202
IESPGM.PTET51.1.11.584700	0.8024	0	0	0.01299	0	0	0.0000	0.0000	0.0328	0.0000	0.0000	0.0000	0.0000	0.0000	0.1373	0.0000	0.0658
IESPGM.PTET51.1.285.8984	0.92308	0.04167	0.01852	0.05263	0.03704	0	0.0154	0.0000	0.0000	0.0000	0.0541	0.0000	0.0000	0.0000	0.0000	0.0000	0.0625
IESPGM.PTET51.1.53.406862	0.79577	0.0125	0	0.46875	0.025	0.04	0.3400	0.0310	0.0000	0.0132	0.0000	0.0000	0.0000	0.0278	0.0233	0.0000	0.0000
IESPGM.PTET51.1.27.370060	0.68984	0.01136	0	0	0	0	0.0000	0.0000	0.0213	0.0000	0.0116	0.0000	0.0000	0.0000	0.0000	0.0000	0.0096
IESPGM.PTET51.1.162.70019	0.76526	0.00952	0.04464	0.53846	0.5	0.83654	0.1920	0.5811	0.0192	0.4259	0.0106	0.0000	0.0000	0.0000	0.3269	0.0000	0.3295
IESPGM.PTET51.1.100.310191	0.83333	0.01667	0	0.04348	0.01	0	0.0417	0.0435	0.0732	0.0185	0.0000	0.0000	0.0000	0.0000	0.0000	0.0000	0.0000
IESPGM.PTET51.1.20.313760	0.74123	0	0	0.02105	0.04396	0.04762	0.0000	0.0087	0.0182	0.0000	0.0000	0.0000	0.0081	0.0000	0.0175	0.0000	0.0000
IESPGM.PTET51.1.78.313272	0.82828	0	0.02247	0.54255	0.09302	0.17778	0.4161	0.0645	0.1019	0.1364	0.0000	0.0156	0.0000	0.0000	0.1538	0.0156	0.2689
IESPGM.PTET51.1.25.62945	0.80851	0.01176	0.024	0.45631	0.50909	0.33333	0.4027	0.5327	0.0353	0.4638	0.0000	0.0000	0.0000	0.0000	0.3488	0.0000	0.2366
IESPGM.PTET51.1.134.261958	0.77119	0	0.01493	0.25455	0.2093	0.08108	0.1545	0.0926	0.0182	0.0800	0.0097	0.0000	0.0000	0.0000	0.0417	0.0000	0.0198
IESPGM.PTET51.1.23.516973	0.78846	0.03659	0.0098	0.53488	0.65909	0.40909	0.5595	0.3770	0.3117	0.0676	0.0000	0.0093	0.0000	0.0000	0.2931	0.0093	0.4248
IESPGM.PTET51.1.111.146102	0.81416	0.03261	0.00943	0.25862	0.01887	0.10256	0.0102	0.0101	0.0412	0.0156	0.0000	0.0000	0.0000	0.0000	0.1282	0.0000	0.0488
IESPGM.PTET51.1.161.53258	0.74638	0.01429	0.09709	0.5625	0.3254	0.54667	0.4621	0.3471	0.1748	0.3750	0.0000	0.0000	0.0000	0.0000	0.4528	0.0000	0.5726
IESPGM.PTET51.1.66.95105	0.77778	0	0	0	0	0	0.0000	0.0000	0.0098	0.0000	0.0116	0.0000	0.0000	0.0000	0.0000	0.0000	0.0000
IESPGM.PTET51.1.176.125138	0.63309	0	0	0	0	0	0.0099	0.0099	0.0256	0.0000	0.0000	0.0075	0.0000	0.0000	0.0000	0.0075	0.0000
IESPGM.PTET51.1.78.64328	0.52113	0	0	0	0	0	0.0000	0.0000	0.0000	0.0000	0.0000	0.0000	0.0000	0.0000	0.0000	0.0000	0.0000
IESPGM.PTET51.1.28.534750	0.81448	0.09677	0.0102	0.57534	0.22115	0.31325	0.5405	0.2773	0.1646	0.2000	0.0093	0.0000	0.0000	0.0000	0.4000	0.0000	0.3535
IESPGM.PTET51.1.108.181878	0.73077	0	0	0.544	0.01724	0	0.4167	0.0000	0.0000	0.0000	0.0000	0.0000	0.0000	0.0000	0.0000	0.0000	0.0000
IESPGM.PTET51.1.62.269573	0.73061	0.02299	0.08571	0.49153	0.21101	0.58228	0.3684	0.5328	0.1875	0.7129	0.0000	0.0000	0.0000	0.0000	0.4737	0.0000	0.5578
IESPGM.PTET51.1.175.113560	0.7957	0	0.00877	0.01124	0	0	0.0000	0.0000	0.0000	0.0000	0.0000	0.0000	0.0000	0.0000	0.0000	0.0000	0.0000
IESPGM.PTET51.1.351.2764	0.82011	0.5098	0.23684	0.55128	0.70149	0.72881	0.4935	0.8318	0.3415	0.3735	0.0308	0.0000	0.0556	0.0000	0.4595	0.0000	0.5263
IESPGM.PTET51.1.136.193747	0.80083	0.0119	0	0.53097	0.2268	0	0.4685	0.0238	0.0241	0.0130	0.0000	0.0000	0.0000	0.0000	0.0000	0.0000	0.0341
IESPGM.PTET51.1.17.66647	0.84333	0	0	0.43662	0.03448	0	0.1912	0.0000	0.1250	0.0128	0.0000	0.0000	0.0000	0.0000	0.0147	0.0000	0.0000
IESPGM.PTET51.1.106.271190	0.78804	0.01299	0	0.52564	0.38583	0.44628	0.5342	0.4476	0.0526	0.2025	0.0000	0.0000	0.0230	0.0000	0.1176	0.0000	0.4220
IESPGM.PTET51.1.59.50503	0.71687	0.13483	0.06767	0.4321	0.46154	0.64103	0.3258	0.7023	0.0200	0.7196	0.0275	0.0069	0.0000	0.0000	0.0000	0.0069	0.0296
IESPGM.PTET51.1.43.257626	0.69903	0	0	0.22	0.33333	0.26596	0.0246	0.3448	0.0261	0.1127	0.0000	0.0083	0.0000	0.0000	0.0274	0.0083	0.0246
IESPGM.PTET51.1.21.435519	0.78475	0.35	0.0404	0.52985	0.64463	0.7451	0.4058	0.7988	0.0864	0.5189	0.0000	0.0093	0.0000	0.0000	0.4507	0.0093	0.6038
IESPGM.PTET51.1.105.42787	0.7772	0	0	0.5	0	0	0.1232	0.0000	0.0111	0.0000	0.0000	0.0000	0.0094	0.0000	0.0196	0.0000	0.0097
IESPGM.PTET51.1.74.328424	0.77778	0.01299	0.01124	0.48101	0.04545	0.0339	0.4904	0.0241	0.3333	0.1220	0.0000	0.0000	0.0000	0.0000	0.2833	0.0000	0.4273
IESPGM.PTET51.1.70.242019	0.81515	0.01653	0	0.51145	0.66364	0.4433	0.4479	0.5310	0.0696	0.3981	0.0190	0.0000	0.0000	0.0000	0.0779	0.0000	0.0656
IESPGM.PTET51.1.97.138357	0.71649	0	0.00909	0	0	0	0.0000	0.0000	0.0094	0.0000	0.0000	0.0000	0.0000	0.0000	0.0308	0.0000	0.0521
IESPGM.PTET51.1.131.226629	0.78652	0	0.0102	0.21053	0.11702	0.10714	0.1190	0.1098	0.0000	0.0235	0.0000	0.0000	0.0000	0.0000	0.0000	0.0000	0.0326
IESPGM.PTET51.1.3.528448	0.74033	0.01031	0	0.35526	0.14035	0.01613	0.4826	0.0000	0.0721	0.0000	0.0000	0.0091	0.0000	0.0000	0.1250	0.0091	0.0962
IESPGM.PTET51.1.144.34930	0.71329	0	0	0.39286	0.04839	0	0.2971	0.0000	0.0227	0.0222	0.0000	0.0000	0.0000	0.0000	0.0185	0.0000	0.0388
IESPGM.PTET51.1.556.94657	0.78409	0	0	0	0	0	0.0000	0.0000	0.0000	0.0000	0.0000	0.0000	0.0000	0.0000	0.0000	0.0000	0.0000
IESPGM.PTET51.1.81.234819	0.72674	0	0	0.22727	0	0	0.0889	0.0000	0.0111	0.0000	0.0000	0.0000	0.0000	0.0000	0.0426	0.0000	0.0198
IESPGM.PTET51.1.153.213547	0.95935	0.92405	0.90588	0.9434	0.97297	1	0.9478	0.9758	0.8793	0.9307	0.8837	0.7391	0.3636	0.7500	0.9000	0.7391	0.8409
IESPGM.PTET51.1.14.288255	0.71515	0.01149	0.03261	0.34444	0.56481	0.31818	0.1231	0.0753	0.0102	0.0400	0.0000	0.0000	0.0000	0.0000	0.0000	0.0000	0.0123
IESPGM.PTET51.1.152.186221	0.75281	0	0.00885	0.15217	0.03704	0	0.0000	0.0095	0.0490	0.0102	0.0000	0.0000	0.0000	0.0000	0.0364	0.0000	0.0404
IESPGM.PTET51.1.89.334680	0.84	0.00893	0.01887	0.5534	0.11236	0.08333	0.5034	0.1633	0.0439	0.1124	0.0108	0.0000	0.0000	0.0000	0.2174	0.0000	0.3051
IESPGM.PTET51.1.150.35676	0.69421	0	0	0	0	0	0.0000	0.0000	0.0112	0.0000	0.0000	0.0000	0.0000	0.0000	0.0000	0.0000	0.0000
IESPGM.PTET51.1.88.180937	0.79487	0	0	0.59223	0.31667	0.07246	0.3492	0.1942	0.0521	0.0256	0.0000	0.0000	0.0000	0.0000	0.1091	0.0000	0.0182
IESPGM.PTET51.1.8.686685	0.84545	0.0102	0	0.51	0.04301	0.05714	0.2356	0.0000	0.0238	0.0215	0.0000	0.0000	0.0000	0.0000	0.0000	0.0000	0.0000
IESPGM.PTET51.1.142.159778	0.7875	0.01064	0.0119	0.08621	0.01493	0.01449	0.0088	0.0091	0.0096	0.0706	0.0000	0.0000	0.0000	0.0000	0.0000	0.0000	0.0000
IESPGM.PTET51.1.22.355789	0.76984	0.04082	0.18367	0.5493	0.54286	0.64384	0.5851	0.8113	0.0612	0.7204	0.0000	0.0000	0.0000	0.0196	0.3478	0.0000	0.5952
IESPGM.PTET51.1.11.594763	0.68182	0.0098	0.02703	0.07778	0.12121	0.13333	0.0123	0.0816	0.0109	0.0893	0.0000	0.0000	0.0000	0.0000	0.0000	0.0000	0.0256
IESPGM.PTET51.1.149.90349	0.82927	0	0.10909	0.28205	0.02222	0.37209	0.1702	0.1410	0.0435	0.2273	0.0000	0.0000	0.0000	0.0000	0.0448	0.0000	0.0889
IESPGM.PTET51.1.166.68095	0.80645	0.01099	0	0	0	0	0.0086	0.0000	0.0079	0.0000	0.0000	0.0000	0.0000	0.0000	0.0000	0.0000	0.0000
IESPGM.PTET51.1.4.678643	0.64737	0	0	0.17241	0.04	0.14286	0.0354	0.1475	0.0127	0.0164	0.0000	0.0000	0.0099	0.0000	0.0645	0.0000	0.0769
IESPGM.PTET51.1.14.88671	0.75706	0	0	0	0	0	0.0000	0.0000	0.0087	0.0000	0.0000	0.0000	0.0000	0.0000	0.0000	0.0000	0.0000
IESPGM.PTET51.1.23.329029	0.79638	0.04348	0.01149	0.42308	0.11702	0.01754	0.4847	0.0379	0.0270	0.0769	0.0000	0.0081	0.0000	0.0000	0.0312	0.0081	0.0241
IESPGM.PTET51.1.105.289865	0.77348	0.11538	0.21739	0.47887	0.66667	0.62069	0.5315	0.6584	0.1848	0.6869	0.0000	0.0420	0.0351	0.0000	0.3521	0.0420	0.6316
IESPGM.PTET51.1.157.92191	0.85027	0	0.07778	0.54348	0.15714	0.18919	0.0593	0.0283	0.0510	0.0108	0.0141	0.0000	0.0000	0.0000	0.0137	0.0000	0.0508
IESPGM.PTET51.1.11.597223	0.81061	0.7551	0.06364	0.58696	0.76871	0.82906	0.4966	0.8457	0.0698	0.7969	0.0000	0.0076	0.0000	0.0000	0.5667	0.0076	0.6667
IESPGM.PTET51.1.111.130176	0.77021	0.09483	0	0.63393	0.68116	0.69725	0.5772	0.6400	0.0842	0.4138	0.0000	0.0000	0.0000	0.0000	0.4000	0.0000	0.1771
IESPGM.PTET51.1.157.11174	0.89916	0.65432	0.57547	0.54545	0.57051	0.55319	0.6261	0.5688	0.8020	0.7000	0.4167	0.4000	0.2759	0.3043	0.4915	0.4000	0.7636
IESPGM.PTET51.1.21.543103	0.85039	0	0	0	0	0	0.0089	0.0116	0.0467	0.0000	0.0000	0.0000	0.0000	0.0000	0.1364	0.0000	0.0076
IESPGM.PTET51.1.47.331126	0.83806	0	0.01042	0.46154	0.13281	0.09091	0.5349	0.1026	0.0645	0.0505	0.0118	0.0000	0.0000	0.0000	0.0727	0.0000	0.0102
IESPGM.PTET51.1.141.47853	0.76667	0	0	0	0	0	0.0000	0.0000	0.0115	0.0000	0.0000	0.0000	0.0000	0.0000	0.0000	0.0000	0.0000
IESPGM.PTET51.1.103.57168	0.77083	0	0	0.46774	0.08571	0	0.2945	0.0156	0.0286	0.0100	0.0000	0.0000	0.0000	0.0000	0.0000	0.0000	0.0000
IESPGM.PTET51.1.165.137398	0.77184	0.03333	0.1068	0.48864	0.55914	0.52439	0.3015	0.3592	0.0930	0.3973	0.0127	0.0000	0.0000	0.0000	0.2979	0.0000	0.2247
IESPGM.PTET51.1.122.139426	0.83268	0.01042	0	0.42857	0.00855	0	0.3723	0.0000	0.0198	0.0000	0.0000	0.0105	0.0000	0.0000	0.0000	0.0105	0.0215
IESPGM.PTET51.1.58.251006	0.81667	0.0241	0.02	0.59794	0.37719	0.64615	0.2214	0.4255	0.0102	0.3580	0.0000	0.0000	0.0000	0.0000	0.1951	0.0000	0.2824
IESPGM.PTET51.1.44.404948	0.78788	0	0	0	0	0	0.0000	0.0128	0.0000	0.0000	0.0000	0.0000	0.0000	0.0000	0.0000	0.0000	0.0096
IESPGM.PTET51.1.4.439183	0.8	0.01802	0	0.3587	0.02083	0.0274	0.1957	0.0220	0.0268	0.0118	0.0000	0.0000	0.0137	0.0000	0.0132	0.0000	0.0177
IESPGM.PTET51.1.46.203971	0.72903	0	0.01042	0.01818	0	0	0.0000	0.0080	0.0100	0.0000	0.0000	0.0000	0.0250	0.0000	0.0000	0.0000	0.0076
IESPGM.PTET51.1.19.376406	0.83333	0.77397	0.03614	0.56044	0.59406	0.83333	0.5000	0.7759	0.3265	0.5275	0.0000	0.0000	0.0000	0.0000	0.1579	0.0000	0.2661
IESPGM.PTET51.1.124.126346	0.79781	0.0125	0	0.49231	0.11538	0.02703	0.5678	0.1193	0.1029	0.0641	0.0000	0.0000	0.0000	0.0000	0.2157	0.0000	0.2742
IESPGM.PTET51.1.23.134071	0.74483	0.01099	0.01905	0.06818	0	0	0.0000	0.0000	0.0092	0.0000	0.0000	0.0000	0.0000	0.0000	0.0000	0.0000	0.0000
IESPGM.PTET51.1.65.148645	0.75253	0	0	0.15152	0.1619	0.08621	0.1101	0.1840	0.0375	0.0864	0.0114	0.0000	0.0147	0.0000	0.0364	0.0000	0.0510
IESPGM.PTET51.1.59.156401	0.75824	0	0.0381	0.20721	0.16484	0.225	0.1731	0.4345	0.0556	0.1442	0.0000	0.0000	0.0000	0.0000	0.2456	0.0000	0.4371
IESPGM.PTET51.1.4.585293	0.75723	0	0	0.36842	0.04717	0.05172	0.2071	0.0435	0.0256	0.0484	0.0000	0.0080	0.0000	0.0000	0.0208	0.0080	0.1099
IESPGM.PTET51.1.92.103969	0.79612	0.04878	0.04444	0.2381	0.40476	0.08955	0.1157	0.0326	0.0000	0.1279	0.0130	0.0471	0.0179	0.0106	0.0154	0.0471	0.0244
IESPGM.PTET51.1.87.72004	0.76856	0	0	0	0	0	0.0000	0.0000	0.0100	0.0000	0.0110	0.0000	0.0000	0.0000	0.0000	0.0000	0.0000
IESPGM.PTET51.1.37.284910	0.81034	0.01124	0	0.48454	0.40217	0.47126	0.6154	0.4604	0.1882	0.0864	0.0133	0.0000	0.0000	0.0000	0.0984	0.0000	0.1579
IESPGM.PTET51.1.25.109425	0.77934	0.01075	0.01961	0.48696	0.61151	0.27692	0.4085	0.4453	0.0238	0.4227	0.0100	0.0000	0.0000	0.0000	0.2031	0.0000	0.1261
IESPGM.PTET51.1.108.41632	0.86719	0	0	0.29688	0.03614	0	0.0707	0.0000	0.0000	0.0000	0.0000	0.0000	0.0000	0.0000	0.0455	0.0000	0.0000
IESPGM.PTET51.1.69.198192	0.78632	0	0	0.22222	0	0	0.0556	0.0000	0.0208	0.0000	0.0000	0.0000	0.0000	0.0109	0.0000	0.0000	0.0000
IESPGM.PTET51.1.86.156820	0.77381	0.58678	0.06	0.56522	0.71642	0.71875	0.5280	0.7643	0.2000	0.7196	0.0000	0.0000	0.0000	0.0000	0.3898	0.0000	0.4627
IESPGM.PTET51.1.8.380197	0.75635	0	0	0.1	0	0	0.0000	0.0000	0.0220	0.0000	0.0000	0.0000	0.0000	0.0000	0.0000	0.0000	0.0000
IESPGM.PTET51.1.230.9747	0.8932	0	0	0.51064	0.11111	0.30303	0.7000	0.4118	0.0000	0.3333	0.0000	0.0000	0.0000	0.0000	0.4211	0.0000	0.5652
IESPGM.PTET51.1.14.421752	0.77596	0.4375	0.11579	0.5119	0.4863	0.6375	0.4179	0.7682	0.0333	0.6092	0.0000	0.0085	0.0000	0.0000	0.3059	0.0085	0.4597
IESPGM.PTET51.1.72.181110	0.76129	0.0099	0	0.41667	0.07821	0.02222	0.4226	0.0224	0.0424	0.0098	0.0000	0.0081	0.0000	0.0000	0.1129	0.0081	0.0234
IESPGM.PTET51.1.65.44526	0.79372	0	0.00813	0.18919	0.08081	0.12857	0.0485	0.0444	0.0194	0.0143	0.0000	0.0000	0.0000	0.0000	0.0308	0.0000	0.0254
IESPGM.PTET51.1.15.27794	0.72727	0.02667	0.06481	0.41935	0.37778	0.48544	0.2957	0.5106	0.0556	0.2424	0.0128	0.0079	0.0000	0.0000	0.3333	0.0079	0.2911
IESPGM.PTET51.1.62.115590	0.73113	0.0122	0	0.0531	0.04762	0	0.0227	0.0000	0.0900	0.0000	0.0000	0.0000	0.0000	0.0000	0.0500	0.0000	0.0000
IESPGM.PTET51.1.88.39972	0.82629	0	0.04301	0.13953	0.40476	0.05714	0.1019	0.0648	0.0213	0.1531	0.0109	0.0000	0.0000	0.0000	0.0227	0.0000	0.0435
IESPGM.PTET51.1.26.434092	0.80822	0.01031	0	0	0	0.01449	0.0000	0.0000	0.0490	0.0000	0.0000	0.0000	0.0000	0.0000	0.0204	0.0000	0.0408
IESPGM.PTET51.1.25.394086	0.70588	0.0122	0	0.575	0.37333	0.28767	0.5000	0.3017	0.0000	0.1839	0.0000	0.0065	0.0000	0.0000	0.0000	0.0065	0.0312
IESPGM.PTET51.1.35.164134	0	0	0	0	0	0	0.0000	0.0000	0.0000	0.0000	0.0000	0.0000	0.0000	0.0000	0.0000	0.0000	0.0000
IESPGM.PTET51.1.69.344470	0.81911	0.01235	0.03774	0.48077	0.30928	0.05634	0.3609	0.0980	0.0095	0.0361	0.0000	0.0000	0.0000	0.0000	0.0182	0.0000	0.0104
IESPGM.PTET51.1.57.201430	0.62602	0.02609	0.07767	0.42623	0.23077	0.45455	0.3212	0.3919	0.0660	0.3217	0.0000	0.0079	0.0000	0.0000	0.0794	0.0079	0.3604
IESPGM.PTET51.1.100.271786	0.79524	0	0.00855	0.49612	0.64516	0.53704	0.5114	0.4161	0.0217	0.3448	0.0000	0.0000	0.0079	0.0000	0.0204	0.0000	0.0233
IESPGM.PTET51.1.106.138740	0.79487	0	0	0	0	0	0.0000	0.0000	0.0122	0.0714	0.0000	0.0000	0.0000	0.0000	0.0000	0.0000	0.0000
IESPGM.PTET51.1.32.8130	0.17857	0	0	0.17808	0.01724	0.22581	0.0000	0.0000	0.0000	0.0000	0.0000	0.0000	0.0000	0.0000	0.0000	0.0000	0.0000
IESPGM.PTET51.1.310.7738	0.96296	0.25676	0.19048	0.44898	0.36111	0.4	0.5405	0.5588	0.1852	0.1176	0.0000	0.0000	0.0000	0.0000	0.2083	0.0000	0.1579
IESPGM.PTET51.1.10.219318	0.78824	0.0125	0.01087	0.48077	0.13095	0	0.4773	0.0177	0.0396	0.0233	0.0000	0.0000	0.0000	0.0000	0.0167	0.0000	0.0196
IESPGM.PTET51.1.53.45190	0.74479	0.00826	0.04587	0.07317	0.14615	0.04167	0.0080	0.0796	0.0185	0.1505	0.0141	0.0000	0.0143	0.0000	0.0000	0.0000	0.0000
IESPGM.PTET51.1.166.86705	0.72659	0	0.0102	0.42609	0	0	0.1111	0.0000	0.0000	0.0000	0.0000	0.0000	0.0000	0.0000	0.0250	0.0000	0.0196
IESPGM.PTET51.1.27.152225	0.77419	0	0	0.42105	0.01163	0	0.5414	0.0098	0.0283	0.0000	0.0102	0.0088	0.0000	0.0119	0.0000	0.0088	0.0000
IESPGM.PTET51.1.101.61478	0.84186	0.15663	0.20213	0.55128	0.69231	0.7541	0.4903	0.8279	0.2951	0.8929	0.0000	0.0000	0.0370	0.0000	0.5750	0.0000	0.6707
IESPGM.PTET51.1.24.465269	0.78082	0	0.00645	0.42727	0.43925	0.46721	0.2612	0.5667	0.0843	0.1446	0.0000	0.0083	0.0000	0.0000	0.1429	0.0083	0.0792
IESPGM.PTET51.1.21.433609	0.84462	0.01818	0	0.22222	0.20202	0.01562	0.0707	0.0084	0.0215	0.0395	0.0000	0.0000	0.0000	0.0000	0.0256	0.0000	0.0000
IESPGM.PTET51.1.31.348613	0.84264	0.03226	0	0.47059	0.04762	0	0.6571	0.0429	0.0435	0.1212	0.0182	0.0000	0.0417	0.0000	0.0000	0.0000	0.0000
IESPGM.PTET51.1.115.269301	0.71905	0	0	0.02469	0.03261	0	0.0000	0.0381	0.0000	0.0000	0.0000	0.0000	0.0000	0.0000	0.0000	0.0000	0.0099
IESPGM.PTET51.1.109.165476	0.73292	0.01149	0	0.21739	0	0	0.0171	0.0000	0.0225	0.0093	0.0000	0.0000	0.0000	0.0000	0.0000	0.0000	0.0000
IESPGM.PTET51.1.171.10622	0.70635	0	0	0	0.02857	0.01786	0.0000	0.0000	0.0000	0.0000	0.0000	0.0083	0.0000	0.0000	0.0000	0.0083	0.0128
IESPGM.PTET51.1.35.72507	0.67935	0	0	0	0	0	0.0000	0.0000	0.0330	0.0000	0.0000	0.0075	0.0000	0.0000	0.0000	0.0075	0.0215
IESPGM.PTET51.1.11.523650	0.83	0.04444	0.06	0.55455	0.28767	0.33824	0.3720	0.2720	0.0254	0.3525	0.0000	0.0078	0.0000	0.0000	0.2745	0.0078	0.2148
IESPGM.PTET51.1.28.167189	0	0	0	0	NA	NA	0.3542	0.2647	0.0323	0.4348	0.0000	0.0000	0.0250	0.0303	0.0000	0.0000	0.0278
IESPGM.PTET51.1.57.112220	0.81057	0.01471	0	0.5625	0.49612	0.48148	0.4844	0.4040	0.1818	0.2788	0.0133	0.0000	0.0000	0.0000	0.3051	0.0000	0.2692
IESPGM.PTET51.1.88.310830	0.69281	0	0	0.12346	0.06504	0	0.0076	0.0254	0.0349	0.0106	0.0000	0.0000	0.0000	0.0000	0.0000	0.0000	0.0244
IESPGM.PTET51.1.102.227094	0.75159	0	0	0.60674	0.12389	0.03846	0.4167	0.0833	0.0000	0.1270	0.0000	0.0000	0.0000	0.0000	0.0484	0.0000	0.0250
IESPGM.PTET51.1.386.5661	0.97959	0	0.25	0.84848	0.72222	0.82353	0.6091	0.1579	0.1333	0.0667	0.0000	0.0588	0.0000	0.0000	0.4412	0.0588	0.4627
IESPGM.PTET51.1.84.133939	0.76142	0.01869	0.02586	0.48039	0.23404	0.30952	0.4167	0.4091	0.0000	0.0947	0.0000	0.0076	0.0000	0.0000	0.1129	0.0076	0.0104
IESPGM.PTET51.1.2.9483	0.97468	0.88043	0.9434	0.70909	0.82222	0.91304	0.9301	0.9286	0.9444	0.8889	0.9011	0.7063	0.2121	0.8163	0.4565	0.7063	0.9268
IESPGM.PTET51.1.49.342153	0.81308	0.42276	0	0.51064	0.39496	0.61392	0.5026	0.8176	0.0306	0.6716	0.0098	0.0085	0.0000	0.0000	0.0758	0.0085	0.0826
IESPGM.PTET51.1.61.269990	0.70244	0	0.00877	0.30769	0.31169	0.0875	0.1364	0.0481	0.0000	0.0519	0.0000	0.0000	0.0000	0.0000	0.0267	0.0000	0.0171
IESPGM.PTET51.1.79.77181	0.81224	0.0125	0	0.11111	0.23377	0.0137	0.0087	0.0561	0.0211	0.0154	0.0000	0.0091	0.0000	0.0000	0.0250	0.0091	0.0110
IESPGM.PTET51.1.114.197766	0.76316	0.02778	0.07767	0.37895	0.59259	0.24242	0.5556	0.3721	0.0896	0.4444	0.0000	0.0075	0.0000	0.0000	0.4429	0.0075	0.6812
IESPGM.PTET51.1.38.226412	0.7346	0.00855	0	0.03529	0	0	0.0176	0.0163	0.0085	0.0000	0.0000	0.0000	0.0093	0.0000	0.0000	0.0000	0.0187
IESPGM.PTET51.1.24.64378	0.86458	0.03509	0.11111	0.58	0.40909	0.48	0.4894	0.4128	0.0690	0.4730	0.0132	0.0000	0.0000	0.0000	0.1091	0.0000	0.2091
IESPGM.PTET51.1.50.99394	0.70068	0	0.01333	0.37879	0.04459	0	0.1692	0.0000	0.0463	0.0139	0.0000	0.0000	0.0000	0.0000	0.0000	0.0000	0.0175
IESPGM.PTET51.1.103.114084	0.72947	0	0.03093	0.51087	0.10256	0.42466	0.2991	0.2705	0.1057	0.2737	0.0000	0.0000	0.0000	0.0000	0.2679	0.0000	0.2689
IESPGM.PTET51.1.95.270001	0.81421	0	0	0	0	0	0.0000	0.0000	0.0233	0.0115	0.0000	0.0000	0.0000	0.0000	0.0139	0.0000	0.0211
IESPGM.PTET51.1.22.406658	0.775	0	0	0.31818	0.26786	0.12963	0.1947	0.1610	0.0316	0.0526	0.0000	0.0000	0.0000	0.0000	0.0000	0.0000	0.0606
IESPGM.PTET51.1.156.122083	0.68	0	0	0.12	0.19048	0	0.0702	0.0490	0.0112	0.0119	0.0000	0.0000	0.0000	0.0000	0.0000	0.0000	0.0099
IESPGM.PTET51.1.99.30093	0.7037	0	0	0.2619	0.07071	0.02817	0.0182	0.0265	0.0235	0.0118	0.0000	0.0089	0.0000	0.0000	0.0455	0.0089	0.0250
IESPGM.PTET51.1.10.22236	0.65891	0	0	0	0	0	0.0000	0.0000	0.0217	0.0127	0.0000	0.0000	0.0000	0.0000	0.0000	0.0000	0.0244
IESPGM.PTET51.1.46.232191	0.74074	0	0	0	0	0	0.0000	0.0000	0.0000	0.0102	0.0111	0.0079	0.0000	0.0000	0.0233	0.0079	0.0081
IESPGM.PTET51.1.19.584471	0.56701	0.01136	0	0	0	0	0.0000	0.0130	0.0125	0.0000	0.0000	0.0000	0.0000	0.0000	0.0000	0.0000	0.0000
IESPGM.PTET51.1.163.125420	0.77407	0	0.00826	0.0125	0.14583	0.01	0.0159	0.0000	0.0000	0.0290	0.0000	0.0000	0.0203	0.0076	0.0137	0.0000	0.0189
IESPGM.PTET51.1.26.322253	0.6988	0	0.00901	0.05319	0.15873	0.01471	0.0312	0.0234	0.0000	0.0734	0.0000	0.0062	0.0000	0.0000	0.0000	0.0062	0.0000
IESPGM.PTET51.1.26.216506	0.79268	0	0	0.33929	0	0	0.1000	0.0000	0.0220	0.0217	0.0000	0.0000	0.0000	0.0000	0.0164	0.0000	0.0187
IESPGM.PTET51.1.58.131946	0.81053	0.00935	0.00694	0.51592	0.28395	0.37714	0.4403	0.4380	0.0091	0.3846	0.0000	0.0067	0.0000	0.0000	0.0429	0.0067	0.0185
IESPGM.PTET51.1.48.75177	0.76119	0	0.01613	0.40506	0.27381	0.39189	0.3577	0.4531	0.0450	0.2330	0.0000	0.0074	0.0000	0.0000	0.1724	0.0074	0.1290
IESPGM.PTET51.1.61.166311	0.70652	0.0202	0	0.5	0.09091	0.01724	0.1489	0.0180	0.0105	0.0000	0.0000	0.0000	0.0000	0.0000	0.0172	0.0000	0.0000
IESPGM.PTET51.1.169.147569	0.69065	0	0	0	0	0	0.0000	0.0000	0.0000	0.0000	0.0000	0.0000	0.0000	0.0000	0.0000	0.0000	0.0000
IESPGM.PTET51.1.153.76037	0.76415	0	0	0.32	0.00621	0	0.1128	0.0000	0.0323	0.0000	0.0000	0.0000	0.0000	0.0000	0.0185	0.0000	0.0391
IESPGM.PTET51.1.9.351943	0.73636	0	0.01538	0.1	0	0	0.0000	0.0000	0.0225	0.0000	0.0000	0.0000	0.0000	0.0000	0.0222	0.0000	0.0494
IESPGM.PTET51.1.88.146968	0.75	0	0	0.0119	0.01087	0	0.0067	0.0000	0.0000	0.0000	0.0000	0.0000	0.0000	0.0000	0.0169	0.0000	0.0071
IESPGM.PTET51.1.103.204287	0.7751	0	0	0.51316	0.51613	0.51579	0.4675	0.5906	0.0111	0.4630	0.0000	0.0000	0.0000	0.0000	0.0444	0.0000	0.0641
IESPGM.PTET51.1.43.165644	0.80741	0.03896	0.01449	0.47778	0.44262	0.3	0.4824	0.5122	0.1250	0.6014	0.0000	0.0000	0.0000	0.0000	0.1273	0.0000	0.1288
IESPGM.PTET51.1.51.286604	0.83704	0.04819	0.12903	0.51667	0.58824	0.40385	0.4786	0.2169	0.0494	0.6768	0.0213	0.0000	0.0000	0.0000	0.2000	0.0000	0.3933
IESPGM.PTET51.1.446.2215	0.94565	0.04545	0.06897	0.92982	0.5625	0.5	0.8395	0.8182	0.2778	0.3750	0.0000	0.0000	0.0000	0.0000	0.4706	0.0000	0.2800
IESPGM.PTET51.1.67.38893	0.77273	0.00935	0	0.58065	0.11628	0.24242	0.4076	0.2712	0.0345	0.0471	0.0000	0.0000	0.0000	0.0000	0.1964	0.0000	0.4870
IESPGM.PTET51.1.160.204751	0.7233	0	0	0.42353	0.0431	0.01515	0.2245	0.0190	0.0000	0.0000	0.0000	0.0076	0.0000	0.0000	0.0000	0.0076	0.0000
IESPGM.PTET51.1.97.211346	0.70588	0	0.00909	0.41463	0.05357	0.01818	0.5159	0.0750	0.0112	0.1098	0.0000	0.0000	0.0000	0.0000	0.0364	0.0000	0.0460
IESPGM.PTET51.1.83.206757	0.80603	0.01163	0.03906	0.54348	0.68571	0.71429	0.3600	0.6818	0.0617	0.4286	0.0127	0.0000	0.0000	0.0000	0.0500	0.0000	0.0263
IESPGM.PTET51.1.57.171687	0.99634	1	0.57143	0.95238	1	0.84615	0.4880	0.2329	0.2267	0.3000	0.0000	0.0000	0.0000	0.0000	0.5638	0.0000	0.4369
IESPGM.PTET51.1.142.169406	0.80588	0	0.0102	0.02899	0	0	0.0000	0.0000	0.0111	0.0147	0.0000	0.0000	0.0000	0.0000	0.0000	0.0000	0.0000
IESPGM.PTET51.1.42.232911	0.78621	0.28704	0.28926	0.54167	0.5	0.57692	0.4412	0.5115	0.0968	0.4808	0.0098	0.0000	0.0000	0.0169	0.3333	0.0000	0.6824
IESPGM.PTET51.1.145.81385	0.78022	0.03846	0.04348	0.51887	0.05405	0.08571	0.3150	0.0381	0.1134	0.0682	0.0208	0.0430	0.0333	0.0000	0.4030	0.0430	0.5221
IESPGM.PTET51.1.82.44404	0.8442	0.52672	0	0.66667	0.5913	0.51724	0.5421	0.5446	0.3721	0.3371	0.0000	0.0000	0.0000	0.0000	0.4933	0.0000	0.6715
IESPGM.PTET51.1.108.175553	0.9276	0.08772	0.30508	0.77215	0.0566	0.69231	0.6929	0.4545	0.0345	0.6883	0.0000	0.0000	0.0000	0.0833	0.2000	0.0000	0.2692
IESPGM.PTET51.1.26.325341	0.71585	0	0.00833	0.01176	0	0	0.0000	0.0000	0.0000	0.0000	0.0000	0.0000	0.0000	0.0000	0.0000	0.0000	0.0000
IESPGM.PTET51.1.8.273101	0.78017	0	0.06034	0.52555	0.0375	0.21101	0.3780	0.2566	0.0341	0.2133	0.0099	0.0000	0.0115	0.0000	0.0678	0.0000	0.0990
IESPGM.PTET51.1.150.74446	0.7377	0	0	0.47917	0.20909	0.27778	0.3378	0.2647	0.0206	0.1504	0.0000	0.0000	0.0000	0.0000	0.0328	0.0000	0.0220
IESPGM.PTET51.1.121.62415	0.7551	0	0	0.02778	0	0	0.0000	0.0000	0.0103	0.0000	0.0000	0.0000	0.0000	0.0000	0.0200	0.0000	0.0000
IESPGM.PTET51.1.53.119772	0.71739	0	0	0.02174	0	0	0.0083	0.0000	0.0096	0.0000	0.0000	0.0000	0.0000	0.0000	0.0164	0.0000	0.0000
IESPGM.PTET51.1.635.1953	0.95455	0	0.08696	0.05405	0.05882	0	0.0238	0.0000	0.0870	0.0690	0.0000	0.0000	0.0000	0.0000	0.1765	0.0000	0.1667
IESPGM.PTET51.1.181.43236	0.78659	0.01538	0.01961	0.58559	0.46154	0.62857	0.4809	0.5057	0.0484	0.3261	0.0000	0.0000	0.0000	0.0000	0.1321	0.0000	0.2222
IESPGM.PTET51.1.3.852097	0.78378	0	0.04255	0.41584	0.60345	0.34091	0.0652	0.3175	0.0893	0.0667	0.0000	0.0000	0.0000	0.0000	0.1000	0.0000	0.2333
IESPGM.PTET51.1.52.412074	0.78866	0	0.01099	0	0.00962	0	0.0000	0.0101	0.0000	0.0000	0.0000	0.0000	0.0000	0.0000	0.0000	0.0000	0.0000
IESPGM.PTET51.1.84.61029	0.76891	0	0	0	0	0	0.0000	0.0000	0.0094	0.0000	0.0000	0.0000	0.0000	0.0000	0.0000	0.0000	0.0104
IESPGM.PTET51.1.120.79100	0.73934	0	0.02239	0.07895	0.11702	0.05	0.0224	0.0000	0.0094	0.0388	0.0000	0.0000	0.0000	0.0000	0.0290	0.0000	0.0000
IESPGM.PTET51.1.263.7466	0.91667	0	0	0.1875	0	0	0.0128	0.0000	0.0351	0.0000	0.0000	0.0000	0.0000	0.0000	0.1250	0.0000	0.0690
IESPGM.PTET51.1.24.155437	0.69935	0	0	0	0	0.01695	0.0000	0.0000	0.0200	0.0000	0.0135	0.0000	0.0000	0.0000	0.0147	0.0000	0.0091
IESPGM.PTET51.1.1.447054	0.7619	0.02083	0	0.10256	0	0.15068	0.0141	0.0403	0.0103	0.0161	0.0000	0.0000	0.0000	0.0000	0.0000	0.0000	0.0098
IESPGM.PTET51.1.8.130766	0.79605	0.06667	0.14563	0.48649	0.81176	0.42222	0.3923	0.3824	0.0645	0.7328	0.0000	0.0065	0.0000	0.0000	0.2754	0.0065	0.4107
IESPGM.PTET51.1.4.641686	0.76821	0	0	0.05263	0	0	0.0000	0.0000	0.0319	0.0000	0.0000	0.0000	0.0000	0.0000	0.0364	0.0000	0.0345
IESPGM.PTET51.1.30.7672	0.96694	0	0.5	0.16667	NA	NA	0.0000	0.0067	0.0600	0.0000	0.0000	0.0000	0.0000	0.0000	0.0286	0.0000	0.0278
IESPGM.PTET51.1.49.57729	0.71875	0.03333	0	0.19118	0.03509	0.06757	0.0638	0.1111	0.0648	0.0400	0.0000	0.0000	0.0000	0.0000	0.2537	0.0000	0.2414
IESPGM.PTET51.1.57.47621	0.75253	0	0.01031	0.12	0.1	0	0.0175	0.0000	0.0000	0.0000	0.0100	0.0087	0.0000	0.0000	0.0213	0.0087	0.0306
IESPGM.PTET51.1.48.421004	0.79121	0.01389	0.07071	0.48544	0.49286	0.57627	0.4250	0.6422	0.0370	0.3563	0.0000	0.0000	0.0000	0.0000	0.3115	0.0000	0.3077
IESPGM.PTET51.1.66.168288	0.80909	0	0	0.5	0.2197	0.20779	0.4088	0.2101	0.0465	0.2455	0.0000	0.0000	0.0000	0.0000	0.0690	0.0000	0.0464
IESPGM.PTET51.1.125.253130	0.71598	0	0	0.04545	0.11321	0	0.0087	0.0000	0.0000	0.0581	0.0000	0.0083	0.0000	0.0000	0.0000	0.0083	0.0110
IESPGM.PTET51.1.138.95381	0.84677	0.01351	0	0.5339	0.25564	0.03333	0.4238	0.0426	0.0000	0.0879	0.0000	0.0000	0.0000	0.0000	0.1176	0.0000	0.0625
IESPGM.PTET51.1.47.20618	0.86574	0.01449	0.05155	0.59615	0.62617	0.59649	0.4500	0.5789	0.1429	0.4940	0.0103	0.0000	0.0185	0.0000	0.4231	0.0000	0.5545
IESPGM.PTET51.1.69.124468	0.74611	0.02174	0.10204	0.55738	0.65116	0.64516	0.2762	0.4095	0.0875	0.3974	0.0139	0.0000	0.0093	0.0000	0.1509	0.0000	0.2900
IESPGM.PTET51.1.133.65065	0.67456	0	0.01064	0.34951	0	0	0.1091	0.0000	0.0132	0.0000	0.0000	0.0000	0.0000	0.0000	0.0000	0.0000	0.0000
IESPGM.PTET51.1.63.179460	0.72956	0	0	0.06383	0.01075	0.11364	0.0073	0.1074	0.0098	0.0111	0.0000	0.0000	0.0455	0.0000	0.0000	0.0000	0.0000
IESPGM.PTET51.1.29.306593	0.78102	0.19318	0.0411	0.37097	0.56522	0.64	0.5645	0.7273	0.3909	0.8051	0.0000	0.0102	0.0000	0.0000	0.3273	0.0102	0.6226
IESPGM.PTET51.1.195.742	0.90741	0.22857	0.28571	0.7037	0.25	0.07143	0.5273	0.1154	0.2174	0.2174	0.0000	0.1935	0.0000	0.0500	0.3000	0.1935	0.5238
IESPGM.PTET51.1.47.233229	0.85333	0.4023	0.27778	0.65476	0.48077	0.66667	0.7368	0.8308	0.2703	0.8902	0.0339	0.0000	0.0000	0.0000	0.3830	0.0000	0.7126
IESPGM.PTET51.1.50.70198	0.75352	0	0	0.05	0	0	0.0071	0.0000	0.0326	0.0093	0.0000	0.0000	0.0000	0.0000	0.0137	0.0000	0.0000
IESPGM.PTET51.1.1.221688	0.69565	0	0	0	0	0	0.0000	0.0000	0.0106	0.0000	0.0000	0.0000	0.0000	0.0000	0.0000	0.0000	0.0000
IESPGM.PTET51.1.181.3064	0.72034	0.01235	0	0.22449	0	0	0.0172	0.0000	0.0000	0.0000	0.0000	0.0000	0.0000	0.0000	0.0612	0.0000	0.0678
IESPGM.PTET51.1.47.165719	0.77368	0.0119	0.008	0	0	0	0.0085	0.0000	0.0211	0.0000	0.0000	0.0000	0.0000	0.0000	0.0000	0.0000	0.0000
IESPGM.PTET51.1.161.201990	0.72043	0	0.01282	0	0	0	0.0000	0.0000	0.0702	0.0000	0.0000	0.0000	0.0000	0.0000	0.0513	0.0000	0.0870
IESPGM.PTET51.1.46.205194	0.70833	0	0	0.01042	0	0	0.0000	0.0000	0.0122	0.0000	0.0000	0.0000	0.0000	0.0000	0.0000	0.0000	0.0088
IESPGM.PTET51.1.70.5813	0.91781	0.09677	0.04545	0.375	0.03571	0.0303	0.2308	0.0545	0.0625	0.0000	0.0000	0.0000	0.0000	0.0000	0.1154	0.0000	0.3000
IESPGM.PTET51.1.53.174474	0.81548	0	0.04	0.60656	0.08235	0.425	0.4897	0.4609	0.0000	0.4130	0.0000	0.0000	0.0000	0.0000	0.1186	0.0000	0.1313
IESPGM.PTET51.1.138.23988	0.83893	0	0	0.37037	0.00893	0.11111	0.1477	0.0417	0.0341	0.0349	0.0000	0.0000	0.0303	0.0000	0.0000	0.0000	0.0177
IESPGM.PTET51.1.169.112380	0.8	0.07843	0.08333	0.50769	0.4902	0.28814	0.3841	0.0746	0.1032	0.2500	0.0000	0.0071	0.0000	0.0278	0.0556	0.0071	0.0821
IESPGM.PTET51.1.155.210232	0.33333	0.41964	0.32653	0.5	0.37931	0.38298	0.0000	0.0000	0.0000	0.0000	0.0000	0.0000	0.4189	0.5000	0.0690	0.0000	0.0000
IESPGM.PTET51.1.65.164784	0.77391	0.01449	0	0.48454	0	0.07843	0.4000	0.0161	0.0240	0.0602	0.0098	0.0000	0.0000	0.0000	0.2105	0.0000	0.1736
IESPGM.PTET51.1.20.519704	0.85837	0.07059	0	0.51899	0.29545	0.37805	0.5069	0.6042	0.0556	0.4500	0.0000	0.0111	0.0000	0.0000	0.1528	0.0111	0.2927
IESPGM.PTET51.1.161.162197	0.77778	0.04348	0.0622	0.34906	0.22695	0.5	0.1737	0.4869	0.0751	0.4375	0.0000	0.0000	0.0000	0.0000	0.2222	0.0000	0.2083
IESPGM.PTET51.1.77.325772	0.78022	0	0.01136	0.42667	0	0	0.2639	0.0000	0.0103	0.0000	0.0000	0.0000	0.0000	0.0000	0.0000	0.0000	0.0103
[truncated: 42,928 more rows]
