# Supplementary material for: Chromatin remodeling is required for sRNA‐guided DNA elimination in Paramecium
Source: EMBO J. 2022 Oct 11;41(22):e111839. doi: 10.15252/embj.2022111839 (PMC9670198; doi:10.15252/embj.2022111839)
Supplement: Supplementary file 8 — Dataset EV6 [file EMBJ-41-e111839-s002.zip › Dataset_EV6/README.txt]

IES retention score table of all knockdowns used in Fig EV2A
