# Supplementary material for: Chromatin remodeling is required for sRNA‐guided DNA elimination in Paramecium
Source: EMBO J. 2022 Oct 11;41(22):e111839. doi: 10.15252/embj.2022111839 (PMC9670198; doi:10.15252/embj.2022111839)
Supplement: Supplementary file 9 — Source Data for Expanded View [file EMBJ-41-e111839-s014.zip]

Archive with 4 entries (3 files):
- Source_Data_EVfigures/
- Source_Data_EVfigures/SourceData_EV5.zip
- Source_Data_EVfigures/SourceData_EV4.zip
- Source_Data_EVfigures/SourceData_EV1.zip
