# Supplementary material for: Chromatin remodeling is required for sRNA‐guided DNA elimination in Paramecium
Source: EMBO J. 2022 Oct 11;41(22):e111839. doi: 10.15252/embj.2022111839 (PMC9670198; doi:10.15252/embj.2022111839)
Supplement: Supplementary file 10 — Source Data for Figure 1 [file EMBJ-41-e111839-s012.zip]

Archive with 27 entries (26 files):
- SourceData_Figure1/
- SourceData_Figure1/Figure1FSourceData2.tif
- __MACOSX/SourceData_Figure1/._Figure1FSourceData2.tif
- SourceData_Figure1/Figure1FSourceData3.tif
- __MACOSX/SourceData_Figure1/._Figure1FSourceData3.tif
- SourceData_Figure1/Figure1FSourceData1.tif
- __MACOSX/SourceData_Figure1/._Figure1FSourceData1.tif
- SourceData_Figure1/.DS_Store
- __MACOSX/SourceData_Figure1/._.DS_Store
- SourceData_Figure1/Figure1FSourceData5.tif
- __MACOSX/SourceData_Figure1/._Figure1FSourceData5.tif
- SourceData_Figure1/Figure1FSourceData7.tif
- __MACOSX/SourceData_Figure1/._Figure1FSourceData7.tif
- SourceData_Figure1/Figure1ESourceData10.bmp
- __MACOSX/SourceData_Figure1/._Figure1ESourceData10.bmp
- SourceData_Figure1/Figure1FSourceData6.tif
- __MACOSX/SourceData_Figure1/._Figure1FSourceData6.tif
- SourceData_Figure1/Figure1FSourceData4.JPG
- __MACOSX/SourceData_Figure1/._Figure1FSourceData4.JPG
- SourceData_Figure1/Figure1ESourceData9.bmp
- __MACOSX/SourceData_Figure1/._Figure1ESourceData9.bmp
- SourceData_Figure1/Figure1ESourceData8.bmp
- __MACOSX/SourceData_Figure1/._Figure1ESourceData8.bmp
- SourceData_Figure1/README
- __MACOSX/SourceData_Figure1/._README
- SourceData_Figure1/Source_Data_Figure1.pdf
- __MACOSX/SourceData_Figure1/._Source_Data_Figure1.pdf
