# Supplementary material for: Chromatin remodeling is required for sRNA‐guided DNA elimination in Paramecium
Source: EMBO J. 2022 Oct 11;41(22):e111839. doi: 10.15252/embj.2022111839 (PMC9670198; doi:10.15252/embj.2022111839)
Supplement: Supplementary file 10 — Source Data for Figure 1 [file EMBJ-41-e111839-s012.zip › SourceData_Figure1/README]

Contents:

Unedited gel images for Fig 1E & dot blot for  1F

A PDF file with all original gels and blot labelled
