# Supplementary material for: Chromatin remodeling is required for sRNA‐guided DNA elimination in Paramecium
Source: EMBO J. 2022 Oct 11;41(22):e111839. doi: 10.15252/embj.2022111839 (PMC9670198; doi:10.15252/embj.2022111839)
Supplement: Supplementary file 11 — Source Data for Figure 2 [file EMBJ-41-e111839-s001.zip]

Archive with 5 entries (4 files):
- SourceData_Figure2/
- SourceData_Figure2/README
- __MACOSX/SourceData_Figure2/._README
- SourceData_Figure2/SourceData_ISWI1_MIRET.tab
- __MACOSX/SourceData_Figure2/._SourceData_ISWI1_MIRET.tab
