# Supplementary material for: Chromatin remodeling is required for sRNA‐guided DNA elimination in Paramecium
Source: EMBO J. 2022 Oct 11;41(22):e111839. doi: 10.15252/embj.2022111839 (PMC9670198; doi:10.15252/embj.2022111839)
Supplement: Supplementary file 11 — Source Data for Figure 2 [file EMBJ-41-e111839-s001.zip › SourceData_Figure2/README]

Contents

IES retention scores for ISWI1-KDa and ISWI1-KDb.
