# Supplementary material for: Chromatin remodeling is required for sRNA‐guided DNA elimination in Paramecium
Source: EMBO J. 2022 Oct 11;41(22):e111839. doi: 10.15252/embj.2022111839 (PMC9670198; doi:10.15252/embj.2022111839)
Supplement: Supplementary file 11 — Source Data for Figure 2 [file EMBJ-41-e111839-s001.zip › SourceData_Figure2/SourceData_ISWI1_MIRET.tab]

IES	ISWI1-a	ISWI1-b	ND7-a	ND7-b
IESPGM.PTET51.1.73.304578	0.3559	0.5179	0.0000	0.0087
IESPGM.PTET51.1.17.472312	0.0000	0.0175	0.0000	0.0000
IESPGM.PTET51.1.170.149163	0.0000	0.0000	0.0000	0.0000
IESPGM.PTET51.1.27.447419	0.1481	0.3659	0.0000	0.0078
IESPGM.PTET51.1.139.160674	0.4800	0.5620	0.0000	0.0093
IESPGM.PTET51.1.120.31672	0.0000	0.0208	0.0000	0.0000
IESPGM.PTET51.1.96.292682	0.0233	0.0204	0.0000	0.0000
IESPGM.PTET51.1.15.641408	0.0625	0.0370	0.0000	0.0082
IESPGM.PTET51.1.30.356149	0.1071	0.0574	0.0000	0.0000
IESPGM.PTET51.1.40.368705	0.2826	0.5780	0.0000	0.0085
IESPGM.PTET51.1.83.37641	0.1061	0.3276	0.0000	0.0147
IESPGM.PTET51.1.17.385080	0.0159	0.0690	0.0000	0.0000
IESPGM.PTET51.1.83.228327	0.0000	0.0177	0.0000	0.0000
IESPGM.PTET51.1.112.61362	0.1132	0.0926	0.0000	0.0000
IESPGM.PTET51.1.43.198774	0.0000	0.0294	0.0000	0.0000
IESPGM.PTET51.1.49.8016	0.0364	0.0440	0.0000	0.0076
IESPGM.PTET51.1.13.595408	0.0179	0.0139	0.0000	0.0000
IESPGM.PTET51.1.312.4552	0.0000	0.0222	0.0000	0.0000
IESPGM.PTET51.1.98.153716	0.0769	0.0337	0.0000	0.0081
IESPGM.PTET51.1.181.75021	0.0455	0.0128	0.0000	0.0000
IESPGM.PTET51.1.5.155726	0.0000	0.0139	0.0000	0.0000
IESPGM.PTET51.1.114.17596	0.0164	0.0099	0.0000	0.0078
IESPGM.PTET51.1.4.730157	0.0000	0.0089	0.0000	0.0000
IESPGM.PTET51.1.52.211453	0.2037	0.2727	0.0122	0.0000
IESPGM.PTET51.1.120.159785	0.0000	0.0000	0.0000	0.0000
IESPGM.PTET51.1.124.45337	0.0000	0.0204	0.0000	0.0000
IESPGM.PTET51.1.167.2400	0.4727	0.6532	0.0000	0.0093
IESPGM.PTET51.1.154.203640	0.0000	0.0175	0.0000	0.0000
IESPGM.PTET51.1.9.352763	0.0308	0.0000	0.0000	0.0000
IESPGM.PTET51.1.11.30308	0.0200	0.0208	0.0000	0.0000
IESPGM.PTET51.1.120.74532	0.0000	0.0000	0.0000	0.0081
IESPGM.PTET51.1.39.386331	0.0000	0.0000	0.0000	0.0000
IESPGM.PTET51.1.281.2600	0.2273	0.3250	0.0000	0.0000
IESPGM.PTET51.1.180.10313	0.0000	0.0000	0.0078	0.0000
IESPGM.PTET51.1.20.274907	0.0156	0.0080	0.0000	0.0000
IESPGM.PTET51.1.145.231698	0.1667	0.0469	0.0000	0.0000
IESPGM.PTET51.1.154.107175	0.4844	0.5490	0.0000	0.0000
IESPGM.PTET51.1.40.352304	0.0299	0.2261	0.0079	0.0076
IESPGM.PTET51.1.36.495377	0.0000	0.0405	0.0000	0.0000
IESPGM.PTET51.1.142.208667	0.0000	0.0294	0.0000	0.0000
IESPGM.PTET51.1.47.205835	0.0784	0.0116	0.0085	0.0000
IESPGM.PTET51.1.94.17859	0.0392	0.0000	0.0000	0.0000
IESPGM.PTET51.1.9.267950	0.5714	0.7465	0.3761	0.2276
IESPGM.PTET51.1.18.449244	0.0299	0.0000	0.0000	0.0000
IESPGM.PTET51.1.29.364681	0.3594	0.4792	0.0000	0.0000
IESPGM.PTET51.1.82.128713	0.2836	0.2708	0.0000	0.0000
IESPGM.PTET51.1.45.137876	0.4359	0.2841	0.0114	0.0000
IESPGM.PTET51.1.141.48348	0.1064	0.0864	0.0000	0.0084
IESPGM.PTET51.1.100.240261	0.0213	0.0658	0.0000	0.0000
IESPGM.PTET51.1.106.75971	0.3699	0.6436	0.0330	0.0654
IESPGM.PTET51.1.97.124786	0.1176	0.3137	0.0000	0.0000
IESPGM.PTET51.1.149.149574	0.0638	0.1667	0.0000	0.0072
IESPGM.PTET51.1.153.184692	0.2879	0.5258	0.0000	0.0000
IESPGM.PTET51.1.20.81533	0.0517	0.1900	0.0000	0.0144
IESPGM.PTET51.1.136.49685	0.2353	0.3704	0.0097	0.0079
IESPGM.PTET51.1.91.63889	0.0317	0.1442	0.0000	0.0000
IESPGM.PTET51.1.411.2930	0.0000	0.0303	0.0000	0.0000
IESPGM.PTET51.1.14.571140	0.0000	0.0094	0.0000	0.0000
IESPGM.PTET51.1.138.201273	0.2143	0.2105	0.0190	0.0171
IESPGM.PTET51.1.28.66019	0.0000	0.0000	0.0000	0.0000
IESPGM.PTET51.1.72.222	0.2174	0.0526	0.0000	0.0000
IESPGM.PTET51.1.85.279548	0.0294	0.0268	0.0000	0.0000
IESPGM.PTET51.1.154.151491	0.0000	0.0000	0.0091	0.0000
IESPGM.PTET51.1.12.1078	0.3971	0.4643	0.0000	0.0141
IESPGM.PTET51.1.190.5910	0.2857	0.2222	0.0000	0.0000
IESPGM.PTET51.1.651.949	1.0000	1.0000	1.0000	1.0000
IESPGM.PTET51.1.2.713786	0.0192	0.0342	0.0000	0.0000
IESPGM.PTET51.1.29.454186	0.0159	0.0086	0.0000	0.0084
IESPGM.PTET51.1.82.17631	0.0000	0.0306	0.0000	0.0000
IESPGM.PTET51.1.152.70536	0.0256	0.0680	0.0000	0.0000
IESPGM.PTET51.1.45.208767	0.0370	0.0168	0.0000	0.0000
IESPGM.PTET51.1.91.268407	0.3171	0.2167	0.0000	0.0000
IESPGM.PTET51.1.18.397525	0.0000	0.0000	0.0000	0.0171
IESPGM.PTET51.1.5.728308	0.0000	0.0118	0.0000	0.0000
IESPGM.PTET51.1.133.68459	0.1964	0.1300	0.0074	0.0099
IESPGM.PTET51.1.123.108362	0.1455	0.4062	0.0103	0.0222
IESPGM.PTET51.1.13.354037	0.0154	0.0000	0.0081	0.0000
IESPGM.PTET51.1.191.14810	0.1324	0.4175	0.0246	0.0072
IESPGM.PTET51.1.65.33421	0.0000	0.0111	0.0000	0.0000
IESPGM.PTET51.1.18.48051	0.2609	0.3462	0.0000	0.0000
IESPGM.PTET51.1.46.312978	0.0000	0.0000	0.0000	0.0000
IESPGM.PTET51.1.2.259917	0.0000	0.0000	0.0000	0.0000
IESPGM.PTET51.1.135.117549	0.0323	0.0485	0.0000	0.0073
IESPGM.PTET51.1.3.764921	0.3500	0.4194	0.0000	0.0000
IESPGM.PTET51.1.54.49761	0.0213	0.0000	0.0000	0.0000
IESPGM.PTET51.1.227.614	0.0370	0.0571	0.0000	0.0000
IESPGM.PTET51.1.133.91872	0.0000	0.0000	0.0000	0.0000
IESPGM.PTET51.1.369.4285	0.3333	0.0400	0.0000	0.0000
IESPGM.PTET51.1.66.171576	0.0536	0.0515	0.0000	0.0069
IESPGM.PTET51.1.79.18628	0.0000	0.0000	0.0000	0.0063
IESPGM.PTET51.1.45.107859	0.1765	0.0714	0.0000	0.0000
IESPGM.PTET51.1.73.352343	0.2623	0.3524	0.0000	0.0000
IESPGM.PTET51.1.141.200613	0.0169	0.0685	0.0000	0.0071
IESPGM.PTET51.1.192.17279	0.1111	0.1875	0.0000	0.0000
IESPGM.PTET51.1.108.278757	0.1087	0.1047	0.0000	0.0000
IESPGM.PTET51.1.20.100545	0.2241	0.2900	0.0000	0.0000
IESPGM.PTET51.1.351.4097	0.0000	0.0125	0.0000	0.0000
IESPGM.PTET51.1.117.169370	0.2097	0.2500	0.0088	0.0078
IESPGM.PTET51.1.123.6262	0.0208	0.0685	0.0000	0.0071
IESPGM.PTET51.1.174.138160	0.1852	0.3226	0.0000	0.0088
IESPGM.PTET51.1.162.102445	0.0455	0.1091	0.0000	0.0142
IESPGM.PTET51.1.159.173226	0.0000	0.0000	0.0000	0.0000
IESPGM.PTET51.1.8.591547	0.0000	0.0000	0.0000	0.0000
IESPGM.PTET51.1.525.1726	0.6667	0.9375	0.0000	0.0000
IESPGM.PTET51.1.19.559739	0.0377	0.1791	0.0234	0.0000
IESPGM.PTET51.1.27.527373	0.0169	0.0000	0.0000	0.0000
IESPGM.PTET51.1.153.188952	0.4478	0.5231	0.0000	0.0079
IESPGM.PTET51.1.54.388860	0.0222	0.0211	0.0000	0.0094
IESPGM.PTET51.1.64.381981	0.0345	0.0288	0.0000	0.0000
IESPGM.PTET51.1.179.80938	0.0909	0.0769	0.0102	0.0000
IESPGM.PTET51.1.46.408579	0.1167	0.0182	0.0000	0.0000
IESPGM.PTET51.1.171.103449	0.0893	0.1458	0.0095	0.0081
IESPGM.PTET51.1.165.159706	0.0909	0.0513	0.0000	0.0000
IESPGM.PTET51.1.3.291611	0.0000	0.0000	0.0000	0.0000
IESPGM.PTET51.1.154.32463	0.0000	0.0000	0.0000	0.0000
IESPGM.PTET51.1.3.716280	0.0169	0.0085	0.0077	0.0000
IESPGM.PTET51.1.12.267827	0.2025	0.1652	0.0000	0.0000
IESPGM.PTET51.1.59.178223	0.0000	0.0000	0.0000	0.0000
IESPGM.PTET51.1.81.225717	0.0444	0.0082	0.0000	0.0082
IESPGM.PTET51.1.9.351943	0.0222	0.0494	0.0000	0.0000
IESPGM.PTET51.1.70.231265	0.0303	0.0065	0.0000	0.0000
IESPGM.PTET51.1.265.7123	0.4595	0.3175	0.0000	0.0250
IESPGM.PTET51.1.37.213082	0.0500	0.0278	0.0000	0.0000
IESPGM.PTET51.1.8.134921	0.0339	0.0183	0.0000	0.0000
IESPGM.PTET51.1.19.342819	0.0000	0.0000	0.0000	0.0000
IESPGM.PTET51.1.119.11806	0.0000	0.0110	0.0000	0.0000
IESPGM.PTET51.1.130.218873	0.0000	0.0000	0.0000	0.0080
IESPGM.PTET51.1.172.50403	0.1579	0.1020	0.0000	0.0082
IESPGM.PTET51.1.45.93853	0.0000	0.0000	0.0086	0.0000
IESPGM.PTET51.1.108.153129	0.0357	0.0388	0.0000	0.0000
IESPGM.PTET51.1.607.1416	0.0000	0.0286	0.0000	0.0000
IESPGM.PTET51.1.81.157895	0.0167	0.0208	0.0000	0.0000
IESPGM.PTET51.1.157.111388	0.0000	0.0000	0.0000	0.0000
IESPGM.PTET51.1.158.131730	0.5000	0.6214	0.0000	0.0000
IESPGM.PTET51.1.64.225271	0.0000	0.0000	0.0000	0.0000
IESPGM.PTET51.1.98.154902	0.0000	0.0172	0.0000	0.0000
IESPGM.PTET51.1.60.355682	0.2931	0.4094	0.0000	0.0000
IESPGM.PTET51.1.80.260491	0.0192	0.0000	0.0000	0.0000
IESPGM.PTET51.1.366.2858	0.1935	0.0000	0.0000	0.0000
IESPGM.PTET51.1.76.71598	0.0392	0.0303	0.0092	0.0000
IESPGM.PTET51.1.27.426580	0.3243	0.1406	0.0000	0.0000
IESPGM.PTET51.1.102.265328	0.3014	0.4369	0.0000	0.0156
IESPGM.PTET51.1.142.53022	0.0204	0.0275	0.0000	0.0065
IESPGM.PTET51.1.117.131254	0.2600	0.4823	0.0000	0.0000
IESPGM.PTET51.1.133.94755	0.2542	0.4876	0.0109	0.0000
IESPGM.PTET51.1.14.92602	0.0455	0.0185	0.0000	0.0000
IESPGM.PTET51.1.67.56449	0.0182	0.0000	0.0000	0.0000
IESPGM.PTET51.1.76.27158	0.0435	0.1348	0.0000	0.0000
IESPGM.PTET51.1.122.245455	0.0600	0.0190	0.0000	0.0000
IESPGM.PTET51.1.30.397185	0.0000	0.0000	0.0000	0.0000
IESPGM.PTET51.1.145.152932	0.1509	0.2192	0.0000	0.0091
IESPGM.PTET51.1.148.54984	0.0204	0.0303	0.0000	0.0000
IESPGM.PTET51.1.17.632100	0.0667	0.0392	0.0000	0.0000
IESPGM.PTET51.1.39.58964	0.0308	0.0085	0.0000	0.0000
IESPGM.PTET51.1.27.36160	0.0182	0.0341	0.0109	0.0175
IESPGM.PTET51.1.18.239264	0.0000	0.0273	0.0000	0.0000
IESPGM.PTET51.1.54.221408	0.0000	0.0081	0.0000	0.0000
IESPGM.PTET51.1.22.443444	0.0408	0.0000	0.0000	0.0000
IESPGM.PTET51.1.73.194080	0.0678	0.0588	0.0000	0.0261
IESPGM.PTET51.1.66.212803	0.0000	0.0385	0.0000	0.0080
IESPGM.PTET51.1.68.266633	0.3134	0.3670	0.0165	0.0000
IESPGM.PTET51.1.49.54712	0.0339	0.1000	0.0000	0.0000
IESPGM.PTET51.1.66.405977	0.3191	0.2254	0.0000	0.0147
IESPGM.PTET51.1.58.95654	0.5224	0.7448	0.0000	0.0000
IESPGM.PTET51.1.254.9561	0.2800	0.1111	0.0000	0.0345
IESPGM.PTET51.1.148.178836	0.4833	0.6406	0.0000	0.0205
IESPGM.PTET51.1.76.217502	0.2679	0.3511	0.0000	0.0000
IESPGM.PTET51.1.4.791712	0.0435	0.0275	0.0000	0.0086
IESPGM.PTET51.1.114.136912	0.0169	0.1053	0.0000	0.0000
IESPGM.PTET51.1.1.284769	0.4861	0.3730	0.0000	0.0000
IESPGM.PTET51.1.99.311547	0.0303	0.0857	0.0000	0.0000
IESPGM.PTET51.1.127.188569	0.0727	0.0088	0.0000	0.0000
IESPGM.PTET51.1.82.339788	0.0833	0.0189	0.0000	0.0000
IESPGM.PTET51.1.143.41104	0.0172	0.0727	0.0000	0.0061
IESPGM.PTET51.1.12.200710	0.1029	0.2051	0.0078	0.0000
IESPGM.PTET51.1.153.172596	0.0154	0.0123	0.0000	0.0000
IESPGM.PTET51.1.251.6138	0.2222	0.2308	0.0417	0.0000
IESPGM.PTET51.1.53.163890	0.0000	0.0000	0.0000	0.0000
IESPGM.PTET51.1.134.191360	0.2540	0.2326	0.0444	0.0075
IESPGM.PTET51.1.75.325410	0.0000	0.0000	0.0000	0.0000
IESPGM.PTET51.1.14.174641	0.5000	0.5966	0.0000	0.0000
IESPGM.PTET51.1.180.20040	0.0370	0.0280	0.0000	0.0000
IESPGM.PTET51.1.104.259624	0.0213	0.0102	0.0000	0.0000
IESPGM.PTET51.1.61.228119	0.0250	0.0000	0.0000	0.0070
IESPGM.PTET51.1.33.107205	0.0217	0.0708	0.0000	0.0000
IESPGM.PTET51.1.174.64482	0.0175	0.0536	0.0000	0.0000
IESPGM.PTET51.1.30.215072	0.0000	0.0000	0.0000	0.0000
IESPGM.PTET51.1.39.225980	0.0702	0.0202	0.0000	0.0000
IESPGM.PTET51.1.63.407597	0.0161	0.0105	0.0000	0.0000
IESPGM.PTET51.1.44.381394	0.1591	0.1845	0.0000	0.0000
IESPGM.PTET51.1.23.489016	0.0000	0.0000	0.0000	0.0000
IESPGM.PTET51.1.71.3885	0.0345	0.0123	0.0000	0.0000
IESPGM.PTET51.1.75.181797	0.0200	0.0283	0.0000	0.0000
IESPGM.PTET51.1.33.33065	0.0698	0.1075	0.0000	0.0000
IESPGM.PTET51.1.7.262395	0.1143	0.1376	0.0000	0.0000
IESPGM.PTET51.1.143.182781	0.3137	0.5109	0.0000	0.0000
IESPGM.PTET51.1.43.202656	0.0133	0.0000	0.0000	0.0000
IESPGM.PTET51.1.155.83325	0.0000	0.0175	0.0000	0.0000
IESPGM.PTET51.1.77.269204	0.0308	0.0385	0.0000	0.0083
IESPGM.PTET51.1.98.125382	0.4533	0.3873	0.0000	0.0000
IESPGM.PTET51.1.10.134176	0.0000	0.0000	0.0000	0.0000
IESPGM.PTET51.1.55.149625	0.0000	0.0000	0.0000	0.0000
IESPGM.PTET51.1.89.110924	0.4333	0.6356	0.0165	0.0000
IESPGM.PTET51.1.13.311246	0.0385	0.0536	0.0000	0.0079
IESPGM.PTET51.1.89.224385	0.0000	0.0000	0.0085	0.0088
IESPGM.PTET51.1.33.304247	0.0167	0.0000	0.0000	0.0000
IESPGM.PTET51.1.66.46594	0.0000	0.0180	0.0101	0.0077
IESPGM.PTET51.1.35.135599	0.1528	0.3478	0.0000	0.0000
IESPGM.PTET51.1.86.98777	0.2059	0.0222	0.0000	0.0139
IESPGM.PTET51.1.28.233126	0.1800	0.1455	0.0000	0.0000
IESPGM.PTET51.1.29.430802	0.4110	0.5133	0.0000	0.0000
IESPGM.PTET51.1.34.247881	0.0400	0.0661	0.0000	0.0000
IESPGM.PTET51.1.157.158820	0.2432	0.1549	0.0072	0.0000
IESPGM.PTET51.1.100.30724	0.0000	0.0135	0.0000	0.0000
IESPGM.PTET51.1.47.416608	0.0179	0.0100	0.0000	0.0000
IESPGM.PTET51.1.95.286983	0.0000	0.0000	0.0000	0.0000
IESPGM.PTET51.1.29.223887	0.0426	0.0000	0.0000	0.0168
IESPGM.PTET51.1.135.257647	0.1053	0.0133	0.0000	0.0000
IESPGM.PTET51.1.85.177820	0.0377	0.0149	0.0000	0.0000
IESPGM.PTET51.1.104.72273	0.0000	0.0000	0.0000	0.0082
IESPGM.PTET51.1.86.348431	0.2500	0.2442	0.0000	0.0000
IESPGM.PTET51.1.26.270482	0.0893	0.0833	0.0000	0.0000
IESPGM.PTET51.1.93.166390	0.0000	0.0139	0.0000	0.0065
IESPGM.PTET51.1.17.635471	0.9500	0.7778	0.7500	0.7857
IESPGM.PTET51.1.127.154398	0.0000	0.0261	0.0000	0.0075
IESPGM.PTET51.1.93.199608	0.4058	0.4326	0.0000	0.0079
IESPGM.PTET51.1.100.257912	0.0000	0.0000	0.0000	0.0000
IESPGM.PTET51.1.151.91053	0.0000	0.0000	0.0092	0.0000
IESPGM.PTET51.1.13.217062	0.0667	0.1413	0.0000	0.0066
IESPGM.PTET51.1.4.663287	0.0000	0.0000	0.0000	0.0000
IESPGM.PTET51.1.6.178790	0.0392	0.0000	0.0098	0.0000
IESPGM.PTET51.1.82.282321	0.0192	0.0603	0.0000	0.0000
IESPGM.PTET51.1.123.33250	0.0208	0.0102	0.0000	0.0000
IESPGM.PTET51.1.91.32938	0.0154	0.0703	0.0000	0.0104
IESPGM.PTET51.1.193.4222	0.4545	0.4032	0.0312	0.0267
IESPGM.PTET51.1.202.7657	0.0000	0.0000	0.0000	0.0000
IESPGM.PTET51.1.117.81178	0.0784	0.1339	0.0000	0.0083
IESPGM.PTET51.1.84.156237	0.0000	0.0119	0.0086	0.0000
IESPGM.PTET51.1.125.116820	0.0000	0.0000	0.0077	0.0000
IESPGM.PTET51.1.176.61544	0.0769	0.1059	0.0000	0.0000
IESPGM.PTET51.1.24.193477	0.0172	0.0088	0.0102	0.0000
IESPGM.PTET51.1.35.169727	0.2000	0.2308	0.0000	0.0000
IESPGM.PTET51.1.129.68868	0.0758	0.1920	0.0087	0.0000
IESPGM.PTET51.1.153.218312	0.5306	0.6860	0.0233	0.2917
IESPGM.PTET51.1.232.11895	0.6981	0.5120	0.0000	0.0000
IESPGM.PTET51.1.5.414999	0.0000	0.0085	0.0000	0.0000
IESPGM.PTET51.1.56.130671	0.0161	0.0099	0.0000	0.0000
IESPGM.PTET51.1.130.58102	0.0000	0.0098	0.0000	0.0000
IESPGM.PTET51.1.52.290788	0.4510	0.5208	0.0217	0.0076
IESPGM.PTET51.1.145.154675	0.3208	0.5172	0.0000	0.0000
IESPGM.PTET51.1.70.98075	0.0000	0.0000	0.0000	0.0000
IESPGM.PTET51.1.517.595	0.0000	0.0385	0.0500	0.0000
IESPGM.PTET51.1.165.150636	0.0000	0.0194	0.0000	0.0000
IESPGM.PTET51.1.107.83488	0.2326	0.2967	0.0000	0.0000
IESPGM.PTET51.1.47.319877	0.0000	0.0000	0.0000	0.0000
IESPGM.PTET51.1.71.81650	0.3175	0.3643	0.0083	0.0000
IESPGM.PTET51.1.9.347691	0.0417	0.0095	0.0000	0.0000
IESPGM.PTET51.1.27.51724	0.1333	0.0096	0.0101	0.0000
IESPGM.PTET51.1.88.10270	0.1111	0.0328	0.0000	0.0000
IESPGM.PTET51.1.96.204442	0.0299	0.0110	0.0000	0.0000
IESPGM.PTET51.1.147.168322	0.0000	0.0000	0.0000	0.0000
IESPGM.PTET51.1.152.41853	0.0000	0.0132	0.0000	0.0000
IESPGM.PTET51.1.154.207027	0.6279	0.6022	0.0000	0.0101
IESPGM.PTET51.1.165.208477	0.0426	0.0297	0.0000	0.0161
IESPGM.PTET51.1.33.509734	0.0000	0.0000	0.0000	0.0000
IESPGM.PTET51.1.36.243624	0.0161	0.1125	0.0000	0.0000
IESPGM.PTET51.1.52.379618	0.3968	0.4750	0.0000	0.0000
IESPGM.PTET51.1.55.238375	0.0000	0.0000	0.0000	0.0000
IESPGM.PTET51.1.63.288256	0.0175	0.0204	0.0000	0.0000
IESPGM.PTET51.1.41.326737	0.0000	0.0000	0.0000	0.0000
IESPGM.PTET51.1.158.128747	0.0536	0.0274	0.0000	0.0000
IESPGM.PTET51.1.34.312314	0.0000	0.0103	0.0000	0.0000
IESPGM.PTET51.1.77.72120	0.0370	0.1809	0.0000	0.0080
IESPGM.PTET51.1.41.210610	0.4359	0.5420	0.0000	0.0000
IESPGM.PTET51.1.113.39239	0.0000	0.0204	0.0093	0.0000
IESPGM.PTET51.1.47.155967	0.0000	0.0118	0.0000	0.0081
IESPGM.PTET51.1.121.109139	0.2000	0.2055	0.0000	0.0000
IESPGM.PTET51.1.104.283431	0.2593	0.2258	0.0000	0.0000
IESPGM.PTET51.1.32.85559	0.0169	0.0000	0.0000	0.0000
IESPGM.PTET51.1.28.391268	0.0727	0.3380	0.0000	0.0000
IESPGM.PTET51.1.166.1203	0.0244	0.0729	0.0099	0.0070
IESPGM.PTET51.1.33.115897	0.1064	0.0909	0.0000	0.0000
IESPGM.PTET51.1.102.175502	0.1194	0.3878	0.0076	0.0000
IESPGM.PTET51.1.38.113310	0.0000	0.0000	0.0000	0.0000
IESPGM.PTET51.1.52.122560	0.0000	0.0000	0.0000	0.0000
IESPGM.PTET51.1.51.370908	0.2432	0.1000	0.0000	0.0000
IESPGM.PTET51.1.114.269500	0.0000	0.0128	0.0000	0.0000
IESPGM.PTET51.1.119.182295	0.0000	0.0132	0.0000	0.0000
IESPGM.PTET51.1.403.4386	0.0000	0	0.0000	0.0000
IESPGM.PTET51.1.55.195304	0.4000	0.5902	0.0000	0.0087
IESPGM.PTET51.1.20.383440	0.0000	0.0000	0.0000	0.0000
IESPGM.PTET51.1.55.187425	0.0192	0.0556	0.0000	0.0000
IESPGM.PTET51.1.167.176799	0.3636	0.5385	0.0000	0.0000
IESPGM.PTET51.1.24.274392	0.0317	0.0185	0.0000	0.0078
IESPGM.PTET51.1.155.216183	0.0192	0.0090	0.0000	0.0000
IESPGM.PTET51.1.14.471584	0.0909	0.0926	0.0000	0.0000
IESPGM.PTET51.1.26.69207	0.0000	0.0101	0.0000	0.0000
IESPGM.PTET51.1.12.318489	0.1795	0.1471	0.0204	0.0435
IESPGM.PTET51.1.88.316703	0.2034	0.3737	0.0000	0.0000
IESPGM.PTET51.1.147.119809	0.5417	0.6066	0.0000	0.0093
IESPGM.PTET51.1.166.182076	0.1731	0.2308	0.0000	0.0073
IESPGM.PTET51.1.165.100232	0.0000	0.0000	0.0000	0.0000
IESPGM.PTET51.1.108.184478	0.0164	0.0479	0.0229	0.0163
IESPGM.PTET51.1.13.91452	0.0000	0.0000	0.0000	0.0000
IESPGM.PTET51.1.54.114152	0.0429	0.0222	0.0093	0.0000
IESPGM.PTET51.1.184.14981	0.0000	0.0000	0.0000	0.0000
IESPGM.PTET51.1.53.20729	0.0192	0.0190	0.0000	0.0000
IESPGM.PTET51.1.34.247570	0.0196	0.0769	0.0000	0.0063
IESPGM.PTET51.1.57.441436	0.1750	0.1639	0.0000	0.0000
IESPGM.PTET51.1.180.73665	0.0000	0.0000	0.0000	0.0000
IESPGM.PTET51.1.61.188880	0.5294	0.5664	0.0000	0.0000
IESPGM.PTET51.1.52.412074	0.0000	0.0000	0.0000	0.0000
IESPGM.PTET51.1.50.114258	0.0000	0.0000	0.0000	0.0000
IESPGM.PTET51.1.156.151997	0.0189	0.0100	0.0000	0.0000
IESPGM.PTET51.1.110.63427	0.5417	0.6667	0.0326	0.0094
IESPGM.PTET51.1.15.27064	0.0192	0.0270	0.0000	0.0000
IESPGM.PTET51.1.134.42740	0.2600	0.6863	0.0075	0.0000
IESPGM.PTET51.1.80.73528	0.2766	0.2222	0.0000	0.0000
IESPGM.PTET51.1.172.21370	0.0385	0.0430	0.0000	0.0000
IESPGM.PTET51.1.105.74849	0.0870	0.1205	0.0000	0.0000
IESPGM.PTET51.1.11.548653	0.0000	0.0000	0.0000	0.0000
IESPGM.PTET51.1.2.918836	0.0566	0.0816	0.0105	0.0000
IESPGM.PTET51.1.170.168879	0.8667	0.9043	0.3654	0.3400
IESPGM.PTET51.1.2.445448	0.0000	0.0101	0.0000	0.0164
IESPGM.PTET51.1.31.292965	0.3636	0.5950	0.0000	0.0172
IESPGM.PTET51.1.124.217115	0.0000	0.0179	0.0000	0.0194
IESPGM.PTET51.1.100.5534	0.1750	0.1176	0.0000	0.0000
IESPGM.PTET51.1.166.154622	0.0364	0.0750	0.0103	0.0000
IESPGM.PTET51.1.42.219040	0.4028	0.5044	0.0000	0.0152
IESPGM.PTET51.1.123.173720	0.1961	0.0777	0.0000	0.0075
IESPGM.PTET51.1.104.277068	0.0000	0.0000	0.0077	0.0163
IESPGM.PTET51.1.7.485150	0.0000	0.0259	0.0000	0.0000
IESPGM.PTET51.1.75.195074	0.3906	0.6755	0.0000	0.0082
IESPGM.PTET51.1.145.51518	0.0645	0.1310	0.0333	0.0075
IESPGM.PTET51.1.36.39959	0.0000	0.0089	0.0000	0.0000
IESPGM.PTET51.1.54.103308	0.0980	0.0495	0.0000	0.0000
IESPGM.PTET51.1.17.552571	0.0000	0.0000	0.0000	0.0000
IESPGM.PTET51.1.48.85995	0.0000	0.0000	0.0000	0.0000
IESPGM.PTET51.1.399.3492	0.3889	0.5882	0.0000	0.0000
IESPGM.PTET51.1.39.80217	0.3944	0.4082	0.0098	0.0000
IESPGM.PTET51.1.8.102074	0.0135	0.0183	0.0000	0.0074
IESPGM.PTET51.1.121.123869	0.0175	0.0000	0.0000	0.0000
IESPGM.PTET51.1.4.641601	0.3276	0.3438	0.0000	0.0000
IESPGM.PTET51.1.46.201349	0.0182	0.0000	0.0000	0.0000
IESPGM.PTET51.1.107.144018	0.0000	0.0102	0.0000	0.0000
IESPGM.PTET51.1.147.234345	0.0000	0.0172	0.0000	0.0066
IESPGM.PTET51.1.154.10763	0.4545	0.5854	0.0000	0.0059
IESPGM.PTET51.1.1.225601	0.0000	0.0000	0.0000	0.0000
IESPGM.PTET51.1.37.309774	0.0000	0.0442	0.0000	0.0000
IESPGM.PTET51.1.69.307545	0.1613	0.1688	0.0656	0.0116
IESPGM.PTET51.1.80.240061	0.1000	0.0940	0.0000	0.0000
IESPGM.PTET51.1.9.628839	0.4000	0.5191	0.0000	0.0000
IESPGM.PTET51.1.69.305508	0.0000	0.0095	0.0000	0.0000
IESPGM.PTET51.1.125.158027	0.2836	0.3077	0.0000	0.0061
IESPGM.PTET51.1.105.302623	0.0517	0.0588	0.0000	0.0076
IESPGM.PTET51.1.102.148078	0.0820	0.0891	0.0000	0.0000
IESPGM.PTET51.1.41.125343	0.0667	0.1111	0.0000	0.0079
IESPGM.PTET51.1.101.284971	0.2418	0.1959	0.0087	0.0000
IESPGM.PTET51.1.7.498964	0.0133	0.0077	0.0077	0.0000
IESPGM.PTET51.1.180.41142	0.0169	0.0000	0.0000	0.0000
IESPGM.PTET51.1.161.205853	0.3721	0.5000	0.0000	0.0000
IESPGM.PTET51.1.172.104517	0.0000	0.0087	0.0000	0.0000
IESPGM.PTET51.1.10.168887	0.0571	0.0353	0.0000	0.0085
IESPGM.PTET51.1.66.239730	0.0517	0.0612	0.0000	0.0000
IESPGM.PTET51.1.140.213943	0.0000	0.0000	0.0000	0.0000
IESPGM.PTET51.1.167.131117	0.0526	0.0000	0.0000	0.0000
IESPGM.PTET51.1.16.498123	0.0132	0.0000	0.0000	0.0000
IESPGM.PTET51.1.29.164282	0.0000	0.0000	0.0000	0.0000
IESPGM.PTET51.1.88.23844	0.0976	0.2333	0.0000	0.0000
IESPGM.PTET51.1.8.42812	0.0189	0.0095	0.0000	0.0000
IESPGM.PTET51.1.118.235054	0.0000	0.1776	0.0085	0.0248
IESPGM.PTET51.1.4.661551	0.0417	0.1099	0.0000	0.0000
IESPGM.PTET51.1.120.51628	0.0000	0.0000	0.0000	0.0000
IESPGM.PTET51.1.1.478675	0.0000	0.0000	0.0000	0.0000
IESPGM.PTET51.1.36.342693	0.3214	0.4965	0.0161	0.0070
IESPGM.PTET51.1.36.442463	0.0000	0.0000	0.0000	0.0000
IESPGM.PTET51.1.4.649055	0.3448	0.4505	0.0000	0.0067
IESPGM.PTET51.1.556.58987	0.0484	0.1048	0.0093	0.0168
IESPGM.PTET51.1.3.84491	0.0000	0.0092	0.0000	0.0079
IESPGM.PTET51.1.118.152216	0.4118	0.4196	0.0000	0.0000
IESPGM.PTET51.1.2.598661	0.0179	0.0594	0.0000	0.0069
IESPGM.PTET51.1.116.84847	0.0000	0.0189	0.0000	0.0000
IESPGM.PTET51.1.4.118283	0.0179	0.0079	0.0000	0.0074
IESPGM.PTET51.1.69.132614	0.2097	0.2778	0.0000	0.0000
IESPGM.PTET51.1.155.159516	0.1765	0.2535	0.0000	0.0000
IESPGM.PTET51.1.96.129929	0.3175	0.4615	0.0000	0.0000
IESPGM.PTET51.1.190.24916	0.7143	0.8500	0.0000	0.0000
IESPGM.PTET51.1.21.60537	0.0465	0.0673	0.0099	0.0000
IESPGM.PTET51.1.45.98120	0.5814	0.5676	0.0000	0.0088
IESPGM.PTET51.1.37.171190	0.0741	0.0088	0.0000	0.0000
IESPGM.PTET51.1.114.25816	0.0227	0.0000	0.0000	0.0000
IESPGM.PTET51.1.151.185204	0.1000	0.2447	0.0000	0.0167
IESPGM.PTET51.1.67.143855	0.0179	0.0000	0.0000	0.0000
IESPGM.PTET51.1.21.428890	0.0000	0.0174	0.0000	0.0000
IESPGM.PTET51.1.128.243113	0.3061	0.3458	0.0000	0.0000
IESPGM.PTET51.1.44.452803	0.0000	0.0000	0.0000	0.0000
IESPGM.PTET51.1.20.137888	0.0000	0.0206	0.0000	0.0000
IESPGM.PTET51.1.148.225575	0.0000	0.0000	0.0000	0.0000
IESPGM.PTET51.1.97.30506	0.0208	0.0571	0.0000	0.0000
IESPGM.PTET51.1.148.43035	0.0962	0.1087	0.0000	0.0000
IESPGM.PTET51.1.89.91926	0.0385	0.0230	0.0000	0.0000
IESPGM.PTET51.1.22.407255	0.2623	0.4364	0.0000	0.0000
IESPGM.PTET51.1.77.172457	0.5091	0.6294	0.0000	0.0000
IESPGM.PTET51.1.35.353072	0.0000	0.0000	0.0000	0.0000
IESPGM.PTET51.1.95.232971	0.0426	0.0270	0.0000	0.0157
IESPGM.PTET51.1.54.137352	0.0000	0.0000	0.0000	0.0000
IESPGM.PTET51.1.18.79007	0.0169	0.0476	0.0000	0.0000
IESPGM.PTET51.1.45.216677	0.1148	0.0968	0.0000	0.0000
IESPGM.PTET51.1.91.307291	0.0000	0.0263	0.0000	0.0000
IESPGM.PTET51.1.2.949095	0.2800	0.3409	0.0190	0.0085
IESPGM.PTET51.1.23.239707	0.0000	0.0000	0.0000	0.0000
IESPGM.PTET51.1.117.144799	0.1159	0.2066	0.0000	0.0081
IESPGM.PTET51.1.33.222222	0.2167	0.5000	0.0000	0.0000
IESPGM.PTET51.1.69.169099	0.0000	0.0206	0.0000	0.0000
IESPGM.PTET51.1.94.185814	0.1905	0.2027	0.0096	0.0076
IESPGM.PTET51.1.40.77813	0.0172	0.0000	0.0000	0.0000
IESPGM.PTET51.1.139.242860	0.0357	0.0000	0.0000	0.0000
IESPGM.PTET51.1.101.63620	0.4694	0.2697	0.0161	0.0000
IESPGM.PTET51.1.132.237001	0.0000	0.0000	0.0000	0.0000
IESPGM.PTET51.1.154.89407	0.0000	0.0093	0.0000	0.0000
IESPGM.PTET51.1.147.74373	0.3091	0.3750	0.0092	0.0081
IESPGM.PTET51.1.131.16202	0.0889	0.1481	0.0000	0.0000
IESPGM.PTET51.1.181.25868	0.0500	0.0323	0.0000	0.0000
IESPGM.PTET51.1.10.493028	0.0286	0.0085	0.0000	0.0000
IESPGM.PTET51.1.61.297103	0.1020	0.1776	0.0455	0.2051
IESPGM.PTET51.1.49.207352	0.0417	0.0368	0.0000	0.0254
IESPGM.PTET51.1.87.74732	0.5057	0.7617	0.0000	0.0000
IESPGM.PTET51.1.163.151419	0.0000	0.0270	0.0183	0.0072
IESPGM.PTET51.1.13.612701	0.0213	0.0286	0.0000	0.0000
IESPGM.PTET51.1.137.49822	0.2879	0.3750	0.0000	0.0000
IESPGM.PTET51.1.58.150006	0.0000	0.0190	0.0000	0.0000
IESPGM.PTET51.1.46.141132	0.0000	0.0000	0.0000	0.0000
IESPGM.PTET51.1.78.349919	0.3818	0.3303	0.0000	0.0000
IESPGM.PTET51.1.1.199132	0.0000	0.0000	0.0000	0.0000
IESPGM.PTET51.1.3.609166	0.0189	0.0312	0.0000	0.0072
IESPGM.PTET51.1.67.150462	0.0000	0.0000	0.0090	0.0000
IESPGM.PTET51.1.102.56135	0.0000	0.0349	0.0000	0.0000
IESPGM.PTET51.1.39.129017	0.0484	0.0081	0.0000	0.0000
IESPGM.PTET51.1.89.30842	0.3519	0.4563	0.0357	0.0517
IESPGM.PTET51.1.16.410068	0.0980	0.0469	0.0000	0.0160
IESPGM.PTET51.1.154.84110	0.0000	0.0000	0.0000	0.0000
IESPGM.PTET51.1.214.3281	0.2778	0.4174	0.0000	0.0000
IESPGM.PTET51.1.98.309510	0.0000	0.0000	0.0000	0.0000
IESPGM.PTET51.1.68.145433	0.0377	0.0667	0.0091	0.0096
IESPGM.PTET51.1.41.315127	0.0508	0.1170	0.0000	0.0000
IESPGM.PTET51.1.108.280048	0.1667	0.1800	0.0000	0.0000
IESPGM.PTET51.1.63.266802	0.2899	0.6090	0.0252	0.0000
IESPGM.PTET51.1.131.248160	0.0000	0.0000	0.0000	0.0000
IESPGM.PTET51.1.22.555062	0.0000	0.0000	0.0000	0.0000
IESPGM.PTET51.1.22.507546	0.0000	0.0000	0.0000	0.0000
IESPGM.PTET51.1.127.191046	0.0260	0.0175	0.0323	0.0000
IESPGM.PTET51.1.63.168853	0.0625	0.0588	0.0000	0.0000
IESPGM.PTET51.1.41.314453	0.0417	0.0455	0.0455	0.0081
IESPGM.PTET51.1.82.328174	0.4677	0.6933	0.0000	0.0000
IESPGM.PTET51.1.184.56797	0.0000	0.0215	0.0000	0.0000
IESPGM.PTET51.1.614.2066	0.5294	0.3333	0.0000	0.0000
IESPGM.PTET51.1.159.97542	0.0000	0.0000	0.0087	0.0000
IESPGM.PTET51.1.46.307124	0.1562	0.2016	0.0000	0.0000
IESPGM.PTET51.1.67.281686	0.1719	0.4015	0.0000	0.0000
IESPGM.PTET51.1.115.217816	0.0185	0.0364	0.0093	0.0098
IESPGM.PTET51.1.44.343750	0.1594	0.0385	0.0000	0.0078
IESPGM.PTET51.1.9.89584	0.0000	0.0077	0.0000	0.0000
IESPGM.PTET51.1.46.180574	0.0286	0.0206	0.0000	0.0153
IESPGM.PTET51.1.236.1842	1.0000	1.0000	0	0
IESPGM.PTET51.1.184.44268	0.0179	0.0364	0.0000	0.0000
IESPGM.PTET51.1.35.188260	0.0000	0.0000	0.0000	0.0000
IESPGM.PTET51.1.1.352824	0.0000	0.0000	0.0000	0.0000
IESPGM.PTET51.1.10.489557	0.0000	0.0000	0.0000	0.0000
IESPGM.PTET51.1.33.199370	0.0476	0.2389	0.0000	0.0336
IESPGM.PTET51.1.19.462951	0.0577	0.0748	0.0000	0.0000
IESPGM.PTET51.1.107.129665	0.3667	0.6419	0.0000	0.0000
IESPGM.PTET51.1.12.222632	0.3729	0.5786	0.0092	0.0134
IESPGM.PTET51.1.122.39696	0.0000	0.0000	0.0000	0.0000
IESPGM.PTET51.1.56.191805	0.0217	0.0538	0.0102	0.0076
IESPGM.PTET51.1.110.93521	0.3729	0.2564	0.0000	0.0066
IESPGM.PTET51.1.171.73347	0.0179	0.0777	0.0000	0.0000
IESPGM.PTET51.1.102.103022	0.4819	0.6029	0.0000	0.0000
IESPGM.PTET51.1.48.79361	0.3443	0.4894	0.0000	0.0000
IESPGM.PTET51.1.26.427580	0.3750	0.3500	0.0000	0.0000
IESPGM.PTET51.1.2.321690	0.0606	0.1930	0.0000	0.0000
IESPGM.PTET51.1.27.527603	0.0000	0.0185	0.0000	0.0000
IESPGM.PTET51.1.60.25472	0.0000	0.0125	0.0000	0.0093
IESPGM.PTET51.1.77.85176	0.0000	0.0000	0.0000	0.0000
IESPGM.PTET51.1.182.14772	0.0000	0.0000	0.0081	0.0084
IESPGM.PTET51.1.162.116386	0.0164	0.1196	0.0000	0.0147
IESPGM.PTET51.1.66.45833	0.0204	0.0108	0.0000	0.0000
IESPGM.PTET51.1.158.69082	0.1282	0.5079	0.0000	0.0000
IESPGM.PTET51.1.20.293977	0.0000	0.0086	0.0000	0.0000
IESPGM.PTET51.1.50.407471	0.4583	0.6148	0.0000	0.0074
IESPGM.PTET51.1.101.250928	0.0426	0.0288	0.0078	0.0079
IESPGM.PTET51.1.15.283766	0.0000	0.0000	0.0000	0.0096
IESPGM.PTET51.1.5.713762	0.4500	0.5310	0.0084	0.0000
IESPGM.PTET51.1.104.106224	0.0308	0.0259	0.0000	0.0000
IESPGM.PTET51.1.100.63356	0.0159	0.0000	0.0090	0.0000
IESPGM.PTET51.1.88.55345	0.0000	0.0168	0.0000	0.0000
IESPGM.PTET51.1.103.289883	0.1143	0.0920	0.0233	0.0000
IESPGM.PTET51.1.65.324132	0.4000	0.5093	0.0000	0.0000
IESPGM.PTET51.1.71.241712	0.0000	0.0000	0.0101	0.0000
IESPGM.PTET51.1.336.743	0.0833	0.0000	0.0667	0.0000
IESPGM.PTET51.1.93.7180	0.0286	0.0000	0.0000	0.0083
IESPGM.PTET51.1.211.14887	0.1429	0.1538	0.0000	0.0000
IESPGM.PTET51.1.18.110032	0.3968	0.4700	0.0000	0.0159
IESPGM.PTET51.1.183.53257	0.0250	0.0426	0.0000	0.0067
IESPGM.PTET51.1.56.135557	0.0000	0.0153	0.0000	0.0000
IESPGM.PTET51.1.25.40345	0.0000	0.0000	0.0000	0.0000
IESPGM.PTET51.1.19.204205	0.0370	0.0076	0.0000	0.0000
IESPGM.PTET51.1.8.169630	0.0426	0.1386	0.0000	0.0000
IESPGM.PTET51.1.27.439611	0.6216	0.6667	0.0233	0.0000
IESPGM.PTET51.1.116.211906	0.0571	0.0274	0.0000	0.0000
IESPGM.PTET51.1.155.98746	0.1186	0.0741	0.0192	0.0000
IESPGM.PTET51.1.20.74051	0.0667	0.0323	0.0000	0.0000
IESPGM.PTET51.1.144.62163	0.5484	0.3415	0.0417	0.0556
IESPGM.PTET51.1.169.21295	0.0000	0.0000	0.0000	0.0000
IESPGM.PTET51.1.18.516725	0.0000	0.0079	0.0000	0.0000
IESPGM.PTET51.1.91.176154	0.0000	0.0333	0.0000	0.0075
IESPGM.PTET51.1.176.99417	0.0000	0.0108	0.0000	0.0000
IESPGM.PTET51.1.165.201395	0.0816	0.1831	0.0000	0.0000
IESPGM.PTET51.1.46.237600	0.2464	0.4048	0.0000	0.0000
IESPGM.PTET51.1.108.54926	0.0182	0.0253	0.0000	0.0250
IESPGM.PTET51.1.150.110887	0.0656	0.1182	0.0000	0.0000
IESPGM.PTET51.1.176.103815	0.0816	0.0449	0.0000	0.0075
IESPGM.PTET51.1.4.587075	0.0930	0.0215	0.0000	0.0000
IESPGM.PTET51.1.20.492200	0.1404	0.3008	0.0104	0.0077
IESPGM.PTET51.1.73.221989	0.1846	0.3426	0.0000	0.0000
IESPGM.PTET51.1.77.342481	0.0196	0.0112	0.0000	0.0000
IESPGM.PTET51.1.7.529229	0.4333	0.5581	0.0109	0.0068
IESPGM.PTET51.1.79.194198	0.2333	0.4228	0.0104	0.0000
IESPGM.PTET51.1.329.6143	0.1356	0.2323	0.0083	0.0160
IESPGM.PTET51.1.61.246707	0.0185	0.0000	0.0000	0.0000
IESPGM.PTET51.1.33.74639	0.0517	0.0435	0.0000	0.0000
IESPGM.PTET51.1.80.260969	0.0213	0.0217	0.0000	0.0000
IESPGM.PTET51.1.20.23125	0.3443	0.3143	0.0000	0.0000
IESPGM.PTET51.1.80.74929	0.0690	0.1264	0.0000	0.0000
IESPGM.PTET51.1.22.549206	0.4750	0.7162	0.0000	0.0159
IESPGM.PTET51.1.176.38473	0.2600	0.4773	0.0000	0.0000
IESPGM.PTET51.1.111.266222	0.0000	0.0097	0.0000	0.0000
IESPGM.PTET51.1.7.695818	0.0227	0.0484	0.0000	0.0000
IESPGM.PTET51.1.12.8726	0.0000	0.0000	0.0000	0.0072
IESPGM.PTET51.1.1.241576	0.0196	0.0101	0.0000	0.0080
IESPGM.PTET51.1.122.174819	0.0000	0.0087	0.0000	0.0000
IESPGM.PTET51.1.84.203346	0.2203	0.4336	0.0000	0.0069
IESPGM.PTET51.1.120.101332	0.0000	0.0000	0.0000	0.0000
IESPGM.PTET51.1.53.110414	0.0282	0.0160	0.0000	0.0000
IESPGM.PTET51.1.54.328372	0.0196	0.0204	0.0000	0.0000
IESPGM.PTET51.1.71.66562	0.2712	0.3869	0.0105	0.0000
IESPGM.PTET51.1.40.154045	0.4691	0.5850	0.0000	0.0065
IESPGM.PTET51.1.147.80666	0.0000	0.0093	0.0000	0.0104
IESPGM.PTET51.1.27.415090	0.0000	0.0349	0.0103	0.0000
IESPGM.PTET51.1.63.316709	0.1136	0.0330	0.0000	0.0000
IESPGM.PTET51.1.65.192038	0.1857	0.2069	0.0000	0.0000
IESPGM.PTET51.1.4.628771	0.0200	0.0000	0.0000	0.0073
IESPGM.PTET51.1.68.6285	0.2727	0.3505	0.0000	0.0000
IESPGM.PTET51.1.169.105916	0.3333	0.5461	0.0000	0.0000
IESPGM.PTET51.1.131.183965	0.0566	0.1042	0.0084	0.0000
IESPGM.PTET51.1.77.341444	0.0152	0.0000	0.0000	0.0000
IESPGM.PTET51.1.76.45084	0.4792	0.5185	0.0127	0.0108
IESPGM.PTET51.1.40.198315	0.0159	0.0109	0.0000	0.0000
IESPGM.PTET51.1.97.131908	0.1458	0.4907	0.1008	0.1168
IESPGM.PTET51.1.13.663759	0.0000	0.0000	0.0000	0.0000
IESPGM.PTET51.1.27.191652	0.0638	0.0476	0.0000	0.0000
IESPGM.PTET51.1.89.189005	0.0000	0.0326	0.0000	0.0067
IESPGM.PTET51.1.147.154630	0.5758	0.5957	0.0769	0.0229
IESPGM.PTET51.1.26.317648	0.0926	0.0440	0.0000	0.0083
IESPGM.PTET51.1.13.248217	0.0345	0.0301	0.0091	0.0000
IESPGM.PTET51.1.74.362494	0.1429	0.3051	0.0000	0.0079
IESPGM.PTET51.1.89.240796	0.0588	0.1165	0.0000	0.0000
IESPGM.PTET51.1.90.290847	0.0000	0.0000	0.0000	0.0000
IESPGM.PTET51.1.178.110851	0.0000	0.0759	0.0000	0.0068
IESPGM.PTET51.1.64.311111	0.0000	0.0252	0.0000	0.0000
IESPGM.PTET51.1.120.124635	0.0192	0.0000	0.0000	0.0000
IESPGM.PTET51.1.25.126419	0.0185	0.0000	0.0000	0.0000
IESPGM.PTET51.1.80.187117	0.1273	0.3608	0.0000	0.0000
IESPGM.PTET51.1.158.40710	0.0351	0.0123	0.0000	0.0000
IESPGM.PTET51.1.9.516335	0.2000	0.1316	0.0000	0.0056
IESPGM.PTET51.1.154.100610	0.2787	0.2269	0.0000	0.0000
IESPGM.PTET51.1.58.284606	0.0000	0.0000	0.0000	0.0000
IESPGM.PTET51.1.92.12407	0.3191	0.5566	0.0411	0.0164
IESPGM.PTET51.1.101.282518	0.3421	0.5414	0.0000	0.0000
IESPGM.PTET51.1.47.219287	0.4828	0.3902	0.0000	0.0000
IESPGM.PTET51.1.9.490205	0.1273	0.1138	0.0069	0.0000
IESPGM.PTET51.1.20.88131	0.3077	0.2237	0.2653	0.2292
IESPGM.PTET51.1.163.36832	0.0323	0.0000	0.0083	0.0073
IESPGM.PTET51.1.43.310756	0.3000	0.2885	0.0000	0.0000
IESPGM.PTET51.1.29.43179	0.0000	0.0000	0.0000	0.0000
IESPGM.PTET51.1.66.185830	0.1154	0.1364	0.0000	0.0000
IESPGM.PTET51.1.11.432527	0.0000	0.0111	0.0000	0.0000
IESPGM.PTET51.1.217.1176	0.3043	0.0263	0.0000	0.0000
IESPGM.PTET51.1.169.88717	0.0000	0.1165	0.0000	0.0000
IESPGM.PTET51.1.57.211028	0.4348	0.6104	0.0000	0.0000
IESPGM.PTET51.1.284.4046	0.2222	0.3469	0.0000	0.0000
IESPGM.PTET51.1.14.46727	0.3372	0.5043	0.0000	0.0000
IESPGM.PTET51.1.45.464677	0.4762	0.5139	0.0000	0.0000
IESPGM.PTET51.1.161.180734	0.2045	0.1515	0.0000	0.0000
IESPGM.PTET51.1.22.190375	0.1573	0.3125	0.0000	0.0000
IESPGM.PTET51.1.47.187669	0.0000	0.0000	0.0000	0.0000
IESPGM.PTET51.1.129.130246	0.0139	0.0079	0.0000	0.0000
IESPGM.PTET51.1.141.89090	0.0351	0.0505	0.0000	0.0000
IESPGM.PTET51.1.19.479245	0.0833	0.0548	0.0000	0.0000
IESPGM.PTET51.1.74.119417	0.0000	0.0000	0.0000	0.0000
IESPGM.PTET51.1.126.244918	0.0149	0.0000	0.0000	0.0000
IESPGM.PTET51.1.432.1451	0.1304	0.1200	0.0000	0.0000
IESPGM.PTET51.1.123.87966	0.0208	0.0119	0.0000	0.0000
IESPGM.PTET51.1.57.111389	0.3077	0.5682	0.0000	0.0000
IESPGM.PTET51.1.106.217735	0.0317	0.0581	0.0187	0.0085
IESPGM.PTET51.1.556.58731	0.0152	0.0625	0.0114	0.0000
IESPGM.PTET51.1.168.91312	0.0256	0.0000	0.0000	0.0000
IESPGM.PTET51.1.138.14406	0.4259	0.5577	0.0112	0.0085
IESPGM.PTET51.1.52.96094	0.0263	0.0309	0.0000	0.0000
IESPGM.PTET51.1.176.133144	0.3333	0.2909	0.0000	0.0111
IESPGM.PTET51.1.99.37698	0.0244	0.0593	0.0000	0.0000
IESPGM.PTET51.1.99.84368	0.0253	0.0165	0.0000	0.0000
IESPGM.PTET51.1.2.330747	0.0847	0.1453	0.0000	0.0068
IESPGM.PTET51.1.52.406467	0.0364	0.0115	0.0000	0.0000
IESPGM.PTET51.1.127.47745	0.0227	0.0000	0.0000	0.0000
IESPGM.PTET51.1.86.204535	0.1346	0.2162	0.0091	0.0090
IESPGM.PTET51.1.111.59609	0.0222	0.0727	0.0000	0.0098
IESPGM.PTET51.1.50.393098	0.4355	0.5000	0.0000	0.0000
IESPGM.PTET51.1.179.17904	0.1250	0.0725	0.0000	0.0075
IESPGM.PTET51.1.90.268790	0.0145	0.0098	0.0088	0.0000
IESPGM.PTET51.1.165.203610	0.0000	0.0330	0.0000	0.0000
IESPGM.PTET51.1.128.222419	0.0222	0.0000	0.0000	0.0080
IESPGM.PTET51.1.119.262189	0.0000	0.0000	0.0000	0.0000
IESPGM.PTET51.1.11.245273	0.0345	0.0174	0.0000	0.0000
IESPGM.PTET51.1.31.413582	0.0476	0.0424	0.0000	0.0000
IESPGM.PTET51.1.8.95582	0.4082	0.1053	0.0000	0.0000
IESPGM.PTET51.1.66.229099	0.0000	0.0392	0.0000	0.0076
IESPGM.PTET51.1.33.42206	0.0000	0.0000	0.0090	0.0000
IESPGM.PTET51.1.15.93711	0.0484	0.0673	0.0000	0.0000
IESPGM.PTET51.1.94.184803	0.0556	0.0153	0.0000	0.0000
IESPGM.PTET51.1.133.39560	0.0189	0.0101	0.0000	0.0000
IESPGM.PTET51.1.162.71431	0.0000	0.0000	0.0000	0.0000
IESPGM.PTET51.1.27.283720	0.0222	0.0106	0.0000	0.0000
IESPGM.PTET51.1.162.42500	0.0189	0.0000	0.0000	0.0000
IESPGM.PTET51.1.112.113739	0.0484	0.1415	0.0000	0.0000
IESPGM.PTET51.1.23.396597	0.0959	0.0336	0.0000	0.0000
IESPGM.PTET51.1.54.18668	0.0566	0.1111	0.0000	0.0317
IESPGM.PTET51.1.234.6644	0.7500	0.5263	0.0000	0.1154
IESPGM.PTET51.1.67.391940	0.5422	0.6687	0.0000	0.0083
IESPGM.PTET51.1.71.62044	0.1724	0.2596	0.0104	0.0164
IESPGM.PTET51.1.12.209176	0.9200	0.7887	0.9859	0.8150
IESPGM.PTET51.1.56.354033	0.3774	0.2342	0.0000	0.0000
IESPGM.PTET51.1.1.35961	0.0290	0.0230	0.0000	0.0000
IESPGM.PTET51.1.55.241487	0.1639	0.2917	0.0076	0.0252
IESPGM.PTET51.1.32.48777	0.2553	0.4576	0.0115	0.0102
IESPGM.PTET51.1.175.72009	0.3729	0.6000	0.0476	0.0000
IESPGM.PTET51.1.66.110856	0.1538	0.1597	0.0168	0.0074
IESPGM.PTET51.1.84.156336	0.0189	0.0128	0.0000	0.0000
IESPGM.PTET51.1.15.192476	0.1525	0.4786	0.0179	0.0067
IESPGM.PTET51.1.183.27167	0.0000	0.0000	0.0000	0.0000
IESPGM.PTET51.1.58.415783	0.0484	0.0000	0.0000	0.0000
IESPGM.PTET51.1.32.64114	0.4154	0.5319	0.0000	0.0088
IESPGM.PTET51.1.2.331162	0.1042	0.0650	0.0000	0.0000
IESPGM.PTET51.1.126.248353	0.0213	0.0000	0.0000	0.0000
IESPGM.PTET51.1.53.336571	0.0351	0.0111	0.0115	0.0000
IESPGM.PTET51.1.121.255557	0.3768	0.2901	0.0000	0.0000
IESPGM.PTET51.1.15.489368	0.6600	0.6250	0.3500	0.1756
IESPGM.PTET51.1.4.547636	0.0169	0.0092	0.0000	0.0000
IESPGM.PTET51.1.163.207211	0.0000	0.0128	0.0000	0.0000
IESPGM.PTET51.1.123.27269	0.3443	0.6336	0.0000	0.0067
IESPGM.PTET51.1.47.12742	0.1471	0.1268	0.0000	0.0000
IESPGM.PTET51.1.112.94693	0.2281	0.0826	0.0000	0.0000
IESPGM.PTET51.1.9.184367	0.4154	0.5427	0.0000	0.0000
IESPGM.PTET51.1.119.167847	0.6102	0.7397	0.0000	0.0088
IESPGM.PTET51.1.21.231796	0.5424	0.6757	0.0455	0.0000
IESPGM.PTET51.1.132.237907	0.0000	0.0000	0.0000	0.0087
IESPGM.PTET51.1.65.90013	0.0227	0.0132	0.0094	0.0000
IESPGM.PTET51.1.108.237772	0.0370	0.0297	0.0099	0.0000
IESPGM.PTET51.1.48.308161	0.3247	0.2480	0.0252	0.0208
IESPGM.PTET51.1.124.104019	0.0833	0.0177	0.0000	0.0000
IESPGM.PTET51.1.38.249020	0.4655	0.7143	0.0000	0.0070
IESPGM.PTET51.1.32.114039	0.0147	0.0171	0.0079	0.0000
IESPGM.PTET51.1.140.230157	0.0145	0.0391	0.0000	0.0000
IESPGM.PTET51.1.63.118975	0.2899	0.5649	0.0000	0.0000
IESPGM.PTET51.1.43.459816	0.5000	0.6140	0.3333	0.4599
IESPGM.PTET51.1.83.239818	0.0000	0.0000	0.0000	0.0000
IESPGM.PTET51.1.80.65285	0.1277	0.1538	0.0000	0.0000
IESPGM.PTET51.1.34.181647	0.0714	0.0278	0.0000	0.0254
IESPGM.PTET51.1.17.530166	0.0227	0.0735	0.0000	0.0000
IESPGM.PTET51.1.51.235080	0.2619	0.5730	0.0114	0.0157
IESPGM.PTET51.1.128.65414	0.0000	0.0000	0.0000	0.0000
IESPGM.PTET51.1.95.254019	0.0000	0.0000	0.0000	0.0000
IESPGM.PTET51.1.11.638575	0.0357	0.1579	0.0000	0.0094
IESPGM.PTET51.1.90.136019	0.0000	0.0085	0.0000	0.0000
IESPGM.PTET51.1.15.265374	0.4306	0.4924	0.0000	0.0000
IESPGM.PTET51.1.30.223417	0.0192	0.0183	0.0000	0.0000
IESPGM.PTET51.1.165.49757	0.0000	0.0102	0.0000	0.0000
IESPGM.PTET51.1.1.189128	0.0000	0.0000	0.0000	0.0000
IESPGM.PTET51.1.127.73054	0.0000	0.0000	0.0000	0.0000
IESPGM.PTET51.1.37.479528	0.0000	0.0000	0.0000	0.0000
IESPGM.PTET51.1.33.183330	0.0690	0.0196	0.0000	0.0000
IESPGM.PTET51.1.7.439891	0.0000	0.0254	0.0000	0.0000
IESPGM.PTET51.1.22.236832	0.0000	0.0101	0.0000	0.0076
IESPGM.PTET51.1.131.190741	0.0189	0.0096	0.0000	0.0000
IESPGM.PTET51.1.18.197711	0.0299	0.0417	0.0074	0.0000
IESPGM.PTET51.1.119.283180	0.0000	0.0400	0.0000	0.0000
IESPGM.PTET51.1.75.301593	0.0000	0.0000	0.0000	0.0000
IESPGM.PTET51.1.1.209894	0.3077	0.4366	0.0000	0.0000
IESPGM.PTET51.1.25.245008	0.3281	0.5542	0.0000	0.0000
IESPGM.PTET51.1.195.16016	0.1429	0.2105	0.0000	0.0476
IESPGM.PTET51.1.57.253602	0.0972	0.0127	0.0000	0.0000
IESPGM.PTET51.1.34.440512	0.4000	0.4853	0.0000	0.0000
IESPGM.PTET51.1.124.224765	0.0000	0.0000	0.0000	0.0000
IESPGM.PTET51.1.11.617672	0.1154	0.1795	0.0000	0.0000
IESPGM.PTET51.1.127.256038	0.0000	0.0000	0.0000	0.0000
IESPGM.PTET51.1.141.9454	0.0455	0.0612	0.0000	0.0000
IESPGM.PTET51.1.23.280171	0.0741	0.0440	0.0000	0.0000
IESPGM.PTET51.1.103.37432	0.0179	0.1327	0.0323	0.0476
IESPGM.PTET51.1.105.107557	0.0137	0.0319	0.0088	0.0000
IESPGM.PTET51.1.21.547516	0.0682	0.0714	0.0000	0.0074
IESPGM.PTET51.1.29.214697	0.0000	0.0000	0.0000	0.0000
IESPGM.PTET51.1.110.71947	0.5147	0.6692	0.0102	0.0000
IESPGM.PTET51.1.73.83339	0.6765	0.7034	0.0101	0.0000
IESPGM.PTET51.1.10.27726	0.0167	0.0241	0.0098	0.0000
IESPGM.PTET51.1.66.330014	0.0345	0.0000	0.0000	0.0000
IESPGM.PTET51.1.130.68432	0.0270	0.0000	0.0000	0.0000
IESPGM.PTET51.1.15.533903	0.0465	0.0096	0.0000	0.0000
IESPGM.PTET51.1.9.332536	0.0200	0.0000	0.0000	0.0000
IESPGM.PTET51.1.11.419713	0.2063	0.1923	0.0000	0.0000
IESPGM.PTET51.1.55.299371	0.1176	0.0541	0.0000	0.0000
IESPGM.PTET51.1.105.242349	0.3973	0.3878	0.0000	0.0000
IESPGM.PTET51.1.92.324837	0.1000	0.0357	0.0000	0.0000
IESPGM.PTET51.1.115.252676	0.0000	0.0000	0.0000	0.0000
IESPGM.PTET51.1.78.23499	0.2545	0.2651	0.0000	0.0000
IESPGM.PTET51.1.159.182184	0.1250	0.1589	0.0000	0.0000
IESPGM.PTET51.1.62.112378	0.0182	0.0714	0.0000	0.0000
IESPGM.PTET51.1.117.87006	0.0000	0.0385	0.0000	0.0000
IESPGM.PTET51.1.42.238424	0.3671	0.4636	0.0000	0.0000
IESPGM.PTET51.1.103.159572	0.0323	0.0125	0.0000	0.0000
IESPGM.PTET51.1.116.62762	0.2167	0.1667	0.0000	0.0000
IESPGM.PTET51.1.18.408953	0.0169	0.0133	0.0000	0.0000
IESPGM.PTET51.1.13.390988	0.0182	0.0085	0.0000	0.0000
IESPGM.PTET51.1.165.75196	0.1538	0.0485	0.0000	0.0085
IESPGM.PTET51.1.129.127623	0.0545	0.0694	0.0000	0.0000
IESPGM.PTET51.1.104.214984	0.4762	0.3750	0.4058	0.2414
IESPGM.PTET51.1.8.607681	0.0164	0.0288	0.0077	0.0075
IESPGM.PTET51.1.68.330252	0.0156	0.0242	0.0000	0.0000
IESPGM.PTET51.1.125.248783	0.0333	0.0244	0.0000	0.0078
IESPGM.PTET51.1.129.190830	0.0000	0.0000	0.0000	0.0000
IESPGM.PTET51.1.24.441563	0.0469	0.0222	0.0000	0.0000
IESPGM.PTET51.1.14.310025	0.2632	0.2925	0.0000	0.0103
IESPGM.PTET51.1.18.314463	0.0154	0.0000	0.0000	0.0000
IESPGM.PTET51.1.82.242839	0.0000	0.0087	0.0079	0.0000
IESPGM.PTET51.1.107.186244	0.0385	0.0000	0.0000	0.0000
IESPGM.PTET51.1.5.703310	0.0526	0.0636	0.0000	0.0000
IESPGM.PTET51.1.165.22319	0.0588	0.0278	0.0000	0.0000
IESPGM.PTET51.1.69.373507	0.0588	0.0215	0.0000	0.0238
IESPGM.PTET51.1.149.150642	0.0213	0.0222	0.0000	0.0000
IESPGM.PTET51.1.4.201140	0.0208	0.0213	0.0000	0.0139
IESPGM.PTET51.1.36.324472	0.0000	0.0000	0.0000	0.0082
IESPGM.PTET51.1.54.323759	0.0606	0.1028	0.0000	0.0000
IESPGM.PTET51.1.56.172367	0.0000	0.0189	0.0000	0.0000
IESPGM.PTET51.1.75.22609	0.0000	0.0204	0.0000	0.0079
IESPGM.PTET51.1.22.435132	0.1429	0.0353	0.0000	0.0000
IESPGM.PTET51.1.20.104501	0.0000	0.0103	0.0000	0.0000
IESPGM.PTET51.1.17.313632	0.0000	0.0000	0.0000	0.0000
IESPGM.PTET51.1.64.92958	0.0000	0.0000	0.0000	0.0080
IESPGM.PTET51.1.153.38799	0.1273	0.0673	0.0000	0.0072
IESPGM.PTET51.1.209.8656	0.0806	0.1626	0.0000	0.0000
IESPGM.PTET51.1.9.426304	0.4032	0.4750	0.0000	0.0000
IESPGM.PTET51.1.100.135238	0.0192	0.0120	0.0000	0.0000
IESPGM.PTET51.1.138.38214	0.0351	0.0101	0.0000	0.0000
IESPGM.PTET51.1.21.530464	0.0000	0.0000	0.0000	0.0000
IESPGM.PTET51.1.104.302738	1.0000	1.0000	0.9923	0.9357
IESPGM.PTET51.1.103.96808	0.0000	0.0000	0.0096	0.0000
IESPGM.PTET51.1.92.243945	0.1207	0.1026	0.0000	0.0000
IESPGM.PTET51.1.86.80865	0.0000	0.0000	0.0000	0.0000
IESPGM.PTET51.1.19.575563	0.3276	0.5233	0.0000	0.0000
IESPGM.PTET51.1.18.43473	0.0889	0.0119	0.0000	0.0000
IESPGM.PTET51.1.6.422162	0.5341	0.6611	0.0000	0.0203
IESPGM.PTET51.1.51.422975	0.0364	0.0000	0.0000	0.0000
IESPGM.PTET51.1.248.1027	0.4444	0.3750	0.0000	0.0000
IESPGM.PTET51.1.78.252598	0.0000	0.0000	0.0000	0.0000
IESPGM.PTET51.1.56.152190	0.4348	0.6544	0.0101	0.0000
IESPGM.PTET51.1.55.62461	0.0000	0.0000	0.0000	0.0000
IESPGM.PTET51.1.104.153248	0.0167	0.0244	0.0000	0.0000
IESPGM.PTET51.1.137.65511	0.2222	0.4925	0.0097	0.0000
IESPGM.PTET51.1.66.54490	0.0469	0.0078	0.0000	0.0084
IESPGM.PTET51.1.128.209905	0.0213	0.0217	0.0000	0.0000
IESPGM.PTET51.1.21.258739	0.0652	0.0097	0.0000	0.0000
IESPGM.PTET51.1.93.118439	0.0000	0.0286	0.0000	0.0000
IESPGM.PTET51.1.16.219235	0.0161	0.0077	0.0000	0.0000
IESPGM.PTET51.1.9.296110	0.1167	0.0331	0.0000	0.0000
IESPGM.PTET51.1.99.309703	0.6410	0.7701	0.0000	0.0200
IESPGM.PTET51.1.85.142962	0.3333	0.5333	0.0381	0.0154
IESPGM.PTET51.1.133.189168	0.0000	0.0119	0.0000	0.0000
IESPGM.PTET51.1.172.68610	0.0000	0.0000	0.0114	0.0000
IESPGM.PTET51.1.44.447611	0.0714	0.0602	0.0000	0.0000
IESPGM.PTET51.1.41.415285	0.4023	0.6222	0.0000	0.0000
IESPGM.PTET51.1.136.140625	0.0200	0.0204	0.0000	0.0086
IESPGM.PTET51.1.103.92732	0.4590	0.6293	0.0000	0.0085
IESPGM.PTET51.1.155.80886	0.0000	0.0303	0.0103	0.0000
IESPGM.PTET51.1.102.136138	0.1571	0.2917	0.0000	0.0000
IESPGM.PTET51.1.166.1461	0.0000	0.0291	0.0087	0.0000
IESPGM.PTET51.1.43.286678	0.0154	0.0000	0.0000	0.0231
IESPGM.PTET51.1.171.132238	0.0167	0.0000	0.0091	0.0000
IESPGM.PTET51.1.101.172371	0.0000	0.0171	0.0000	0.0000
IESPGM.PTET51.1.88.218677	0.0526	0.0260	0.0093	0.0299
IESPGM.PTET51.1.61.82864	0.4516	0.4634	0.0000	0.0068
IESPGM.PTET51.1.41.55004	0.0189	0.0288	0.0089	0.0085
IESPGM.PTET51.1.158.181773	0.0462	0.0580	0.0000	0.0110
IESPGM.PTET51.1.114.141613	0.0000	0.0000	0.0000	0.0000
IESPGM.PTET51.1.24.374839	0.0000	0.3265	0.0000	0.0000
IESPGM.PTET51.1.11.267357	0.0000	0.0089	0.0000	0.0000
IESPGM.PTET51.1.165.165610	0.0169	0.0112	0.0000	0.0000
IESPGM.PTET51.1.20.137776	0.4559	0.2936	0.0000	0.0000
IESPGM.PTET51.1.9.421828	0.0000	0.0000	0.0000	0.0000
IESPGM.PTET51.1.164.3311	0.0857	0.0667	0.0000	0.0000
IESPGM.PTET51.1.83.190556	0.1429	0.1746	0.0109	0.0000
IESPGM.PTET51.1.3.676611	0.0000	0.0796	0.0000	0.0000
IESPGM.PTET51.1.4.672726	0.0000	0.0200	0.0000	0.0000
IESPGM.PTET51.1.120.12257	0.0000	0.0000	0.0000	0.0000
IESPGM.PTET51.1.135.183634	0.0000	0.0250	0.0253	0.0000
IESPGM.PTET51.1.106.127327	0.3506	0.6058	0.0085	0.0000
IESPGM.PTET51.1.164.61425	0.0000	0.0128	0.0000	0.0091
IESPGM.PTET51.1.20.237440	0.0690	0.0370	0.0000	0.0000
IESPGM.PTET51.1.1.209155	0.1964	0.1899	0.0074	0.0000
IESPGM.PTET51.1.69.106419	0.0833	0.2391	0.0000	0.0000
IESPGM.PTET51.1.32.371806	0.0000	0.0082	0.0097	0.0000
IESPGM.PTET51.1.409.4065	0.0000	0.0000	0.0000	0.0000
IESPGM.PTET51.1.64.251092	0.0159	0.0083	0.0000	0.0000
IESPGM.PTET51.1.178.45951	0.0192	0.0543	0.0167	0.0000
IESPGM.PTET51.1.111.278912	0.1304	0.1765	0.0000	0.0000
IESPGM.PTET51.1.15.384707	0.1515	0.1484	0.0000	0.0211
IESPGM.PTET51.1.146.145141	0.3382	0.5556	0.0095	0.0441
IESPGM.PTET51.1.104.270122	0.0727	0.0426	0.0000	0.0000
IESPGM.PTET51.1.161.58808	0.0000	0.0000	0.0000	0.0079
IESPGM.PTET51.1.179.35529	0.1111	0.1011	0.0000	0.0000
IESPGM.PTET51.1.114.159508	0.0000	0.0000	0.0000	0.0081
IESPGM.PTET51.1.75.312388	0.0147	0.0000	0.0000	0.0000
IESPGM.PTET51.1.3.801555	0.0000	0.0000	0.0103	0.0000
IESPGM.PTET51.1.98.226995	0.1129	0.1620	0.0000	0.0000
IESPGM.PTET51.1.13.317282	0.0400	0.0125	0.0000	0.0000
IESPGM.PTET51.1.22.94169	0.0789	0.0714	0.0000	0.0147
IESPGM.PTET51.1.140.243840	0.4333	0.4266	0.0000	0.0000
IESPGM.PTET51.1.101.176282	0.0441	0.0244	0.0000	0.0000
IESPGM.PTET51.1.97.16597	0.0204	0.0351	0.0099	0.0072
IESPGM.PTET51.1.10.20930	0.0377	0.1522	0.0000	0.0000
IESPGM.PTET51.1.36.348326	0.2500	0.3000	0.0112	0.0000
IESPGM.PTET51.1.97.110910	0.4444	0.6260	0.0000	0.0080
IESPGM.PTET51.1.92.176326	0.3636	0.5391	0.0000	0.0075
IESPGM.PTET51.1.14.280764	0.5256	0.4880	0.0000	0.0000
IESPGM.PTET51.1.32.336771	0.3333	0.3289	0.0094	0.0364
IESPGM.PTET51.1.12.363792	0.0123	0.0000	0.0000	0.0000
IESPGM.PTET51.1.16.484221	0.0256	0.0252	0.0000	0.0068
IESPGM.PTET51.1.44.249392	0.0615	0.1136	0.0000	0.0000
IESPGM.PTET51.1.46.377823	0.4400	0.7063	0.0000	0.0000
IESPGM.PTET51.1.29.345824	0.0784	0.1739	0.0000	0.0075
IESPGM.PTET51.1.89.179818	0.0000	0.0167	0.0000	0.0000
IESPGM.PTET51.1.94.27607	0.4062	0.5164	0.0283	0.0744
IESPGM.PTET51.1.408.4816	0.3548	0.1639	0.0000	0.0000
IESPGM.PTET51.1.136.111231	0.4459	0.5678	0.0079	0.0146
IESPGM.PTET51.1.31.299148	0.0000	0.0000	0.0000	0.0000
IESPGM.PTET51.1.145.132988	0.0370	0.0109	0.0000	0.0000
IESPGM.PTET51.1.27.129398	0.2812	0.4697	0.0000	0.0065
IESPGM.PTET51.1.126.56140	0.4384	0.6557	0.0000	0.0000
IESPGM.PTET51.1.95.280422	0.0000	0.0099	0.0000	0.0000
IESPGM.PTET51.1.111.240145	0.0000	0.0139	0.0000	0.0000
IESPGM.PTET51.1.95.258076	0.4333	0.4674	0.0103	0.0000
IESPGM.PTET51.1.2.633325	0.0000	0.0083	0.0000	0.0000
IESPGM.PTET51.1.51.151098	0.4714	0.4276	0.0000	0.0069
IESPGM.PTET51.1.64.308416	0.0000	0.0000	0.0000	0.0000
IESPGM.PTET51.1.150.3256	0.0370	0.0312	0.0000	0.0000
IESPGM.PTET51.1.52.280517	0.0000	0.0000	0.0000	0.0000
IESPGM.PTET51.1.47.169845	0.4524	0.5644	0.0000	0.0080
IESPGM.PTET51.1.487.1108	0.3200	0.4412	0.0000	0.0263
IESPGM.PTET51.1.19.435822	0.0698	0.2255	0.0278	0.0268
IESPGM.PTET51.1.54.267863	0.0000	0.0000	0.0000	0.0187
IESPGM.PTET51.1.9.129170	0.3976	0.7143	0.0000	0.0075
IESPGM.PTET51.1.68.171963	0.1538	0.0968	0.0000	0.0081
IESPGM.PTET51.1.88.15265	0.3714	0.2568	0.0000	0.0000
IESPGM.PTET51.1.316.6349	0.0000	0.3500	0.0588	0.0000
IESPGM.PTET51.1.2.831559	0.1475	0.2868	0.0000	0.0000
IESPGM.PTET51.1.11.48897	0.6400	0.6687	0.0000	0.0088
IESPGM.PTET51.1.75.149869	0.0000	0.0290	0.0000	0.0000
IESPGM.PTET51.1.92.201534	0.0312	0.0114	0.0000	0.0000
IESPGM.PTET51.1.55.161085	0.0000	0.0562	0.0000	0.0000
IESPGM.PTET51.1.9.530211	0.3860	0.6944	0.0000	0.0083
IESPGM.PTET51.1.27.442074	0.0769	0.0682	0.0000	0.0000
IESPGM.PTET51.1.97.195115	0.0714	0.1389	0.0000	0.0000
IESPGM.PTET51.1.103.290883	0.2000	0.3222	0.0000	0.0000
IESPGM.PTET51.1.140.60558	0.0222	0.0111	0.0000	0.0000
IESPGM.PTET51.1.16.378843	0.0000	0.0000	0.0000	0.0000
IESPGM.PTET51.1.30.26203	0.0000	0.0000	0.0000	0.0000
IESPGM.PTET51.1.75.92443	0.1148	0.1158	0.0101	0.0088
IESPGM.PTET51.1.138.234413	0.2941	0.5345	0.0000	0.0078
IESPGM.PTET51.1.83.217202	0.0625	0.0000	0.0000	0.0000
IESPGM.PTET51.1.58.115876	0.0000	0.0000	0.0000	0.0000
IESPGM.PTET51.1.39.97398	0.5593	0.5566	0.0174	0.0187
IESPGM.PTET51.1.159.12246	0.0625	0.0286	0.0189	0.0105
IESPGM.PTET51.1.15.135342	0.4658	0.7125	0.0081	0.0000
IESPGM.PTET51.1.34.293628	0.1429	0.0945	0.0078	0.0070
IESPGM.PTET51.1.112.33963	0.2759	0.2683	0.0099	0.0000
IESPGM.PTET51.1.1.290431	0.0000	0.0000	0.0000	0.0000
IESPGM.PTET51.1.106.238843	0.2121	0.1769	0.0000	0.0000
IESPGM.PTET51.1.139.184157	0.0426	0.0385	0.0625	0.0240
IESPGM.PTET51.1.13.662031	0.0690	0.0862	0.0000	0.0000
IESPGM.PTET51.1.193.17630	0.0455	0.2727	0.0000	0.0000
IESPGM.PTET51.1.53.304666	0.0000	0.0577	0.0092	0.0000
IESPGM.PTET51.1.99.20016	0.1207	0.1222	0.0000	0.0079
IESPGM.PTET51.1.148.191004	0.2333	0.3371	0.0000	0.0068
IESPGM.PTET51.1.109.262292	0.0000	0.0000	0.0000	0.0078
IESPGM.PTET51.1.116.249899	0.0984	0.2500	0.0000	0.0000
IESPGM.PTET51.1.156.8352	0.0392	0.0375	0.0110	0.0000
IESPGM.PTET51.1.52.39772	0.0182	0.0108	0.0000	0.0000
IESPGM.PTET51.1.15.62204	0.2414	0.1386	0.0000	0.0000
IESPGM.PTET51.1.59.163145	0.0000	0.0000	0.0000	0.0091
IESPGM.PTET51.1.124.68007	0.2182	0.1161	0.0000	0.0000
IESPGM.PTET51.1.49.337128	0.0444	0.0261	0.0097	0.0000
IESPGM.PTET51.1.223.11188	0.6471	0.6984	0.0000	0.0000
IESPGM.PTET51.1.60.235012	0.1930	0.0441	0.0000	0.0074
IESPGM.PTET51.1.159.126403	0.0000	0.0000	0.0000	0.0000
IESPGM.PTET51.1.149.6216	0.0192	0.0000	0.0000	0.0088
IESPGM.PTET51.1.98.276608	0.0000	0.0000	0.0000	0.0000
IESPGM.PTET51.1.70.127995	0.0000	0.0000	0.0000	0.0000
IESPGM.PTET51.1.69.104709	0.0000	0.0000	0.0000	0.0000
IESPGM.PTET51.1.1.298147	0.0286	0.0066	0.0000	0.0000
IESPGM.PTET51.1.55.121063	0.5172	0.4900	0.0167	0.0000
IESPGM.PTET51.1.79.288135	0.4648	0.6850	0.0000	0.0081
IESPGM.PTET51.1.68.171032	0.3333	0.4205	0.0105	0.0000
IESPGM.PTET51.1.47.325068	0.0435	0.0429	0.0000	0.0084
IESPGM.PTET51.1.5.432817	0.0000	0.0000	0.0000	0.0000
IESPGM.PTET51.1.13.240225	0.0781	0.1016	0.0000	0.0000
IESPGM.PTET51.1.60.255032	0.0755	0.0248	0.0000	0.0000
IESPGM.PTET51.1.50.363144	0.0000	0.0079	0.0000	0.0000
IESPGM.PTET51.1.46.195934	0.0698	0.0920	0.0000	0.0095
IESPGM.PTET51.1.20.218867	0.0161	0.0225	0.0000	0.0081
IESPGM.PTET51.1.24.293551	0.4912	0.3558	0.0000	0.0064
IESPGM.PTET51.1.148.9252	0.4054	0.4951	0.0000	0.0000
IESPGM.PTET51.1.20.391400	0.0000	0.0185	0.0000	0.0000
IESPGM.PTET51.1.99.55189	0.0169	0.0513	0.0085	0.0000
IESPGM.PTET51.1.115.72086	0.0172	0.0225	0.0000	0.0000
IESPGM.PTET51.1.79.175248	0.0156	0.0000	0.0068	0.0000
IESPGM.PTET51.1.97.207531	0.3279	0.2883	0.0000	0.0000
IESPGM.PTET51.1.41.250075	0.0000	0.0000	0.0083	0.0000
IESPGM.PTET51.1.162.4853	0.1818	0.1188	0.0090	0.0000
IESPGM.PTET51.1.122.176855	0.0000	0.0094	0.0000	0.0000
IESPGM.PTET51.1.107.198220	0.0000	0.0571	0.0081	0.0061
IESPGM.PTET51.1.97.83566	0.4167	0.4227	0.0000	0.0147
IESPGM.PTET51.1.9.431048	0.0000	0.0341	0.0000	0.0000
IESPGM.PTET51.1.55.245312	0.1228	0.2336	0.0000	0.0000
IESPGM.PTET51.1.9.418443	0.0784	0.0230	0.0000	0.0000
IESPGM.PTET51.1.107.31407	0.0238	0.0000	0.0000	0.0000
IESPGM.PTET51.1.25.76776	0.1509	0.3596	0.0000	0.0081
IESPGM.PTET51.1.19.312761	0.0727	0.2661	0.0101	0.0000
IESPGM.PTET51.1.119.254525	0.0000	0.0375	0.0000	0.0000
IESPGM.PTET51.1.22.85335	0.0000	0.0097	0.0000	0.0000
IESPGM.PTET51.1.150.2003	0.0857	0.1000	0.0000	0.0095
IESPGM.PTET51.1.116.75621	0.0556	0.0000	0.0000	0.0000
IESPGM.PTET51.1.144.120795	0.1667	0.1875	0.0096	0.0093
IESPGM.PTET51.1.107.113620	0.0308	0.0000	0.0000	0.0000
IESPGM.PTET51.1.95.41952	0.0000	0.0000	0.0000	0.0000
IESPGM.PTET51.1.1.700283	0.0175	0.0465	0.0000	0.0000
IESPGM.PTET51.1.5.346584	0.1358	0.0164	0.0000	0.0000
IESPGM.PTET51.1.7.532660	0.4286	0.6630	0.0000	0.0177
IESPGM.PTET51.1.166.192794	0.1111	0.5000	0.0130	0.0000
IESPGM.PTET51.1.105.302293	0.0161	0.0000	0.0000	0.0000
IESPGM.PTET51.1.72.313802	0.0000	0.0106	0.0089	0.0000
IESPGM.PTET51.1.167.189396	0.3800	0.6560	0.0000	0.0577
IESPGM.PTET51.1.165.127090	0.0303	0.0385	0.0000	0.0000
IESPGM.PTET51.1.122.234130	0.1579	0.0513	0.0000	0.0286
IESPGM.PTET51.1.57.136890	0.0196	0.0185	0.0000	0.0000
IESPGM.PTET51.1.122.124083	0.0517	0.0108	0.0000	0.0082
IESPGM.PTET51.1.142.191886	0.0625	0.1000	0.0000	0.0000
IESPGM.PTET51.1.105.25820	0.0000	0.0196	0.0000	0.0000
IESPGM.PTET51.1.11.569251	0.0000	0.0000	0.0092	0.0000
IESPGM.PTET51.1.26.375854	0.1522	0.1702	0.0000	0.0000
IESPGM.PTET51.1.36.487663	0.4364	0.5504	0.0000	0.0083
IESPGM.PTET51.1.6.256282	0.0000	0.0261	0.0000	0.0000
IESPGM.PTET51.1.2.606083	0.0741	0.0073	0.0000	0.0000
IESPGM.PTET51.1.59.235201	0.4111	0.6230	0.0000	0.0000
IESPGM.PTET51.1.89.289390	0.0588	0.2055	0.0213	0.0000
IESPGM.PTET51.1.498.396	0.5472	0.6575	0.0000	0.0000
IESPGM.PTET51.1.95.229084	0.1081	0.0462	0.0000	0.0000
IESPGM.PTET51.1.2.618279	0.1707	0.3514	0.0000	0.0142
IESPGM.PTET51.1.175.104371	0.3265	0.6186	0.0000	0.0000
IESPGM.PTET51.1.137.113114	0.0172	0.0160	0.0000	0.0169
IESPGM.PTET51.1.39.122317	0.0000	0.0000	0.0000	0.0000
IESPGM.PTET51.1.509.2571	0.0000	0.0000	0.0000	0.0000
IESPGM.PTET51.1.34.34124	0.0714	0.0825	0.0095	0.0000
IESPGM.PTET51.1.29.349347	0.0000	0.0000	0.0000	0.0000
IESPGM.PTET51.1.25.350483	0.0000	0.0227	0.0000	0.0000
IESPGM.PTET51.1.2.915599	0.0000	0.0211	0.0000	0.0000
IESPGM.PTET51.1.26.256722	0.0000	0.0625	0.0171	0.0292
IESPGM.PTET51.1.31.68683	0.4557	0.6813	0.0000	0.0000
IESPGM.PTET51.1.232.6285	0.0000	0.0152	0.0000	0.0000
IESPGM.PTET51.1.76.86574	0.0000	0.0179	0.0000	0.0000
IESPGM.PTET51.1.26.361757	0.0000	0.0000	0.0000	0.0000
IESPGM.PTET51.1.59.430960	0.4333	0.5767	0.0097	0.0098
IESPGM.PTET51.1.118.229440	0.0455	0.1545	0.0000	0.0000
IESPGM.PTET51.1.102.202234	0.0000	0.0088	0.0000	0.0000
IESPGM.PTET51.1.112.29557	0.0000	0.0792	0.0110	0.0000
IESPGM.PTET51.1.37.312494	0.0164	0.0495	0.0000	0.0089
IESPGM.PTET51.1.9.681403	0.3906	0.5775	0.0000	0.0086
IESPGM.PTET51.1.72.228434	0.0200	0.0549	0.0000	0.0088
IESPGM.PTET51.1.141.228784	0.0167	0.0114	0.0000	0.0000
IESPGM.PTET51.1.55.196373	0.0000	0.0000	0.0000	0.0000
IESPGM.PTET51.1.68.289532	0.0185	0.0430	0.0093	0.0000
IESPGM.PTET51.1.42.91805	0.0448	0.0000	0.0000	0.0000
IESPGM.PTET51.1.40.263047	0.0169	0.0396	0.0000	0.0085
IESPGM.PTET51.1.106.122818	0.0278	0.0000	0.0000	0.0000
IESPGM.PTET51.1.3.748587	0.3659	0.2823	0.0283	0.0303
IESPGM.PTET51.1.158.93352	0.0000	0.0000	0.0000	0.0000
IESPGM.PTET51.1.132.249316	0.4110	0.4911	0.0187	0.0833
IESPGM.PTET51.1.64.377217	0.0182	0.0833	0.0000	0.0000
IESPGM.PTET51.1.13.268171	0.3000	0.3516	0.0085	0.0072
IESPGM.PTET51.1.5.236982	0.0213	0.0364	0.0000	0.0000
IESPGM.PTET51.1.26.433942	0.2000	0.0918	0.0000	0.0000
IESPGM.PTET51.1.81.227818	0.0469	0.0215	0.0000	0.0094
IESPGM.PTET51.1.17.84285	0.4079	0.6768	0.0095	0.0000
IESPGM.PTET51.1.112.234588	0.0000	0.0000	0.0000	0.0000
IESPGM.PTET51.1.109.53773	0.1591	0.3117	0.0100	0.0000
IESPGM.PTET51.1.57.215784	0.2083	0.3630	0.0000	0.0082
IESPGM.PTET51.1.3.805265	0.0000	0.0000	0.0000	0.0000
IESPGM.PTET51.1.126.137252	0.0000	0.0000	0.0174	0.0000
IESPGM.PTET51.1.7.77816	0.0179	0.0311	0.0000	0.0064
IESPGM.PTET51.1.105.291006	0.0000	0.1957	0.0000	0.0157
IESPGM.PTET51.1.32.227883	0.2264	0.2222	0.0000	0.0080
IESPGM.PTET51.1.38.263241	0.0000	0.0000	0.0000	0.0000
IESPGM.PTET51.1.9.406958	0.0000	0.0098	0.0000	0.0084
IESPGM.PTET51.1.45.48707	0.1778	0.2396	0.0167	0.0072
IESPGM.PTET51.1.4.647319	0.0000	0.2045	0.0161	0.0000
IESPGM.PTET51.1.16.561014	0.0667	0.0000	0.0000	0.0000
IESPGM.PTET51.1.2.466204	0.0227	0.0094	0.0000	0.0000
IESPGM.PTET51.1.112.224329	0.2059	0.5179	0.0000	0.0000
IESPGM.PTET51.1.76.38162	0.2340	0.2982	0.0000	0.0000
IESPGM.PTET51.1.105.176822	0.0222	0.0000	0.0000	0.0000
IESPGM.PTET51.1.123.271420	0.2542	0.2449	0.0000	0.0069
IESPGM.PTET51.1.151.206334	0.0625	0.1491	0.0000	0.0000
IESPGM.PTET51.1.107.5903	0.5000	0.6200	0.0000	0.0179
IESPGM.PTET51.1.131.216143	0.0244	0.0000	0.0000	0.0000
IESPGM.PTET51.1.176.9308	0.0000	0.0000	0.0000	0.0000
IESPGM.PTET51.1.79.103090	0.0000	0.0160	0.0000	0.0000
IESPGM.PTET51.1.17.501110	0.0000	0.0000	0.0000	0.0066
IESPGM.PTET51.1.23.197336	0.0385	0.0253	0.0000	0.0000
IESPGM.PTET51.1.85.192997	0.0000	0.0000	0.0000	0.0000
IESPGM.PTET51.1.176.9305	0.0526	0.1154	0.0000	0.0000
IESPGM.PTET51.1.50.51364	0.3425	0.5800	0.0183	0.0310
IESPGM.PTET51.1.127.225907	0.3803	0.5278	0.0000	0.0190
IESPGM.PTET51.1.85.270253	0.1525	0.2632	0.0000	0.0067
IESPGM.PTET51.1.5.690997	0.5417	0.5360	0.0000	0.0161
IESPGM.PTET51.1.232.5730	0.0233	0.0390	0.0000	0.0000
IESPGM.PTET51.1.142.192051	0.0179	0.1038	0.0000	0.0000
IESPGM.PTET51.1.16.245999	0.0508	0.0169	0.0090	0.0000
IESPGM.PTET51.1.118.125933	0.0000	0.0000	0.0000	0.0000
IESPGM.PTET51.1.144.81109	0.0000	0.0222	0.0000	0.0000
IESPGM.PTET51.1.127.36601	0.0238	0.0481	0.0000	0.0000
IESPGM.PTET51.1.4.493060	0.0000	0.0087	0.0000	0.0000
IESPGM.PTET51.1.16.245992	0.0169	0.0000	0.0000	0.0000
IESPGM.PTET51.1.54.176039	0.8000	0.7872	0.3200	0.2804
IESPGM.PTET51.1.49.95590	0.0000	0.0000	0.0000	0.0000
IESPGM.PTET51.1.78.3254	0.3137	0.4819	0.0000	0.0000
IESPGM.PTET51.1.172.19137	0.2182	0.2771	0.0000	0.0090
IESPGM.PTET51.1.1.703183	0.0303	0.0000	0.0000	0.0000
IESPGM.PTET51.1.134.171349	0.0417	0.0421	0.0000	0.0000
IESPGM.PTET51.1.3.51203	0.0000	0.0213	0.0078	0.0159
IESPGM.PTET51.1.77.194058	0.0156	0.0098	0.0000	0.0000
IESPGM.PTET51.1.23.416255	0.0000	0.0204	0.0000	0.0073
IESPGM.PTET51.1.99.178238	0.3594	0.4967	0.0000	0.0143
IESPGM.PTET51.1.35.377862	0.1071	0.0571	0.0000	0.0000
IESPGM.PTET51.1.28.319574	0.0000	0.0172	0.0000	0.0000
IESPGM.PTET51.1.150.5248	0.0545	0.1579	0.0000	0.0000
IESPGM.PTET51.1.56.340922	0.0000	0.0143	0.0000	0.0000
IESPGM.PTET51.1.135.164740	0.3333	0.4262	0.0000	0.0000
IESPGM.PTET51.1.14.348561	0.1644	0.2125	0.0000	0.0000
IESPGM.PTET51.1.33.369829	0.0000	0.0083	0.0000	0.0000
IESPGM.PTET51.1.39.161987	0.1148	0.3000	0.0000	0.0000
IESPGM.PTET51.1.147.61161	0.0179	0.0000	0.0000	0.0000
IESPGM.PTET51.1.124.144151	0.0159	0.0100	0.0000	0.0000
IESPGM.PTET51.1.86.217953	0.0000	0.0147	0.0000	0.0000
IESPGM.PTET51.1.84.196326	0.0182	0.0297	0.0000	0.0150
IESPGM.PTET51.1.141.157120	0.0000	0.0000	0.0000	0.0000
IESPGM.PTET51.1.158.157120	0.0256	0.0395	0.0000	0.0000
IESPGM.PTET51.1.21.244775	0.0167	0.0000	0.0000	0.0000
IESPGM.PTET51.1.86.179922	0.0400	0.0235	0.0081	0.0000
IESPGM.PTET51.1.20.243994	0.0233	0.0704	0.0000	0.0000
IESPGM.PTET51.1.88.274699	0.4082	0.3871	0.0000	0.0000
IESPGM.PTET51.1.101.201297	0.0308	0.0077	0.0000	0.0121
IESPGM.PTET51.1.19.462855	0.1273	0.1019	0.0000	0.0078
IESPGM.PTET51.1.128.253111	0.2537	0.2000	0.0000	0.0000
IESPGM.PTET51.1.3.771791	0.5312	0.4786	0.0370	0.0150
IESPGM.PTET51.1.101.276573	0.2391	0.1639	0.0000	0.0083
IESPGM.PTET51.1.97.39311	0.0000	0.1170	0.0000	0.0000
IESPGM.PTET51.1.122.240295	0.0000	0.0198	0.0000	0.0000
IESPGM.PTET51.1.159.24788	0.0000	0.0000	0.0000	0.0000
IESPGM.PTET51.1.72.181663	0.0339	0.0222	0.0000	0.0087
IESPGM.PTET51.1.41.123264	0.2982	0.2520	0.0000	0.0000
IESPGM.PTET51.1.11.152526	0.0000	0.0000	0.0092	0.0000
IESPGM.PTET51.1.52.228121	0.0465	0.0180	0.0000	0.0000
IESPGM.PTET51.1.317.7044	0.9412	0.8750	0	0.2500
IESPGM.PTET51.1.74.280274	0.0000	0.0000	0.0000	0.0000
IESPGM.PTET51.1.24.481459	0.0000	0.0086	0.0000	0.0000
IESPGM.PTET51.1.100.105510	0.0213	0.0208	0.0000	0.0144
IESPGM.PTET51.1.58.99796	0.0469	0.1140	0.0000	0.0083
IESPGM.PTET51.1.59.3176	0.0323	0.0427	0.0000	0.0132
IESPGM.PTET51.1.18.294635	0.1400	0.0538	0.0000	0.0000
IESPGM.PTET51.1.45.451179	0.0625	0.1325	0.0000	0.0000
IESPGM.PTET51.1.128.254467	0.3393	0.3288	0.0000	0.0089
IESPGM.PTET51.1.74.359811	0.0417	0.3333	0.0286	0.0303
IESPGM.PTET51.1.127.96091	0.0000	0.0648	0.0000	0.0000
IESPGM.PTET51.1.111.91175	0.0377	0.0361	0.0000	0.0000
IESPGM.PTET51.1.113.38013	0.0000	0.0127	0.0000	0.0000
IESPGM.PTET51.1.22.475629	0.1154	0.1168	0.0000	0.0130
IESPGM.PTET51.1.121.54949	0.3816	0.5909	0.0000	0.0098
IESPGM.PTET51.1.16.425249	0.0000	0.0090	0.0000	0.0000
IESPGM.PTET51.1.84.247345	0.0185	0.0521	0.0000	0.0074
IESPGM.PTET51.1.92.59082	0.1176	0.0583	0.0000	0.0000
IESPGM.PTET51.1.122.127519	0.0000	0.0102	0.0000	0.0000
IESPGM.PTET51.1.67.390140	0.0000	0.0093	0.0000	0.0000
IESPGM.PTET51.1.90.152345	0.0000	0.0074	0.0000	0.0000
IESPGM.PTET51.1.171.148128	0.0000	0.0000	0.0000	0.0000
IESPGM.PTET51.1.39.370548	0.0000	0.0000	0.0000	0.0000
IESPGM.PTET51.1.77.183592	0.5577	0.6594	0.0116	0.0000
IESPGM.PTET51.1.7.646543	0.1408	0.2093	0.0000	0.0000
IESPGM.PTET51.1.119.136347	0.0893	0.1562	0.0000	0.0000
IESPGM.PTET51.1.35.289558	0.0000	0.0000	0.0000	0.0139
IESPGM.PTET51.1.46.40454	0.2609	0.2000	0.0000	0.0000
IESPGM.PTET51.1.114.107768	0.0000	0.0000	0.0000	0.0000
IESPGM.PTET51.1.1.304767	0.0196	0.0000	0.0000	0.0000
IESPGM.PTET51.1.95.196123	0.0222	0.1154	0.0000	0.0000
IESPGM.PTET51.1.95.184168	0.0000	0.1370	0.0000	0.0000
IESPGM.PTET51.1.117.130375	0.2500	0.1458	0.0000	0.0000
IESPGM.PTET51.1.15.72698	0.0179	0.0000	0.0000	0.0000
IESPGM.PTET51.1.114.56066	0.0000	0.0000	0.0000	0.0000
IESPGM.PTET51.1.2.352837	0.4459	0.5506	0.0000	0.0136
IESPGM.PTET51.1.61.305462	0.4557	0.3440	0.0000	0.0000
IESPGM.PTET51.1.19.204074	0.0159	0.0707	0.0000	0.0000
IESPGM.PTET51.1.58.144141	0.4267	0.4643	0.0000	0.0000
IESPGM.PTET51.1.96.297648	0.0000	0.0109	0.0000	0.0000
IESPGM.PTET51.1.100.77898	0.4237	0.5048	0.0103	0.0075
IESPGM.PTET51.1.91.191518	0.1746	0.2149	0.0000	0.0000
IESPGM.PTET51.1.36.368332	0.0896	0.0947	0.0000	0.0000
IESPGM.PTET51.1.7.452952	0.0000	0.0000	0.0000	0.0000
IESPGM.PTET51.1.11.644015	0.0208	0.0000	0.0000	0.0000
IESPGM.PTET51.1.118.54634	0.1304	0.0138	0.0081	0.0000
IESPGM.PTET51.1.111.117877	0.0536	0.0000	0.0000	0.0000
IESPGM.PTET51.1.160.56563	0.0323	0.0556	0.0000	0.0070
IESPGM.PTET51.1.92.249343	0.0000	0.0000	0.0000	0.0000
IESPGM.PTET51.1.47.342912	0.0417	0.0938	0.0000	0.0000
IESPGM.PTET51.1.51.196875	0.4062	0.4153	0.0000	0.0000
IESPGM.PTET51.1.370.599	0.1053	0.1750	0.0000	0.0857
IESPGM.PTET51.1.19.578296	0.0000	0.0000	0.0000	0.0000
IESPGM.PTET51.1.63.224710	0.0000	0.0000	0.0000	0.0000
IESPGM.PTET51.1.83.243183	0.3973	0.5364	0.0000	0.0000
IESPGM.PTET51.1.168.185502	0.0233	0.0583	0.0000	0.0000
IESPGM.PTET51.1.42.164424	0.0164	0.0430	0.0000	0.0000
IESPGM.PTET51.1.5.321727	0.1077	0.1984	0.0379	0.0076
IESPGM.PTET51.1.31.105491	0.0000	0.0000	0.0000	0.0000
IESPGM.PTET51.1.36.94648	0.0000	0.0086	0.0000	0.0000
IESPGM.PTET51.1.39.333035	0.0000	0.0513	0.0080	0.0000
IESPGM.PTET51.1.20.365491	0.0000	0.0000	0.0000	0.0000
IESPGM.PTET51.1.35.98066	0.0333	0.1134	0.0000	0.0000
IESPGM.PTET51.1.120.25041	0.0000	0.0114	0.0000	0.0000
IESPGM.PTET51.1.4.777178	0.5190	0.6803	0.0091	0.0000
IESPGM.PTET51.1.130.25615	0.4559	0.6479	0.0093	0.0070
IESPGM.PTET51.1.27.294496	0.4615	0.6736	0.0000	0.0079
IESPGM.PTET51.1.301.1108	0.0435	0.0946	0.0000	0.0000
IESPGM.PTET51.1.140.108580	0.4133	0.4189	0.0000	0.0071
IESPGM.PTET51.1.90.72055	0.0000	0.0000	0.0000	0.0085
IESPGM.PTET51.1.39.66977	0.0943	0.0972	0.0087	0.0000
IESPGM.PTET51.1.103.267805	0.0465	0.0220	0.0092	0.0072
IESPGM.PTET51.1.148.184359	0.0000	0.0187	0.0000	0.0078
IESPGM.PTET51.1.95.281349	0.0189	0.0230	0.0000	0.0000
IESPGM.PTET51.1.52.239606	0.0938	0.1222	0.0000	0.0000
IESPGM.PTET51.1.34.453048	0.0256	0.0421	0.0000	0.0085
IESPGM.PTET51.1.117.127953	0.0185	0.0187	0.0000	0.0000
IESPGM.PTET51.1.67.316197	0.1685	0.0957	0.0000	0.0172
IESPGM.PTET51.1.29.215950	0.1739	0.1429	0.0000	0.0086
IESPGM.PTET51.1.122.150677	0.2319	0.3832	0.0000	0.0000
IESPGM.PTET51.1.74.18594	0.0185	0.0160	0.0000	0.0000
IESPGM.PTET51.1.69.84232	0.0000	0.0235	0.0000	0.0000
IESPGM.PTET51.1.9.171867	0.0169	0.0136	0.0000	0.0000
IESPGM.PTET51.1.100.126280	0.4098	0.6726	0.0082	0.0000
IESPGM.PTET51.1.103.20717	0.0299	0.0132	0.0000	0.0000
IESPGM.PTET51.1.105.46817	0.0189	0.0690	0.0000	0.0069
IESPGM.PTET51.1.149.121633	0.0000	0.0085	0.0000	0.0000
IESPGM.PTET51.1.53.343124	0.0133	0.0000	0.0000	0.0000
IESPGM.PTET51.1.114.286070	0.5333	0.5833	0.0000	0.0291
IESPGM.PTET51.1.122.64800	0.1731	0.1042	0.0000	0.0000
IESPGM.PTET51.1.25.29507	0.0000	0.0000	0.0000	0.0000
IESPGM.PTET51.1.118.190582	0.1833	0.0403	0.0202	0.0071
IESPGM.PTET51.1.83.123232	0.0000	0.0000	0.0000	0.0000
IESPGM.PTET51.1.134.97911	0.4333	0.5781	0.0081	0.0000
IESPGM.PTET51.1.18.103555	0.0000	0.0000	0.0000	0.0000
IESPGM.PTET51.1.105.240931	0.2712	0.3191	0.0000	0.0000
IESPGM.PTET51.1.134.239759	0.0000	0.0109	0.0000	0.0000
IESPGM.PTET51.1.5.150934	0.4471	0.6011	0.0000	0.0000
IESPGM.PTET51.1.43.405456	0.0000	0.0000	0.0000	0.0074
IESPGM.PTET51.1.64.156685	0.0125	0.0000	0.0000	0.0101
IESPGM.PTET51.1.84.138997	0.3659	0.3077	0.0091	0.0168
IESPGM.PTET51.1.104.140315	0.0189	0.0000	0.0000	0.0000
IESPGM.PTET51.1.102.256912	0.0667	0.1014	0.0000	0.0000
IESPGM.PTET51.1.103.194671	0.0179	0.0000	0.0000	0.0000
IESPGM.PTET51.1.105.177759	0.0882	0.1304	0.0458	0.0463
IESPGM.PTET51.1.6.612126	0.0333	0.0202	0.0000	0.0000
IESPGM.PTET51.1.95.120405	0.0597	0.0297	0.0000	0.0000
IESPGM.PTET51.1.145.208549	0.0435	0.0000	0.0000	0.0077
IESPGM.PTET51.1.56.265081	0.0000	0.0000	0.0000	0.0000
IESPGM.PTET51.1.25.335033	0.0000	0.0000	0.0000	0.0000
IESPGM.PTET51.1.110.83178	0.0000	0.0194	0.0000	0.0104
IESPGM.PTET51.1.233.9725	0.0172	0.0353	0.0000	0.0000
IESPGM.PTET51.1.9.527938	0.0000	0.0000	0.0000	0.0092
IESPGM.PTET51.1.97.133331	0.0000	0.0411	0.0000	0.0000
IESPGM.PTET51.1.108.278104	0.1892	0.0968	0.0000	0.0000
IESPGM.PTET51.1.125.19893	0.2609	0.1468	0.0000	0.0141
IESPGM.PTET51.1.16.539561	0.0000	0.0800	0.0000	0.0000
IESPGM.PTET51.1.112.119595	0.0938	0.1667	0.0095	0.0000
IESPGM.PTET51.1.14.179914	0.0370	0.0089	0.0000	0.0000
IESPGM.PTET51.1.65.290400	0.2778	0.3303	0.0085	0.0079
IESPGM.PTET51.1.59.264392	0.0000	0.0000	0.0000	0.0000
IESPGM.PTET51.1.101.237753	0.0962	0.0396	0.0000	0.0164
IESPGM.PTET51.1.147.216966	0.0847	0.1574	0.0000	0.0000
IESPGM.PTET51.1.13.116298	0.4595	0.7410	0.0000	0.0084
IESPGM.PTET51.1.170.131054	0.0192	0.0460	0.0000	0.0000
IESPGM.PTET51.1.2.552467	0.0714	0.1096	0.0112	0.0000
IESPGM.PTET51.1.165.145782	0.3750	0.3654	0.0096	0.0444
IESPGM.PTET51.1.97.185668	0.0455	0.0900	0.0000	0.0000
IESPGM.PTET51.1.131.93533	0.0000	0.0000	0.0000	0.0000
IESPGM.PTET51.1.152.11110	0.0645	0.0169	0.0000	0.0000
IESPGM.PTET51.1.15.227645	0.1831	0.4519	0.0000	0.0000
IESPGM.PTET51.1.5.511788	0.2273	0.1587	0.0000	0.0000
IESPGM.PTET51.1.82.134715	0.5507	0.5524	0.0169	0.0000
IESPGM.PTET51.1.178.87544	0.0000	0.0118	0.0088	0.0068
IESPGM.PTET51.1.43.270065	0.0000	0.0106	0.0079	0.0000
IESPGM.PTET51.1.1.66366	0.3390	0.4824	0.0442	0.0099
IESPGM.PTET51.1.13.576475	0.0000	0.0000	0.0000	0.0000
IESPGM.PTET51.1.5.193530	0.0000	0.0085	0.0000	0.0000
IESPGM.PTET51.1.88.181168	0.1111	0.1172	0.0000	0.0074
IESPGM.PTET51.1.70.178200	0.2985	0.2901	0.0088	0.0000
IESPGM.PTET51.1.40.446445	0.1346	0.1782	0.0000	0.0000
IESPGM.PTET51.1.119.87934	0.0000	0.0000	0.0000	0.0000
IESPGM.PTET51.1.177.137759	0.5231	0.6118	0.0000	0.0000
IESPGM.PTET51.1.57.168670	0.4583	0.2326	0.0061	0.0046
IESPGM.PTET51.1.97.218035	0.0000	0.0000	0.0000	0.0000
IESPGM.PTET51.1.15.93691	0.0196	0.0550	0.0000	0.0000
IESPGM.PTET51.1.6.447411	0.4478	0.4894	0.0090	0.0163
IESPGM.PTET51.1.59.12273	0.0690	0.0123	0.0000	0.0000
IESPGM.PTET51.1.38.467205	0.0000	0.0000	0.0000	0.0000
IESPGM.PTET51.1.144.20247	0.1154	0.1944	0.0000	0.0068
IESPGM.PTET51.1.131.218530	0.3269	0.1647	0.0000	0.0000
IESPGM.PTET51.1.8.577774	0.0000	0.0244	0.0000	0.0000
IESPGM.PTET51.1.27.34360	0.0435	0.0000	0.0000	0.0081
IESPGM.PTET51.1.69.54764	0.0328	0.0672	0.0000	0.0000
IESPGM.PTET51.1.1.503013	0.3182	0.3607	0.0085	0.0000
IESPGM.PTET51.1.37.283532	0.3846	0.5789	0.0000	0.0000
IESPGM.PTET51.1.6.21016	0.0870	0.0230	0.0000	0.0000
IESPGM.PTET51.1.19.190741	0.0192	0.0224	0.0000	0.0000
IESPGM.PTET51.1.90.271299	0.0164	0.0165	0.0000	0.0091
IESPGM.PTET51.1.358.3667	0.6400	0.8333	0.0000	0.0625
IESPGM.PTET51.1.53.354215	0.1000	0.1429	0.0000	0.0000
IESPGM.PTET51.1.109.86683	0.0508	0.0816	0.0000	0.0080
IESPGM.PTET51.1.51.339948	0.4000	0.4821	0.0000	0.0000
IESPGM.PTET51.1.31.252460	0.0000	0.0000	0.0000	0.0000
IESPGM.PTET51.1.163.33697	0.0345	0.0460	0.0161	0.0179
IESPGM.PTET51.1.52.225966	0.0000	0.0097	0.0000	0.0000
IESPGM.PTET51.1.81.253985	0.0984	0.0721	0.0079	0.0000
IESPGM.PTET51.1.58.326546	0.0000	0.0174	0.0000	0.0000
IESPGM.PTET51.1.46.285784	0.0200	0.0000	0.0000	0.0000
IESPGM.PTET51.1.31.416940	0.0704	0.0923	0.0000	0.0000
IESPGM.PTET51.1.107.952	0.0727	0.0000	0.0000	0.0000
IESPGM.PTET51.1.174.36136	0.0192	0.0000	0.0109	0.0000
IESPGM.PTET51.1.34.410802	0.0303	0.0174	0.0000	0.0000
IESPGM.PTET51.1.124.118615	0.0000	0.0125	0.0000	0.0000
IESPGM.PTET51.1.102.263614	0.0000	0.0000	0.0000	0.0000
IESPGM.PTET51.1.28.469019	0.5085	0.5944	0.0086	0.0224
IESPGM.PTET51.1.8.361463	0.0000	0.0000	0.0087	0.0000
IESPGM.PTET51.1.153.210193	0.9265	0.9909	0.9510	0.9706
IESPGM.PTET51.1.41.181438	0.2063	0.2051	0.0000	0.0000
IESPGM.PTET51.1.41.95336	0.0000	0.0361	0.0000	0.0000
IESPGM.PTET51.1.16.336306	0.0000	0.0000	0.0000	0.0000
IESPGM.PTET51.1.94.75964	0.0000	0.0000	0.0000	0.0000
IESPGM.PTET51.1.13.513742	0.2766	0.4286	0.0000	0.0000
IESPGM.PTET51.1.163.2389	0.2632	0.3516	0.0106	0.0179
IESPGM.PTET51.1.24.39131	0.4464	0.5984	0.0948	0.0763
IESPGM.PTET51.1.56.264022	0.0317	0.1569	0.0000	0.0000
IESPGM.PTET51.1.153.83556	0.0000	0.0222	0.0088	0.0000
IESPGM.PTET51.1.434.781	0.9167	0.7317	0.6667	0.3600
IESPGM.PTET51.1.74.326405	0.0000	0.0000	0.0000	0.0000
IESPGM.PTET51.1.151.63918	0.0625	0.0345	0.0000	0.0093
IESPGM.PTET51.1.335.2868	0.0000	0.0000	0.0000	0.0000
IESPGM.PTET51.1.112.229148	0.0750	0.1017	0.0000	0.0066
IESPGM.PTET51.1.162.72769	0.0392	0.0000	0.0000	0.0000
IESPGM.PTET51.1.162.169000	0.1455	0.2121	0.0080	0.0000
IESPGM.PTET51.1.111.100063	0.0000	0.0180	0.0000	0.0000
IESPGM.PTET51.1.34.243829	0.0123	0.0400	0.0000	0.0000
IESPGM.PTET51.1.96.310959	0.1481	0.2987	0.0000	0.0159
IESPGM.PTET51.1.51.454043	0.2000	0.2069	0.0090	0.0000
IESPGM.PTET51.1.29.473731	0.0000	0.0116	0.0000	0.0000
IESPGM.PTET51.1.158.69315	0.1818	0.2763	0.0000	0.0000
IESPGM.PTET51.1.109.190257	0.0143	0.0312	0.0104	0.0074
IESPGM.PTET51.1.64.131851	0.4583	0.7152	0.0000	0.0853
IESPGM.PTET51.1.11.425770	0.0417	0.0297	0.0000	0.0165
IESPGM.PTET51.1.19.573862	0.0000	0.0139	0.0000	0.0000
IESPGM.PTET51.1.166.33093	0.3731	0.5440	0.0000	0.0000
IESPGM.PTET51.1.31.441743	0.0417	0.0678	0.0000	0.0000
IESPGM.PTET51.1.174.22508	0.0417	0.1000	0.0000	0.0000
IESPGM.PTET51.1.51.424118	0.0000	0.0109	0.0000	0.0000
IESPGM.PTET51.1.102.266028	0.0227	0.0225	0.0000	0.0000
IESPGM.PTET51.1.119.148169	0.0357	0.0336	0.0000	0.0000
IESPGM.PTET51.1.81.255095	0.0000	0.0089	0.0000	0.0000
IESPGM.PTET51.1.5.563068	0.2063	0.1515	0.0000	0.0000
IESPGM.PTET51.1.61.46409	0.1408	0.0857	0.0000	0.0067
IESPGM.PTET51.1.191.13014	0.0000	0.0083	0.0000	0.0000
IESPGM.PTET51.1.60.409293	0.0000	0.0000	0.0000	0.0000
IESPGM.PTET51.1.79.39418	0.0208	0.0278	0.0000	0.0000
IESPGM.PTET51.1.42.253516	0.0392	0.0442	0.0000	0.0145
IESPGM.PTET51.1.9.627833	0.0476	0.2375	0.0000	0.0000
IESPGM.PTET51.1.10.124896	0.0000	0.0000	0.0000	0.0000
IESPGM.PTET51.1.9.323648	0.0638	0.0093	0.0000	0.0000
IESPGM.PTET51.1.116.187012	0.4242	0.3866	0.0000	0.0000
IESPGM.PTET51.1.25.248249	0.0000	0.0000	0.0000	0.0000
IESPGM.PTET51.1.146.159457	0.0000	0.0000	0.0000	0.0000
IESPGM.PTET51.1.110.137857	0.2679	0.2793	0.0000	0.0000
IESPGM.PTET51.1.61.313221	0.0000	0.0000	0.0000	0.0000
IESPGM.PTET51.1.119.208224	0.0000	0.0097	0.0000	0.0000
IESPGM.PTET51.1.11.475643	0.0476	0.0000	0.0000	0.0079
IESPGM.PTET51.1.99.262296	0.0847	0.1013	0.0000	0.0000
IESPGM.PTET51.1.53.208026	0.2881	0.4786	0.0081	0.0231
IESPGM.PTET51.1.15.439715	0.0769	0.0828	0.0000	0.0086
IESPGM.PTET51.1.39.300610	0.0000	0.0154	0.0000	0.0000
IESPGM.PTET51.1.108.185919	0.0000	0.0000	0.0000	0.0000
IESPGM.PTET51.1.43.468109	0.4468	0.4261	0.0000	0.0000
IESPGM.PTET51.1.115.180623	0.0169	0.0206	0.0083	0.0000
IESPGM.PTET51.1.9.464649	0.0233	0.0112	0.0000	0.0000
IESPGM.PTET51.1.24.383257	0.0615	0.2000	0.0000	0.0000
IESPGM.PTET51.1.9.468883	0.0000	0.0000	0.0000	0.0000
IESPGM.PTET51.1.25.31829	0.0732	0.0408	0.0000	0.0000
IESPGM.PTET51.1.17.315122	0.2459	0.4180	0.0000	0.0000
IESPGM.PTET51.1.39.152057	0.0328	0.1456	0.0000	0.0073
IESPGM.PTET51.1.40.347261	0.0185	0.0274	0.0000	0.0074
IESPGM.PTET51.1.89.99383	0.0806	0.0642	0.0000	0.0085
IESPGM.PTET51.1.46.399758	0.3333	0.3707	0.0000	0.0156
IESPGM.PTET51.1.9.341596	0.0196	0.0000	0.0000	0.0000
IESPGM.PTET51.1.128.148044	0.0000	0.0260	0.0000	0.0000
IESPGM.PTET51.1.3.496571	0.4821	0.4729	0.0000	0.0085
IESPGM.PTET51.1.48.288047	0.1452	0.3113	0.0000	0.0164
IESPGM.PTET51.1.167.156692	0.1930	0.2439	0.0000	0.0000
IESPGM.PTET51.1.58.333903	0.0217	0.0000	0.0000	0.0000
IESPGM.PTET51.1.68.2652	0.0204	0.0448	0.0000	0.0000
IESPGM.PTET51.1.13.263648	0.0952	0.0270	0.0000	0.0000
IESPGM.PTET51.1.75.114112	0.0185	0.0089	0.0000	0.0000
IESPGM.PTET51.1.99.202363	0.0000	0.0104	0.0088	0.0000
IESPGM.PTET51.1.56.253793	0.0250	0.0122	0.0112	0.0072
IESPGM.PTET51.1.10.464850	0.2917	0.5478	0.0118	0.0545
IESPGM.PTET51.1.75.129898	0.1600	0.1789	0.0000	0.0231
IESPGM.PTET51.1.105.136139	0.3774	0.5667	0.0000	0.0000
IESPGM.PTET51.1.45.167167	0.1538	0.2517	0.0000	0.0076
IESPGM.PTET51.1.3.669339	0.3333	0.6621	0.0103	0.0280
IESPGM.PTET51.1.88.290624	0.0000	0.0000	0.0000	0.0000
IESPGM.PTET51.1.187.33904	0.0000	0.0000	0.0086	0.0000
IESPGM.PTET51.1.147.96884	0.0769	0.0865	0.0000	0.0000
IESPGM.PTET51.1.134.41990	0.0000	0.0000	0.0000	0.0000
IESPGM.PTET51.1.171.63282	0.0370	0.0000	0.0000	0.0000
IESPGM.PTET51.1.5.399584	0.0476	0.0208	0.0093	0.0000
IESPGM.PTET51.1.102.184234	0.1311	0.3628	0.0000	0.0000
IESPGM.PTET51.1.36.294915	0.3673	0.4930	0.0000	0.0074
IESPGM.PTET51.1.98.43598	0.0000	0.0179	0.0000	0.0000
IESPGM.PTET51.1.170.145084	0.1111	0.0323	0.0685	0.0147
IESPGM.PTET51.1.34.452059	0.0652	0.0825	0.0000	0.0077
IESPGM.PTET51.1.10.68553	0.0000	0.0079	0.0000	0.0000
IESPGM.PTET51.1.2.633953	0.0208	0.0000	0.0000	0.0000
IESPGM.PTET51.1.159.142045	0.0000	0.0506	0.0000	0.0000
IESPGM.PTET51.1.32.141040	0.0714	0.0990	0.0000	0.0000
IESPGM.PTET51.1.110.150835	0.0152	0.0000	0.0000	0.0000
IESPGM.PTET51.1.171.98395	0.0175	0.0208	0.0000	0.0000
IESPGM.PTET51.1.29.106316	0.0000	0.0152	0.0000	0.0000
IESPGM.PTET51.1.180.29981	0.0000	0.0000	0.0000	0.0093
IESPGM.PTET51.1.170.75907	0.1569	0.0680	0.0603	0.0833
IESPGM.PTET51.1.120.86980	0.3448	0.5693	0.0000	0.0000
IESPGM.PTET51.1.126.211770	0.0000	0.0000	0.0000	0.0000
IESPGM.PTET51.1.161.104613	0.0000	0.0000	0.0000	0.0000
IESPGM.PTET51.1.189.22331	0.7500	0.5000	0.0000	0.0200
IESPGM.PTET51.1.141.105160	0.3803	0.5865	0.0114	0.0472
IESPGM.PTET51.1.66.274857	0.0000	0.0000	0.0000	0.0000
IESPGM.PTET51.1.40.344551	0.0000	0.0120	0.0000	0.0000
IESPGM.PTET51.1.85.79629	0.0000	0.0000	0.0000	0.0078
IESPGM.PTET51.1.78.22428	0.3521	0.5463	0.0000	0.0000
IESPGM.PTET51.1.146.19280	0.0476	0.0267	0.0000	0.0000
IESPGM.PTET51.1.83.113059	0.4754	0.7524	0.0000	0.0115
IESPGM.PTET51.1.12.140392	0.0000	0.0680	0.0000	0.0000
IESPGM.PTET51.1.29.305577	0.0000	0.0095	0.0000	0.0000
IESPGM.PTET51.1.18.134388	1.0000	1.0000	0.3333	0.7857
IESPGM.PTET51.1.152.200058	0.0000	0.0093	0.0000	0.0000
IESPGM.PTET51.1.68.160052	0.3898	0.5902	0.0000	0.0085
IESPGM.PTET51.1.60.254778	0.0469	0.0826	0.0000	0.0000
IESPGM.PTET51.1.24.152292	0.0000	0.0396	0.0000	0.0070
IESPGM.PTET51.1.24.369229	0.0000	0.0083	0.0000	0.0000
IESPGM.PTET51.1.76.97471	0.0179	0.0522	0.0000	0.0000
IESPGM.PTET51.1.37.152145	0.0000	0.0192	0.0085	0.0092
IESPGM.PTET51.1.107.250566	0.1406	0.4537	0.0000	0.0000
IESPGM.PTET51.1.41.293333	0.0000	0.0092	0.0000	0.0000
IESPGM.PTET51.1.7.180883	0.0000	0.0165	0.0000	0.0000
IESPGM.PTET51.1.49.283240	0.0833	0.0833	0.0000	0.0000
IESPGM.PTET51.1.88.180646	0.0000	0.0000	0.0000	0.0000
IESPGM.PTET51.1.179.76834	0.0938	0.0750	0.0000	0.0000
IESPGM.PTET51.1.111.145163	0.0000	0.0190	0.0000	0.0000
IESPGM.PTET51.1.134.137881	0.0000	0.0192	0.0000	0.0000
IESPGM.PTET51.1.1.150440	0.3455	0.3152	0.0000	0.0144
IESPGM.PTET51.1.129.126324	0.0152	0.0104	0.0000	0.0000
IESPGM.PTET51.1.39.436555	0.0000	0.0000	0.0000	0.0088
IESPGM.PTET51.1.24.179144	0.4516	0.5455	0.0000	0.0078
IESPGM.PTET51.1.42.212719	0.0154	0.0580	0.0000	0.0000
IESPGM.PTET51.1.13.350425	0.0000	0.0000	0.0000	0.0000
IESPGM.PTET51.1.104.232728	0.0000	0.0103	0.0000	0.0000
IESPGM.PTET51.1.87.293526	0.0000	0.0000	0.0000	0.0000
IESPGM.PTET51.1.108.42049	0.0000	0.0562	0.0000	0.0000
IESPGM.PTET51.1.101.197013	0.0000	0.0000	0.0000	0.0000
IESPGM.PTET51.1.104.127466	0.0000	0.0000	0.0000	0.0000
IESPGM.PTET51.1.10.364924	0.0000	0.0000	0.0000	0.0000
IESPGM.PTET51.1.138.68705	0.2763	0.4597	0.0000	0.0078
IESPGM.PTET51.1.17.324729	0.0169	0.0341	0.0000	0.0000
IESPGM.PTET51.1.8.235310	0.0172	0.0000	0.0000	0.0000
IESPGM.PTET51.1.128.188971	0.0238	0.0000	0.0000	0.0086
IESPGM.PTET51.1.108.274850	0.1034	0.1078	0.0000	0.0000
IESPGM.PTET51.1.106.163430	0.0154	0.0000	0.0000	0.0000
IESPGM.PTET51.1.63.122468	0.0000	0.0000	0.0000	0.0000
IESPGM.PTET51.1.75.120665	0.0196	0.0122	0.0000	0.0120
IESPGM.PTET51.1.4.780847	0.0000	0.0000	0.0000	0.0000
IESPGM.PTET51.1.110.279	0.0476	0.0000	0.0000	0.0097
IESPGM.PTET51.1.94.280172	0.0000	0.0000	0.0000	0.0000
IESPGM.PTET51.1.4.496459	0.1935	0.0787	0.0000	0.0000
IESPGM.PTET51.1.92.327240	0.0000	0.0392	0.0000	0.0000
IESPGM.PTET51.1.76.112225	0.3750	0.2283	0.0000	0.0000
IESPGM.PTET51.1.120.144372	0.1333	0.1827	0.0125	0.0000
IESPGM.PTET51.1.156.171883	0.0943	0.1098	0.0737	0.0087
IESPGM.PTET51.1.11.206835	0.0909	0.0000	0.0000	0.0000
IESPGM.PTET51.1.111.145290	0.0345	0.0094	0.0000	0.0000
IESPGM.PTET51.1.156.14675	0.0000	0.0000	0.0000	0.0000
IESPGM.PTET51.1.46.308122	0.0000	0.0099	0.0000	0.0000
IESPGM.PTET51.1.2.748014	0.0833	0.2564	0.0085	0.0000
IESPGM.PTET51.1.106.128665	0.0545	0.0971	0.0183	0.0362
IESPGM.PTET51.1.149.131927	0.1538	0.1262	0.0092	0.0081
IESPGM.PTET51.1.2.66696	0.3291	0.5137	0.0000	0.0000
IESPGM.PTET51.1.48.384625	0.1967	0.0714	0.0000	0.0075
IESPGM.PTET51.1.136.64428	0.0962	0.0696	0.0000	0.0000
IESPGM.PTET51.1.4.716560	0.0000	0.0000	0.0000	0.0000
IESPGM.PTET51.1.60.29542	0.0364	0.0000	0.0000	0.0000
IESPGM.PTET51.1.124.198943	0.3455	0.2056	0.0000	0.0172
IESPGM.PTET51.1.38.377844	0.2976	0.5217	0.0333	0.0161
IESPGM.PTET51.1.60.318885	0.1111	0.0667	0.0000	0.0000
IESPGM.PTET51.1.79.190482	0.0192	0.0000	0.0000	0.0000
IESPGM.PTET51.1.9.588665	0.0000	0.0000	0.0000	0.0000
IESPGM.PTET51.1.56.367374	0.0161	0.0000	0.0000	0.0000
IESPGM.PTET51.1.21.430950	0.2143	0.1327	0.0000	0.0000
IESPGM.PTET51.1.17.516354	0.1250	0.1455	0.0000	0.0061
IESPGM.PTET51.1.46.452862	0.0000	0.0462	0.0000	0.0000
IESPGM.PTET51.1.23.210401	0.0000	0.0000	0.0000	0.0000
IESPGM.PTET51.1.157.192594	0.0189	0.0361	0.0095	0.0000
IESPGM.PTET51.1.7.692880	0.3956	0.5273	0.0000	0.0085
IESPGM.PTET51.1.48.391820	0.0149	0.0172	0.0000	0.0000
IESPGM.PTET51.1.316.5718	0.5000	0.3333	0.0000	0.0000
IESPGM.PTET51.1.64.409567	0.0000	0.0417	0.0145	0.0000
IESPGM.PTET51.1.67.184154	0.0545	0.0647	0.0000	0.0131
IESPGM.PTET51.1.121.24573	0.3134	0.4444	0.0101	0.0069
IESPGM.PTET51.1.160.62611	0.0204	0.1081	0.0000	0.0000
IESPGM.PTET51.1.109.234781	0.2340	0.3390	0.0000	0.0000
IESPGM.PTET51.1.394.5303	0.2903	0.2542	0.0189	0.0145
IESPGM.PTET51.1.135.107995	0.0000	0.0000	0.0000	0.0089
IESPGM.PTET51.1.89.228860	0.0192	0.0098	0.0000	0.0079
IESPGM.PTET51.1.83.136376	0.0000	0.0488	0.0000	0.0000
IESPGM.PTET51.1.53.178178	0.0566	0.0143	0.0000	0.0000
IESPGM.PTET51.1.154.171563	0.0000	0.0145	0.0000	0.0000
IESPGM.PTET51.1.19.313546	0.0000	0.0098	0.0000	0.0000
IESPGM.PTET51.1.128.206491	0.0339	0.0109	0.0000	0.0072
IESPGM.PTET51.1.76.3667	0.0256	0.0294	0.0103	0.0000
IESPGM.PTET51.1.91.275326	0.1750	0.2899	0.0072	0.0000
IESPGM.PTET51.1.133.17161	0.0000	0.0000	0.0000	0.0000
IESPGM.PTET51.1.105.5524	0.0227	0.0392	0.0000	0.0000
IESPGM.PTET51.1.68.211882	0.0784	0.2024	0.0000	0.0082
IESPGM.PTET51.1.74.103556	0.2698	0.3475	0.0000	0.0000
IESPGM.PTET51.1.3.720160	0.0189	0.0000	0.0000	0.0000
IESPGM.PTET51.1.111.53314	0.0294	0.0000	0.0000	0.0000
IESPGM.PTET51.1.45.380486	0.0132	0.0000	0.0000	0.0000
IESPGM.PTET51.1.9.491537	0.0345	0.0976	0.0000	0.0000
IESPGM.PTET51.1.116.92794	0.3846	0.6122	0.0000	0.0533
IESPGM.PTET51.1.85.120329	0.0682	0.1087	0.0000	0.0196
IESPGM.PTET51.1.145.202921	0.5102	0.4242	0.0403	0.0263
IESPGM.PTET51.1.151.113	0.0769	0.2000	0.0000	0.0000
IESPGM.PTET51.1.40.174321	0.0152	0.0099	0.0000	0.0066
IESPGM.PTET51.1.11.605597	0.0169	0.0000	0.0000	0.0000
IESPGM.PTET51.1.135.106378	0.0000	0.0230	0.0000	0.0000
IESPGM.PTET51.1.56.382448	0.0000	0.0250	0.0000	0.0000
IESPGM.PTET51.1.183.52379	0.1333	0.2045	0.0000	0.0000
IESPGM.PTET51.1.117.203198	0.0156	0.0167	0.0000	0.0093
IESPGM.PTET51.1.1.328173	0.0000	0.0185	0.0000	0.0073
IESPGM.PTET51.1.152.6380	0.5962	0.8353	0.0000	0.0233
IESPGM.PTET51.1.171.129177	0.0000	0.0000	0.0000	0.0000
IESPGM.PTET51.1.48.209117	0.2200	0.4222	0.0000	0.0070
IESPGM.PTET51.1.1.79207	0.7955	0.7941	0.5270	0.3021
IESPGM.PTET51.1.35.58349	0.0444	0.2703	0.0104	0.0091
IESPGM.PTET51.1.116.263874	0.4691	0.5762	0.0000	0.0000
IESPGM.PTET51.1.21.508471	0.0000	0.0000	0.0000	0.0000
IESPGM.PTET51.1.104.166834	0.0179	0.0169	0.0000	0.0000
IESPGM.PTET51.1.90.235044	0.0851	0.0779	0.0082	0.0104
IESPGM.PTET51.1.19.195542	0.0000	0.0000	0.0000	0.0000
IESPGM.PTET51.1.64.392107	0.0250	0.0135	0.0000	0.0000
IESPGM.PTET51.1.93.264641	0.3134	0.3824	0.0180	0.0088
IESPGM.PTET51.1.2.736738	0.0175	0.0000	0.0089	0.0000
IESPGM.PTET51.1.118.21446	0.2188	0.0806	0.0000	0.0000
IESPGM.PTET51.1.172.63253	0.3175	0.6847	0.0000	0.0000
IESPGM.PTET51.1.74.299308	0.2037	0.4624	0.0000	0.0104
IESPGM.PTET51.1.68.295797	0.2727	0.2828	0.0000	0.0000
IESPGM.PTET51.1.1.186638	0.1316	0.3229	0.0000	0.0000
IESPGM.PTET51.1.74.270225	0.0962	0.0645	0.0000	0.0147
IESPGM.PTET51.1.117.143144	0.1176	0.1159	0.0175	0.0100
IESPGM.PTET51.1.104.153124	0.1000	0.1275	0.0000	0.0000
IESPGM.PTET51.1.30.82581	0.0000	0.0000	0.0089	0.0000
IESPGM.PTET51.1.71.200674	0.0357	0.0118	0.0000	0.0000
IESPGM.PTET51.1.9.377361	0.0667	0.0213	0.0000	0.0092
IESPGM.PTET51.1.166.182769	0.3333	0.3286	0.0000	0.0000
IESPGM.PTET51.1.38.19079	0.0000	0.0282	0.0096	0.0280
IESPGM.PTET51.1.90.290651	0.3125	0.5607	0.0000	0.0000
IESPGM.PTET51.1.62.129341	0.0200	0.0101	0.0000	0.0000
IESPGM.PTET51.1.127.40700	0.2391	0.1494	0.0000	0.0000
IESPGM.PTET51.1.142.167563	0.0164	0.0000	0.0000	0.0000
IESPGM.PTET51.1.134.134393	0.0000	0.0000	0.0000	0.0000
IESPGM.PTET51.1.29.216151	0.3548	0.4954	0.0000	0.0000
IESPGM.PTET51.1.72.97931	0.0164	0.0000	0.0000	0.0000
IESPGM.PTET51.1.96.326256	0.4510	0.5698	0.0000	0.0000
IESPGM.PTET51.1.95.182688	0.0000	0.0446	0.0000	0.0000
IESPGM.PTET51.1.42.173220	0.4935	0.6519	0.0000	0.0000
IESPGM.PTET51.1.58.268000	0.0345	0.0312	0.0000	0.0000
IESPGM.PTET51.1.21.238314	0.0208	0.0222	0.0000	0.0000
IESPGM.PTET51.1.106.3389	0.0000	0.0253	0.0000	0.0234
IESPGM.PTET51.1.163.192393	0.0000	0.0000	0.0000	0.0000
IESPGM.PTET51.1.35.250680	0.3488	0.3226	0.0000	0.0083
IESPGM.PTET51.1.52.324172	0.3235	0.5625	0.0000	0.0088
IESPGM.PTET51.1.151.4385	0.1707	0.4200	0.0000	0.0000
IESPGM.PTET51.1.635.134	0.4000	0.0833	0.0000	0.0000
IESPGM.PTET51.1.132.182767	0.0769	0.2170	0.0000	0.0147
IESPGM.PTET51.1.58.141356	0.3115	0.2151	0.0000	0.0110
IESPGM.PTET51.1.109.27483	0.3333	0.1034	0.0000	0.0000
IESPGM.PTET51.1.119.128474	0.2203	0.4123	0.0000	0.0078
IESPGM.PTET51.1.20.361725	0.0154	0.0077	0.0000	0.0000
IESPGM.PTET51.1.7.696331	0.4328	0.5917	0.0000	0.0000
IESPGM.PTET51.1.4.490933	0.0000	0.0100	0.0000	0.0000
IESPGM.PTET51.1.79.327721	0.0000	0.0104	0.0000	0.0000
IESPGM.PTET51.1.48.203651	0.2321	0.2545	0.0168	0.0082
IESPGM.PTET51.1.63.232319	0.0323	0.0316	0.0000	0.0000
IESPGM.PTET51.1.137.33327	0.2174	0.2459	0.0000	0.0000
IESPGM.PTET51.1.16.271574	0.0000	0.0615	0.0000	0.0000
IESPGM.PTET51.1.34.442955	0.4429	0.4862	0.0000	0.0083
IESPGM.PTET51.1.53.151913	0.2381	0.1011	0.0099	0.0000
IESPGM.PTET51.1.141.174822	0.1481	0.2407	0.0000	0.0000
IESPGM.PTET51.1.17.380986	0.0000	0.0119	0.0000	0.0000
IESPGM.PTET51.1.123.135116	0.0000	0.0360	0.0000	0.0000
IESPGM.PTET51.1.42.55937	0.3485	0.5833	0.0000	0.0142
IESPGM.PTET51.1.14.156329	0.0000	0.0256	0.0000	0.0000
IESPGM.PTET51.1.199.2785	0.7500	0.6250	0.0000	0.0000
IESPGM.PTET51.1.33.199921	0.0185	0.0615	0.0000	0.0189
IESPGM.PTET51.1.34.340089	0.0000	0.0103	0.0000	0.0000
IESPGM.PTET51.1.78.235360	0.4125	0.7553	0.0000	0.0074
IESPGM.PTET51.1.37.109473	0.0448	0.0432	0.0000	0.0000
IESPGM.PTET51.1.46.239989	0.3699	0.4545	0.0076	0.0177
IESPGM.PTET51.1.51.246830	0.0968	0.1186	0.0000	0.0000
IESPGM.PTET51.1.1.148173	0.0204	0.2222	0.0000	0.0000
IESPGM.PTET51.1.32.251267	0.0189	0.0112	0.0000	0.0067
IESPGM.PTET51.1.8.170274	0.0500	0.0727	0.0000	0.0000
IESPGM.PTET51.1.72.113282	0.0417	0.0000	0.0093	0.0000
IESPGM.PTET51.1.131.13114	0.0392	0.0213	0.0000	0.0000
IESPGM.PTET51.1.81.198288	0.0000	0.0114	0.0000	0.0000
IESPGM.PTET51.1.58.158642	0.4444	0.6983	0.0000	0.0108
IESPGM.PTET51.1.90.47366	0.0000	0.0179	0.0000	0.0000
IESPGM.PTET51.1.43.301230	0.0172	0.0583	0.0172	0.0129
IESPGM.PTET51.1.55.312811	0.0000	0.0000	0.0000	0.0000
IESPGM.PTET51.1.17.267804	0.0833	0.1475	0.0000	0.0099
IESPGM.PTET51.1.120.54792	0.0175	0.0241	0.0000	0.0000
IESPGM.PTET51.1.532.1058	0.0000	0.0000	0.0000	0.0000
IESPGM.PTET51.1.161.50789	0.0000	0.0204	0.0000	0.0000
IESPGM.PTET51.1.14.332423	0.0179	0.0458	0.0000	0.0000
IESPGM.PTET51.1.115.97633	0.7692	0.6447	0.6481	0.6176
IESPGM.PTET51.1.76.9837	0.0213	0.0000	0.0000	0.0000
IESPGM.PTET51.1.108.199343	0.0000	0.0000	0.0000	0.0000
IESPGM.PTET51.1.18.465874	0.0182	0.1172	0.0000	0.0063
IESPGM.PTET51.1.17.424078	0.3810	0.5859	0.0000	0.0000
IESPGM.PTET51.1.1.99900	0.0000	0.0000	0.0000	0.0000
IESPGM.PTET51.1.71.287725	0.0000	0.0000	0.0000	0.0000
IESPGM.PTET51.1.96.287030	0.0600	0.0571	0.0000	0.0075
IESPGM.PTET51.1.60.264490	0.4058	0.5702	0.0000	0.0079
IESPGM.PTET51.1.534.2129	0.5238	0.3889	0.0000	0.0000
IESPGM.PTET51.1.46.144782	0.4603	0.5985	0.0096	0.0000
IESPGM.PTET51.1.46.239321	0.0000	0.0000	0.0000	0.0000
IESPGM.PTET51.1.65.94149	0.0000	0.0000	0.0111	0.0093
IESPGM.PTET51.1.167.155243	0.4375	0.5614	0.0091	0.0275
IESPGM.PTET51.1.142.141465	0.1000	0.0215	0.0000	0.0000
IESPGM.PTET51.1.25.38565	0.0308	0.1111	0.0000	0.0000
IESPGM.PTET51.1.98.168983	0.4615	0.6165	0.0000	0.0000
IESPGM.PTET51.1.1.261163	0.3387	0.5357	0.0000	0.0000
IESPGM.PTET51.1.71.90235	0.3478	0.4348	0.0000	0.0000
IESPGM.PTET51.1.62.160291	0.0000	0.0085	0.0000	0.0000
IESPGM.PTET51.1.153.77548	0.0612	0.0513	0.0000	0.0000
IESPGM.PTET51.1.190.12134	0.0625	0.0400	0.0500	0.0000
IESPGM.PTET51.1.170.137084	0.0417	0.0476	0.0000	0.0096
IESPGM.PTET51.1.164.115780	0.0429	0.1545	0.0000	0.0000
IESPGM.PTET51.1.38.136332	0.2262	0.3154	0.0070	0.0068
IESPGM.PTET51.1.148.73743	0.3939	0.5417	0.0000	0.0000
IESPGM.PTET51.1.3.554680	0.0213	0.0106	0.0000	0.0000
IESPGM.PTET51.1.52.393175	0.2576	0.2405	0.0000	0.0000
IESPGM.PTET51.1.72.207943	0.0784	0.0200	0.0093	0.0000
IESPGM.PTET51.1.39.366837	0.0000	0.0444	0.0000	0.0000
IESPGM.PTET51.1.49.455885	0.1042	0.0349	0.0000	0.0000
IESPGM.PTET51.1.81.46445	0.0149	0.0247	0.0088	0.0000
IESPGM.PTET51.1.99.259136	0.3906	0.5735	0.0000	0.0000
IESPGM.PTET51.1.156.117328	0.0000	0.0079	0.0000	0.0000
IESPGM.PTET51.1.101.276534	0.0250	0.0000	0.0000	0.0000
IESPGM.PTET51.1.40.313322	0.0698	0.1237	0.0000	0.0000
IESPGM.PTET51.1.162.74078	0.0645	0.0745	0.0000	0.0000
IESPGM.PTET51.1.88.331632	0.0000	0.0270	0.0000	0.0000
IESPGM.PTET51.1.32.11133	0.4333	0.4340	0.0000	0.0000
IESPGM.PTET51.1.66.183985	0.0000	0.0108	0.0000	0.0000
IESPGM.PTET51.1.79.286825	0.0169	0.0179	0.0000	0.0088
IESPGM.PTET51.1.117.94479	0.4706	0.6265	0.0000	0.0000
IESPGM.PTET51.1.71.362223	0.0800	0.1000	0.0084	0.0000
IESPGM.PTET51.1.105.46345	0.0364	0.0588	0.0000	0.0000
IESPGM.PTET51.1.173.38244	0.0192	0.0093	0.0000	0.0000
IESPGM.PTET51.1.1.395380	0.1111	0.1452	0.0000	0.0163
IESPGM.PTET51.1.1.511952	0.0000	0.0065	0.0000	0.0000
IESPGM.PTET51.1.147.56006	0.0649	0.1176	0.0000	0.0000
IESPGM.PTET51.1.3.557810	0.0192	0.0000	0.0000	0.0000
IESPGM.PTET51.1.122.241193	0.3158	0.3495	0.0000	0.0078
IESPGM.PTET51.1.62.246652	0.0000	0.0081	0.0088	0.0000
IESPGM.PTET51.1.14.327700	0.1250	0.0891	0.0000	0.0000
IESPGM.PTET51.1.35.15816	0.0000	0.0370	0.0000	0.0000
IESPGM.PTET51.1.71.193225	0.1507	0.2294	0.0105	0.0083
IESPGM.PTET51.1.71.364682	0.0417	0.0312	0.0000	0.0084
IESPGM.PTET51.1.3.818324	0.1607	0.4433	0.0000	0.0083
IESPGM.PTET51.1.16.162780	0.3733	0.7225	0.0000	0.0000
IESPGM.PTET51.1.38.61616	0.0152	0.0200	0.0000	0.0000
IESPGM.PTET51.1.32.99391	0.1667	0.0532	0.0083	0.0000
IESPGM.PTET51.1.9.217288	0.1321	0.0095	0.0000	0.0000
IESPGM.PTET51.1.282.925	0.0769	0.0455	0.0000	0.0000
IESPGM.PTET51.1.29.504506	0.0000	0.0000	0.0000	0.0000
IESPGM.PTET51.1.140.75482	0.0000	0.0263	0.0000	0.0072
IESPGM.PTET51.1.27.201152	0.0392	0.0755	0.0000	0.0000
IESPGM.PTET51.1.135.203459	0.0000	0.0000	0.0000	0.0000
IESPGM.PTET51.1.327.2656	0.5135	0.4706	0.0000	0.0000
IESPGM.PTET51.1.32.192226	0.2807	0.2347	0.0000	0.0000
IESPGM.PTET51.1.80.353116	0.0000	0.0172	0.0000	0.0000
IESPGM.PTET51.1.86.54086	0.6712	0.7064	0.0128	0.0000
IESPGM.PTET51.1.13.581821	0.0286	0.0326	0.0000	0.0000
IESPGM.PTET51.1.22.542061	0.4737	0.6286	0.0000	0.0108
IESPGM.PTET51.1.66.301453	0.0845	0.0365	0.0000	0.0000
IESPGM.PTET51.1.20.451767	0.0000	0.0348	0.0000	0.0071
IESPGM.PTET51.1.84.214197	0.0000	0.0000	0.0000	0.0000
IESPGM.PTET51.1.101.140786	0.1231	0.0957	0.0101	0.0084
IESPGM.PTET51.1.37.352227	0.0484	0.0256	0.0000	0.0000
IESPGM.PTET51.1.161.189356	0.3333	0.2353	0.0000	0.0000
IESPGM.PTET51.1.15.345729	0.0164	0.0078	0.0086	0.0000
IESPGM.PTET51.1.36.496649	0.0000	0.0000	0.0000	0.0000
IESPGM.PTET51.1.14.212614	0.0169	0.0000	0.0000	0.0000
IESPGM.PTET51.1.103.143237	0.0000	0.0000	0.0000	0.0000
IESPGM.PTET51.1.183.61247	0.3469	0.4068	0.0000	0.0093
IESPGM.PTET51.1.52.350202	0.0667	0.0288	0.0000	0.0000
IESPGM.PTET51.1.114.167384	0.3846	0.4043	0.0000	0.0216
IESPGM.PTET51.1.41.285080	0.0145	0.0612	0.0000	0.0000
IESPGM.PTET51.1.110.160137	0.0189	0.0101	0.0000	0.0000
IESPGM.PTET51.1.33.58266	0.1905	0.3364	0.0000	0.0000
IESPGM.PTET51.1.144.20652	0.2955	0.2931	0.0091	0.0000
IESPGM.PTET51.1.2.463045	0.2745	0.4800	0.0000	0.0153
IESPGM.PTET51.1.11.64033	0.3667	0.4842	0.0085	0.0227
IESPGM.PTET51.1.432.418	0.1034	0.0845	0.0000	0.0000
IESPGM.PTET51.1.24.139697	0.0132	0.0417	0.0000	0.0000
IESPGM.PTET51.1.94.83083	0.0189	0.0000	0.0000	0.0000
IESPGM.PTET51.1.27.282134	0.6000	0.4583	0.0000	0.0000
IESPGM.PTET51.1.135.201960	0.4412	0.6560	0.0076	0.0090
IESPGM.PTET51.1.131.134384	0.2642	0.3068	0.0000	0.0083
IESPGM.PTET51.1.117.89293	0.0000	0.0000	0.0000	0.0000
IESPGM.PTET51.1.49.463471	0.1087	0.1111	0.0190	0.0165
IESPGM.PTET51.1.138.81547	0.0656	0.0101	0.0000	0.0000
IESPGM.PTET51.1.91.268481	0.4400	0.3385	0.0000	0.0000
IESPGM.PTET51.1.12.260986	0.3684	0.5086	0.3043	0.2821
IESPGM.PTET51.1.127.26610	0.0930	0.2090	0.0105	0.0240
IESPGM.PTET51.1.99.59944	0.1000	0.2800	0.0000	0.0000
IESPGM.PTET51.1.221.14858	0.1000	0.0625	0.0000	0.0000
IESPGM.PTET51.1.20.78271	0.0000	0.0000	0.0000	0.0000
IESPGM.PTET51.1.20.160914	0.0000	0.0110	0.0000	0.0000
IESPGM.PTET51.1.146.213575	0.0000	0.0000	0.0000	0.0091
IESPGM.PTET51.1.89.285272	0.0290	0.0103	0.0000	0.0202
IESPGM.PTET51.1.39.91302	0.0727	0.1509	0.0091	0.0000
IESPGM.PTET51.1.556.214866	0.3529	0.5636	0.0714	0.0282
IESPGM.PTET51.1.8.222258	0.0548	0.0154	0.0000	0.0000
IESPGM.PTET51.1.88.114637	0.2162	0.0267	0.0000	0.0081
IESPGM.PTET51.1.145.116018	0.2333	0.3267	0.0198	0.0145
IESPGM.PTET51.1.71.92149	0.2167	0.3488	0.0000	0.0000
IESPGM.PTET51.1.41.69822	0.0000	0.0222	0.0000	0.0000
IESPGM.PTET51.1.30.362720	0.0588	0.0309	0.0000	0.0000
IESPGM.PTET51.1.117.108979	0.0000	0.0000	0.0000	0.0000
IESPGM.PTET51.1.130.8444	0.2195	0.3737	0.0000	0.0000
IESPGM.PTET51.1.39.124104	0.0132	0.0090	0.0000	0.0000
IESPGM.PTET51.1.60.213748	0.0426	0.0769	0.0000	0.0000
IESPGM.PTET51.1.44.164053	0.0000	0.0112	0.0000	0.0000
IESPGM.PTET51.1.74.121276	0.0200	0.0116	0.0000	0.0000
IESPGM.PTET51.1.131.57026	0.4471	0.5435	0.0000	0.0000
IESPGM.PTET51.1.34.104868	0.0833	0.0625	0.0000	0.0000
IESPGM.PTET51.1.115.291847	0.1667	0.1205	0.0000	0.0000
IESPGM.PTET51.1.151.64269	0.0000	0.0000	0.0000	0.0000
IESPGM.PTET51.1.105.40690	0.0000	0.0101	0.0000	0.0000
IESPGM.PTET51.1.214.3335	0.2603	0.4091	0.0000	0.0000
IESPGM.PTET51.1.99.83227	0.1373	0.1373	0.0000	0.0000
IESPGM.PTET51.1.63.283062	0.0175	0.0244	0.0092	0.0000
IESPGM.PTET51.1.47.389603	0.0784	0.1224	0.0000	0.0091
IESPGM.PTET51.1.28.143821	0.3521	0.3789	0.0000	0.0258
IESPGM.PTET51.1.3.240001	0.2206	0.2975	0.0000	0.0317
IESPGM.PTET51.1.81.302462	0.5143	0.6748	0.0000	0.0153
IESPGM.PTET51.1.29.209113	0.0000	0.0000	0.0000	0.0164
IESPGM.PTET51.1.77.12101	0.0182	0.0000	0.0000	0.0000
IESPGM.PTET51.1.169.105462	0.0000	0.0316	0.0000	0.0000
IESPGM.PTET51.1.164.5810	0.0000	0.0400	0.0217	0.0000
IESPGM.PTET51.1.27.193873	0.0492	0.0248	0.0000	0.0081
IESPGM.PTET51.1.79.134628	0.0000	0.0085	0.0000	0.0000
IESPGM.PTET51.1.23.228856	0.0000	0.0171	0.0000	0.0000
IESPGM.PTET51.1.85.286997	0.1286	0.1589	0.0000	0.0000
IESPGM.PTET51.1.48.158759	0.0000	0.0000	0.0000	0.0000
IESPGM.PTET51.1.126.258353	0.0196	0.0494	0.0000	0.0000
IESPGM.PTET51.1.21.258213	0.3889	0.5734	0.0000	0.0141
IESPGM.PTET51.1.77.8702	0.0000	0.0972	0.0000	0.0000
IESPGM.PTET51.1.3.866408	0.0000	0.0000	0.0098	0.0000
IESPGM.PTET51.1.65.294702	0.0164	0.0000	0.0000	0.0000
IESPGM.PTET51.1.72.170610	0.0588	0.0440	0.0000	0.0000
IESPGM.PTET51.1.36.255103	0.1087	0.0114	0.0000	0.0105
IESPGM.PTET51.1.16.220086	0.5556	0.6667	0.0000	0.0089
IESPGM.PTET51.1.374.1172	0.1429	0.0000	0.0435	0.0294
IESPGM.PTET51.1.58.256922	0.0312	0.0333	0.0000	0.0000
IESPGM.PTET51.1.45.198502	0.0000	0.0400	0.0000	0.0000
IESPGM.PTET51.1.168.75260	0.0244	0.0275	0.0000	0.0000
IESPGM.PTET51.1.17.443006	0.1667	0.1064	0.0000	0.0000
IESPGM.PTET51.1.154.80851	0.4746	0.6493	0.0000	0.0000
IESPGM.PTET51.1.144.184902	0.0000	0.0211	0.0000	0.0000
IESPGM.PTET51.1.6.32475	0.0167	0.0000	0.0000	0.0000
IESPGM.PTET51.1.28.448961	0.0000	0.0000	0.0000	0.0000
IESPGM.PTET51.1.5.635867	0.0000	0.0114	0.0000	0.0000
IESPGM.PTET51.1.153.4675	0.0000	0.0000	0.0000	0.0000
IESPGM.PTET51.1.99.171463	0.0400	0.0082	0.0000	0.0065
IESPGM.PTET51.1.193.2264	0.3529	0.3810	0.0851	0.1136
IESPGM.PTET51.1.57.216244	0.0000	0.0211	0.0099	0.0000
IESPGM.PTET51.1.122.182616	0.0000	0.0130	0.0000	0.0000
IESPGM.PTET51.1.96.280812	0.0152	0.0233	0.0000	0.0000
IESPGM.PTET51.1.40.186359	0.0000	0.0000	0.0000	0.0000
IESPGM.PTET51.1.58.249412	0.0000	0.0097	0.0000	0.0000
IESPGM.PTET51.1.97.174842	0.3667	0.6649	0.0000	0.0000
IESPGM.PTET51.1.57.184056	0.1026	0.1829	0.0000	0.0116
IESPGM.PTET51.1.120.212547	0.0000	0.0088	0.0000	0.0000
IESPGM.PTET51.1.29.166952	0.5432	0.6424	0.0000	0.0066
IESPGM.PTET51.1.3.372	0.0000	0.0000	0.0000	0.0000
IESPGM.PTET51.1.89.299712	0.4286	0.4454	0.0000	0.0000
IESPGM.PTET51.1.54.435281	0.0857	0.2021	0.0000	0.0000
IESPGM.PTET51.1.86.132670	0.2344	0.2297	0.0103	0.0000
IESPGM.PTET51.1.5.118909	0.4462	0.5179	0.0000	0.0000
IESPGM.PTET51.1.5.718343	0.0000	0.0563	0.0000	0.0000
IESPGM.PTET51.1.63.102450	0.0282	0.0250	0.0000	0.0000
IESPGM.PTET51.1.18.400050	0.0364	0.0286	0.0000	0.0091
IESPGM.PTET51.1.171.149485	0.1000	0.2024	0.0000	0.0000
IESPGM.PTET51.1.90.282431	0.0000	0.0400	0.0102	0.0000
IESPGM.PTET51.1.3.828352	0.0465	0.0741	0.0000	0.0000
IESPGM.PTET51.1.77.145207	0.0800	0.1345	0.0000	0.0000
IESPGM.PTET51.1.63.177013	0.0517	0.0164	0.0000	0.0000
IESPGM.PTET51.1.70.14866	0.0500	0.1981	0.0000	0.0000
IESPGM.PTET51.1.129.35158	0.3582	0.6364	0.0000	0.0000
IESPGM.PTET51.1.20.33208	0.3214	0.1169	0.0000	0.0000
IESPGM.PTET51.1.86.202446	0.3548	0.4091	0.0000	0.0070
IESPGM.PTET51.1.88.266789	0.0392	0.0388	0.0092	0.0000
IESPGM.PTET51.1.42.459077	0.3125	0.2478	0.0000	0.0143
IESPGM.PTET51.1.40.199531	0.2090	0.2909	0.0000	0.0076
IESPGM.PTET51.1.635.785	0.0000	0.0000	0.0000	0.0345
IESPGM.PTET51.1.135.151562	0.0000	0.0088	0.0000	0.0000
IESPGM.PTET51.1.8.214237	0.0000	0.0000	0.0000	0.0000
IESPGM.PTET51.1.139.31664	0.4267	0.6395	0.0196	0.0000
IESPGM.PTET51.1.365.6529	0.0000	0.0294	0.0000	0.0164
IESPGM.PTET51.1.107.51477	0.0588	0.0481	0.0000	0.0098
IESPGM.PTET51.1.2.841072	0.0392	0.0526	0.0000	0.0164
IESPGM.PTET51.1.4.628316	0.0000	0.0088	0.0000	0.0000
IESPGM.PTET51.1.83.124113	0.0508	0.2500	0.0000	0.0131
IESPGM.PTET51.1.229.6005	0.5385	0.4167	0.0435	0.0000
IESPGM.PTET51.1.15.121083	0.0282	0.0000	0.0000	0.0000
IESPGM.PTET51.1.635.1693	0.0000	0.1250	0.0000	0.0000
IESPGM.PTET51.1.47.137411	0.2759	0.3171	0.0000	0.0123
IESPGM.PTET51.1.13.451096	0.0000	0.0000	0.0000	0.0000
IESPGM.PTET51.1.86.241190	0.1481	0.1446	0.0000	0.0000
IESPGM.PTET51.1.34.285140	0.3692	0.4947	0.0000	0.0067
IESPGM.PTET51.1.1.6646	0.3036	0.2647	0.0104	0.0000
IESPGM.PTET51.1.60.336519	0.0000	0.0227	0.0000	0.0000
IESPGM.PTET51.1.330.6664	0.1250	0.1455	0.0000	0.0000
IESPGM.PTET51.1.80.140343	0.0159	0.0569	0.0000	0.0079
IESPGM.PTET51.1.111.224327	0.0000	0.0000	0.0000	0.0000
IESPGM.PTET51.1.114.96311	0.0476	0.0476	0.0000	0.0000
IESPGM.PTET51.1.43.231972	0.0000	0.0086	0.0000	0.0000
IESPGM.PTET51.1.22.435864	0.4603	0.6839	0.0000	0.0079
IESPGM.PTET51.1.50.143031	0.0227	0.0588	0.0000	0.0000
IESPGM.PTET51.1.50.342187	0.3377	0.2000	0.0000	0.0079
IESPGM.PTET51.1.150.204329	0.0000	0.0084	0.0000	0.0000
IESPGM.PTET51.1.120.125741	0.2105	0.5657	0.0000	0.0089
IESPGM.PTET51.1.20.421306	0.0333	0.0000	0.0000	0.0062
IESPGM.PTET51.1.117.84831	0.2063	0.3300	0.0080	0.0152
IESPGM.PTET51.1.556.208916	0.0333	0.0169	0.0000	0.0000
IESPGM.PTET51.1.9.134228	0.0000	0.0000	0.0000	0.0000
IESPGM.PTET51.1.35.466339	0.0222	0.0000	0.0000	0.0146
IESPGM.PTET51.1.150.97155	0.0164	0.0108	0.0000	0.0000
IESPGM.PTET51.1.61.225636	0.0145	0.0000	0.0000	0.0144
IESPGM.PTET51.1.145.73323	0.2391	0.0800	0.0000	0.0000
IESPGM.PTET51.1.128.198105	0.0147	0.0202	0.0000	0.0000
IESPGM.PTET51.1.11.584700	0.1373	0.0658	0.0000	0.0000
IESPGM.PTET51.1.125.73960	0.0000	0.0202	0.0000	0.0000
IESPGM.PTET51.1.53.406862	0.0233	0.0000	0.0000	0.0000
IESPGM.PTET51.1.27.370060	0.0000	0.0096	0.0000	0.0000
IESPGM.PTET51.1.162.70019	0.3269	0.3295	0.0000	0.0000
IESPGM.PTET51.1.100.310191	0.0000	0.0000	0.0000	0.0000
IESPGM.PTET51.1.20.313760	0.0175	0.0000	0.0073	0.0000
IESPGM.PTET51.1.78.313272	0.1538	0.2689	0.0000	0.0156
IESPGM.PTET51.1.25.62945	0.3488	0.2366	0.0097	0.0000
IESPGM.PTET51.1.134.261958	0.0417	0.0198	0.0000	0.0000
IESPGM.PTET51.1.185.9264	0.2564	0.1717	0.0000	0.0000
IESPGM.PTET51.1.111.146102	0.1282	0.0488	0.0000	0.0000
IESPGM.PTET51.1.161.53258	0.4528	0.5726	0.0000	0.0000
IESPGM.PTET51.1.66.95105	0.0000	0.0000	0.0000	0.0000
IESPGM.PTET51.1.176.125138	0.0000	0.0000	0.0000	0.0075
IESPGM.PTET51.1.78.64328	0.0000	0.0000	0.0000	0.0000
IESPGM.PTET51.1.28.534750	0.4000	0.3535	0.0000	0.0000
IESPGM.PTET51.1.44.39996	0.0000	0.0000	0.0000	0.0000
IESPGM.PTET51.1.62.269573	0.4737	0.5578	0.0000	0.0000
IESPGM.PTET51.1.175.113560	0.0000	0.0000	0.0000	0.0000
IESPGM.PTET51.1.351.2764	0.4595	0.5263	0.0000	0.0000
IESPGM.PTET51.1.136.193747	0.0000	0.0341	0.0115	0.0000
IESPGM.PTET51.1.17.66647	0.0147	0.0000	0.0000	0.0000
IESPGM.PTET51.1.106.271190	0.1176	0.4220	0.0000	0.0000
IESPGM.PTET51.1.59.50503	0.0000	0.0296	0.0000	0.0069
IESPGM.PTET51.1.43.257626	0.0274	0.0246	0.0091	0.0083
IESPGM.PTET51.1.21.435519	0.4507	0.6038	0.0000	0.0093
IESPGM.PTET51.1.105.42787	0.0196	0.0097	0.0000	0.0000
IESPGM.PTET51.1.74.328424	0.2833	0.4273	0.0000	0.0000
IESPGM.PTET51.1.97.138357	0.0308	0.0521	0.0000	0.0000
IESPGM.PTET51.1.131.226629	0.0000	0.0326	0.0000	0.0000
IESPGM.PTET51.1.3.528448	0.1250	0.0962	0.0000	0.0091
IESPGM.PTET51.1.144.34930	0.0185	0.0388	0.0000	0.0000
IESPGM.PTET51.1.556.94657	0.0000	0.0000	0.0000	0.0000
IESPGM.PTET51.1.81.234819	0.0426	0.0198	0.0000	0.0000
IESPGM.PTET51.1.180.62681	0.0508	0.0423	0.0000	0.0000
IESPGM.PTET51.1.59.358953	0.0000	0.0093	0.0000	0.0000
IESPGM.PTET51.1.152.186221	0.0364	0.0404	0.0000	0.0000
IESPGM.PTET51.1.89.334680	0.2174	0.3051	0.0000	0.0000
IESPGM.PTET51.1.150.35676	0.0000	0.0000	0.0000	0.0000
IESPGM.PTET51.1.88.180937	0.1091	0.0182	0.0000	0.0000
IESPGM.PTET51.1.42.283808	0.0000	0.0337	0.0000	0.0000
IESPGM.PTET51.1.142.159778	0.0000	0.0000	0.0000	0.0000
IESPGM.PTET51.1.22.355789	0.3478	0.5952	0.0000	0.0000
IESPGM.PTET51.1.11.594763	0.0000	0.0256	0.0000	0.0000
IESPGM.PTET51.1.149.90349	0.0448	0.0889	0.0000	0.0000
IESPGM.PTET51.1.166.68095	0.0000	0.0000	0.0000	0.0000
IESPGM.PTET51.1.72.249182	0.0159	0.0392	0.0000	0.0000
IESPGM.PTET51.1.14.88671	0.0000	0.0000	0.0000	0.0000
IESPGM.PTET51.1.23.329029	0.0312	0.0241	0.0000	0.0081
IESPGM.PTET51.1.105.289865	0.3521	0.6316	0.0000	0.0420
IESPGM.PTET51.1.157.92191	0.0137	0.0508	0.0000	0.0000
IESPGM.PTET51.1.28.262674	0.5410	0.6218	0.0000	0.0000
IESPGM.PTET51.1.11.597223	0.5667	0.6667	0.0000	0.0076
IESPGM.PTET51.1.111.130176	0.4000	0.1771	0.0000	0.0000
IESPGM.PTET51.1.157.11174	0.4915	0.7636	0.3253	0.4000
IESPGM.PTET51.1.47.331126	0.0727	0.0102	0.0000	0.0000
IESPGM.PTET51.1.16.560295	0.0204	0.0935	0.0000	0.0084
IESPGM.PTET51.1.2.1108	0.2000	0.0769	0.0000	0.0000
IESPGM.PTET51.1.103.57168	0.0000	0.0000	0.0000	0.0000
IESPGM.PTET51.1.4.800696	0.0000	0.0000	0.0000	0.0077
IESPGM.PTET51.1.122.139426	0.0000	0.0215	0.0089	0.0105
IESPGM.PTET51.1.58.251006	0.1951	0.2824	0.0000	0.0000
IESPGM.PTET51.1.44.404948	0.0000	0.0096	0.0000	0.0000
IESPGM.PTET51.1.25.424613	0.0000	0.0227	0.0000	0.0000
IESPGM.PTET51.1.138.200598	0.0189	0.0270	0.0000	0.0000
IESPGM.PTET51.1.46.203971	0.0000	0.0076	0.0089	0.0000
IESPGM.PTET51.1.19.376406	0.1579	0.2661	0.0000	0.0000
IESPGM.PTET51.1.124.126346	0.2157	0.2742	0.0000	0.0000
IESPGM.PTET51.1.23.134071	0.0000	0.0000	0.0000	0.0000
IESPGM.PTET51.1.65.148645	0.0364	0.0510	0.0000	0.0000
IESPGM.PTET51.1.59.156401	0.2456	0.4371	0.0000	0.0000
IESPGM.PTET51.1.4.585293	0.0208	0.1099	0.0000	0.0080
IESPGM.PTET51.1.92.103969	0.0154	0.0244	0.0000	0.0471
IESPGM.PTET51.1.87.72004	0.0000	0.0000	0.0000	0.0000
IESPGM.PTET51.1.37.284910	0.0984	0.1579	0.0000	0.0000
IESPGM.PTET51.1.25.109425	0.2031	0.1261	0.0000	0.0000
IESPGM.PTET51.1.108.41632	0.0455	0.0000	0.0000	0.0000
IESPGM.PTET51.1.69.198192	0.0000	0.0000	0.0000	0.0000
IESPGM.PTET51.1.86.156820	0.3898	0.4627	0.0000	0.0000
IESPGM.PTET51.1.230.9747	0.4211	0.5652	0.0556	0.0000
IESPGM.PTET51.1.14.421752	0.3059	0.4597	0.0000	0.0085
IESPGM.PTET51.1.9.146101	0.1364	0.1579	0.0080	0.0061
IESPGM.PTET51.1.15.27794	0.3333	0.2911	0.0000	0.0079
IESPGM.PTET51.1.62.115590	0.0500	0.0000	0.0098	0.0000
IESPGM.PTET51.1.88.39972	0.0227	0.0435	0.0000	0.0000
IESPGM.PTET51.1.26.434092	0.0204	0.0408	0.0000	0.0000
IESPGM.PTET51.1.25.394086	0.0000	0.0312	0.0085	0.0065
IESPGM.PTET51.1.35.164134	0.0000	0.0000	0.0000	0.0000
IESPGM.PTET51.1.69.344470	0.0182	0.0104	0.0000	0.0000
IESPGM.PTET51.1.57.201430	0.0794	0.3604	0.0000	0.0079
IESPGM.PTET51.1.85.208578	0.1875	0.1053	0.0083	0.0072
IESPGM.PTET51.1.106.138740	0.0000	0.0000	0.0000	0.0000
IESPGM.PTET51.1.32.8130	0.0000	0.0000	0.0000	0.0000
IESPGM.PTET51.1.310.7738	0.2083	0.1579	0.0000	0.0000
IESPGM.PTET51.1.10.219318	0.0167	0.0196	0.0000	0.0000
IESPGM.PTET51.1.53.45190	0.0000	0.0000	0.0000	0.0000
IESPGM.PTET51.1.166.86705	0.0250	0.0196	0.0000	0.0000
IESPGM.PTET51.1.27.152225	0.0000	0.0000	0.0000	0.0088
IESPGM.PTET51.1.101.61478	0.5750	0.6707	0.0000	0.0000
IESPGM.PTET51.1.24.465269	0.1429	0.0792	0.0000	0.0083
IESPGM.PTET51.1.21.433609	0.0256	0.0000	0.0000	0.0000
IESPGM.PTET51.1.115.269301	0.0000	0.0099	0.0000	0.0000
IESPGM.PTET51.1.109.165476	0.0000	0.0000	0.0000	0.0000
IESPGM.PTET51.1.171.10622	0.0000	0.0128	0.0000	0.0083
IESPGM.PTET51.1.93.214230	0.0000	0.0234	0.0000	0.0000
IESPGM.PTET51.1.11.523650	0.2745	0.2148	0.0000	0.0078
IESPGM.PTET51.1.148.33276	0.0000	0.0408	0.0000	0.0152
IESPGM.PTET51.1.57.112220	0.3051	0.2692	0.0000	0.0000
IESPGM.PTET51.1.88.310830	0.0000	0.0244	0.0106	0.0000
IESPGM.PTET51.1.102.227094	0.0484	0.0250	0.0000	0.0000
IESPGM.PTET51.1.386.5661	0.4412	0.4627	0.0000	0.0588
IESPGM.PTET51.1.84.133939	0.1129	0.0104	0.0091	0.0076
IESPGM.PTET51.1.40.230428	0.0357	0.0120	0.0000	0.0000
IESPGM.PTET51.1.49.342153	0.0758	0.0826	0.0000	0.0085
IESPGM.PTET51.1.61.269990	0.0267	0.0171	0.0000	0.0000
IESPGM.PTET51.1.79.77181	0.0250	0.0110	0.0085	0.0091
IESPGM.PTET51.1.57.207875	0.0536	0.0309	0.0000	0.0167
IESPGM.PTET51.1.96.186762	0.0682	0.0506	0.0106	0.0000
IESPGM.PTET51.1.38.226412	0.0000	0.0187	0.0000	0.0000
IESPGM.PTET51.1.24.64378	0.1091	0.2091	0.0100	0.0000
IESPGM.PTET51.1.71.257606	0.0000	0.0074	0.0000	0.0000
IESPGM.PTET51.1.103.114084	0.2679	0.2689	0.0087	0.0000
IESPGM.PTET51.1.95.270001	0.0139	0.0211	0.0000	0.0000
IESPGM.PTET51.1.22.406658	0.0000	0.0606	0.0000	0.0000
IESPGM.PTET51.1.156.122083	0.0000	0.0099	0.0000	0.0000
IESPGM.PTET51.1.99.30093	0.0455	0.0250	0.0000	0.0089
IESPGM.PTET51.1.10.22236	0.0000	0.0244	0.0000	0.0000
IESPGM.PTET51.1.46.232191	0.0233	0.0081	0.0105	0.0079
IESPGM.PTET51.1.19.584471	0.0000	0.0000	0.0000	0.0000
IESPGM.PTET51.1.163.125420	0.0137	0.0189	0.0196	0.0000
IESPGM.PTET51.1.60.198451	0.0000	0.0000	0.0000	0.0081
IESPGM.PTET51.1.26.216506	0.0164	0.0187	0.0000	0.0000
IESPGM.PTET51.1.58.131946	0.0429	0.0185	0.0000	0.0067
IESPGM.PTET51.1.35.222502	0.0000	0.0275	0.0000	0.0000
IESPGM.PTET51.1.61.166311	0.0172	0.0000	0.0000	0.0000
IESPGM.PTET51.1.169.147569	0.0000	0.0000	0.0000	0.0000
IESPGM.PTET51.1.153.76037	0.0185	0.0391	0.0000	0.0000
IESPGM.PTET51.1.88.146968	0.0169	0.0071	0.0000	0.0000
IESPGM.PTET51.1.103.204287	0.0444	0.0641	0.0000	0.0000
IESPGM.PTET51.1.43.165644	0.1273	0.1288	0.0000	0.0000
IESPGM.PTET51.1.51.286604	0.2000	0.3933	0.0000	0.0000
IESPGM.PTET51.1.446.2215	0.4706	0.2800	0.0000	0.0000
IESPGM.PTET51.1.67.38893	0.1964	0.4870	0.0000	0.0000
IESPGM.PTET51.1.160.204751	0.0000	0.0000	0.0000	0.0076
IESPGM.PTET51.1.97.211346	0.0364	0.0460	0.0000	0.0000
IESPGM.PTET51.1.83.206757	0.0500	0.0263	0.0000	0.0000
IESPGM.PTET51.1.57.171687	0.5638	0.4369	0.0000	0.0000
IESPGM.PTET51.1.35.507424	0.0159	0.0312	0.0000	0.0000
IESPGM.PTET51.1.42.232911	0.3333	0.6824	0.0000	0.0000
IESPGM.PTET51.1.145.81385	0.4030	0.5221	0.0090	0.0430
IESPGM.PTET51.1.191.8614	0.3906	0.3967	0.0000	0.0171
IESPGM.PTET51.1.108.175553	0.2000	0.2692	0.0000	0.0000
IESPGM.PTET51.1.26.325341	0.0000	0.0000	0.0000	0.0000
IESPGM.PTET51.1.8.273101	0.0678	0.0990	0.0000	0.0000
IESPGM.PTET51.1.150.74446	0.0328	0.0220	0.0000	0.0000
IESPGM.PTET51.1.121.62415	0.0200	0.0000	0.0000	0.0000
IESPGM.PTET51.1.53.119772	0.0164	0.0000	0.0089	0.0000
IESPGM.PTET51.1.181.43236	0.1321	0.2222	0.0000	0.0000
IESPGM.PTET51.1.3.852097	0.1000	0.2333	0.0092	0.0000
IESPGM.PTET51.1.85.127828	0.4314	0.2414	0.0000	0.0000
IESPGM.PTET51.1.84.61029	0.0000	0.0104	0.0000	0.0000
IESPGM.PTET51.1.120.79100	0.0290	0.0000	0.0084	0.0000
IESPGM.PTET51.1.263.7466	0.1250	0.0690	0.0000	0.0000
IESPGM.PTET51.1.24.155437	0.0147	0.0091	0.0000	0.0000
IESPGM.PTET51.1.1.447054	0.0000	0.0098	0.0000	0.0000
IESPGM.PTET51.1.8.130766	0.2754	0.4107	0.0000	0.0065
IESPGM.PTET51.1.134.216059	0.0645	0.0924	0.0000	0.0000
IESPGM.PTET51.1.30.7672	0.0286	0.0278	0.0000	0.0000
IESPGM.PTET51.1.49.57729	0.2537	0.2414	0.0000	0.0000
IESPGM.PTET51.1.105.57836	0.3913	0.2976	0.0094	0.0068
IESPGM.PTET51.1.48.421004	0.3115	0.3077	0.0000	0.0000
IESPGM.PTET51.1.66.168288	0.0690	0.0464	0.0000	0.0000
IESPGM.PTET51.1.174.109233	0.3218	0.2586	0.0000	0.0000
IESPGM.PTET51.1.138.95381	0.1176	0.0625	0.0000	0.0000
IESPGM.PTET51.1.47.20618	0.4231	0.5545	0.0000	0.0000
IESPGM.PTET51.1.69.124468	0.1509	0.2900	0.0078	0.0000
IESPGM.PTET51.1.133.65065	0.0000	0.0000	0.0000	0.0000
IESPGM.PTET51.1.137.227876	0.0000	0.0179	0.0000	0.0000
IESPGM.PTET51.1.29.306593	0.3273	0.6226	0.0000	0.0102
IESPGM.PTET51.1.195.742	0.3000	0.5238	0.0000	0.1935
IESPGM.PTET51.1.47.233229	0.3830	0.7126	0.0204	0.0000
IESPGM.PTET51.1.50.70198	0.0137	0.0000	0.0000	0.0000
IESPGM.PTET51.1.86.20671	0.0217	0.0204	0.0000	0.0000
IESPGM.PTET51.1.181.3064	0.0612	0.0678	0.0000	0.0000
IESPGM.PTET51.1.47.165719	0.0000	0.0000	0.0000	0.0000
IESPGM.PTET51.1.161.201990	0.0513	0.0870	0.0000	0.0000
IESPGM.PTET51.1.46.205194	0.0000	0.0088	0.0000	0.0000
IESPGM.PTET51.1.70.5813	0.1154	0.3000	0.0208	0.0000
IESPGM.PTET51.1.53.174474	0.1186	0.1313	0.0000	0.0000
IESPGM.PTET51.1.138.23988	0.0000	0.0177	0.0000	0.0000
IESPGM.PTET51.1.169.112380	0.0556	0.0821	0.0446	0.0071
IESPGM.PTET51.1.155.210232	0.0690	0.0000	0.0708	0.0000
IESPGM.PTET51.1.1.170454	0.4149	0.6462	0.0000	0.0000
IESPGM.PTET51.1.20.519704	0.1528	0.2927	0.0000	0.0111
IESPGM.PTET51.1.161.162197	0.2222	0.2083	0.0000	0.0000
IESPGM.PTET51.1.77.325772	0.0000	0.0103	0.0000	0.0000
IESPGM.PTET51.1.100.49358	0.0000	0.0235	0.0108	0.0000
IESPGM.PTET51.1.111.135318	0.4868	0.5962	0.0000	0.0085
IESPGM.PTET51.1.42.372364	0.0196	0.0000	0.0000	0.0000
[truncated: 42,928 more rows]
