# Supplementary material for: Chromatin remodeling is required for sRNA‐guided DNA elimination in Paramecium
Source: EMBO J. 2022 Oct 11;41(22):e111839. doi: 10.15252/embj.2022111839 (PMC9670198; doi:10.15252/embj.2022111839)
Supplement: Supplementary file 12 — Source Data for Figure 3 [file EMBJ-41-e111839-s003.zip]

Archive with 25 entries (24 files):
- SourceData_Figure3/
- SourceData_Figure3/.DS_Store
- __MACOSX/SourceData_Figure3/._.DS_Store
- SourceData_Figure3/Figure3B_vegetative ISWIGFP60Xz1.5.oib
- __MACOSX/SourceData_Figure3/._Figure3B_vegetative ISWIGFP60Xz1.5.oib
- SourceData_Figure3/Figure3B_ISWIGFPall60Xzoom3.oib
- __MACOSX/SourceData_Figure3/._Figure3B_ISWIGFPall60Xzoom3.oib
- SourceData_Figure3/Figure3B_karyonidaISWIGFP60Xzoom3b.oib
- __MACOSX/SourceData_Figure3/._Figure3B_karyonidaISWIGFP60Xzoom3b.oib
- SourceData_Figure3/README
- __MACOSX/SourceData_Figure3/._README
- SourceData_Figure3/Figure3C_SourceData1.jpg
- __MACOSX/SourceData_Figure3/._Figure3C_SourceData1.jpg
- SourceData_Figure3/Figure3B_anlagenGFP_ISWI60Xzoom3t.oib
- __MACOSX/SourceData_Figure3/._Figure3B_anlagenGFP_ISWI60Xzoom3t.oib
- SourceData_Figure3/Figure3E_SourceData2.jpg
- __MACOSX/SourceData_Figure3/._Figure3E_SourceData2.jpg
- SourceData_Figure3/Figure3B_ISWIGFPall60Xzoom3b.oib
- __MACOSX/SourceData_Figure3/._Figure3B_ISWIGFPall60Xzoom3b.oib
- SourceData_Figure3/Figure3E_SourceData3.jpg
- __MACOSX/SourceData_Figure3/._Figure3E_SourceData3.jpg
- SourceData_Figure3/Figure3B_anlagenGFP_ISWI60Xzoom1.1q.oib
- __MACOSX/SourceData_Figure3/._Figure3B_anlagenGFP_ISWI60Xzoom1.1q.oib
- SourceData_Figure3/SourceData_Figure3.pdf
- __MACOSX/SourceData_Figure3/._SourceData_Figure3.pdf
